# Supplementary material for: A cryptic third active site in cyanophycin synthetase creates primers for polymerization
Source: Nat Commun. 2022 Jul 7;13:3923. doi: 10.1038/s41467-022-31542-7 (PMC9262961; doi:10.1038/s41467-022-31542-7)
Supplement: Supplementary file 4 — Source Data [file 41467_2022_31542_MOESM4_ESM.zip]

Archive with 8 entries (8 files):
- 357019_2_data_set_6576119_rcgj7t.xlsx
- 357019_2_data_set_6576120_rcgj7q.xlsx
- 357019_2_data_set_6576121_rcgj7q.xlsx
- 357019_2_data_set_6576122_rcgj76.xlsx
- 357019_2_data_set_6576123_rcgj7l.xlsx
- 357019_2_data_set_6576124_rcgj7h.xlsx
- 357019_2_data_set_6576125_rcgj7c.xlsx
- 357019_2_data_set_6576126_rcgj7b.xlsx
