# Supplementary material for: A cryptic third active site in cyanophycin synthetase creates primers for polymerization
Source: Nat Commun. 2022 Jul 7;13:3923. doi: 10.1038/s41467-022-31542-7 (PMC9262961; doi:10.1038/s41467-022-31542-7)
Supplement: Supplementary file 4 — Source Data [file 41467_2022_31542_MOESM4_ESM.zip › 357019_2_data_set_6576119_rcgj7t.xlsx]

## Sheet: Fig1c
Time	SuCphA1+				SuCphA1-				TmCphA1+				TmCphA1-
0:00:00	0	0	0	0	0	0	0	0	0	0	0	0	0	0	0	0
0:00:27	-0.0003	0.0005	0	0.0013	-0.0004	-0.0008	-0.0003	0.0018	0.0012	0.0008	0.0012	0.0004	-0.0008	-0.0007	-0.0006	0.0046
0:00:57	0.0006	0.0015	0.0009	0.0019	-0.0002	-0.0005	0.0002	0.0002	0.0025	0.0025	0.0023	0.0013	-0.0006	-0.0007	-0.0003	0.0028
0:01:30	0.0018	0.0036	0.0024	0.0031	-0.0004	-0.0006	-0.0002	0	0.0072	0.0071	0.008	0.006	0	-0.0004	0.0002	0.0031
0:02:00	0.0028	0.0064	0.0036	0.0046	0	-0.0004	0.0005	0.0003	0.0163	0.0159	0.0164	0.0164	-0.0001	-0.0003	0	0.003
0:02:30	0.0055	0.0111	0.0064	0.0079	-0.0004	-0.0006	0	-0.0001	0.0267	0.0266	0.0271	0.0266	-0.0001	-0.0005	-0.0003	0.0027
0:03:00	0.0092	0.0202	0.012	0.0139	-0.0006	-0.0004	-0.0002	0	0.0412	0.0398	0.0412	0.0418	0.0004	-0.0004	0.0001	0.0029
0:03:30	0.0149	0.0317	0.0209	0.0229	-0.0004	-0.0006	-0.0004	-0.0006	0.056	0.0537	0.0552	0.0557	-0.0001	-0.0002	0.0003	0.0031
0:04:00	0.0222	0.0444	0.0317	0.0339	-0.0003	-0.0004	-0.0002	0.0025	0.0735	0.0688	0.0717	0.0727	0	-0.0001	0.0002	0.0028
0:04:30	0.0317	0.0587	0.0443	0.047	0.0003	-0.0002	0.0003	-0.0002	0.0898	0.0843	0.0867	0.0903	-0.0001	0	0.0007	0.0034
0:04:59	0.0412	0.0739	0.0574	0.0599	-0.0004	-0.0003	0.0002	0.0003	0.1069	0.0996	0.1043	0.1068	0	-0.0002	0	0.0027
0:05:30	0.052	0.0877	0.0707	0.0735	-0.0004	-0.0002	-0.0002	0.0005	0.1222	0.1156	0.121	0.124	0.0003	-0.0003	0.0003	0.003
0:06:00	0.066	0.1	0.0844	0.0865	-0.0006	-0.0008	-0.0004	-0.0006	0.1408	0.1316	0.1371	0.1407	0.0002	0.0001	0.0004	0.0031
0:06:30	0.0752	0.1151	0.0988	0.101	-0.0002	-0.0003	0.0008	0.001	0.1598	0.1475	0.1516	0.1583	0.0005	0.0004	0.0014	0.003
0:07:00	0.0868	0.1287	0.1121	0.113	-0.0002	-0.0005	-0.0002	0.001	0.1755	0.1626	0.1696	0.173	0.0001	0	0.0006	0.0024
0:07:30	0.0976	0.1406	0.1223	0.1258	-0.0006	-0.0014	-0.0006	-0.0007	0.1907	0.179	0.185	0.1896	0	-0.0007	0.0009	0.0029
0:07:59	0.1098	0.1533	0.1362	0.1384	-0.0001	0	0.0006	0.002	0.2073	0.1939	0.2033	0.2055	0.0003	-0.0001	0.0005	0.0026
0:08:30	0.1201	0.164	0.1482	0.1497	-0.0004	-0.0001	-0.0002	-0.0005	0.2221	0.207	0.2164	0.2188	0.0002	0	0.0006	0.0027
0:09:00	0.1301	0.1759	0.1589	0.1611	0.0001	0.0001	0.0005	0.0002	0.2373	0.2199	0.2296	0.2358	0.0003	0.0001	0.0008	0.0028
0:09:29	0.1402	0.1833	0.1672	0.173	0.0002	-0.0005	0.0004	0.0001	0.2503	0.2337	0.2449	0.2481	0.0007	0.0004	0.0009	0.0028
0:10:00	0.1494	0.1949	0.178	0.1809	0	-0.0001	0.0004	0.0004	0.2652	0.2476	0.2596	0.2607	0.0003	0.0005	0.0013	0.0035
0:10:30	0.1569	0.2005	0.1846	0.1888	0.0001	-0.0003	0.0003	0.0002	0.2779	0.2561	0.274	0.2783	0.001	0.0004	0.0012	0.0031
0:11:00	0.1685	0.2099	0.1959	0.1968	-0.0001	-0.0003	0.0001	0.0003	0.2914	0.2684	0.2857	0.2885	0.0005	0.0003	0.0007	0.003
0:11:30	0.1748	0.2188	0.2036	0.2073	0.0003	-0.0003	0.0005	0.0007	0.3003	0.2812	0.2975	0.2984	0.0007	0.0005	0.0011	0.0029
0:12:00	0.1831	0.2225	0.2116	0.2116	0.0001	0.0004	0.0005	0.003	0.3159	0.289	0.3102	0.3092	0.0006	0.0003	0.0011	0.003
0:12:29	0.1927	0.2345	0.2245	0.2211	0.0002	0	0.0002	0.0007	0.3255	0.3026	0.3246	0.3235	0.0002	0	0.0006	0.0029
0:13:00	0.1966	0.2369	0.2271	0.2258	0	0.0002	0.001	0.0016	0.3318	0.311	0.328	0.3306	0.0005	0.0003	0.001	0.003
0:13:30	0.2058	0.2446	0.2342	0.234	0.0013	0.0013	0.0023	0.0026	0.3432	0.3192	0.3399	0.3433	0.0001	0.0002	0.0013	0.0031
0:14:00	0.2109	0.247	0.2378	0.237	0.0016	0.0014	0.0023	0.0041	0.3461	0.3272	0.3458	0.3507	0.0001	0.0002	0.001	0.003
0:14:30	0.2171	0.2527	0.2432	0.2421	0.0038	0.0029	0.0038	0.0066	0.3573	0.3325	0.357	0.3602	0.0003	0.0002	0.0012	0.003
0:15:00	0.2228	0.2581	0.2483	0.248	0.0056	0.005	0.0058	0.0097	0.3667	0.339	0.3634	0.3655	0.0001	0.0004	0.0009	0.003
0:15:30	0.2302	0.2677	0.2586	0.2586	0.0081	0.0079	0.0087	0.0129	0.3767	0.3525	0.375	0.3737	0.0003	0.0004	0.001	0.0048
0:15:59	0.2358	0.2697	0.262	0.2621	0.0116	0.0116	0.012	0.0191	0.3727	0.3516	0.3742	0.3741	0.0005	0.0005	0.001	0.0051
0:16:30	0.2402	0.2759	0.2686	0.2679	0.015	0.0151	0.0159	0.0216	0.3831	0.3561	0.3844	0.3795	0.0006	0.0006	0.001	0.005
0:17:00	0.242	0.2788	0.2714	0.2701	0.0196	0.0192	0.02	0.0261	0.3877	0.3576	0.3858	0.3801	0.0008	0.0009	0.0013	0.0043
0:17:30	0.2457	0.2789	0.2712	0.2713	0.0239	0.0235	0.0247	0.0315	0.3815	0.3571	0.3889	0.3872	0.0008	0.0004	0.0009	0.004
0:18:00	0.2526	0.2842	0.2786	0.2728	0.0289	0.0288	0.0293	0.0369	0.3896	0.3631	0.3854	0.3885	0.0006	0.0006	0.0009	0.004
0:18:30	0.2598	0.2863	0.2841	0.2766	0.0337	0.0337	0.0342	0.0422	0.3924	0.3684	0.3907	0.3923	0.0005	0.0007	0.0008	0.0043
0:18:59	0.2566	0.2861	0.2813	0.276	0.0391	0.039	0.0395	0.0481	0.3842	0.3626	0.3835	0.3795	0.0004	0.0007	0.0009	0.0041
0:19:30	0.2649	0.2913	0.2857	0.2838	0.0445	0.0443	0.0445	0.0538	0.3892	0.3675	0.3983	0.3908	0.0005	0.0004	0.001	0.0036
0:20:00	0.2666	0.2916	0.2927	0.2838	0.0496	0.0494	0.0497	0.0587	0.3857	0.3628	0.3913	0.3882	0.0006	0.0004	0.0011	0.0041
0:20:29	0.2645	0.2937	0.2882	0.2833	0.0541	0.055	0.055	0.0668	0.3798	0.3566	0.3894	0.386	0.0005	0.0008	0.001	0.0062
0:21:00	0.2728	0.3001	0.2992	0.2935	0.061	0.0608	0.061	0.0696	0.3712	0.3608	0.3813	0.3871	0.0001	0.0002	0.0009	0.0055
0:21:30	0.2773	0.3073	0.3015	0.2959	0.0652	0.0654	0.0658	0.0752	0.3657	0.3478	0.381	0.3775	0.0004	0.0002	0.0006	0.005
0:21:59	0.2778	0.303	0.2982	0.2988	0.0707	0.0713	0.0714	0.0797	0.3838	0.3604	0.3934	0.3879	0.0001	0.0003	0.0006	0.005
0:22:29	0.2822	0.3076	0.3044	0.2982	0.076	0.0767	0.0769	0.0863	0.3751	0.3592	0.384	0.38	0.0003	0.0001	0.0004	0.0051
0:23:00	0.2804	0.3071	0.3042	0.3	0.0805	0.0821	0.0807	0.0912	0.373	0.3533	0.3852	0.3851	0.0007	0.0009	0.0009	0.0053
0:23:29	0.2786	0.3061	0.3033	0.2963	0.0859	0.0867	0.087	0.0952	0.3606	0.3369	0.3792	0.3737	0	-0.0004	0.0002	0.005
0:23:59	0.2823	0.3062	0.3055	0.3007	0.0901	0.0917	0.0915	0.0998	0.3733	0.3476	0.382	0.3692	0	0	0.0007	0.0052
0:24:30	0.2844	0.3078	0.3034	0.3027	0.0959	0.0969	0.0971	0.1063	0.3606	0.3408	0.3681	0.363	0.0006	0	0.0008	0.0052
0:25:00	0.2871	0.3086	0.3111	0.3022	0.099	0.1017	0.1001	0.1116	0.3553	0.3336	0.3574	0.3552	0.0006	0.0005	0.0008	0.0053
0:25:29	0.2896	0.3113	0.3101	0.3055	0.1059	0.1078	0.1064	0.1158	0.3535	0.3272	0.3676	0.3613	0.0004	0.0002	0.0008	0.0052
0:25:59	0.2912	0.3089	0.3154	0.3048	0.1093	0.1114	0.1107	0.1201	0.3406	0.3354	0.3742	0.3629	0.0011	0.0003	0.001	0.0055
0:26:30	0.2953	0.3181	0.3213	0.3125	0.1156	0.1167	0.1166	0.1249	0.3512	0.3386	0.362	0.351	0.0006	0.0003	0.0008	0.0055
0:27:00	0.2984	0.321	0.321	0.3149	0.1182	0.1208	0.12	0.128	0.3447	0.3298	0.3499	0.3518	0.0006	0.0006	0.0012	0.0056
0:27:30	0.2956	0.3173	0.3167	0.3082	0.1237	0.126	0.1252	0.1329	0.3514	0.3224	0.3723	0.355	0.0001	0	0.0005	0.0051
0:28:00	0.3031	0.3221	0.3212	0.3145	0.128	0.1301	0.1291	0.1366	0.3307	0.3117	0.3397	0.3344	0.0003	0.0008	0.001	0.0057
0:28:29	0.2921	0.3201	0.3184	0.3113	0.131	0.1332	0.1321	0.1389	0.3278	0.3157	0.3412	0.3297	0.0002	0	0.0007	0.0052
0:28:59	0.3052	0.3199	0.3267	0.3115	0.1348	0.1379	0.1342	0.1444	0.3268	0.3127	0.3515	0.34	0.0003	0.0004	0.0008	0.0052
0:29:30	0.3019	0.3253	0.3257	0.3206	0.1392	0.1423	0.141	0.1488	0.3308	0.3187	0.3475	0.3331	0.0003	0.0004	0.0005	0.0055
0:29:59	0.3057	0.3236	0.3256	0.3211	0.1433	0.1467	0.1443	0.151	0.3307	0.3269	0.3511	0.3305	0.0002	0.0003	0.0007	0.0053
0:30:29	0.3035	0.3269	0.3246	0.3174	0.1481	0.1523	0.1484	0.1559	0.3278	0.3201	0.339	0.3309	0.0002	0.0003	0.0007	0.0056
0:31:00	0.3052	0.3255	0.3266	0.3191	0.1515	0.1542	0.1533	0.1594	0.3068	0.3033	0.3194	0.3115	0.0003	0.0004	0.0012	0.0056
0:31:30	0.3026	0.3197	0.3255	0.315	0.1551	0.1582	0.1542	0.1638	0.3158	0.3079	0.3211	0.3187	0.0001	0	0.0005	0.005
0:32:00	0.3048	0.3236	0.3274	0.3168	0.1568	0.1623	0.1598	0.1659	0.3156	0.3102	0.3166	0.3115	0.0002	0.0004	0.0011	0.0053
0:32:30	0.3077	0.3257	0.3267	0.3189	0.1608	0.1655	0.1632	0.1695	0.3142	0.3027	0.3134	0.3119	-0.0002	-0.0001	0.0007	0.0053
0:32:59	0.3081	0.3231	0.3251	0.3167	0.1645	0.1689	0.164	0.1722	0.3219	0.3142	0.3196	0.3038	0.0002	-0.0001	0.0004	0.0046
0:33:29	0.3046	0.3244	0.3212	0.318	0.1684	0.1709	0.1691	0.1728	0.3028	0.2931	0.3169	0.3157	0.0003	-0.0001	0.0004	0.005
0:33:59	0.3097	0.3248	0.3269	0.3172	0.1717	0.177	0.172	0.1791	0.2984	0.295	0.3108	0.3072	0	0.0001	0.0004	0.0052
0:34:30	0.3025	0.3208	0.3229	0.3164	0.1727	0.1773	0.1755	0.1796	0.3025	0.3023	0.3158	0.3107	0.0006	0.0006	0.0007	0.0051
0:34:59	0.3057	0.3232	0.3254	0.3157	0.1783	0.1819	0.1782	0.1839	0.3078	0.2988	0.3333	0.3211	0.0004	-0.0001	0.0006	0.0052
0:35:29	0.3112	0.3232	0.3284	0.3169	0.1806	0.1857	0.1814	0.1863	0.3123	0.3076	0.3244	0.3136	0.0004	0.0001	0.0008	0.0053
0:36:00	0.3142	0.3272	0.3326	0.3223	0.1853	0.1882	0.1841	0.1874	0.3084	0.3052	0.3206	0.3114	0.0001	-0.0001	0.0004	0.0053
0:36:30	0.3135	0.3287	0.3353	0.3267	0.1881	0.1919	0.1905	0.1924	0.314	0.3004	0.3125	0.2985	0.0004	0.0001	0.0005	0.0052
0:37:00	0.3022	0.3208	0.3243	0.3143	0.1862	0.1929	0.1886	0.1925	0.3055	0.295	0.3211	0.3161	0.0003	0.0002	0.0006	0.0053
0:37:30	0.3066	0.323	0.3228	0.3182	0.1901	0.1954	0.1906	0.1954	0.3108	0.2897	0.3189	0.3131	0.0005	0.0002	0.0007	0.0052
0:37:59	0.3196	0.3349	0.342	0.3256	0.1994	0.2039	0.2014	0.204	0.3115	0.2946	0.3113	0.3142	0.0005	0.0002	0.0005	0.005
0:38:29	0.3087	0.326	0.326	0.3167	0.197	0.2025	0.1988	0.2002	0.3114	0.291	0.3464	0.3156	0.0006	0.0003	0.0009	0.0058
0:39:00	0.3106	0.3292	0.3292	0.327	0.2003	0.2031	0.2025	0.2067	0.3046	0.286	0.3173	0.3088	-0.0001	-0.0002	0.0006	0.0057
0:39:29	0.3092	0.3222	0.3259	0.322	0.2012	0.2053	0.2016	0.2074	0.3074	0.2909	0.331	0.3244	0	-0.0005	0.0005	0.0055
0:40:00	0.3128	0.3309	0.3339	0.3245	0.206	0.2147	0.2068	0.2139	0.2863	0.278	0.3047	0.3031	-0.0002	-0.0003	0.0005	0.0054
0:40:29	0.3116	0.3267	0.33	0.322	0.2075	0.2125	0.2078	0.2104	0.2966	0.2896	0.3126	0.3186	0	0	0.0005	0.0055
0:41:00	0.313	0.3276	0.3322	0.3195	0.2113	0.2167	0.2089	0.215	0.2894	0.2722	0.3163	0.3177	0.0003	0.0001	0.0004	0.0053
0:41:30	0.3168	0.3285	0.3349	0.3253	0.2149	0.2206	0.2125	0.2187	0.2906	0.271	0.3075	0.3046	0.0003	-0.0003	0.0006	0.0058
0:42:00	0.3136	0.3302	0.3326	0.3273	0.2139	0.22	0.213	0.2182	0.3177	0.2904	0.3192	0.3024	0.0002	0	0.0006	0.006
0:42:29	0.315	0.3311	0.3322	0.3247	0.2179	0.2234	0.2175	0.2195	0.2893	0.2684	0.3079	0.2966	0	-0.0001	0.0008	0.0056
0:43:00	0.3183	0.3286	0.335	0.3229	0.2184	0.2214	0.2189	0.2192	0.2827	0.2706	0.2916	0.2895	0.0001	0	0.0006	0.0057
0:43:30	0.3191	0.3312	0.3355	0.3249	0.2198	0.2262	0.2232	0.2258	0.2924	0.2705	0.3047	0.2934	0.0003	0.0001	0.0007	0.0058
0:44:00	0.312	0.3224	0.3268	0.3174	0.2199	0.2248	0.2201	0.2219	0.2872	0.273	0.302	0.2939	0.0001	0	0.0003	0.0056
0:44:29	0.3154	0.331	0.3347	0.3292	0.2261	0.2274	0.2265	0.2263	0.2809	0.2741	0.2878	0.2855	0.0004	0	0.0008	0.0055
0:44:59	0.309	0.3258	0.3281	0.3158	0.221	0.2281	0.2224	0.2235	0.2805	0.2604	0.287	0.284	0.0001	0.0001	0.0007	0.0055
0:45:30	0.3131	0.333	0.3354	0.3291	0.2289	0.2325	0.2299	0.2325	0.2839	0.2774	0.3171	0.3171	0.0001	0	0.0006	0.0055
0:45:59	0.3182	0.3273	0.3374	0.3236	0.2303	0.2353	0.2303	0.2358	0.2787	0.2627	0.2932	0.2892	0.0001	-0.0001	0.0003	0.0053
0:46:30	0.3084	0.3262	0.329	0.3186	0.2279	0.2337	0.2275	0.2316	0.2721	0.2557	0.3168	0.2915	0.0002	0	0.0005	0.0053
0:47:00	0.3129	0.3324	0.3359	0.3275	0.2312	0.2395	0.2346	0.2367	0.2723	0.2562	0.2883	0.2763	0.0005	0.0003	0.0007	0.0057
0:47:30	0.3107	0.3297	0.3336	0.3204	0.2316	0.2377	0.2327	0.2336	0.2699	0.258	0.2928	0.2817	-0.0005	-0.0002	0.0005	0.0053
0:47:59	0.3141	0.324	0.3302	0.3203	0.2345	0.2388	0.2328	0.2336	0.2636	0.2456	0.2978	0.2819	0.0002	0.0001	0.0008	0.0056
0:48:30	0.3138	0.3232	0.3272	0.3144	0.2309	0.2376	0.2327	0.2361	0.2754	0.2617	0.2852	0.2704	0.0001	0.0003	0.0006	0.0054
0:49:00	0.3187	0.3284	0.3334	0.3255	0.2398	0.246	0.2371	0.2406	0.2587	0.2425	0.2896	0.2732	0.0002	0.0002	0.0008	0.0056
0:49:30	0.3138	0.3316	0.3317	0.3262	0.2388	0.2416	0.2402	0.2369	0.2648	0.2509	0.2811	0.2779	0.0003	0.0003	0.0008	0.0057
0:50:00	0.3122	0.3251	0.3293	0.3219	0.24	0.2457	0.2384	0.2395	0.2536	0.2494	0.2765	0.2617	0.0001	0	0.0007	0.0054
0:50:30	0.3179	0.3381	0.3373	0.3311	0.2441	0.2467	0.247	0.2422	0.2564	0.2454	0.2771	0.2639	0.0013	0.0005	0.0007	0.0056
0:50:59	0.3057	0.3208	0.3249	0.3185	0.2392	0.2469	0.2394	0.2406	0.257	0.2402	0.2717	0.2671	0.0005	0.0003	0.0008	0.0058
0:51:30	0.3123	0.326	0.3258	0.3214	0.2441	0.2463	0.2439	0.2411	0.2578	0.242	0.2779	0.2814	-0.0002	0.0001	0.0002	0.0053
0:52:00	0.3127	0.3251	0.3327	0.3231	0.2451	0.2507	0.2449	0.2432	0.264	0.2499	0.2875	0.2721	0.0005	-0.0002	0.0006	0.0052
0:52:29	0.3084	0.3264	0.3305	0.3192	0.2435	0.2493	0.2449	0.2422	0.2581	0.2388	0.2823	0.2761	-0.0001	-0.0003	0.0005	0.0059
0:53:00	0.3036	0.3181	0.3237	0.3098	0.2412	0.2488	0.241	0.2426	0.2463	0.2418	0.2656	0.2622	0.0003	0	0.0003	0.0065
0:53:30	0.3121	0.3262	0.3336	0.3196	0.2484	0.2503	0.2489	0.2467	0.2626	0.2387	0.2677	0.2643	0.0002	0.0002	0.0008	0.0065
0:53:59	0.307	0.3198	0.3238	0.3136	0.2486	0.2528	0.2471	0.2444	0.2608	0.2427	0.2704	0.2558	0.0004	0.0001	0.0006	0.0062
0:54:30	0.3132	0.3291	0.3343	0.32	0.2505	0.2588	0.2517	0.2498	0.2413	0.2353	0.2696	0.2546	0.0003	0.0002	0.0006	0.006
0:55:00	0.3048	0.3233	0.321	0.315	0.2482	0.255	0.2485	0.2458	0.2484	0.2342	0.2808	0.2568	0	-0.0002	0.0005	0.0058
0:55:30	0.3134	0.324	0.3297	0.3187	0.2517	0.2556	0.2511	0.2473	0.2389	0.2287	0.2612	0.2605	0.0001	-0.0002	0.0005	0.006
0:56:00	0.3083	0.3223	0.3269	0.3143	0.2511	0.2551	0.2516	0.2466	0.2431	0.2313	0.2501	0.2457	0.0004	0.0004	0.0007	0.0064
0:56:30	0.3042	0.3198	0.3265	0.312	0.2481	0.2566	0.2508	0.2496	0.2591	0.2338	0.2818	0.2546	-0.0002	-0.0001	0.0004	0.0059
0:57:00	0.3074	0.3211	0.3197	0.3131	0.2523	0.2607	0.2509	0.2472	0.2438	0.2279	0.2575	0.2565	-0.0002	-0.0006	0	0.0057
0:57:29	0.3027	0.3166	0.3209	0.3099	0.2488	0.2565	0.2508	0.2474	0.2371	0.2186	0.2464	0.2377	0.0003	0.0001	0.001	0.006
0:57:59	0.305	0.3218	0.3264	0.3162	0.2507	0.2578	0.2509	0.2495	0.2382	0.2256	0.2437	0.2408	-0.0001	-0.0002	0.0003	0.0058
0:58:30	0.3103	0.3265	0.3352	0.3248	0.2545	0.2626	0.2558	0.2534	0.2373	0.2295	0.269	0.2525	0.0001	-0.0003	0.0004	0.0053
0:58:59	0.3135	0.3299	0.3321	0.318	0.2611	0.2659	0.2598	0.2553	0.2124	0.2163	0.2369	0.24	0.0002	-0.0001	0.0006	0.0058
0:59:29	0.3117	0.3222	0.3294	0.3192	0.2575	0.2658	0.2607	0.2549	0.2357	0.2277	0.2525	0.2441	0.0002	0	0.0004	0.0059
1:00:00	0.3149	0.3267	0.3284	0.3233	0.2595	0.2669	0.2584	0.2524	0.2279	0.2141	0.2437	0.231	-0.0001	-0.0003	0.0006	0.0058

## Sheet: Fig1d
time	Np primer				1mer				1.5mer				2mer				3mer				4mer
0:00:00	0	0	0	0	0	0	0	0	0	0	0	0	0	0	0	0	0	0	0	0	0	0	0	0
0:00:28	0.0003	0.0005	0.0011	0.0008	0.0004	0.0021	0.0011	0.001	0.0015	0.0052	0.003	0.0026	0.0005	-0.0004	0.0007	0.0013	0.0012	0.0008	0.0012	0.0004	0.0012	0.0013	0.0014	0.0018
0:00:58	0.0001	0.0012	0.0012	0.0002	-0.0003	0.0015	0.001	0.0007	0.0019	0.0048	0.0033	0.003	0.0004	0.0003	0.0009	0.0009	0.0025	0.0025	0.0023	0.0013	0.0062	0.0063	0.0067	0.0067
0:01:29	0	0.0008	0.0011	0.0005	0.0001	0.0015	0.0011	0.0012	0.0028	0.0067	0.0044	0.0034	0.0018	0.0012	0.0014	0.0021	0.0072	0.0071	0.008	0.006	0.0182	0.0177	0.0181	0.0182
0:01:59	0.001	0.002	0.0016	0.0001	0.0014	0.0018	0.0016	0.0017	0.0036	0.0096	0.0068	0.0064	0.0042	0.004	0.0043	0.0038	0.0163	0.0159	0.0164	0.0164	0.0341	0.0342	0.0346	0.0345
0:02:30	0.0003	0.001	0.0009	0.0001	0.0008	0.001	0.0007	0.0013	0.0061	0.0136	0.0097	0.0087	0.0065	0.0068	0.0071	0.0061	0.0267	0.0266	0.0271	0.0266	0.0534	0.0539	0.0537	0.053
0:02:59	-0.0002	0.0012	0.001	0.0002	0.0011	0.0015	0.0023	0.0016	0.0089	0.0183	0.0136	0.0128	0.0115	0.0117	0.0121	0.0113	0.0412	0.0398	0.0412	0.0418	0.0752	0.0747	0.0751	0.0757
0:03:30	-0.0002	0.0017	0.0013	-0.0003	0.0004	0.0005	0.001	0.0011	0.0117	0.024	0.0175	0.0169	0.0163	0.016	0.0172	0.0153	0.056	0.0537	0.0552	0.0557	0.0992	0.0982	0.0988	0.1
0:04:00	0.0009	0.003	0.0021	0.0008	0.0014	0.0015	0.0021	0.0017	0.0149	0.0288	0.022	0.0219	0.0228	0.0227	0.0234	0.0218	0.0735	0.0688	0.0717	0.0727	0.1237	0.1239	0.1269	0.1259
0:04:29	0.0003	0.0019	0.0018	0.0003	0.0017	0.0018	0.0018	0.0021	0.0186	0.0335	0.026	0.0256	0.0285	0.0283	0.0294	0.0271	0.0898	0.0843	0.0867	0.0903	0.148	0.1465	0.1487	0.1507
0:04:59	0.0007	0.0013	0.0018	0.0007	0.0006	0.0015	0.001	0.0011	0.0224	0.0386	0.0307	0.0305	0.0336	0.0345	0.0348	0.0321	0.1069	0.0996	0.1043	0.1068	0.1689	0.1686	0.1707	0.1759
0:05:29	0.0002	0.0019	0.001	0.0005	0.0004	0.0017	0.001	0.0013	0.0263	0.0434	0.0349	0.0348	0.0394	0.0394	0.0412	0.0381	0.1222	0.1156	0.121	0.124	0.183	0.1895	0.1859	0.1941
0:05:59	0.0002	0.0013	0.0011	0.0012	0.0015	0.0017	0.0018	0.0017	0.0297	0.0482	0.0396	0.0395	0.0461	0.0456	0.0481	0.0439	0.1408	0.1316	0.1371	0.1407	0.1923	0.2066	0.2029	0.2111
0:06:29	0.0008	0.0011	0.0014	0.0001	0.0006	0.0016	0.0013	0.0013	0.0341	0.0523	0.0437	0.0435	0.052	0.0514	0.0549	0.05	0.1598	0.1475	0.1516	0.1583	0.1964	0.2155	0.2087	0.2222
0:06:59	0	0.0034	0.0038	0.0008	0.0003	0.0009	0.0014	0.0013	0.0374	0.0568	0.0476	0.048	0.0585	0.0573	0.0602	0.0556	0.1755	0.1626	0.1696	0.173	0.2009	0.2209	0.2095	0.2271
0:07:29	0.001	0.0027	0.0018	0.0009	0.0006	0.0017	0.0013	0.0021	0.0404	0.0602	0.0519	0.0515	0.0634	0.0641	0.0663	0.0618	0.1907	0.179	0.185	0.1896	0.2011	0.225	0.2115	0.2322
0:08:00	0.0011	0.0019	0.0036	0.0011	0.0008	0.0017	0.0022	0.0025	0.0447	0.0644	0.0544	0.0553	0.0693	0.0698	0.0733	0.0679	0.2073	0.1939	0.2033	0.2055	0.2039	0.2271	0.2144	0.2356
0:08:30	0.0003	0.0032	0.0016	0.0007	0.0009	0.0014	0.0017	0.0015	0.0478	0.0686	0.0585	0.0585	0.0755	0.0756	0.079	0.0714	0.2221	0.207	0.2164	0.2188	0.2034	0.2291	0.2152	0.2337
0:09:00	0.0008	0.0013	0.0037	0.0003	0.0014	0.0012	0.0021	0.0017	0.0512	0.0732	0.0618	0.0628	0.0808	0.0813	0.0858	0.0782	0.2373	0.2199	0.2296	0.2358	0.2065	0.2299	0.218	0.2367
0:09:29	0.001	0.0016	0.0016	0.0002	0.0014	0.0016	0.0013	0.0018	0.055	0.0767	0.0651	0.0659	0.0868	0.0869	0.0903	0.0826	0.2503	0.2337	0.2449	0.2481	0.2081	0.2332	0.2197	0.2429
0:10:00	0.0004	0.0013	0.0022	0.0009	0.0008	0.0009	0.0012	0.0021	0.0582	0.0801	0.0694	0.0702	0.0917	0.0905	0.0954	0.0884	0.2652	0.2476	0.2596	0.2607	0.2088	0.2322	0.2183	0.2377
0:10:30	0.0012	0.0019	0.0044	0.0005	0.0005	0.0012	0.0017	0.002	0.061	0.0824	0.0714	0.0723	0.0961	0.0965	0.101	0.0928	0.2779	0.2561	0.274	0.2783	0.2137	0.238	0.2261	0.2463
0:10:59	0.0009	0.0013	0.0034	0.0008	0.0002	0.001	0.0009	0.0022	0.064	0.0864	0.0747	0.0757	0.102	0.1018	0.1065	0.0975	0.2914	0.2684	0.2857	0.2885	0.2093	0.2367	0.2194	0.2422
0:11:30	0.0005	0.0016	0.0012	0	0.0007	0.0017	0.0009	0.0015	0.0676	0.0899	0.0784	0.0799	0.1067	0.1068	0.1109	0.1027	0.3003	0.2812	0.2975	0.2984	0.2102	0.2358	0.2215	0.2441
0:12:00	0.0009	0.0008	0.0023	0	0.0003	0.0014	0.0005	0.002	0.0703	0.0931	0.0813	0.083	0.1105	0.1117	0.1169	0.1075	0.3159	0.289	0.3102	0.3092	0.2111	0.24	0.2225	0.2449
0:12:29	0.0007	0.001	0.0029	-0.0002	0.0012	0.0013	0.001	0.0016	0.0735	0.0966	0.0833	0.0856	0.1154	0.1164	0.1219	0.1109	0.3255	0.3026	0.3246	0.3235	0.2134	0.2408	0.2238	0.2475
0:13:00	0.0011	0.0015	0.0014	0.0007	0.0003	0.0027	0.0014	0.0017	0.0759	0.0998	0.0871	0.0887	0.1203	0.1213	0.128	0.1148	0.3318	0.311	0.328	0.3306	0.2114	0.2386	0.2241	0.2467
0:13:29	0.0011	0.0015	0.0017	0	0.0009	0.0018	0.0018	0.0014	0.0789	0.1014	0.0883	0.09	0.123	0.1259	0.1319	0.1198	0.3432	0.3192	0.3399	0.3433	0.2106	0.2392	0.2266	0.2486
0:13:59	0.0005	0.0015	0.002	0.0009	0.0004	0.0017	0.0013	0.0025	0.0811	0.104	0.0906	0.0929	0.1275	0.1291	0.1352	0.1251	0.3461	0.3272	0.3458	0.3507	0.2093	0.2399	0.2262	0.2488
0:14:30	0.0006	0.0014	0.0011	0.0005	0.0011	0.0017	0.0017	0.0013	0.0854	0.1072	0.0942	0.0966	0.1334	0.1336	0.1407	0.1265	0.3573	0.3325	0.357	0.3602	0.2134	0.241	0.2263	0.2449
0:15:00	0.0008	0.0014	0.0015	0.0005	0.0006	0.0009	0.0012	0.0021	0.0867	0.1085	0.0956	0.0987	0.1354	0.1366	0.1446	0.1313	0.3667	0.339	0.3634	0.3655	0.2116	0.2392	0.2233	0.2458
0:15:29	0.0005	0.0013	0.004	0.0002	0.0002	0.0013	0.0014	0.0016	0.0898	0.1129	0.0999	0.1022	0.1406	0.1426	0.15	0.1382	0.3767	0.3525	0.375	0.3737	0.2155	0.2453	0.225	0.2482
0:15:59	0.0007	0.0014	0.0028	0.0006	0.0008	0.0013	0.0017	0.0016	0.0918	0.114	0.0988	0.1016	0.1446	0.1466	0.1534	0.1395	0.3727	0.3516	0.3742	0.3741	0.2143	0.2401	0.2262	0.247
0:16:29	0.0007	0.0015	0.0024	0.0004	0.0007	0.0016	0.0016	0.0019	0.0955	0.1182	0.1053	0.1082	0.1453	0.1508	0.1585	0.144	0.3831	0.3561	0.3844	0.3795	0.2134	0.2425	0.2271	0.2493
0:16:59	0.0001	0.0014	0.0032	0.0004	0.0002	0.0007	0.001	0.0016	0.0972	0.1187	0.1063	0.1092	0.1527	0.1546	0.1633	0.1469	0.3877	0.3576	0.3858	0.3801	0.2122	0.2439	0.2266	0.249
0:17:29	0.0014	0.0015	0.0012	0.0004	0.0005	0.0037	0.0018	0.0014	0.1005	0.1233	0.1089	0.1118	0.1537	0.1587	0.1668	0.1504	0.3815	0.3571	0.3889	0.3872	0.2102	0.2405	0.2245	0.2466
0:17:59	0.0006	0.0018	0.0038	-0.0003	0	0.0013	0.0015	0.0016	0.1025	0.1244	0.1108	0.1153	0.1587	0.1614	0.1694	0.1543	0.3896	0.3631	0.3854	0.3885	0.2121	0.2417	0.2259	0.2479
0:18:29	0.0005	0.0026	0.0041	0.0005	0.001	0.0011	0.0021	0.0014	0.1037	0.1251	0.1115	0.1155	0.1639	0.1687	0.1756	0.157	0.3924	0.3684	0.3907	0.3923	0.2167	0.2428	0.2291	0.2511
0:18:59	0.001	0.0015	0.002	0.0009	0.0001	0.0013	0.0017	0.0019	0.1096	0.1279	0.1136	0.1173	0.1644	0.1686	0.1765	0.1596	0.3842	0.3626	0.3835	0.3795	0.212	0.2401	0.2263	0.2467
0:19:29	0.0011	0.0014	0.0017	0.0003	0.0006	0.0009	0.0013	0.0015	0.1064	0.1275	0.1139	0.1169	0.1676	0.172	0.1837	0.1637	0.3892	0.3675	0.3983	0.3908	0.2126	0.2427	0.2286	0.2472
0:19:59	0.0004	0.0014	0.0029	0.0001	0.0008	0.0015	0.0016	0.0018	0.1122	0.1314	0.1179	0.1241	0.1741	0.1776	0.1848	0.166	0.3857	0.3628	0.3913	0.3882	0.2114	0.2416	0.2248	0.2488
0:20:29	0.0008	0.002	0.0019	0.0009	0.0005	0.0017	0.0024	0.0019	0.1125	0.1332	0.1198	0.1238	0.1745	0.1786	0.1878	0.1679	0.3798	0.3566	0.3894	0.386	0.2114	0.2392	0.2259	0.2465
0:20:59	0.001	0.0017	0.0032	0.0007	0.0009	0.0013	0.0015	0.0021	0.1166	0.1359	0.1217	0.1259	0.1771	0.1786	0.1894	0.1733	0.3712	0.3608	0.3813	0.3871	0.2102	0.2403	0.2248	0.2499
0:21:29	0.0009	0.0013	0.0013	0.0004	0.0003	0.001	0.0023	0.0018	0.1142	0.1347	0.1198	0.1271	0.1783	0.1819	0.19	0.1725	0.3657	0.3478	0.381	0.3775	0.2096	0.2392	0.223	0.2432
0:21:59	0.0006	0.0009	0.0013	0.0001	0.0006	0.0006	0.0016	0.0014	0.1189	0.1399	0.1248	0.1296	0.1858	0.1899	0.198	0.1812	0.3838	0.3604	0.3934	0.3879	0.2142	0.2427	0.2268	0.2498
0:22:29	0.0007	0.0015	0.0037	0.0009	0.0008	0.0009	0.0016	0.0021	0.1194	0.1395	0.1256	0.1313	0.1889	0.193	0.2036	0.1839	0.3751	0.3592	0.384	0.38	0.2159	0.2445	0.2263	0.2492
0:22:59	0.0008	0.0013	0.0032	0.0008	0.0004	0.0006	0.0013	0.001	0.1243	0.1437	0.1296	0.1344	0.1911	0.1942	0.2055	0.1838	0.373	0.3533	0.3852	0.3851	0.2154	0.2422	0.2271	0.2519
0:23:29	0.0009	0.0025	0.0038	0	0.0008	0.0016	0.0022	0.0016	0.1292	0.1469	0.1323	0.1382	0.192	0.1977	0.2047	0.1859	0.3606	0.3369	0.3792	0.3737	0.2105	0.2394	0.224	0.2458
0:23:59	0.0007	0.0011	0.003	0.0008	0.0008	0.0005	0.0016	0.0018	0.1306	0.1467	0.1331	0.1387	0.1964	0.2003	0.2113	0.192	0.3733	0.3476	0.382	0.3692	0.2125	0.2415	0.2248	0.2479
0:24:29	0.0009	0.0015	0.0015	0.001	0.0003	0.0017	0.0027	0.0015	0.1337	0.1487	0.1393	0.1395	0.1968	0.2021	0.2143	0.1913	0.3606	0.3408	0.3681	0.363	0.2104	0.24	0.2259	0.2472
0:24:59	0.0006	0.0012	0.002	0.0008	0.0006	0.0013	0.002	0.0021	0.131	0.15	0.1342	0.1402	0.199	0.208	0.2149	0.1953	0.3553	0.3336	0.3574	0.3552	0.2097	0.2421	0.2259	0.2483
0:25:29	0.0006	0.0009	0.0011	0.0008	0.0009	0.0048	0.0019	0.002	0.1317	0.1498	0.1346	0.1406	0.2025	0.2102	0.2202	0.1965	0.3535	0.3272	0.3676	0.3613	0.2101	0.2433	0.2265	0.2489
0:25:59	0.0003	0.0013	0.0029	0.0004	0.0002	0.0031	0.0022	0.0018	0.1346	0.1531	0.1368	0.1444	0.2026	0.2089	0.2176	0.202	0.3406	0.3354	0.3742	0.3629	0.2121	0.2428	0.2264	0.2465
0:26:29	0.0009	0.0015	0.0011	0.0005	0.0012	0.0048	0.0021	0.002	0.1385	0.1565	0.1395	0.1455	0.2111	0.2173	0.2262	0.2075	0.3512	0.3386	0.362	0.351	0.2143	0.2417	0.2262	0.2475
0:26:59	0.0006	0.001	0.001	0.0006	0.0009	0.0012	0.0014	0.0014	0.1372	0.1551	0.1409	0.1468	0.2077	0.2186	0.2254	0.2053	0.3447	0.3298	0.3499	0.3518	0.2099	0.2413	0.226	0.2497
0:27:29	0.0007	0.001	0.0011	0.0005	0.0003	0.0038	0.0011	0.0013	0.1396	0.1574	0.1426	0.1459	0.2134	0.2207	0.2301	0.21	0.3514	0.3224	0.3723	0.355	0.2114	0.2443	0.2253	0.2474
0:27:59	0.0005	0.0013	0.0011	0.0006	0.0006	0.0015	0.0018	0.002	0.1398	0.1562	0.1406	0.1468	0.2201	0.2201	0.2354	0.2075	0.3307	0.3117	0.3397	0.3344	0.2159	0.2408	0.2267	0.2467
0:28:29	0.0007	0.0009	0.0034	0.001	0.0012	0.0011	0.0016	0.0013	0.1472	0.1608	0.145	0.1518	0.221	0.2183	0.2359	0.2086	0.3278	0.3157	0.3412	0.3297	0.2129	0.2397	0.2279	0.2477
0:29:00	0.0008	0.0031	0.0043	0.0005	0.001	0.0015	0.0019	0.0023	0.152	0.1668	0.1511	0.1573	0.2191	0.2233	0.2344	0.2159	0.3268	0.3127	0.3515	0.34	0.2103	0.2399	0.226	0.2447
0:29:29	0.001	0.0019	0.0032	0.0004	0.0008	0.0013	0.0022	0.0016	0.1483	0.1638	0.149	0.1552	0.2225	0.2277	0.239	0.2173	0.3308	0.3187	0.3475	0.3331	0.2105	0.2395	0.2253	0.2466
0:29:59	0.0007	0.0021	0.0011	0.0004	0.0007	0.0012	0.0022	0.0029	0.1479	0.1623	0.1479	0.1549	0.2278	0.2368	0.2456	0.2221	0.3307	0.3269	0.3511	0.3305	0.2121	0.2421	0.2253	0.2478
