# Supplementary material for: A cryptic third active site in cyanophycin synthetase creates primers for polymerization
Source: Nat Commun. 2022 Jul 7;13:3923. doi: 10.1038/s41467-022-31542-7 (PMC9262961; doi:10.1038/s41467-022-31542-7)
Supplement: Supplementary file 4 — Source Data [file 41467_2022_31542_MOESM4_ESM.zip › 357019_2_data_set_6576120_rcgj7q.xlsx]

## Sheet: Fig2a
Time	TmCphA1				TmCphA1+SuCphA1 G-M+			TmCphA1+SuCphA1 G+M-				TmCphA1+SuCphA1 G-M-				SuCphA1 G-M+				SuCphA1 G+M-				SuCphA1 G-M-
0:00:00	0.043	0.0375	0.037	0.0381	0.0394	0.04	0.0391	0.0399	0.0405	0.0419	0.0389	0.0375	0.0383	0.04	0.0379	0	0	0	0	0	0	0	0	0	0	0	0
0:00:27	0.0414	0.0376	0.0373	0.0377	0.0384	0.0399	0.0391	0.0399	0.0399	0.0414	0.0394	0.039	0.0389	0.0393	0.0395	-0.0002	0.0004	0.0004	-0.0018	-0.0036	-0.0003	0	-0.0004	-0.0006	-0.0002	-0.0003	0.0002
0:00:57	0.0419	0.0378	0.0371	0.0381	0.0393	0.04	0.0386	0.0423	0.042	0.0423	0.0421	0.0392	0.0386	0.0389	0.0395	0	0.001	0.0004	-0.0014	-0.004	-0.0001	0.0001	-0.0001	-0.0007	-0.0003	-0.0005	0.0005
0:01:29	0.0425	0.0372	0.0376	0.0384	0.0401	0.0402	0.0385	0.0491	0.0489	0.0468	0.0491	0.0392	0.039	0.0391	0.039	-0.0001	0.001	0.0006	-0.0014	-0.0029	0.0005	0.0005	0.0004	0.0004	-0.0001	-0.0004	0.001
0:01:59	0.0427	0.0371	0.0375	0.0376	0.0448	0.0405	0.0406	0.0573	0.0589	0.0539	0.059	0.0396	0.039	0.04	0.0396	0.0003	0.0008	0.0009	-0.0014	-0.0017	0.0005	0.0005	0.0004	0.0003	0.0004	0	0.0008
0:02:29	0.0427	0.0369	0.0379	0.038	0.0491	0.0436	0.0417	0.0682	0.0715	0.064	0.0722	0.0401	0.0421	0.0407	0.0404	0.0003	0.0006	0.0006	-0.0016	0.0148	0.0006	0.0005	0.0001	-0.0001	0	0	0.0007
0:02:59	0.0427	0.0372	0.0374	0.0383	0.0549	0.05	0.0481	0.0812	0.0853	0.0747	0.0864	0.0389	0.039	0.0396	0.0392	0.0002	0.0007	0.0008	-0.0014	0.0056	0.0004	0.0011	0.0006	0.0003	0.0005	0.0001	0.0007
0:03:29	0.043	0.038	0.0379	0.0385	0.0649	0.0584	0.057	0.0946	0.1004	0.0891	0.1017	0.0398	0.0399	0.04	0.0404	0	0.0029	0.0009	-0.0013	0.003	0.0005	0.0011	0.0003	0.0003	0.0004	0.0006	0.0014
0:03:59	0.043	0.0372	0.0378	0.0373	0.0753	0.0696	0.0681	0.1072	0.1152	0.103	0.1159	0.0388	0.0382	0.0395	0.0397	0.0001	0.0006	0.0004	-0.0013	-0.0036	0	-0.0001	0.0001	-0.0001	-0.0001	-0.0002	0.0009
0:04:29	0.0425	0.0374	0.0366	0.0385	0.0866	0.0807	0.0812	0.1224	0.1307	0.1166	0.1314	0.0407	0.0387	0.04	0.0412	0.0005	0.0009	0.001	-0.0009	-0.0014	0.0009	0.0009	0.0007	0.0003	0.0008	0.0009	0.0012
0:04:59	0.0431	0.0376	0.0379	0.0384	0.0981	0.094	0.0952	0.1356	0.1448	0.1328	0.1464	0.0415	0.0392	0.04	0.0436	0	0.001	0.0008	-0.0016	-0.0026	0.0004	0.0007	0.0004	0.0004	0.0004	0.0002	0.0005
0:05:29	0.0427	0.0374	0.0376	0.0373	0.1098	0.1062	0.1077	0.1474	0.1575	0.1453	0.1579	0.0444	0.0407	0.0446	0.0468	0.0002	0.0012	0.001	-0.0014	0.0007	0.0003	0.0003	-0.0002	0.0005	-0.0001	0.0003	0.0007
0:05:59	0.0431	0.0375	0.0372	0.0381	0.1209	0.1179	0.1212	0.1595	0.1674	0.1561	0.1663	0.0465	0.0424	0.0444	0.05	0.0003	0.0011	0.0008	-0.0015	-0.0009	0.0005	0.0009	0.0007	0.0003	0.0002	0.0001	0.0008
0:06:30	0.0425	0.0379	0.0375	0.0383	0.1313	0.1299	0.1333	0.1693	0.1749	0.166	0.174	0.0509	0.0454	0.0474	0.0548	0.0008	0.0013	0.0012	-0.0009	-0.0028	0.0006	0.0007	0.0008	0.0009	0.0022	0.0008	0.0011
0:06:59	0.0432	0.0376	0.0375	0.038	0.1412	0.1408	0.1449	0.1758	0.182	0.1755	0.1793	0.0547	0.0491	0.0517	0.061	0.0005	0.0012	0.0008	-0.0015	0.0037	0.0006	0.0007	0.0004	0	0.0005	0.0001	0.0008
0:07:29	0.0433	0.0371	0.0374	0.0379	0.1494	0.1501	0.1541	0.1808	0.1848	0.1793	0.1836	0.0592	0.0532	0.0566	0.0676	0.0003	0.0009	0.0009	-0.0016	-0.0016	0.0006	0.0006	0.0007	0.0003	0.0005	0	0.0005
0:07:59	0.0433	0.0373	0.0374	0.0381	0.1563	0.1584	0.1619	0.1844	0.188	0.1849	0.1839	0.0641	0.0589	0.0629	0.0733	0.0003	0.0008	0.0004	-0.0018	-0.0033	0.0006	0.0006	0.0004	0.0003	0.0014	0.0001	0.0009
0:08:29	0.0428	0.037	0.0375	0.038	0.1629	0.164	0.1684	0.1865	0.1887	0.1865	0.1849	0.0705	0.0645	0.0694	0.0809	0.0005	0.0017	0.0014	-0.0014	-0.0024	0.0005	0.0009	0.0005	0.0008	0.0006	0.0005	0.0009
0:08:59	0.0426	0.0373	0.0375	0.038	0.1666	0.1702	0.172	0.1879	0.1891	0.1872	0.1849	0.0765	0.0706	0.0748	0.0875	0.0004	0.0014	0.0013	-0.0013	0.003	0.0007	0.0005	0.0005	-0.0002	0.0003	0.0004	0.0012
0:09:29	0.0434	0.0376	0.0377	0.038	0.1704	0.1739	0.176	0.1872	0.1894	0.1888	0.1842	0.0806	0.0761	0.0802	0.0924	0.0004	0.0016	0.0013	-0.0012	-0.0027	0.0008	0.0011	0.0008	0.0006	0.0007	0.0004	0.0013
0:09:59	0.0432	0.0372	0.0376	0.0382	0.1728	0.1784	0.1786	0.189	0.1902	0.1891	0.1855	0.0873	0.0826	0.0877	0.1012	0.0002	0.0013	0.0014	-0.0009	-0.0024	0.0008	0.0012	0.0007	0.0005	0.0007	0.0007	0.0011
0:10:29	0.0443	0.0371	0.0375	0.0379	0.1738	0.1797	0.1808	0.1883	0.1899	0.1889	0.1846	0.0921	0.0887	0.0939	0.1076	0.0003	0.001	0.0008	-0.0014	0.0025	0.0011	0.0012	0.0007	0.0003	0.0005	0.0006	0.0007
0:10:59	0.0434	0.0376	0.0375	0.0381	0.1761	0.1811	0.1805	0.188	0.1885	0.1885	0.1824	0.0988	0.0955	0.1016	0.1156	0.0002	0.0011	0.0011	-0.0011	-0.0024	0.0004	0.0008	0.0008	0.0004	0.0003	0.0005	0.0013
0:11:29	0.0425	0.0372	0.0372	0.038	0.1759	0.1802	0.1816	0.1878	0.1875	0.1851	0.1822	0.106	0.1026	0.1086	0.1232	0.001	0.0018	0.0013	-0.0009	-0.0023	0.0012	0.0014	0.0009	0.0005	0.001	0.0004	0.0013
0:11:59	0.0432	0.0374	0.0376	0.0378	0.1761	0.1819	0.1815	0.1864	0.1861	0.185	0.1811	0.112	0.1112	0.1168	0.1315	0.0008	0.0016	0.0012	-0.0011	-0.0028	0.0004	0.0006	0.0006	0.0006	0.0009	0.0005	0.0012
0:12:29	0.0433	0.037	0.038	0.0374	0.176	0.1813	0.1809	0.1862	0.1864	0.185	0.1817	0.1194	0.1178	0.1233	0.138	0.0006	0.0016	0.0011	-0.0013	0.0018	0.0006	0.001	0.0005	0.0003	0.0007	0.0004	0.0009
0:12:59	0.0429	0.0374	0.0375	0.0382	0.1768	0.1818	0.181	0.1862	0.185	0.1844	0.1806	0.1248	0.1253	0.1314	0.1465	0.0003	0.0015	0.001	-0.0013	-0.0024	0.0005	0.001	0.0005	0.0004	0.0007	0.0004	0.0014
0:13:29	0.043	0.0372	0.0379	0.0382	0.1756	0.1811	0.1802	0.1858	0.1864	0.184	0.1817	0.1331	0.1335	0.14	0.1556	0.0007	0.0017	0.0013	-0.001	0.0013	0.0005	0.0008	0.0003	0.0005	0.001	0.0003	0.0011
0:13:59	0.0433	0.0376	0.0375	0.0378	0.1756	0.1806	0.1807	0.1822	0.1838	0.1829	0.1784	0.1403	0.141	0.1485	0.164	0.0003	0.001	0.001	-0.0012	-0.0025	0.0006	0.001	0.0005	0.0002	0.002	0.0004	0.0011
0:14:29	0.0436	0.0375	0.0377	0.0381	0.1752	0.1804	0.1814	0.1836	0.1834	0.1832	0.1785	0.1469	0.1497	0.1565	0.1722	0.0004	0.0013	0.0012	-0.0014	-0.0025	0.0004	0.0005	0.0008	0.0002	0.0023	0.0006	0.0017
0:14:59	0.0435	0.037	0.0377	0.0381	0.1729	0.1788	0.1779	0.1827	0.1827	0.1814	0.1788	0.1538	0.1566	0.1646	0.1804	0.0003	0.0014	0.0013	-0.001	-0.0026	0.0008	0.0008	0.0006	0.0003	0.0005	0.0004	0.0015
0:15:29	0.0433	0.0372	0.0378	0.0382	0.1731	0.1809	0.1793	0.183	0.1837	0.1819	0.1781	0.1604	0.1648	0.172	0.1896	0.0005	0.0015	0.001	-0.0016	0.0017	0.0012	0.0012	0.0006	0.0007	0.0011	0.0009	0.0016
0:15:59	0.0433	0.0372	0.0376	0.0378	0.1744	0.1799	0.1782	0.1841	0.1822	0.1823	0.1781	0.1692	0.1727	0.1812	0.1986	0.001	0.0015	0.0014	-0.0008	0.0005	0.0007	0.0015	0.001	0.0009	0.0007	0.0008	0.0015
0:16:29	0.0428	0.0371	0.0375	0.0376	0.1727	0.1774	0.1763	0.1803	0.181	0.1799	0.1758	0.1754	0.181	0.1887	0.2069	0.0007	0.0015	0.0013	-0.0009	-0.0026	0.0006	0.0013	0.003	0.0008	0.0011	0.0009	0.0012
0:16:59	0.0428	0.0375	0.0373	0.038	0.1705	0.1766	0.1755	0.1796	0.1789	0.1791	0.1748	0.1826	0.1895	0.1979	0.2152	0.0004	0.0015	0.0013	-0.0013	0.0065	0.0007	0.0014	0.001	0.0006	0.001	0.001	0.0018

## Sheet: Fig2b
Time	TmCphA1				TmCphA1+SuCphA1 N				Time	TmCphA1+SuN				Time	SuCphA1
0:00:00	0.0792	0.0792	0.0791	0.0836	0.09	0.0866	0.0862	0.0881	0:00:00	0.0376	0.0378	0.0373	0.0376	0:00:00	0	0	0	0
0:00:29	0.0789	0.0798	0.0797	0.0833	0.0841	0.083	0.0819	0.0838	0:00:28	0.0396	0.0385	0.0388	0.0397	0:00:27	-0.0004	-0.0008	-0.0003	0.0018
0:00:57	0.0778	0.0793	0.0795	0.0825	0.0843	0.0814	0.0805	0.0825	0:00:58	0.0402	0.0391	0.0392	0.0396	0:00:57	-0.0002	-0.0005	0.0002	0.0002
0:01:29	0.079	0.0791	0.0798	0.0831	0.0829	0.0804	0.0805	0.081	0:01:28	0.0405	0.0402	0.0399	0.0412	0:01:30	-0.0004	-0.0006	-0.0002	0
0:01:59	0.0795	0.08	0.0801	0.0832	0.0834	0.0814	0.081	0.0807	0:02:00	0.0413	0.0415	0.0417	0.0426	0:02:00	0	-0.0004	0.0005	0.0003
0:02:29	0.0789	0.0816	0.0795	0.0833	0.0837	0.0806	0.0797	0.0808	0:02:30	0.0437	0.0441	0.0436	0.045	0:02:30	-0.0004	-0.0006	0	-0.0001
0:02:59	0.0789	0.0814	0.0804	0.0833	0.0833	0.0809	0.0808	0.0808	0:03:00	0.0463	0.0474	0.0465	0.0479	0:03:00	-0.0006	-0.0004	-0.0002	0
0:03:29	0.0789	0.08	0.0809	0.0846	0.083	0.0812	0.0804	0.0808	0:03:30	0.0507	0.0514	0.0508	0.0523	0:03:30	-0.0004	-0.0006	-0.0004	-0.0006
0:04:00	0.0789	0.0826	0.0812	0.085	0.0833	0.0808	0.0804	0.0842	0:03:59	0.0551	0.056	0.0562	0.057	0:04:00	-0.0003	-0.0004	-0.0002	0.0025
0:04:30	0.0789	0.0809	0.084	0.0864	0.0835	0.0817	0.0808	0.0826	0:04:30	0.061	0.0628	0.0633	0.0646	0:04:30	0.0003	-0.0002	0.0003	-0.0002
0:05:00	0.0791	0.0814	0.0817	0.0848	0.0833	0.081	0.0804	0.0855	0:05:00	0.0678	0.0706	0.0734	0.0722	0:04:59	-0.0004	-0.0003	0.0002	0.0003
0:05:29	0.0788	0.0802	0.0818	0.0851	0.0832	0.0808	0.0804	0.0808	0:05:30	0.0755	0.0788	0.0821	0.0809	0:05:30	-0.0004	-0.0002	-0.0002	0.0005
0:06:00	0.0794	0.0803	0.0807	0.0852	0.084	0.0821	0.081	0.0814	0:05:59	0.0855	0.0895	0.0886	0.092	0:06:00	-0.0006	-0.0008	-0.0004	-0.0006
0:06:30	0.0792	0.0799	0.0796	0.085	0.0838	0.0808	0.0808	0.0813	0:06:30	0.0946	0.1001	0.0989	0.1022	0:06:30	-0.0002	-0.0003	0.0008	0.001
0:07:00	0.079	0.082	0.0815	0.0869	0.0834	0.081	0.0802	0.0829	0:07:00	0.1058	0.1126	0.1137	0.1154	0:07:00	-0.0002	-0.0005	-0.0002	0.001
0:07:30	0.0792	0.0815	0.0795	0.0859	0.0832	0.0808	0.0802	0.0823	0:07:29	0.1173	0.1252	0.1233	0.128	0:07:30	-0.0006	-0.0014	-0.0006	-0.0007
0:07:59	0.079	0.0824	0.08	0.0845	0.0836	0.0813	0.0804	0.0831	0:08:00	0.1305	0.1388	0.1372	0.142	0:07:59	-0.0001	0	0.0006	0.002
0:08:30	0.0793	0.0802	0.08	0.0845	0.085	0.0814	0.0813	0.0826	0:08:30	0.1437	0.1532	0.1536	0.1569	0:08:30	-0.0004	-0.0001	-0.0002	-0.0005
0:09:00	0.0788	0.0796	0.0801	0.0842	0.0846	0.0815	0.0811	0.0815	0:09:00	0.1586	0.1698	0.1678	0.173	0:09:00	0.0001	0.0001	0.0005	0.0002
0:09:29	0.079	0.082	0.0793	0.0844	0.085	0.0812	0.0808	0.0815	0:09:30	0.1735	0.1858	0.1835	0.1885	0:09:29	0.0002	-0.0005	0.0004	0.0001
0:10:00	0.079	0.0826	0.0811	0.0856	0.0837	0.0812	0.0806	0.0822	0:10:00	0.1891	0.2019	0.2045	0.2055	0:10:00	0	-0.0001	0.0004	0.0004
0:10:30	0.0794	0.0812	0.0816	0.0855	0.0838	0.0817	0.0811	0.0864	0:10:30	0.2051	0.2178	0.217	0.2217	0:10:30	0.0001	-0.0003	0.0003	0.0002
0:11:00	0.0789	0.0814	0.0808	0.0854	0.0844	0.0821	0.0819	0.082	0:11:00	0.2204	0.2351	0.2382	0.2396	0:11:00	-0.0001	-0.0003	0.0001	0.0003
0:11:29	0.0793	0.08	0.0828	0.0857	0.0842	0.082	0.0824	0.0847	0:11:29	0.236	0.2514	0.2512	0.2541	0:11:30	0.0003	-0.0003	0.0005	0.0007
0:12:00	0.0794	0.0796	0.0795	0.0848	0.0843	0.0822	0.0818	0.0863	0:11:59	0.2551	0.2716	0.2729	0.2764	0:12:00	0.0001	0.0004	0.0005	0.003
0:12:30	0.0789	0.08	0.0796	0.0831	0.0842	0.0824	0.0823	0.0818	0:12:30	0.2717	0.2876	0.2845	0.2927	0:12:29	0.0002	0	0.0002	0.0007
0:13:00	0.079	0.082	0.0812	0.0828	0.0853	0.0828	0.083	0.0828	0:13:00	0.2899	0.3084	0.3095	0.3131	0:13:00	0	0.0002	0.001	0.0016
0:13:30	0.079	0.0823	0.0879	0.0842	0.086	0.0842	0.0834	0.0883	0:13:29	0.307	0.3251	0.3225	0.3284	0:13:30	0.0013	0.0013	0.0023	0.0026
0:14:00	0.0788	0.0816	0.0813	0.0848	0.0867	0.0848	0.0846	0.0883	0:14:00	0.3232	0.3411	0.3383	0.3464	0:14:00	0.0016	0.0014	0.0023	0.0041
0:14:29	0.0793	0.0799	0.0806	0.0847	0.0881	0.0861	0.0864	0.0914	0:14:30	0.3433	0.3621	0.3556	0.3636	0:14:30	0.0038	0.0029	0.0038	0.0066
0:14:59	0.079	0.0798	0.0819	0.084	0.0901	0.087	0.0871	0.0875	0:15:00	0.3564	0.3733	0.3709	0.3797	0:15:00	0.0056	0.005	0.0058	0.0097
0:15:30	0.0787	0.0791	0.0803	0.083	0.0915	0.0889	0.0896	0.0893	0:15:29	0.3738	0.39	0.3903	0.395	0:15:30	0.0081	0.0079	0.0087	0.0129
0:16:00	0.0785	0.0799	0.0794	0.0829	0.0915	0.0905	0.0912	0.0902	0:16:00	0.3895	0.4034	0.4067	0.4111	0:15:59	0.0116	0.0116	0.012	0.0191
0:16:30	0.0791	0.0827	0.0842	0.0832	0.0933	0.0926	0.0932	0.0935	0:16:30	0.4014	0.4165	0.4213	0.4246	0:16:30	0.015	0.0151	0.0159	0.0216
0:17:00	0.0791	0.0828	0.0805	0.0848	0.0963	0.0952	0.0958	0.0952	0:16:59	0.4179	0.4308	0.429	0.4364	0:17:00	0.0196	0.0192	0.02	0.0261
0:17:30	0.079	0.0823	0.0809	0.0845	0.0987	0.097	0.0982	0.0991	0:17:30	0.4314	0.4448	0.4418	0.4484	0:17:30	0.0239	0.0235	0.0247	0.0315
0:18:00	0.0793	0.0824	0.082	0.0844	0.1009	0.1006	0.1016	0.1029	0:18:00	0.4515	0.4582	0.4557	0.4626	0:18:00	0.0289	0.0288	0.0293	0.0369
0:18:30	0.0792	0.0801	0.0798	0.0839	0.1046	0.1037	0.1054	0.1048	0:18:30	0.4553	0.4677	0.4628	0.4609	0:18:30	0.0337	0.0337	0.0342	0.0422
0:19:00	0.0791	0.0802	0.0802	0.0839	0.1064	0.1066	0.1086	0.1099	0:19:00	0.4696	0.473	0.4726	0.4701	0:18:59	0.0391	0.039	0.0395	0.0481
0:19:30	0.0789	0.0828	0.0825	0.0841	0.11	0.1104	0.1128	0.1134	0:19:30	0.4773	0.4826	0.4797	0.479	0:19:30	0.0445	0.0443	0.0445	0.0538
0:20:00	0.0791	0.0809	0.0803	0.084	0.1124	0.114	0.1161	0.1182	0:20:00	0.4969	0.5007	0.4962	0.4941	0:20:00	0.0496	0.0494	0.0497	0.0587
0:20:29	0.0797	0.0805	0.0815	0.0848	0.1167	0.1193	0.121	0.1203	0:20:30	0.5018	0.5028	0.4958	0.4892	0:20:29	0.0541	0.055	0.055	0.0668
0:21:00	0.079	0.0813	0.0812	0.0829	0.1196	0.1219	0.1242	0.125	0:21:00	0.507	0.5128	0.509	0.5036	0:21:00	0.061	0.0608	0.061	0.0696
0:21:29	0.0785	0.0808	0.0843	0.0841	0.1252	0.1262	0.129	0.1282	0:21:30	0.517	0.518	0.5122	0.504	0:21:30	0.0652	0.0654	0.0658	0.0752
0:22:00	0.0786	0.0813	0.0794	0.0831	0.1269	0.1301	0.1335	0.132	0:21:59	0.5294	0.5365	0.5332	0.5143	0:21:59	0.0707	0.0713	0.0714	0.0797
0:22:30	0.0791	0.0804	0.0825	0.0841	0.1324	0.1356	0.1385	0.1429	0:22:29	0.5326	0.5346	0.53	0.5209	0:22:29	0.076	0.0767	0.0769	0.0863
0:23:00	0.0796	0.0801	0.0822	0.0849	0.1367	0.1403	0.1438	0.143	0:23:00	0.5434	0.5394	0.5444	0.5236	0:23:00	0.0805	0.0821	0.0807	0.0912
0:23:30	0.0787	0.0793	0.079	0.083	0.1413	0.1457	0.1489	0.1482	0:23:30	0.547	0.5466	0.5403	0.5314	0:23:29	0.0859	0.0867	0.087	0.0952
0:24:00	0.0793	0.0809	0.0811	0.0831	0.1461	0.1509	0.1546	0.1568	0:24:00	0.5298	0.5346	0.5337	0.5263	0:23:59	0.0901	0.0917	0.0915	0.0998
0:24:30	0.079	0.0804	0.0806	0.0846	0.151	0.1572	0.1615	0.1637	0:24:29	0.5452	0.5382	0.5364	0.5187	0:24:30	0.0959	0.0969	0.0971	0.1063
0:25:00	0.0795	0.0798	0.0851	0.0831	0.1559	0.1619	0.1673	0.1692	0:25:00	0.5494	0.5442	0.5442	0.5215	0:25:00	0.099	0.1017	0.1001	0.1116
0:25:29	0.079	0.083	0.0808	0.0834	0.1615	0.1679	0.1733	0.1732	0:25:30	0.5515	0.5384	0.5376	0.5147	0:25:29	0.1059	0.1078	0.1064	0.1158
0:26:00	0.0791	0.0819	0.0802	0.0846	0.1685	0.174	0.1794	0.1778	0:25:59	0.5456	0.5421	0.5414	0.5223	0:25:59	0.1093	0.1114	0.1107	0.1201
0:26:30	0.0791	0.0793	0.0842	0.0838	0.1723	0.1795	0.1861	0.1845	0:26:30	0.5613	0.5562	0.544	0.525	0:26:30	0.1156	0.1167	0.1166	0.1249
0:26:59	0.079	0.0815	0.0796	0.085	0.1797	0.1867	0.1931	0.1941	0:27:00	0.5514	0.533	0.5366	0.5122	0:27:00	0.1182	0.1208	0.12	0.128
0:27:29	0.0786	0.0796	0.0792	0.084	0.184	0.1926	0.1988	0.1977	0:27:30	0.5624	0.5463	0.5533	0.5256	0:27:30	0.1237	0.126	0.1252	0.1329
0:28:00	0.0789	0.0802	0.0801	0.0825	0.1915	0.1996	0.206	0.2085	0:27:59	0.5434	0.5322	0.5391	0.5119	0:28:00	0.128	0.1301	0.1291	0.1366
0:28:29	0.079	0.0802	0.082	0.0835	0.1975	0.2063	0.2126	0.2134	0:28:30	0.5532	0.5422	0.5468	0.5272	0:28:29	0.131	0.1332	0.1321	0.1389
0:28:59	0.0788	0.0794	0.0795	0.0835	0.2038	0.2121	0.2199	0.2168	0:29:00	0.555	0.5416	0.5472	0.5208	0:28:59	0.1348	0.1379	0.1342	0.1444
0:29:30	0.079	0.0799	0.0844	0.0843	0.2103	0.219	0.2264	0.2257	0:29:30	0.5477	0.5374	0.5322	0.5084	0:29:30	0.1392	0.1423	0.141	0.1488
0:30:00	0.0789	0.0796	0.0802	0.0848	0.2177	0.2276	0.2362	0.2335	0:30:00	0.5455	0.5339	0.5399	0.5105	0:29:59	0.1433	0.1467	0.1443	0.151
0:30:30	0.079	0.0816	0.0831	0.0836	0.2233	0.2321	0.2405	0.2401						0:30:29	0.1481	0.1523	0.1484	0.1559
0:30:59	0.0792	0.0808	0.0802	0.0833	0.2307	0.2408	0.249	0.2494						0:31:00	0.1515	0.1542	0.1533	0.1594
0:31:29	0.0789	0.0802	0.0807	0.0838	0.2382	0.2479	0.2566	0.2539						0:31:30	0.1551	0.1582	0.1542	0.1638
0:32:00	0.0793	0.0803	0.0793	0.0839	0.2436	0.2549	0.2645	0.2592						0:32:00	0.1568	0.1623	0.1598	0.1659
0:32:30	0.0792	0.0808	0.0801	0.0834	0.2522	0.2617	0.2712	0.2672						0:32:30	0.1608	0.1655	0.1632	0.1695
0:33:00	0.079	0.0808	0.0833	0.0831	0.2581	0.2703	0.2786	0.2781						0:32:59	0.1645	0.1689	0.164	0.1722
0:33:30	0.0791	0.0817	0.0827	0.0846	0.2665	0.2787	0.2883	0.2824						0:33:29	0.1684	0.1709	0.1691	0.1728
0:34:00	0.0793	0.0822	0.0793	0.0851	0.2748	0.2876	0.297	0.2915						0:33:59	0.1717	0.177	0.172	0.1791
0:34:30	0.079	0.0813	0.0801	0.0849	0.2808	0.2939	0.3043	0.3043						0:34:30	0.1727	0.1773	0.1755	0.1796
0:34:59	0.079	0.0805	0.0804	0.0829	0.2866	0.2989	0.3087	0.3039						0:34:59	0.1783	0.1819	0.1782	0.1839
0:35:29	0.0795	0.08	0.0793	0.0831	0.2953	0.3037	0.3134	0.31						0:35:29	0.1806	0.1857	0.1814	0.1863
0:36:00	0.0787	0.0793	0.0823	0.0833	0.3027	0.317	0.327	0.3225						0:36:00	0.1853	0.1882	0.1841	0.1874
0:36:30	0.0787	0.0793	0.0818	0.0841	0.311	0.325	0.3337	0.332						0:36:30	0.1881	0.1919	0.1905	0.1924
0:37:00	0.0791	0.0796	0.0843	0.0832	0.3181	0.3276	0.3408	0.3323						0:37:00	0.1862	0.1929	0.1886	0.1925
0:37:30	0.0791	0.0802	0.0809	0.0837	0.3237	0.3392	0.3488	0.3416						0:37:30	0.1901	0.1954	0.1906	0.1954
0:38:00	0.0792	0.0825	0.0817	0.0841	0.3372	0.3461	0.3559	0.3581						0:37:59	0.1994	0.2039	0.2014	0.204
0:38:29	0.0792	0.081	0.0813	0.0833	0.3416	0.3512	0.3643	0.3542						0:38:29	0.197	0.2025	0.1988	0.2002
0:39:00	0.0786	0.0805	0.0803	0.083	0.3484	0.358	0.3684	0.3638						0:39:00	0.2003	0.2031	0.2025	0.2067
0:39:30	0.0787	0.0797	0.0829	0.0825	0.3579	0.3689	0.3805	0.3767						0:39:29	0.2012	0.2053	0.2016	0.2074
0:39:59	0.079	0.0795	0.0848	0.0824	0.3602	0.3758	0.3884	0.3817						0:40:00	0.206	0.2147	0.2068	0.2139
0:40:29	0.0789	0.0811	0.0817	0.083	0.3683	0.3784	0.3899	0.3844						0:40:29	0.2075	0.2125	0.2078	0.2104
0:41:00	0.079	0.0822	0.087	0.0846	0.3704	0.382	0.3938	0.3903						0:41:00	0.2113	0.2167	0.2089	0.215
0:41:29	0.0787	0.0796	0.0832	0.0832	0.3818	0.3929	0.4044	0.3942						0:41:30	0.2149	0.2206	0.2125	0.2187
0:42:00	0.0785	0.0795	0.0821	0.0836	0.391	0.402	0.4103	0.4033						0:42:00	0.2139	0.22	0.213	0.2182
0:42:30	0.0785	0.0822	0.0811	0.0832	0.3982	0.4083	0.419	0.4054						0:42:29	0.2179	0.2234	0.2175	0.2195
0:43:00	0.0789	0.0812	0.0807	0.0828	0.4022	0.4091	0.4203	0.4134						0:43:00	0.2184	0.2214	0.2189	0.2192
0:43:30	0.0787	0.0806	0.08	0.0853	0.4033	0.415	0.4244	0.4164						0:43:30	0.2198	0.2262	0.2232	0.2258
0:43:59	0.079	0.0828	0.0818	0.0847	0.4169	0.4236	0.432	0.4286						0:44:00	0.2199	0.2248	0.2201	0.2219
0:44:30	0.0787	0.0804	0.0807	0.084	0.4191	0.4288	0.4384	0.4221						0:44:29	0.2261	0.2274	0.2265	0.2263
0:45:00	0.0781	0.0788	0.0796	0.0837	0.4302	0.43	0.4388	0.4334						0:44:59	0.221	0.2281	0.2224	0.2235
0:45:30	0.0792	0.0792	0.0795	0.0834	0.4288	0.437	0.4465	0.4353						0:45:30	0.2289	0.2325	0.2299	0.2325
0:46:00	0.0791	0.0826	0.0796	0.0838	0.4373	0.4456	0.4555	0.4462						0:45:59	0.2303	0.2353	0.2303	0.2358
0:46:30	0.0788	0.0804	0.079	0.0832	0.4454	0.4452	0.4533	0.4525						0:46:30	0.2279	0.2337	0.2275	0.2316
0:47:00	0.0792	0.0803	0.0798	0.0836	0.4553	0.4576	0.4623	0.4632						0:47:00	0.2312	0.2395	0.2346	0.2367
0:47:30	0.0787	0.0809	0.0794	0.0831	0.4622	0.4688	0.4763	0.4708						0:47:30	0.2316	0.2377	0.2327	0.2336
0:48:00	0.0795	0.0803	0.0806	0.0832	0.4584	0.4588	0.4687	0.4632						0:47:59	0.2345	0.2388	0.2328	0.2336
0:48:30	0.0792	0.0793	0.0793	0.0824	0.4709	0.4678	0.4733	0.4771						0:48:30	0.2309	0.2376	0.2327	0.2361
0:48:59	0.0788	0.0796	0.0806	0.0827	0.4741	0.4785	0.4844	0.4758						0:49:00	0.2398	0.246	0.2371	0.2406
0:49:30	0.0786	0.0795	0.0823	0.0829	0.4673	0.469	0.4785	0.4639						0:49:30	0.2388	0.2416	0.2402	0.2369
0:49:59	0.0792	0.0796	0.0793	0.0839	0.4752	0.4879	0.4867	0.4804						0:50:00	0.24	0.2457	0.2384	0.2395
0:50:30	0.0784	0.0795	0.0792	0.0838	0.4802	0.487	0.4899	0.4774						0:50:30	0.2441	0.2467	0.247	0.2422
0:50:59	0.079	0.0793	0.08	0.084	0.4823	0.491	0.4911	0.479						0:50:59	0.2392	0.2469	0.2394	0.2406
0:51:30	0.0791	0.0794	0.0799	0.0838	0.4845	0.4972	0.4961	0.4978						0:51:30	0.2441	0.2463	0.2439	0.2411
0:52:00	0.0786	0.0804	0.0793	0.0832	0.4898	0.501	0.5025	0.4907						0:52:00	0.2451	0.2507	0.2449	0.2432
0:52:30	0.0788	0.0828	0.0806	0.0833	0.5018	0.5026	0.5067	0.4961						0:52:29	0.2435	0.2493	0.2449	0.2422
0:53:00	0.0794	0.0804	0.0802	0.0843	0.501	0.5049	0.5052	0.4953						0:53:00	0.2412	0.2488	0.241	0.2426
0:53:30	0.0796	0.0797	0.0803	0.085	0.5023	0.5102	0.5045	0.4989						0:53:30	0.2484	0.2503	0.2489	0.2467
0:54:00	0.0786	0.0796	0.0795	0.0844	0.5048	0.5153	0.5075	0.497						0:53:59	0.2486	0.2528	0.2471	0.2444
0:54:29	0.0789	0.0799	0.0799	0.0831	0.5072	0.5052	0.5087	0.505						0:54:30	0.2505	0.2588	0.2517	0.2498
0:55:00	0.0783	0.0795	0.08	0.0837	0.5117	0.509	0.5126	0.5018						0:55:00	0.2482	0.255	0.2485	0.2458
0:55:30	0.078	0.0791	0.0849	0.0833	0.5175	0.5184	0.5137	0.5053						0:55:30	0.2517	0.2556	0.2511	0.2473
0:55:59	0.0785	0.0803	0.0805	0.0842	0.52	0.5145	0.5185	0.5107						0:56:00	0.2511	0.2551	0.2516	0.2466
0:56:30	0.079	0.0811	0.0829	0.0839	0.5241	0.52	0.5204	0.5063						0:56:30	0.2481	0.2566	0.2508	0.2496
0:57:00	0.079	0.0815	0.0811	0.0837	0.526	0.515	0.516	0.5212						0:57:00	0.2523	0.2607	0.2509	0.2472
0:57:30	0.079	0.0817	0.0818	0.0832	0.5225	0.5168	0.5175	0.5072						0:57:29	0.2488	0.2565	0.2508	0.2474
0:57:59	0.0788	0.0793	0.0826	0.0824	0.5273	0.515	0.5183	0.5098						0:57:59	0.2507	0.2578	0.2509	0.2495
0:58:29	0.0786	0.079	0.081	0.0829	0.5288	0.5194	0.5196	0.5125						0:58:30	0.2545	0.2626	0.2558	0.2534
0:59:00	0.0791	0.0796	0.0806	0.0824	0.5291	0.5176	0.5198	0.5172						0:58:59	0.2611	0.2659	0.2598	0.2553
0:59:30	0.0789	0.0795	0.0808	0.0823	0.5324	0.5242	0.5276	0.5233						0:59:29	0.2575	0.2658	0.2607	0.2549
1:00:00	0.0788	0.0793	0.0791	0.0826	0.5274	0.5121	0.5143	0.5095						1:00:00	0.2595	0.2669	0.2584	0.2524
1:00:30	0.0788	0.0795	0.0788	0.0828	0.5393	0.5221	0.5191	0.5258						1:00:30	0.253	0.2663	0.255	0.2527
1:01:00	0.0792	0.0788	0.079	0.0831	0.5257	0.5115	0.5093	0.4943						1:00:59	0.2565	0.2676	0.2568	0.2564
1:01:30	0.0784	0.079	0.0799	0.0834	0.5306	0.5132	0.5166	0.5208						1:01:30	0.257	0.2644	0.2556	0.2517
1:02:00	0.079	0.0811	0.0794	0.0827	0.5239	0.5138	0.5174	0.5067						1:02:00	0.2565	0.267	0.2566	0.2534
1:02:29	0.079	0.0795	0.0803	0.0827	0.5205	0.5051	0.5101	0.501						1:02:29	0.2538	0.2635	0.2519	0.2559
1:03:00	0.0788	0.0802	0.0806	0.0841	0.5294	0.5175	0.5221	0.5155						1:03:00	0.2563	0.2631	0.2573	0.2517
1:03:30	0.0791	0.0805	0.0815	0.0826	0.5301	0.5214	0.5238	0.5167						1:03:30	0.2627	0.2726	0.2643	0.2581
1:03:59	0.0788	0.0807	0.0844	0.0826	0.5285	0.5191	0.5186	0.503						1:04:00	0.2571	0.269	0.2607	0.2602
1:04:30	0.0788	0.0821	0.0818	0.0844	0.5406	0.517	0.5249	0.5097						1:04:30	0.2586	0.2712	0.2571	0.2565
1:05:00	0.0789	0.0821	0.0805	0.0844	0.5308	0.5098	0.5118	0.5101						1:05:00	0.2576	0.268	0.2561	0.2554
1:05:29	0.0787	0.0819	0.0792	0.0842	0.5272	0.5104	0.5129	0.5095						1:05:29	0.2571	0.263	0.2563	0.2517
1:05:59	0.0792	0.0815	0.0791	0.084	0.5274	0.5107	0.5133	0.5046						1:06:00	0.2652	0.2722	0.2661	0.2614
1:06:30	0.0788	0.0792	0.0796	0.0836	0.5187	0.5014	0.5108	0.4864						1:06:30	0.2524	0.261	0.2553	0.2516
1:07:00	0.0785	0.0799	0.0793	0.0831	0.5184	0.5045	0.5085	0.5005						1:06:59	0.2585	0.2676	0.2621	0.2555
1:07:30	0.0787	0.081	0.0822	0.0842	0.5244	0.506	0.5057	0.5017						1:07:29	0.2581	0.2673	0.2599	0.254
1:08:00	0.0787	0.0786	0.0807	0.083	0.5222	0.5032	0.5062	0.5007						1:08:00	0.2586	0.2662	0.2587	0.2518
1:08:30	0.0788	0.0794	0.0813	0.0828	0.5123	0.4961	0.5051	0.4788						1:08:30	0.2595	0.2668	0.2602	0.2556
1:09:00	0.0784	0.0802	0.0813	0.0829	0.5052	0.4947	0.5006	0.5015						1:08:59	0.2653	0.2718	0.265	0.2571
1:09:29	0.0786	0.0798	0.081	0.0836	0.5132	0.499	0.5	0.4911						1:09:30	0.2631	0.27	0.2613	0.2535
1:10:00	0.079	0.0793	0.0813	0.0845	0.5161	0.5014	0.5062	0.4976						1:10:00	0.2639	0.2726	0.2649	0.2582
1:10:30	0.0782	0.0808	0.0823	0.0822	0.5228	0.5078	0.4879	0.5197						1:10:29	0.2593	0.264	0.2608	0.2543
1:10:59	0.079	0.0813	0.0796	0.0832	0.5132	0.5032	0.5003	0.4907						1:11:00	0.2585	0.2666	0.2586	0.254
1:11:30	0.0785	0.0811	0.0797	0.0838	0.5016	0.493	0.5067	0.5064						1:11:30	0.2632	0.2707	0.2624	0.2571
1:12:00	0.0787	0.0808	0.0806	0.0821	0.5002	0.4924	0.4899	0.4871						1:12:00	0.2637	0.2709	0.261	0.2562
1:12:29	0.0788	0.0798	0.0791	0.0826	0.5097	0.496	0.5027	0.4958						1:12:30	0.2597	0.2697	0.2572	0.258
1:13:00	0.0785	0.0789	0.0799	0.0824	0.4894	0.4698	0.4824	0.4675						1:13:00	0.2675	0.2731	0.2641	0.2581
1:13:30	0.079	0.0793	0.084	0.0831	0.4994	0.4731	0.4787	0.4576						1:13:29	0.2626	0.2719	0.262	0.2586
1:14:00	0.0785	0.081	0.0794	0.0832	0.4918	0.4822	0.482	0.48						1:14:00	0.2647	0.2738	0.2593	0.2592
1:14:29	0.0786	0.0789	0.0791	0.0829	0.4844	0.4662	0.4715	0.4575						1:14:30	0.2663	0.2742	0.2649	0.2615
1:15:00	0.0783	0.0792	0.084	0.0822	0.5035	0.4778	0.4938	0.4832						1:14:59	0.2634	0.2725	0.263	0.2596
1:15:30	0.0787	0.0813	0.0797	0.0842	0.4951	0.4775	0.4873	0.4834						1:15:30	0.2628	0.2764	0.2678	0.2626
1:15:59	0.079	0.0814	0.0794	0.0838	0.5002	0.4741	0.4714	0.4676						1:16:00	0.2616	0.269	0.263	0.2536
1:16:29	0.0787	0.0809	0.0798	0.083	0.4815	0.4764	0.4848	0.4742						1:16:30	0.2658	0.2734	0.2623	0.2606
1:17:00	0.0785	0.0789	0.0846	0.0842	0.4752	0.4576	0.4555	0.4444						1:16:59	0.2682	0.2777	0.2654	0.2582
1:17:30	0.0788	0.0808	0.0816	0.084	0.4865	0.4711	0.4781	0.47						1:17:30	0.2673	0.2766	0.2643	0.2625
1:17:59	0.0793	0.0793	0.081	0.0828	0.4812	0.4678	0.4757	0.4525						1:18:00	0.2672	0.2743	0.2681	0.2628
1:18:29	0.0789	0.0789	0.0809	0.0825	0.4798	0.472	0.4862	0.4847						1:18:29	0.2626	0.2703	0.2623	0.256
1:19:00	0.0785	0.0788	0.084	0.0819	0.4834	0.4855	0.4782	0.4832						1:19:00	0.2687	0.2775	0.2653	0.2598
1:19:30	0.0789	0.0798	0.081	0.0824	0.4945	0.4753	0.483	0.4712						1:19:30	0.2604	0.2686	0.2593	0.2568
1:20:00	0.0784	0.0787	0.0791	0.082	0.4847	0.4578	0.4841	0.4603						1:20:00	0.2656	0.2743	0.2649	0.2594
1:20:30	0.0792	0.0804	0.0816	0.0826	0.4862	0.4784	0.4824	0.4786						1:20:29	0.2635	0.2764	0.2683	0.26
														1:21:00	0.2623	0.267	0.2604	0.254
														1:21:29	0.269	0.2733	0.2648	0.2576
														1:22:00	0.2597	0.27	0.2614	0.2565
														1:22:30	0.2588	0.269	0.2632	0.254
														1:23:00	0.2666	0.2753	0.2698	0.2602
														1:23:29	0.2626	0.2737	0.266	0.2565
														1:24:00	0.264	0.2768	0.2623	0.2581
														1:24:30	0.2582	0.2675	0.2568	0.2515
														1:24:59	0.261	0.268	0.2639	0.2541
														1:25:30	0.2624	0.2719	0.2623	0.256
														1:26:00	0.2638	0.2746	0.2656	0.2562
														1:26:29	0.2621	0.2756	0.2672	0.2612
														1:27:00	0.2604	0.2712	0.2573	0.251
														1:27:30	0.2568	0.2664	0.2567	0.2518
														1:27:59	0.2596	0.2658	0.2574	0.2528
														1:28:30	0.2605	0.2685	0.2602	0.2523
														1:29:00	0.2595	0.2668	0.2603	0.2522
														1:29:29	0.2589	0.2673	0.2593	0.2526
														1:30:00	0.2565	0.2689	0.2562	0.2573
														1:30:30	0.2656	0.2735	0.2664	0.2594
														1:31:00	0.2588	0.2611	0.2574	0.2488
														1:31:29	0.2609	0.2679	0.2612	0.2516
														1:32:00	0.259	0.2639	0.2609	0.2523
														1:32:29	0.2611	0.2676	0.2609	0.2518
														1:33:00	0.2578	0.2642	0.2604	0.248
														1:33:30	0.2574	0.2666	0.255	0.2509
														1:33:59	0.2523	0.2646	0.2529	0.2485
														1:34:29	0.2579	0.2662	0.2595	0.2499
														1:35:00	0.2571	0.2658	0.2556	0.2492
														1:35:30	0.2637	0.2714	0.264	0.2543
														1:36:00	0.2642	0.2679	0.2621	0.2538
														1:36:30	0.2594	0.2653	0.2596	0.2477
														1:37:00	0.2568	0.2653	0.2557	0.2509
														1:37:29	0.2545	0.2641	0.2571	0.2482
														1:37:59	0.2576	0.2684	0.2613	0.2481
														1:38:30	0.2543	0.2601	0.2546	0.2447
														1:39:00	0.2578	0.2667	0.2584	0.2465
														1:39:30	0.2583	0.2683	0.2606	0.2516
														1:40:00	0.2595	0.267	0.2589	0.252
														1:40:29	0.2607	0.2672	0.2584	0.2518
														1:40:59	0.2531	0.2597	0.2547	0.2486
														1:41:30	0.2593	0.2676	0.2563	0.2506
														1:42:00	0.254	0.2646	0.2584	0.2473
														1:42:29	0.2532	0.2636	0.256	0.244
														1:43:00	0.2558	0.2637	0.2548	0.2531
														1:43:30	0.2551	0.2651	0.2544	0.2484
														1:43:59	0.2527	0.2586	0.2542	0.2445
														1:44:30	0.2461	0.2623	0.2496	0.2465
														1:45:00	0.2515	0.2649	0.2536	0.2492
														1:45:29	0.2529	0.2616	0.2578	0.2478
														1:46:00	0.2562	0.2663	0.2581	0.2487
														1:46:30	0.2529	0.2629	0.2541	0.2454
														1:46:59	0.2518	0.2616	0.2527	0.2455
														1:47:30	0.2508	0.263	0.2532	0.2472
														1:47:59	0.2508	0.2595	0.2559	0.2462
														1:48:29	0.2498	0.257	0.253	0.2442
														1:48:59	0.2512	0.2623	0.2501	0.2455
														1:49:30	0.2544	0.2633	0.2592	0.2399
														1:50:00	0.2532	0.2625	0.2527	0.2453
														1:50:30	0.2509	0.2648	0.2554	0.2491
														1:51:00	0.2541	0.261	0.2541	0.2447
														1:51:30	0.2487	0.2597	0.2497	0.2417
														1:51:59	0.2491	0.2572	0.2484	0.2418
														1:52:29	0.2485	0.2592	0.2496	0.2467
														1:53:00	0.2512	0.259	0.2539	0.2428
														1:53:30	0.2448	0.2545	0.2474	0.2412
														1:54:00	0.2492	0.2585	0.2472	0.2408
														1:54:30	0.2488	0.2584	0.2535	0.2437
														1:55:00	0.2487	0.2573	0.2517	0.2437
														1:55:29	0.2475	0.2615	0.2544	0.2433
														1:56:00	0.2443	0.2546	0.246	0.234
														1:56:30	0.2465	0.2585	0.2474	0.24
														1:56:59	0.2511	0.2609	0.2474	0.2413
														1:57:30	0.2433	0.2577	0.2439	0.24
														1:58:00	0.2456	0.2588	0.247	0.2437
														1:58:30	0.2482	0.2563	0.2479	0.2401
														1:59:00	0.2402	0.2526	0.2427	0.2337
														1:59:30	0.2422	0.2506	0.2411	0.2333
														2:00:00	0.2456	0.2539	0.2458	0.2376
														2:00:29	0.2487	0.2557	0.2445	0.2399
														2:01:00	0.244	0.2556	0.2473	0.2362
														2:01:30	0.2416	0.2505	0.2386	0.2341
														2:02:00	0.2416	0.2509	0.2475	0.2343
														2:02:30	0.2409	0.2507	0.2389	0.2353
														2:03:00	0.2428	0.2489	0.2424	0.2336
														2:03:30	0.2437	0.254	0.247	0.2391
														2:04:00	0.2421	0.2519	0.2441	0.2341
														2:04:30	0.2432	0.2547	0.2461	0.2372
														2:05:00	0.2395	0.2503	0.2437	0.2331
														2:05:30	0.2437	0.2533	0.2431	0.2333
														2:05:59	0.2436	0.2551	0.2439	0.2351
														2:06:29	0.2383	0.2485	0.2378	0.2377
														2:07:00	0.2362	0.2471	0.2385	0.2286
														2:07:30	0.241	0.2494	0.2395	0.2308
														2:07:59	0.2407	0.2494	0.2413	0.2338
														2:08:30	0.2377	0.251	0.2406	0.2313
														2:09:00	0.2352	0.2494	0.2381	0.2312
														2:09:30	0.2379	0.2491	0.2389	0.2306
														2:10:00	0.2348	0.2447	0.2369	0.2278
														2:10:30	0.2365	0.2435	0.24	0.2252
														2:11:00	0.2363	0.2413	0.239	0.2258
														2:11:29	0.2387	0.2479	0.24	0.2308
														2:11:59	0.2375	0.2472	0.2359	0.2286
														2:12:30	0.2414	0.2506	0.2437	0.2309
														2:12:59	0.2329	0.2451	0.2319	0.2308
														2:13:30	0.2296	0.2401	0.2355	0.2231
														2:14:00	0.2359	0.2447	0.2376	0.2275
														2:14:29	0.2266	0.2412	0.2324	0.2228
														2:14:59	0.2308	0.238	0.231	0.2242
														2:15:30	0.2298	0.2393	0.2324	0.2204
														2:15:59	0.2339	0.2445	0.2375	0.2217
														2:16:29	0.2309	0.2429	0.2293	0.2265
														2:17:00	0.2296	0.244	0.2348	0.2182
														2:17:30	0.23	0.241	0.2318	0.2226
														2:18:00	0.2321	0.2417	0.2343	0.2231
														2:18:30	0.2334	0.2432	0.2354	0.2282
														2:18:59	0.2303	0.2365	0.2328	0.2211
														2:19:29	0.2334	0.2433	0.2302	0.2237
														2:20:00	0.2294	0.2382	0.2294	0.2203
														2:20:30	0.2322	0.2393	0.2318	0.2223
														2:21:00	0.2319	0.244	0.2341	0.2243
														2:21:30	0.2249	0.2386	0.2278	0.2204
														2:22:00	0.228	0.2418	0.2286	0.2195
														2:22:29	0.2294	0.2365	0.2285	0.2197
														2:23:00	0.2237	0.2369	0.2258	0.2193
														2:23:30	0.2226	0.2347	0.2249	0.2195

## Sheet: Fig2e
Time	WT-				H57A -				C59A -				R70A -				H79A -				R100 -				Time	E82Q -
0:00:00	0.0385	0.0391	0.0379	0.0385	0	0	0	0	0	0	0	0	0	0	0	0	0	0	0	0	0	0	0	0	0:00:00	0.037	0.0379	0.0381
0:00:27	0.0389	0.0388	0.0387	0.0392	0	-0.0001	0.0007	0.0006	0.0011	0.0006	0.0004	0.001	0.0016	0.0003	0.0008	0.0004	0.0011	0.0013	0.0006	0.0007	0.0013	0.0006	0.0009	0.0011	0:00:26	0.0377	0.0389	0.039
0:00:57	0.0392	0.0393	0.0387	0.0386	-0.0003	-0.0002	0.0018	-0.0004	0.0003	0	0	0.0008	0.0027	0.0002	0.0003	-0.0002	0.0009	0.0008	0.0004	0.0007	0.0009	0.0005	0.0016	0.0007	0:00:57	0.0376	0.0396	0.0387
0:01:29	0.0389	0.0395	0.041	0.0392	-0.0006	0	-0.0004	-0.0004	-0.0003	0	-0.0002	0.0001	0.0025	0.0004	0	-0.0003	0.0005	0.0008	0.0003	0.0003	-0.0001	0	0.0001	0.0005	0:01:29	0.0381	0.0464	0.0392
0:02:00	0.0395	0.0397	0.0388	0.0389	0.0003	0.0003	0.0001	0	0.0047	0.0005	0.0005	0.0008	0.0033	0.0005	0.0007	0.0011	0.0017	0.0012	0.0005	0.0004	0.0002	0.0008	0.0003	0.0003	0:01:59	0.038	0.0388	0.0395
0:02:29	0.0391	0.0397	0.0388	0.0386	0.0005	-0.0003	0.0002	-0.0004	0.0042	0.0002	0.0001	0.0005	0.0029	0	0.0004	0.0001	0.0056	0.0012	0.0004	0.0005	0.0005	0.0007	0.0007	0.0011	0:02:29	0.0385	0.0392	0.039
0:03:00	0.039	0.0397	0.0429	0.0392	-0.0001	0.0005	-0.0001	0	0.0041	0.0003	-0.0001	0.0003	0.0031	0.0003	0.0005	0.0003	0.0051	0.0011	0.0002	0.0003	0.0003	0.0003	0.0007	0.0002	0:02:59	0.0381	0.0391	0.0393
0:03:30	0.0394	0.0399	0.0399	0.0411	0.0006	0.0003	-0.0002	-0.0001	0.0039	0.0002	0.0001	0.0004	0.0027	0.0002	0.0001	0.0002	0.0061	0.0008	-0.0001	0.0001	-0.0002	0.0006	0.0002	0.0001	0:03:29	0.0383	0.0476	0.0392
0:04:00	0.0396	0.0406	0.0396	0.0409	0.0001	0.0004	0.0013	-0.0002	0.0039	0.0006	-0.0003	0.0003	0.0022	0.0005	0.0001	-0.0001	0.0081	0.0005	0	0.0004	-0.0002	0.0002	0.0003	0.0003	0:03:59	0.0391	0.045	0.0391
0:04:30	0.0402	0.0408	0.0456	0.0409	0.0002	0.001	0.0007	0.0006	0.0043	0.0011	0.0006	0.0006	0.0026	0.0004	0.0008	0.0005	0.0078	0.0008	0.0001	0.0005	0.0003	0.0009	0.0009	0.0008	0:04:29	0.0393	0.0399	0.0437
0:05:00	0.04	0.0403	0.0401	0.0392	0.0003	0	0.0008	0.0005	0.004	0.0006	0.0003	0.001	0.0026	0.0003	0.0008	0.0008	0.0069	0.0013	0.0042	0.0007	0.002	0.0006	0.0007	0.0008	0:04:59	0.0395	0.0398	0.0399
0:05:29	0.0402	0.0408	0.0403	0.0399	-0.0001	0.0014	0.004	0.0007	0.0026	0.001	0.0003	0.0005	0.0026	0.0006	0.0003	0.0002	0.0046	0.001	0.0005	0.0003	0.001	0.0016	0.0012	0.0013	0:05:30	0.0398	0.0443	0.04
0:06:00	0.0402	0.0402	0.0395	0.0402	0	0.0009	0.0009	0.001	0.0036	0.001	0.0003	0.0008	0.0028	0.0004	0.0005	0.0004	0.0054	0.0009	0.0005	0.0007	0.0006	0.0011	0.0018	0.0013	0:05:59	0.0388	0.0399	0.0395
0:06:30	0.0408	0.0409	0.0399	0.0409	0.0004	0.0008	0.0004	0.0009	0.0039	0.0008	0.0004	0.0007	0.0026	0.0001	0.0003	0.0033	0.006	0.0014	0.0001	0.0006	0.0023	0.0006	0.0015	0.0014	0:06:29	0.0388	0.0426	0.0401
0:07:00	0.0401	0.0403	0.0411	0.0407	0.0006	0.0012	0.001	0.0007	0.0043	0.001	0.0004	0.0004	0.0029	0.0003	0.0006	0.0006	0.0053	0.0009	0.0001	0.0006	0.0014	0.0013	0.0017	0.0023	0:06:59	0.0389	0.0409	0.0397
0:07:29	0.0404	0.0399	0.0397	0.0416	0.0003	0.0007	0.0011	0.0007	0.0031	0.001	0.0006	0.0006	0.0016	0.0004	0.0006	0.0009	0.0048	0.0014	0.0007	0.0005	0.0021	0.0016	0.0026	0.0029	0:07:29	0.0394	0.0407	0.039
0:08:00	0.0405	0.0404	0.0401	0.0407	-0.0003	0.0009	0.0004	0.0004	0.0042	0.0007	0.0004	0.0004	0.0015	0.0003	0.0003	0.0008	0.0064	0.0016	0.0003	0.0003	0.002	0.0028	0.0022	0.0033	0:07:59	0.0395	0.0413	0.0397
0:08:30	0.041	0.0411	0.0413	0.0407	0.0001	0.0007	0.0008	0.0001	0.0041	0.0003	0.0002	0.0004	0.0014	0.0002	0.0001	0.0007	0.0059	0.001	0.0002	0.0006	0.003	0.0026	0.0035	0.0047	0:08:29	0.0397	0.0414	0.0402
0:09:00	0.0393	0.0396	0.0391	0.041	0.0003	0.0009	0.0008	0.0002	0.0036	0.0003	0.0001	0.0003	0.0016	0.0004	0.0007	0.0006	0.0052	0.0007	-0.0001	0.0002	0.0038	0.0025	0.004	0.0056	0:08:59	0.039	0.0425	0.0401
0:09:30	0.0395	0.0397	0.0391	0.0395	0.0006	0.0006	0.0007	0.0004	0.0041	0.0007	0.0002	0.0004	0.001	0.0004	0.0002	0.0006	0.0045	0.0011	0.0006	0.0005	0.0055	0.0029	0.0062	0.0073	0:09:29	0.0391	0.0393	0.0394
0:10:00	0.0397	0.0403	0.0396	0.0391	0.0008	0.0016	0.0011	0.0006	0.0032	0.0008	0.0001	0.0005	0.0022	0.0009	0.0008	0.0007	0.0046	0.0013	0.0004	0.0009	0.0062	0.0043	0.0062	0.0088	0:09:59	0.039	0.0391	0.0442
0:10:29	0.0396	0.0399	0.04	0.0407	0.0012	0.0013	0.001	-0.0001	0.0037	0.0007	0.0001	0.0003	0.002	0.0007	0.0006	0.0002	0.005	0.0007	0.0001	0.0005	0.0068	0.0048	0.0066	0.0095	0:10:29	0.0389	0.0397	0.0402
0:11:00	0.0402	0.0403	0.0414	0.041	0.0011	0.0007	0.0012	0.0004	0.0042	0.0005	-0.0001	0.0003	0.0012	0.0002	0.001	0.0005	0.0048	0.0011	0.0004	0.0006	0.0099	0.0056	0.0081	0.0122	0:10:59	0.0389	0.041	0.0393
0:11:30	0.0403	0.0406	0.0439	0.0418	0.001	0.0008	0.0009	0	0.0025	0.0006	0.0001	0	0.0012	0.0006	0.0004	0.0002	0.0037	0.0012	-0.0002	0.0003	0.0098	0.0067	0.0098	0.0135	0:11:29	0.039	0.0498	0.0394
0:12:00	0.0401	0.0405	0.0398	0.0395	0.0002	0.0008	0.0011	0.0006	0.0038	0.0011	0.0004	0.0009	0.0025	0.0004	0.0004	0.001	0.0046	0.0017	0.0008	0.0008	0.0119	0.0078	0.0117	0.0163	0:11:59	0.0396	0.041	0.0395
0:12:30	0.0402	0.0404	0.0399	0.0395	0.0007	0.0009	0.001	0	0.0035	0.0004	0.0001	0.0002	0.0016	0.0005	0	0.0001	0.0032	0.0009	-0.0001	0.0004	0.0156	0.0086	0.0127	0.0179	0:12:29	0.0392	0.0401	0.0396
0:13:00	0.0406	0.041	0.0405	0.0405	0.0006	0.0005	0.0018	0.0005	0.0053	0.0008	0.0002	0.0004	0.0024	0.0004	0.0009	0.0005	0.0043	0.0009	0.0002	0.0006	0.0155	0.0112	0.0147	0.0205	0:12:59	0.0401	0.0414	0.0409
0:13:30	0.04	0.04	0.0425	0.0396	0.0005	0.0003	0.0039	0.0002	0.0045	0.0006	0.0003	0.0004	0.0024	0.0018	0.0005	0.0007	0.0044	0.0011	0.0002	0.0007	0.0179	0.0118	0.0167	0.0232	0:13:29	0.0392	0.0401	0.0437
0:14:00	0.0403	0.0406	0.0397	0.0398	0.0005	0.0007	0.0016	0.0007	0.0042	0.001	0.0002	0.0006	0.0028	0.0004	0.0009	0.0009	0.0044	0.0009	0.0007	0.0007	0.0193	0.013	0.0182	0.0252	0:14:00	0.0399	0.0518	0.0395
0:14:30	0.0402	0.04	0.0432	0.0406	0.0006	0.0003	0.0019	0.0007	0.0043	0.0009	0.0005	0.0006	0.0031	0.0006	0.0008	0.0007	0.0055	0.0018	0.0008	0.0008	0.0222	0.0149	0.0213	0.0281	0:14:30	0.0394	0.0403	0.0396
0:15:00	0.0405	0.0408	0.0404	0.0416	0.0004	0.001	0.0024	0.0003	0.0047	0.0005	-0.0002	-0.0001	0.0024	0.0002	0.0006	0.0002	0.0047	0.0008	-0.0005	0.0003	0.0234	0.016	0.0222	0.0299	0:14:59	0.0392	0.0402	0.0401
0:15:29	0.0399	0.0403	0.0403	0.0397	0.0002	0.0004	0.0015	0.0007	0.0043	0.0006	0.0002	0.0007	0.0025	0.0004	0.0007	0.0008	0.0053	0.0011	0.0002	0.0005	0.0267	0.0176	0.0252	0.0338	0:15:29	0.0391	0.0501	0.0442
0:16:00	0.0407	0.0403	0.0424	0.0403	0.0004	0.0006	0.0062	0.0005	0.0043	0.0009	0.0006	0.0004	0.0019	0.0002	0.0009	0.0012	0.0054	0.0011	0.0001	0.0006	0.0312	0.0201	0.0275	0.0365	0:15:59	0.0393	0.0401	0.04
0:16:29	0.0398	0.0398	0.0398	0.0401	0	0.0008	0.0016	0.0005	0.0041	0.001	0.0005	0.0009	0.0019	0.0007	0.0006	0.0005	0.0047	0.0011	0.0002	0.0006	0.0315	0.022	0.0295	0.0389	0:16:29	0.0395	0.0401	0.0396
0:17:00	0.04	0.0405	0.0408	0.0395	0.0002	0.0007	0.0017	0.0005	0.0023	0.0011	0.0008	0.0008	0.0009	0.0008	0.001	0.0008	0.0044	0.0015	0.0001	0.0006	0.0341	0.0237	0.0323	0.0421	0:16:59	0.0392	0.0398	0.0397
0:17:30	0.0402	0.041	0.0416	0.0403	0.0003	0.0009	0.0018	0.0002	0.0029	0.001	0.0007	0.0007	0.001	0.0007	0.0008	0.0008	0.0045	0.0015	-0.0001	0.0004	0.0369	0.0265	0.0348	0.0451	0:17:29	0.0394	0.0394	0.0395
0:18:00	0.0399	0.0405	0.041	0.0416	0	0.0011	0.0018	0.0007	0.0035	0.0007	0.0004	0.0007	0.0007	0.0006	0.0009	0.0028	0.004	0.0016	0.0003	0.001	0.0393	0.0281	0.038	0.0483	0:17:59	0.0395	0.0394	0.0395
0:18:29	0.0395	0.0407	0.0414	0.0406	-0.0001	0.001	0.0055	0.0005	0.0021	0.0009	0.0006	0.0008	0.0008	0.0009	0.0006	0.0003	0.004	0.0016	-0.0001	0.0005	0.0422	0.0301	0.0408	0.0511	0:18:29	0.039	0.0398	0.0398
0:19:00	0.0394	0.0414	0.0396	0.0406	0.0007	0.0007	0.0015	0.0006	0.0045	0.0012	0.0006	0.0006	0.0016	0.0007	0.0011	0.001	0.005	0.0012	0.0003	0.0006	0.0444	0.0319	0.0425	0.054	0:18:59	0.039	0.0397	0.0398
0:19:30	0.0406	0.0426	0.0417	0.0418	0.001	0.0009	0.0013	0	0.0042	0.0007	0.0001	0.0004	0.0024	0.0008	0.001	0.0007	0.0052	0.0009	0.0003	0.0003	0.0474	0.0342	0.046	0.0573	0:19:29	0.0403	0.0412	0.041
0:20:00	0.04	0.0423	0.0414	0.044	0.0004	0.0009	0.001	0.0002	0.0041	0.0009	0.0001	0.0002	0.0014	0.0007	0.0009	0.0006	0.0046	0.001	0.0002	0.0002	0.0501	0.0361	0.048	0.0599	0:19:59	0.0393	0.0397	0.04
0:20:29	0.0409	0.044	0.0408	0.0445	0.0001	0.0009	0.0036	0.0006	0.0038	0.0009	0.0003	0.0004	0.0025	0.0009	0.0008	0.0004	0.0048	0.0015	0.0001	0.0006	0.0561	0.0385	0.0508	0.0633	0:20:29	0.0393	0.0407	0.04
0:21:00	0.0423	0.0463	0.0424	0.045	0.0002	0.0013	0.0063	0.0003	0.0042	0.0008	0.0002	0.0005	0.0025	0.0011	0.0012	0.0013	0.0046	0.0012	0.0003	0.0007	0.0562	0.0412	0.0541	0.0668	0:20:59	0.0399	0.0409	0.0404
0:21:30	0.0413	0.0463	0.0432	0.0453	0	0.0013	0.0036	0.0004	0.0036	0.0011	0.0004	0.0005	0.003	0.0006	0.0011	0.0008	0.0036	0.0016	0.0006	0.0008	0.0604	0.0431	0.0565	0.0697	0:21:29	0.0392	0.0403	0.0398
0:22:00	0.0424	0.0482	0.0431	0.048	0.0006	0.0007	0.0016	0.0007	0.0036	0.0007	0.0002	0.0002	0.0027	0.0004	0.0009	0.0011	0.0036	0.0015	0.0004	0.0004	0.0609	0.0463	0.0583	0.0727	0:21:59	0.0395	0.0404	0.0404
0:22:30	0.043	0.0496	0.0448	0.0475	0.0004	0.0013	0.0042	0.0002	0.0034	0.0006	0.0003	0.0003	0.003	0.0006	0.001	0.0006	0.0042	0.0011	-0.0002	0.0004	0.0636	0.0474	0.0609	0.0753	0:22:29	0.0393	0.0404	0.0399
0:23:00	0.0436	0.0514	0.045	0.0501	0.0007	0.0012	0.0006	0	0.0044	0.001	0.0003	0	0.0032	0.0009	0.001	0.0007	0.0056	0.0008	0	0.0006	0.0669	0.0502	0.0638	0.0779	0:22:59	0.0392	0.0409	0.0395
0:23:30	0.0452	0.0531	0.0471	0.0521	0.0003	0.0013	0.0006	0.0001	0.0038	0.0006	-0.0004	-0.0002	0.0031	0.001	0.0009	0.001	0.005	0.0006	-0.0006	0	0.0708	0.0519	0.0668	0.0821	0:23:29	0.0391	0.0416	0.0438
0:24:00	0.046	0.0558	0.0489	0.0539	0.0002	0.0011	0.0037	0.0004	0.0019	0.001	0.0002	0.0005	0.0031	0.0011	0.0014	0.0011	0.0046	0.0014	0.0003	0.0006	0.072	0.0545	0.0694	0.0845	0:24:00	0.0395	0.0411	0.0411
0:24:30	0.0471	0.0582	0.0493	0.0559	0.0005	0.0016	0.0014	0.0002	0.0038	0.0006	0	0.0004	0.0032	0.001	0.0011	0.0012	0.0047	0.0015	0.0003	0.0006	0.0751	0.057	0.0721	0.0876	0:24:29	0.0394	0.0409	0.0395
0:25:00	0.0484	0.0604	0.0518	0.0585	0.0001	0.0004	0.0004	0.0002	0.0034	0.0007	0.0006	0.0005	0.0036	0.0011	0.0014	0.0017	0.0046	0.0015	0.0002	0.0005	0.0781	0.06	0.0754	0.0927	0:24:59	0.0394	0.0409	0.0392
0:25:29	0.0506	0.0638	0.0546	0.0616	0.0009	0.0011	0.0004	0	0.0038	0.0006	0.0001	-0.0003	0.0018	0.0011	0.0013	0.0017	0.0042	0.0008	-0.0003	0.0003	0.0807	0.0612	0.0776	0.0934	0:25:29	0.04	0.0409	0.0398
0:26:00	0.0516	0.0661	0.0586	0.0645	0.001	0.0011	0.0013	0.0004	0.0048	0.001	0.0001	0.0006	0.0029	0.0013	0.0013	0.0015	0.0044	0.001	0.0001	0.0005	0.0834	0.0639	0.0804	0.0973	0:25:59	0.0398	0.0407	0.0394
0:26:30	0.0531	0.0687	0.0577	0.067	0.0006	0.0011	0.0001	0.0003	0.004	0.0005	-0.0001	0.0001	0.0024	0.0013	0.0016	0.0012	0.0048	0.0009	-0.0002	0.0003	0.0866	0.0666	0.0832	0.101	0:26:29	0.0393	0.0405	0.0392
0:27:00	0.056	0.0718	0.0594	0.0691	0.0001	0.0006	0.0009	0.0009	0.005	0.0005	0.0002	0.0007	0.0022	0.0013	0.0011	0.0016	0.0044	0.0009	0.0001	0.0004	0.0901	0.0692	0.0861	0.1047	0:26:59	0.0393	0.0401	0.0393
0:27:30	0.0574	0.0747	0.0629	0.0723	-0.0001	0.0006	0.0006	0.0004	0.0041	0.0012	0.0002	0.0005	0.0025	0.001	0.0015	0.0018	0.0041	0.0012	0.0002	0.0005	0.0924	0.0716	0.0891	0.1071	0:27:29	0.0398	0.0411	0.04
0:28:00	0.0596	0.078	0.0694	0.0753	0.0004	0.0013	0.003	0.0004	0.0038	0.0003	0	0.0002	0.0026	0.0014	0.0016	0.0014	0.0046	0.0006	-0.0004	0.0003	0.096	0.0734	0.0904	0.1098	0:27:59	0.0391	0.0405	0.0396
0:28:30	0.0629	0.0812	0.0674	0.0792	0.0005	0.0021	0.001	0.0006	0.004	0.0009	0	0.0003	0.0026	0.0013	0.002	0.0058	0.0043	0.0008	0.0002	0.0004	0.0982	0.0767	0.0939	0.1127	0:28:29	0.0395	0.0407	0.0398
0:29:00	0.0646	0.0844	0.0699	0.0834	-0.0002	0.0008	0.0013	0.0006	0.0041	0.0009	0.0004	0.0007	0.0035	0.0014	0.0022	0.0024	0.005	0.001	-0.0002	0.0002	0.1007	0.0796	0.097	0.1174	0:28:59	0.0399	0.0403	0.0404
0:29:29	0.0672	0.0873	0.0731	0.0856	0.0002	0.0015	0.0035	0.0003	0.0052	0.0006	0.0002	0.0002	0.0029	0.0016	0.002	0.003	0.0054	0.0012	0	0.0004	0.104	0.0813	0.0995	0.12	0:29:29	0.0397	0.0412	0.0397
0:30:00	0.0691	0.0898	0.0742	0.0872	0.0002	0.001	0.0008	0.0006	0.0046	0.0004	0.0001	0	0.0023	0.0015	0.0021	0.0042	0.0051	0.0008	-0.0001	0.0004	0.1076	0.0836	0.1019	0.1233	0:30:00	0.039	0.04	0.0394
0:30:30	0.072	0.0937	0.0777	0.0926	0.0008	0.0013	0.0023	0.0007	0.0041	0.0012	0.0002	0.0003	0.0024	0.0018	0.0026	0.0056	0.0051	0.0011	-0.0004	0.0007	0.1098	0.0854	0.1045	0.1251	0:30:30	0.0393	0.04	0.0395
0:31:00	0.0751	0.0972	0.08	0.0954	0.0004	0.0007	0.0011	0.0006	0.0037	0.0002	-0.0002	0.0004	0.0025	0.0014	0.0019	0.0023	0.0052	0.0009	0.0001	0.0006	0.112	0.0888	0.1067	0.1276	0:31:00	0.0394	0.0454	0.0397
0:31:30	0.0775	0.1005	0.0822	0.0974	0.0004	0.0003	0.0006	0.0002	0.0048	-0.0001	0	0	0.0024	0.0016	0.0019	0.0019	0.0044	0.0011	0.0002	0.0008	0.1146	0.0903	0.1101	0.132	0:31:29	0.0391	0.0412	0.0426
0:32:00	0.0804	0.1044	0.0858	0.101	0.0006	0.0011	0.0006	0.0007	0.0017	0.0007	0.0004	0.0003	0.0032	0.0019	0.0027	0.003	0.0056	0.0012	0.0003	0.0003	0.1196	0.0938	0.1142	0.1364	0:31:59	0.0396	0.0524	0.04
0:32:30	0.0832	0.107	0.0889	0.1044	0.0004	0.0006	0.0011	0.0004	0.0055	0.0008	0.0002	0.0005	0.0031	0.0015	0.0025	0.003	0.0056	0.0014	0.0003	0.0006	0.1219	0.0966	0.1168	0.1393	0:32:29	0.0396	0.0399	0.0403
0:33:00	0.0855	0.1106	0.0912	0.1092	0.0007	0.0011	0.0029	0.0005	0.0035	0.0004	0.0001	0.0001	0.0033	0.0018	0.0028	0.0023	0.0057	0.0009	-0.0002	0.0004	0.1224	0.0985	0.1178	0.1395	0:32:59	0.039	0.0404	0.0396
0:33:29	0.0881	0.1136	0.0958	0.1118	0.0011	0.0006	0.0013	0.0005	0.0024	0.0004	0.0002	0.0003	0.0037	0.002	0.0025	0.0026	0.0057	0.0008	0	0.0007	0.127	0.1014	0.1208	0.1432	0:33:29	0.0397	0.0413	0.04
0:34:00	0.0912	0.1166	0.0962	0.114	0.0006	0.0005	0.0024	0.0003	0.0033	0	-0.0003	-0.0003	0.0038	0.0019	0.0021	0.0025	0.0048	0.0007	-0.0007	0.0002	0.1287	0.1031	0.1227	0.1463	0:33:59	0.0388	0.0392	0.0393
0:34:30	0.0943	0.1205	0.1	0.1176	0.0008	0.0009	0.0014	0.0008	0.0039	0.0005	0.0004	0.0007	0.004	0.0018	0.0031	0.0034	0.0064	0.0009	0.0001	0.0005	0.1323	0.1065	0.1267	0.1502	0:34:29	0.0388	0.0404	0.039
0:35:00	0.0968	0.1246	0.1045	0.1202	0.0001	0.0007	0.0013	0.0011	0.0038	0.0006	0.0001	0.0001	0.0046	0.0018	0.003	0.0026	0.005	0.001	0	0.0002	0.1353	0.1071	0.1286	0.1519	0:34:59	0.0394	0.0406	0.04
0:35:30	0.0996	0.1278	0.1067	0.1236	-0.0004	0.0006	0.0015	0.0013	0.0043	0.0011	0.0006	0.0006	0.0054	0.0024	0.0032	0.0032	0.0055	0.0011	-0.0002	0.0006	0.1377	0.111	0.1323	0.1567	0:35:30	0.0388	0.0404	0.0399
0:35:59	0.1024	0.1303	0.1105	0.1278	0.0001	0.0009	0.0016	0.0012	0.0039	0.0006	0.0002	0.0009	0.0053	0.0023	0.0037	0.0036	0.0058	0.0011	0.0004	0.001	0.1408	0.1134	0.1345	0.1599	0:35:59	0.0388	0.0405	0.0396
0:36:30	0.1059	0.1343	0.1157	0.1315	0.0001	0.0004	0.0008	0.0007	0.0032	0	-0.0005	0	0.005	0.0025	0.0035	0.0032	0.0062	0.0008	-0.0003	0.0002	0.1419	0.1137	0.134	0.1585	0:36:29	0.0391	0.0404	0.0395
0:37:00	0.1085	0.137	0.1208	0.1337	0.0001	0.0004	0.0019	0.001	0.0031	0.0001	-0.0002	0	0.005	0.0025	0.0034	0.0038	0.0062	0.0007	-0.0003	0.0005	0.1438	0.1171	0.1381	0.1641	0:36:59	0.0393	0.0399	0.0398
0:37:30	0.1115	0.1404	0.1177	0.1362	0.0002	0.0009	0.0011	0.0013	0.0036	0.0003	0.0001	0.0004	0.0053	0.0029	0.0037	0.0042	0.0056	0.0013	-0.0002	0.0006	0.1493	0.1203	0.1419	0.1686	0:37:29	0.0394	0.0402	0.0401
0:38:00	0.1145	0.1444	0.1214	0.1413	0	0.0008	0.0009	0.0012	0.004	0.0006	0.0002	0.0006	0.005	0.0026	0.0038	0.0067	0.006	0.0015	0.0006	0.0006	0.1515	0.1231	0.1466	0.1739	0:37:59	0.0388	0.0405	0.0403
0:38:30	0.1174	0.1466	0.125	0.1437	-0.0006	0.0005	0.0032	0.0013	0.0032	0.0006	0.0001	0.0004	0.005	0.0026	0.004	0.0043	0.0093	0.0007	0.0001	0.0003	0.1519	0.1239	0.1473	0.1716	0:38:29	0.0391	0.0401	0.0406
0:39:00	0.12	0.1513	0.1273	0.146	-0.0003	0.0008	0.0019	0.0013	0.004	0.0009	0.0007	0.0005	0.005	0.0032	0.0043	0.0052	0.0064	0.0014	0.0006	0.0008	0.1578	0.1294	0.153	0.1735	0:38:59	0.0393	0.0469	0.0426
0:39:30	0.1225	0.1529	0.1302	0.1494	0	0.0013	0.0012	0.001	0.0051	0.0007	0.0001	-0.0001	0.0051	0.0031	0.0047	0.0074	0.0053	0.001	-0.0001	0.0005	0.158	0.1291	0.1511	0.178	0:39:29	0.0389	0.0389	0.0389
0:40:00	0.1263	0.1561	0.1345	0.1543	0.0006	0.001	0.0008	0.0009	0.0042	0.0006	0	0.0007	0.0057	0.0033	0.0048	0.0077	0.0066	0.0012	0.0003	0.0006	0.1622	0.1331	0.1559	0.1826	0:39:59	0.0395	0.0446	0.0404
0:40:30	0.1289	0.1609	0.1384	0.158	0.0007	0.001	0.0056	0.0012	0.0041	0.0006	0	0.0004	0.0057	0.0038	0.0045	0.0047	0.0063	0.0013	0.0002	0.0006	0.1651	0.1331	0.1553	0.1839	0:40:30	0.0398	0.0404	0.0393
0:40:59	0.1326	0.1645	0.1411	0.1622	0.0009	0.001	0.0006	0.0014	0.0051	0.001	0.0003	0.0004	0.0047	0.0032	0.005	0.0052	0.0057	0.0008	0.0006	0.0009	0.1682	0.1368	0.1602	0.186	0:41:00	0.0393	0.0407	0.0407
0:41:30	0.1353	0.1667	0.145	0.1626	0.0008	0.0006	0.0026	0.0013	0.0051	0.0002	0.0003	0.0002	0.0055	0.0038	0.0049	0.005	0.0063	0.001	0.0001	0.0006	0.1696	0.1388	0.1632	0.1888	0:41:29	0.0386	0.0396	0.0395
0:42:00	0.1379	0.169	0.1456	0.1648	0.0006	0.0006	0.001	0.0009	0.0031	0.0001	-0.0005	-0.0002	0.0059	0.0042	0.0046	0.0052	0.0071	0.0009	-0.0003	0.0004	0.172	0.1393	0.1641	0.1905	0:41:59	0.039	0.0403	0.0397
0:42:30	0.141	0.1733	0.1531	0.1693	0.0004	0.0006	0.0048	0.001	0.0031	0.0006	0	0.0006	0.0057	0.0039	0.0052	0.0059	0.0061	0.0017	0.0008	0.0007	0.1744	0.1436	0.1689	0.1975	0:42:29	0.0397	0.0407	0.04
0:43:00	0.1448	0.1783	0.1533	0.173	0.0007	0.0004	0.0005	0.0006	0.0037	-0.0001	-0.0004	0.0001	0.006	0.0037	0.0051	0.0056	0.0064	0.0007	-0.0006	0.0002	0.1747	0.1447	0.1668	0.1937	0:42:59	0.0399	0.0407	0.0396
0:43:29	0.1453	0.1785	0.1531	0.1744	-0.0001	0.0005	0.0009	0.0012	0.0043	0.0008	0.0002	0.0004	0.0059	0.004	0.0057	0.0061	0.0064	0.0012	0	0.0003	0.18	0.149	0.1691	0.1979	0:43:29	0.0394	0.0398	0.0391
0:44:00	0.1499	0.1822	0.1572	0.179	0.0004	0.0013	0.0031	0.0011	0.0038	0.0008	0.0001	0.0001	0.007	0.0045	0.0055	0.0063	0.0087	0.0007	-0.0001	0.0004	0.1792	0.147	0.1724	0.2	0:43:59	0.0395	0.0405	0.0398
0:44:30	0.1545	0.1879	0.1631	0.1827	0.0006	0.0009	0.0004	0.0004	0.0034	0.0004	-0.0001	0	0.0071	0.0041	0.0055	0.0061	0.0198	0.001	-0.0002	0.0003	0.1856	0.1514	0.1747	0.2047	0:44:29	0.0391	0.0408	0.0394
0:45:00	0.1544	0.1879	0.1617	0.1827	0.0005	0.0009	0.0009	0.0009	0.0043	0.0006	0	0.0001	0.0076	0.0041	0.0058	0.0062	0.0184	0.0007	-0.0003	0.0005	0.184	0.1522	0.1761	0.2038	0:44:59	0.0394	0.0409	0.0395
0:45:30	0.1571	0.1914	0.1661	0.1855	-0.0004	0.001	0.0014	0.0013	0.0041	0.0007	0.0002	0.0007	0.0074	0.0043	0.0063	0.0069	0.0177	0.0015	0.0002	0.0002	0.1908	0.1559	0.1819	0.2104	0:45:29	0.0396	0.0405	0.0397
0:45:59	0.161	0.194	0.1684	0.1897	0.0001	0.0005	0.0042	0.0012	0.0052	0.0004	0	0.0006	0.0074	0.0047	0.007	0.0071	0.0202	0.0011	0.0001	0.0003	0.191	0.1587	0.1807	0.2099	0:45:59	0.0395	0.0413	0.0397
0:46:29	0.1663	0.1991	0.1725	0.1921	0.0005	0.0008	0.0008	0.0012	0.004	0.0007	0.0002	0.0003	0.0067	0.0049	0.0064	0.007	0.0169	0.001	-0.0005	0.0006	0.1922	0.1579	0.1824	0.2102	0:46:30	0.0395	0.0406	0.0394
0:47:00	0.1664	0.1999	0.173	0.1942	0.0005	0.0006	0.0004	0.0007	0.0035	0.0005	0.0003	0.0001	0.0068	0.0049	0.0065	0.0076	0.0221	0.0009	-0.0002	0.0003	0.1938	0.1615	0.1872	0.2155	0:47:00	0.0388	0.0405	0.0397
0:47:30	0.1689	0.2032	0.1745	0.196	0.0006	0.0006	-0.0001	0.0011	0.0035	0.0005	-0.0003	0	0.0076	0.0051	0.0068	0.0075	0.0221	0.001	0	0.0006	0.1956	0.1641	0.1875	0.216	0:47:30	0.0394	0.0403	0.0393
0:48:00	0.1696	0.205	0.1781	0.1994	-0.0003	0.0004	0.0004	0.0012	0.0035	0.0006	0.0001	0.0002	0.0068	0.005	0.0069	0.0076	0.0187	0.0008	0.0001	0.0003	0.2004	0.1658	0.1911	0.2205	0:47:59	0.0386	0.0395	0.0391
0:48:30	0.1755	0.2091	0.1825	0.2029	-0.0003	0.0008	0.0036	0.0014	0.0039	0.0013	0.0004	0.0005	0.0073	0.0053	0.0074	0.0079	0.0158	0.0013	0.0005	0.0004	0.2033	0.1698	0.1928	0.2212	0:48:29	0.0394	0.0407	0.04
0:49:00	0.1794	0.2135	0.188	0.2065	0.0001	0.0007	0.0001	0.0005	0.0027	0.0003	-0.0003	-0.0001	0.0081	0.0053	0.0072	0.0074	0.0137	0.0008	-0.0002	0.0002	0.205	0.1707	0.1961	0.2229	0:48:59	0.0394	0.0404	0.0396
0:49:30	0.1816	0.2166	0.1916	0.2126	-0.0004	0.0011	0.001	0.0009	0.0052	0.0006	0.0006	0.0009	0.0082	0.0054	0.0079	0.0121	0.0072	0.0016	0.0003	0.0006	0.2075	0.175	0.2002	0.2295	0:49:29	0.0392	0.0405	0.0395
0:50:00	0.1852	0.2186	0.1911	0.2116	-0.0002	0.0011	0.0059	0.0008	0.0035	0.0005	0	-0.0002	0.0074	0.0055	0.0075	0.0079	0.0061	0.0011	0.0001	0.0005	0.2058	0.1738	0.1978	0.2279	0:49:59	0.0392	0.0436	0.0395
0:50:30	0.1875	0.2218	0.1957	0.2173	-0.0002	0.0007	0.001	0.0009	0.0035	0.0006	-0.0001	0.0004	0.0082	0.0059	0.0078	0.0085	0.0042	0.0012	-0.0002	0.0006	0.2086	0.1746	0.1981	0.2256	0:50:29	0.0393	0.0406	0.0398
0:51:00	0.1897	0.2245	0.1972	0.2204	-0.0001	0.0009	0.0006	0.0007	0.0037	0.0006	0.0004	0.0003	0.0083	0.0065	0.0084	0.0086	0.0056	0.0004	-0.0003	0.0005	0.2121	0.177	0.204	0.2331	0:50:59	0.039	0.0398	0.0397
0:51:30	0.1939	0.2262	0.2034	0.2205	0.0002	0.0008	0.0055	0.0008	0.0032	0.0003	-0.0003	-0.0002	0.0084	0.0063	0.0081	0.0083	0.0066	0.0006	-0.0006	-0.0001	0.2093	0.1772	0.2006	0.2285	0:51:29	0.0396	0.0397	0.0398
0:52:00	0.1954	0.2287	0.2015	0.2247	0.0008	0.0006	0.0011	0.0008	0.0034	-0.0001	-0.0003	0.0001	0.009	0.006	0.0082	0.0085	0.006	0.0003	-0.0004	0.0001	0.2172	0.1835	0.2069	0.2364	0:52:00	0.0395	0.0401	0.0396
0:52:30	0.1969	0.2308	0.2066	0.2253	0.0008	0.001	0.0062	0.0011	0.0032	0.0002	-0.0001	0.0001	0.0095	0.006	0.0084	0.0092	0.0056	0.0011	0.0003	0.0006	0.2166	0.1827	0.2078	0.2389	0:52:29	0.039	0.0401	0.04
0:53:00	0.2001	0.2344	0.2086	0.2298	0	0.001	0.0009	0.0007	0.0042	0.0003	0.0003	0.0006	0.0097	0.0066	0.0091	0.0097	0.0043	0.001	-0.0002	0.0005	0.217	0.182	0.2071	0.2387	0:52:59	0.0394	0.0399	0.0396
0:53:30	0.201	0.2336	0.2079	0.229	-0.0002	0.0007	0.0012	0.001	0.0047	0.0008	0	0.0004	0.0108	0.0067	0.0093	0.0102	0.0049	0.0013	0	0.0005	0.2218	0.1889	0.2136	0.2445	0:53:29	0.0393	0.0399	0.039
0:54:00	0.2059	0.2362	0.2103	0.2316	0.0002	0.0011	0.0036	0.0007	0.0044	0.0005	0.0003	0.0004	0.0104	0.0071	0.0092	0.0118	0.0044	0.0009	-0.0002	0.0003	0.2243	0.1873	0.2139	0.2428	0:53:59	0.04	0.0408	0.0399
0:54:30	0.2069	0.2383	0.2125	0.2323	0.0007	0.0015	0.0049	0.0017	0.0037	0.001	0.0009	0.0005	0.0099	0.0071	0.0095	0.0107	0.0051	0.0012	0.0007	0.0009	0.2243	0.1912	0.2148	0.2448	0:54:29	0.0389	0.0403	0.0393
0:55:00	0.2096	0.2403	0.2149	0.2367	0.0002	0.0008	0.0008	0.0008	0.0036	0.0004	0.0002	0.0001	0.0093	0.007	0.0093	0.0104	0.0049	0.0007	-0.0001	0.0005	0.2313	0.197	0.2204	0.2513	0:54:59	0.0391	0.0399	0.0391
0:55:30	0.21	0.2425	0.2164	0.2372	0	0.0008	0.0016	0.0007	0.0026	-0.0002	-0.0003	-0.0001	0.0098	0.0073	0.0095	0.0102	0.0052	0.0006	-0.0002	0.0006	0.2262	0.1915	0.2149	0.2438	0:55:29	0.0394	0.0398	0.0392
0:56:00	0.2148	0.2492	0.224	0.2417	0.0004	0.0007	0.0012	0.0009	0.0037	0.0002	-0.0002	0.0003	0.0103	0.0077	0.0098	0.0107	0.0053	0.0006	-0.0007	0.0003	0.2344	0.1986	0.2265	0.254	0:55:59	0.0393	0.0406	0.0393
0:56:30	0.2144	0.2477	0.2201	0.2415	0.0001	0.0006	0.0032	0.0011	0.0036	0.0006	0	0	0.0106	0.0078	0.0107	0.0165	0.0048	0.0012	0.0001	0.0006	0.2329	0.195	0.2254	0.2514	0:56:30	0.0391	0.0395	0.0395
0:57:00	0.2189	0.252	0.226	0.2445	0.0002	0.0011	0.0049	0.0012	0.0036	0.0001	0	0.0004	0.0103	0.008	0.0107	0.0114	0.0045	0.0008	-0.0001	0.0001	0.232	0.1977	0.2214	0.2515	0:57:00	0.0395	0.0408	0.0394
0:57:30	0.2204	0.2513	0.2232	0.2429	0	0.0011	0.0007	0.0008	0.0016	0.0001	-0.0003	0.0002	0.0105	0.008	0.0102	0.0112	0.0038	0.0008	0.0001	0.0002	0.2336	0.1976	0.2248	0.2544	0:57:29	0.0389	0.04	0.0394
0:57:59	0.2212	0.2514	0.2281	0.2469	-0.0002	0.001	0.001	0.0007	0.0033	0.0003	-0.0001	0.0002	0.011	0.008	0.0109	0.012	0.0053	0.0012	-0.0004	0.0004	0.2362	0.2044	0.2267	0.2592	0:57:59	0.0392	0.0399	0.039
0:58:30	0.2212	0.2519	0.2268	0.2448	0.0003	0.0003	0.001	0.0014	0.0034	0	-0.0003	0.0003	0.0113	0.0083	0.0113	0.0172	0.0058	0.0008	0	0.0005	0.2399	0.2055	0.2288	0.2618	0:58:29	0.0391	0.0401	0.0395
0:59:00	0.2222	0.2557	0.2283	0.2448	-0.0003	0.0007	0.0017	0.0011	0.0038	0.0005	0.0005	0.001	0.0114	0.0086	0.0118	0.0128	0.0054	0.0017	0.0003	0.0005	0.2437	0.2077	0.2356	0.2663	0:58:59	0.039	0.0398	0.0391
0:59:30	0.2265	0.2562	0.2315	0.2507	-0.0001	0.0009	0.0024	0.0011	0.0033	0.0008	0.0007	0.0005	0.0118	0.0085	0.0114	0.0124	0.0064	0.0013	0.0002	0.0004	0.2454	0.2092	0.2345	0.2647	0:59:29	0.0381	0.0403	0.0391
1:00:00	0.2286	0.2554	0.2303	0.2484	-0.0001	0.0005	0.0022	0.0007	0.0017	0	-0.0006	-0.0001	0.0116	0.0089	0.0116	0.0123	0.0066	0.0009	-0.0004	0.0004	0.2429	0.2095	0.2288	0.26	0:59:59	0.0387	0.0404	0.0391
1:00:30	0.2304	0.2619	0.2387	0.2546	-0.0002	0.0012	0.0012	0.0004	0.0031	0.0001	0.0001	0.0001	0.0114	0.009	0.0119	0.0129	0.005	0.0006	-0.0005	0.0004	0.2427	0.2076	0.23	0.2617	1:00:29	0.0385	0.0461	0.04
1:01:00	0.2351	0.2658	0.2422	0.2596	0.0004	0.0015	0.0014	0.0011	0.0024	0.0006	0	0.0002	0.0119	0.0092	0.0121	0.0132	0.0057	0.0014	-0.0001	0.0007	0.2532	0.2181	0.2408	0.2718	1:00:59	0.0388	0.0409	0.0391
1:01:30	0.2367	0.2666	0.2413	0.2615	0.0008	0.001	0.0012	0.0007	0.0042	0.0005	0.0001	0.0003	0.0124	0.0097	0.0128	0.0133	0.0056	0.001	0	0.0008	0.253	0.2143	0.2424	0.2701	1:01:29	0.0395	0.0406	0.0398
1:02:00	0.2341	0.2637	0.2386	0.2544	0.0003	0.0009	0.0013	0.0009	0.0039	0.0002	-0.0007	-0.0002	0.0126	0.0096	0.0125	0.0134	0.0053	0.0005	-0.0003	0.0002	0.2511	0.2174	0.2412	0.2724	1:02:00	0.0389	0.0396	0.0393
1:02:30	0.239	0.2687	0.245	0.2605	0.0004	0.0009	0.0012	0.0009	0.0035	0	-0.0004	0.0003	0.0124	0.0096	0.0128	0.0137	0.0056	0.0008	-0.0001	0.0006	0.2499	0.216	0.2368	0.2704	1:02:29	0.039	0.0404	0.039
1:03:00	0.2428	0.2714	0.2457	0.263	0.0002	0.0011	0.0056	0.0007	0.0044	-0.0004	-0.0002	-0.0001	0.0125	0.01	0.0128	0.014	0.0048	0.0008	-0.0005	0.0004	0.2564	0.2173	0.245	0.2756	1:02:59	0.0392	0.04	0.0394
1:03:30	0.2473	0.2764	0.2496	0.2693	0.0003	0.001	0.0044	0.0008	0.0036	0	-0.0004	0.0005	0.0131	0.0098	0.0133	0.0143	0.0054	0.0007	-0.0005	0.0003	0.2596	0.2195	0.2481	0.2767	1:03:29	0.0389	0.0395	0.0393
1:04:00	0.2418	0.2709	0.2477	0.264	-0.0004	0.0008	0.0007	0.0007	0.0041	-0.0001	-0.0005	0	0.0133	0.01	0.0133	0.0145	0.0051	0.0005	-0.0001	0.0003	0.2533	0.2201	0.2428	0.2731	1:03:59	0.0386	0.0396	0.0392
1:04:29	0.2455	0.2739	0.2517	0.2667	-0.0002	0.0008	0.0011	0.0012	0.0032	0.0002	-0.0003	0.0003	0.0139	0.0104	0.0135	0.0148	0.0047	0.0009	-0.0005	0.0001	0.2542	0.2215	0.2433	0.2729	1:04:29	0.0387	0.0399	0.0396
1:05:00	0.249	0.2753	0.252	0.2652	-0.0002	0.0005	0.0021	0.0006	0.0034	0	-0.0005	0.0002	0.0144	0.0104	0.014	0.0152	0.0048	0.0006	-0.0005	0.0005	0.2628	0.2245	0.2495	0.2812	1:04:59	0.0393	0.04	0.0398
1:05:29	0.2513	0.2804	0.2513	0.267	-0.0005	0.0013	0.0011	0.0007	0.0037	0.0002	0	0.0002	0.0135	0.0109	0.0141	0.0152	0.0054	0.0008	-0.0002	0.0004	0.2592	0.2251	0.2455	0.2748	1:05:29	0.0389	0.0399	0.0392
1:06:00	0.2568	0.2846	0.2619	0.276	0.0001	0.0006	0.0007	0.0007	0.004	-0.0002	-0.0002	0.0001	0.014	0.0112	0.0145	0.0155	0.0058	0.0004	0	0.0007	0.2592	0.225	0.2476	0.277	1:05:59	0.039	0.0416	0.0394
1:06:30	0.2526	0.28	0.2573	0.2725	-0.0003	0.0012	0.0012	0.0007	0.0035	0	-0.0003	0.0002	0.0143	0.011	0.0143	0.016	0.0058	0.0009	0	0.0003	0.258	0.2248	0.2485	0.2767	1:06:30	0.0386	0.0396	0.0397
1:07:00	0.2556	0.2823	0.2566	0.2721	0.0001	0.0011	0.0012	0.001	0.0036	0.0005	0	0.0001	0.0159	0.0118	0.0151	0.0165	0.0057	0.0014	0.0005	0.0009	0.2658	0.2288	0.2544	0.2852	1:06:59	0.038	0.04	0.0388
1:07:30	0.2536	0.2798	0.2567	0.2689	0.0001	0.0006	0.001	0.0007	0.0032	0	-0.0001	0.0001	0.0158	0.0116	0.0149	0.0165	0.0056	0.001	0.0002	0.0003	0.268	0.2333	0.2548	0.2867	1:07:29	0.0389	0.0396	0.0396
1:08:00	0.257	0.2824	0.257	0.2731	-0.0001	0.0005	0.0017	0.0007	0.0028	0	-0.0004	0.0002	0.0158	0.0116	0.0153	0.0169	0.0059	0.0006	-0.0001	0.0004	0.2625	0.2336	0.2528	0.2819	1:07:59	0.038	0.0389	0.0391
1:08:30	0.2597	0.2836	0.2601	0.2745	0.0002	0.0013	0.004	0.0014	0.0042	0	-0.0003	0.0001	0.0148	0.0121	0.0159	0.0172	0.0058	0.001	0	0.0008	0.2704	0.2327	0.2517	0.2848	1:08:29	0.0383	0.0469	0.0392
1:09:00	0.2669	0.2929	0.2731	0.2831	0	0.0005	0.0008	0.0011	0.0035	0.0003	0.0001	0.0004	0.0156	0.0126	0.0163	0.0171	0.0055	0.0005	-0.0002	0.0006	0.2696	0.2366	0.255	0.2829	1:08:59	0.0395	0.0406	0.0404
1:09:30	0.263	0.2866	0.2639	0.2799	0	0.001	0.0012	0.001	0.0035	0.0003	-0.0001	-0.0001	0.0153	0.0125	0.0164	0.0178	0.005	0.0006	-0.0001	0.0008	0.2677	0.2326	0.2543	0.2859	1:09:29	0.0392	0.0412	0.0397
1:10:00	0.2634	0.2897	0.2666	0.2824	0	0.0013	0.001	0.0007	0.003	-0.0002	-0.0002	0.0001	0.0158	0.0121	0.0161	0.0178	0.0051	0.0009	0	0.0005	0.2722	0.2348	0.2602	0.2883	1:09:59	0.0386	0.0402	0.0392
1:10:29	0.2613	0.2868	0.269	0.2792	-0.0005	0.0005	0.0005	0.0003	0.0042	-0.0002	-0.0005	0.0002	0.0151	0.0126	0.0163	0.0177	0.0052	0.0004	-0.0003	0.0004	0.2706	0.2433	0.2544	0.2889	1:10:29	0.0382	0.0388	0.039
1:11:00	0.2729	0.2964	0.2732	0.2883	0.0006	0.001	0.0038	0.0009	0.0045	0	-0.0005	0	0.0152	0.0128	0.0165	0.0179	0.004	0.001	-0.0002	0.0005	0.2716	0.2343	0.2607	0.286	1:10:59	0.0389	0.0398	0.0388
1:11:30	0.2742	0.2988	0.2759	0.2912	0.0006	0.001	0.0009	0.001	0.0024	0.0001	-0.0001	0.0002	0.0157	0.013	0.0171	0.0188	0.0053	0.0008	-0.0003	0.0003	0.2754	0.2431	0.2591	0.2885	1:11:29	0.0391	0.0395	0.0392
1:12:00	0.2662	0.2916	0.2705	0.2828	0.0005	0.0009	0.0036	0.0014	0.0029	0	0.0002	0.0003	0.0162	0.0134	0.0176	0.0192	0.0055	0.0009	0.0002	0.0005	0.2766	0.246	0.2657	0.2953	1:11:59	0.039	0.0394	0.0396
1:12:30	0.2752	0.2973	0.2763	0.2874	0.0003	0.0012	0.0055	0.0009	0.003	0.0003	-0.0001	0	0.0162	0.0135	0.0176	0.0194	0.0052	0.0008	-0.0002	0.0001	0.2742	0.241	0.2666	0.2961	1:12:29	0.039	0.0394	0.0397
1:13:00	0.2744	0.2983	0.2782	0.2928	0.0002	0.0009	0.0011	0.0006	0.0042	-0.0001	-0.0001	-0.0001	0.0162	0.0137	0.0179	0.0195	0.0045	0.001	0	0.0006	0.2796	0.2392	0.2668	0.2986	1:13:00	0.0388	0.0395	0.0392
1:13:30	0.2775	0.3028	0.2822	0.2906	0.0002	0.0007	0.0009	0.0009	0.0039	0.0002	0.0001	0.0006	0.0171	0.0142	0.0182	0.02	0.0053	0.0009	-0.0003	0.0006	0.2768	0.2445	0.2655	0.2936	1:13:30	0.0392	0.04	0.0394
1:14:00	0.2707	0.2943	0.2735	0.2855	-0.0001	0.0009	0.0057	0.0011	0.0044	0	-0.0001	0.0002	0.0173	0.0141	0.0185	0.0246	0.005	0.0012	0.0001	0.0005	0.2792	0.2496	0.2682	0.2976	1:13:59	0.039	0.0392	0.0393
1:14:30	0.2752	0.3024	0.2822	0.2957	0.0004	0.0006	0.0062	0.0012	0.0034	0.0004	-0.0002	0.0001	0.0177	0.0141	0.019	0.0203	0.0046	0.0004	-0.0001	0.0005	0.2799	0.2469	0.265	0.2957	1:14:29	0.0386	0.0476	0.0392
1:15:00	0.2829	0.3054	0.2866	0.299	0.0004	0.001	0.0005	0.0005	0.0032	-0.0004	0	0.0003	0.0188	0.0145	0.0194	0.0206	0.005	0.0005	-0.0003	0.0003	0.2812	0.2494	0.2707	0.2997	1:14:59	0.039	0.0399	0.0397
1:15:30	0.2794	0.302	0.2828	0.2943	0.0004	0.001	0.0004	0.0005	0.0035	0	-0.0001	0.0002	0.0181	0.0146	0.0194	0.0211	0.0047	0.0003	-0.0004	0.0002	0.2858	0.2509	0.2714	0.3035	1:15:29	0.0391	0.0404	0.0397
1:16:00	0.2787	0.3012	0.2809	0.2935	0.0002	0.0011	0.0048	0.0007	0.0034	0.0001	-0.0002	0.0001	0.0185	0.0147	0.0198	0.021	0.0046	0.0005	-0.0006	0.0005	0.2832	0.2497	0.2712	0.3028	1:15:59	0.0391	0.0395	0.0394
1:16:30	0.2845	0.3015	0.2843	0.295	-0.0006	0.0003	0.0007	0.001	0.0011	0.0001	-0.0001	0.0002	0.0189	0.0152	0.0198	0.0213	0.0056	0.0007	0.0001	0.0006	0.2845	0.255	0.2725	0.298	1:16:29	0.0386	0.0391	0.039
1:17:00	0.2851	0.3059	0.2856	0.2943	0.0002	0.0013	0.0012	0.0012	0.0026	0.0004	0.0001	0.0002	0.0196	0.0156	0.0204	0.0222	0.0053	0.0009	0	0.0006	0.2903	0.2534	0.2739	0.3006	1:16:59	0.0388	0.0387	0.0406
1:17:30	0.2846	0.3038	0.2842	0.2933	0.0002	0.001	0.0007	0.0009	0.0026	0.0004	0.0001	0	0.02	0.0158	0.0207	0.0225	0.0058	0.0012	0.0003	0.0007	0.2821	0.2524	0.2688	0.3029	1:17:29	0.0389	0.0392	0.0389
1:18:00	0.2905	0.3126	0.2986	0.3097	0.0002	0.0006	0.0044	0.001	0.0031	0.0003	-0.0001	0.0004	0.0201	0.0158	0.0209	0.0226	0.0055	0.0011	0.0001	0.0006	0.2815	0.2466	0.2689	0.2953	1:17:59	0.039	0.04	0.0393
1:18:30	0.2791	0.3039	0.2854	0.293	0.0004	0.001	0.0023	0.0008	0.0026	-0.0005	0	0	0.0203	0.0162	0.0209	0.0239	0.0054	0.0005	-0.0003	-0.0001	0.2828	0.2506	0.274	0.2981	1:18:30	0.0386	0.0393	0.0392
1:19:00	0.2843	0.309	0.2877	0.2967	0.0003	0.0008	0.0045	0.0007	0.0031	0.0002	-0.0001	-0.0002	0.0206	0.0163	0.0213	0.0234	0.0052	0.001	-0.0004	0.0005	0.2933	0.2579	0.2787	0.3064	1:18:59	0.0385	0.0388	0.0392
1:19:30	0.2981	0.3158	0.3003	0.3068	0.0001	0.001	0.0011	0.0014	0.0027	-0.0002	-0.0002	0.0001	0.021	0.0162	0.0213	0.0238	0.0056	0.001	-0.0001	0.0001	0.2888	0.2577	0.2776	0.3034	1:19:29	0.039	0.0395	0.0396
1:20:00	0.2898	0.3091	0.289	0.3024	-0.0004	0.0009	0.0013	0.0008	0.0032	0.0003	-0.0003	-0.0002	0.0212	0.0169	0.0217	0.0238	0.0054	0.0005	-0.0006	0.0004	0.2891	0.2524	0.2797	0.3061	1:19:59	0.0391	0.0403	0.0392
1:20:30	0.3008	0.3199	0.3018	0.3129	0.0004	0.0011	0.0038	0.0012	0.0032	0.0004	-0.0004	0.0003	0.022	0.0169	0.0224	0.0245	0.0055	0.001	-0.0004	0.0006	0.2888	0.2546	0.2805	0.305	1:20:29	0.039	0.0399	0.0389
1:21:00	0.2932	0.3128	0.2957	0.3041	0	0.0007	0.0032	0.0006	0.0034	-0.0003	-0.0005	-0.0002	0.0208	0.0172	0.022	0.0244	0.0055	0.0005	-0.0005	0	0.2854	0.2535	0.2775	0.3079	1:20:59	0.0383	0.039	0.0391
1:21:30	0.2942	0.3132	0.2932	0.3016	0.0002	0.0009	0.0012	0.001	0.0029	-0.0001	0.0001	0.0001	0.0217	0.0176	0.0227	0.025	0.0052	0.0007	0.0001	0.0004	0.2881	0.2599	0.2768	0.3038	1:21:29	0.0391	0.0393	0.0396
1:21:59	0.2976	0.3138	0.2972	0.3057	-0.0001	0.0002	0.001	0.0004	0.0026	-0.0003	-0.0001	0	0.0217	0.0179	0.0228	0.0245	0.0056	0.0006	-0.0004	0.0008	0.2914	0.2618	0.2827	0.308	1:21:59	0.0389	0.0396	0.0394
1:22:30	0.2973	0.3204	0.3027	0.3113	0.0001	0.0015	0.0009	0.0009	0.0036	0.0001	-0.0001	0	0.0225	0.0178	0.0231	0.0251	0.0058	0.0006	-0.0004	0.0001	0.2963	0.2655	0.2851	0.3104	1:22:29	0.0392	0.0407	0.0388
1:23:00	0.2981	0.3166	0.2969	0.3055	-0.0001	0.0011	0.0015	0.0008	0.0009	0.0002	-0.0002	0	0.0221	0.018	0.0235	0.0251	0.0066	0.0001	-0.0002	0	0.3038	0.2662	0.2771	0.3089	1:22:59	0.0388	0.0392	0.0397
1:23:30	0.3043	0.3204	0.3054	0.3141	0.0003	0.0009	0.0054	0.0008	0.0034	0.0002	0	0.0002	0.0235	0.0186	0.0241	0.0261	0.0051	0.0009	0.0001	0.0005	0.2932	0.26	0.2832	0.312	1:23:29	0.0389	0.0427	0.0389
1:24:00	0.2976	0.3175	0.2988	0.3056	0.0002	0.001	0.0008	0.0003	0.0029	-0.0001	-0.0006	0.0001	0.0233	0.0186	0.0239	0.026	0.0051	0.0005	-0.0004	0.0005	0.294	0.2626	0.2841	0.3135	1:23:59	0.039	0.0401	0.0391
1:24:30	0.2958	0.3165	0.2966	0.3054	0	0.0009	0.0005	0.0006	0.0034	-0.0003	-0.0004	0.0003	0.0226	0.0188	0.0246	0.0267	0.005	0.0002	-0.0004	0.0004	0.2933	0.2591	0.2853	0.3103	1:24:29	0.0387	0.0389	0.0387
1:25:00	0.2949	0.3139	0.2974	0.3067	-0.0003	0.0005	0.001	0.0002	0.0031	0.0001	-0.0001	0.0001	0.0229	0.019	0.025	0.0272	0.0049	0.001	-0.0004	0.0002	0.2969	0.2636	0.289	0.3146	1:24:59	0.0386	0.0393	0.039
1:25:30	0.3023	0.3206	0.3027	0.3186	0.0001	0.0012	0.0001	0.0007	0.0038	0.0004	0.0001	-0.0001	0.0238	0.0196	0.0256	0.0276	0.005	0.001	0	0.0003	0.2977	0.2602	0.2875	0.3116	1:25:29	0.0392	0.0402	0.0396
1:26:00	0.303	0.3179	0.3009	0.312	-0.0001	0.0007	0.0042	0.0006	0.0038	-0.0001	-0.0004	0.0004	0.0244	0.0194	0.0257	0.0274	0.0046	0.0006	-0.0005	0.0002	0.2989	0.2614	0.2806	0.3111	1:25:59	0.0391	0.0401	0.0399
1:26:30	0.3019	0.3207	0.302	0.3088	-0.0003	0.0008	0.0008	0.0011	0.0033	0.0003	0.0001	0.0004	0.0247	0.02	0.0262	0.0281	0.0051	0.0009	-0.0004	0	0.2992	0.2617	0.2894	0.3122	1:26:29	0.0383	0.0399	0.0388
1:27:00	0.3006	0.3158	0.296	0.305	-0.0002	0.0006	0.0048	0.0006	0.0031	-0.0001	-0.0004	-0.0001	0.025	0.0201	0.0258	0.0282	0.0048	0.001	0.0001	0.0005	0.297	0.2624	0.2838	0.3124	1:26:59	0.0384	0.0391	0.0394
1:27:30	0.2959	0.3117	0.2953	0.3008	-0.0001	0.0009	0.0007	0.0008	-0.0001	-0.0001	-0.0003	0	0.0251	0.0202	0.0267	0.0285	0.0053	0.0008	-0.0001	-0.0001	0.3028	0.2677	0.2913	0.3195	1:27:29	0.0386	0.0395	0.039
1:28:00	0.3051	0.3211	0.3034	0.3069	-0.0004	0.001	0.0007	0.0009	0.0015	-0.0001	-0.0004	0.0001	0.0261	0.0203	0.0267	0.0293	0.0057	0.0008	-0.0001	0.0003	0.2988	0.2677	0.286	0.3143	1:27:59	0.0385	0.0396	0.0387
1:28:30	0.3019	0.317	0.2987	0.3066	0.0002	0.0006	0.0028	0.0011	0.0014	-0.0002	-0.0004	0	0.0257	0.0209	0.027	0.0293	0.0052	0.0002	-0.0001	0.0003	0.2934	0.2612	0.2833	0.3099	1:28:29	0.0379	0.0395	0.0386
1:29:00	0.301	0.3173	0.3007	0.3074	0.0001	0.0009	0.0027	0.0008	0.0032	0.0005	-0.0004	0.0002	0.0257	0.021	0.0273	0.03	0.0058	0.0011	-0.0003	0.0002	0.2984	0.2677	0.29	0.3175	1:28:59	0.0386	0.0394	0.0387
1:29:30	0.3027	0.3207	0.3032	0.3136	0.0002	0.0008	0.0004	0.0009	0.0048	-0.0002	-0.0002	-0.0001	0.0263	0.0213	0.0272	0.03	0.0052	0.0006	0.0001	0.0004	0.3042	0.2689	0.2932	0.3179	1:29:29	0.038	0.0388	0.0388
1:30:00	0.3022	0.3181	0.3007	0.3107	0.0002	0.0011	0.0004	0.0008	0.003	0.0002	0.0003	0.0002	0.0273	0.0221	0.0289	0.0312	0.0059	0.0007	0.0001	0.0013	0.3031	0.2673	0.2895	0.3137	1:29:59	0.0387	0.0404	0.039
1:30:30	0.3	0.3153	0.2978	0.3055	-0.0004	0.0009	0.0057	0.0009	0.0024	0	-0.0001	-0.0002	0.0261	0.0219	0.0279	0.0308	0.0058	0.0006	-0.0002	0.0001	0.2977	0.2666	0.2871	0.3115	1:30:29	0.038	0.0389	0.0388
1:31:00	0.3026	0.3222	0.3029	0.3086	-0.0002	0.0004	0.0002	0.0004	0.0027	-0.0001	-0.0004	-0.0004	0.0269	0.0212	0.0283	0.0308	0.0062	0.0005	-0.0008	0	0.302	0.2713	0.2864	0.315	1:30:59	0.0384	0.0537	0.0389
1:31:30	0.3011	0.3193	0.3014	0.31	0.0002	0.0013	0.0031	0.0008	0.0035	0.0001	0	0.0001	0.0273	0.022	0.0287	0.0315	0.0061	0.0006	-0.0005	0	0.297	0.2691	0.2904	0.3136	1:31:29	0.0379	0.0387	0.0391
1:31:59	0.3106	0.3248	0.3085	0.3079	0.0005	0.0013	0.0049	0.001	0.0037	0.0006	0.0002	0.0002	0.0281	0.0225	0.0293	0.0325	0.0056	0.0005	0.0001	0.0008	0.3069	0.2751	0.2927	0.3213	1:31:59	0.0383	0.0388	0.0394
1:32:30	0.3116	0.3291	0.3108	0.3205	-0.0002	0.0009	0.0011	0.0013	0.0031	0.0003	0.0002	0.0004	0.0281	0.0231	0.0299	0.0327	0.0054	0.0008	-0.0002	0.0005	0.3002	0.2705	0.2921	0.3163	1:32:29	0.0384	0.0407	0.0394
1:33:00	0.3034	0.3164	0.2961	0.304	-0.0002	0.0009	0.0007	0.0009	0.0029	-0.0004	0.0001	0.0001	0.0282	0.0227	0.0299	0.0336	0.0054	0.0011	-0.0001	0.0001	0.3053	0.2719	0.2956	0.3181	1:33:00	0.0386	0.0464	0.0398
1:33:30	0.3089	0.3211	0.3082	0.3108	-0.0002	0.0012	0.0008	0.0009	0.0029	0	-0.0001	0.0003	0.0289	0.0271	0.031	0.0331	0.0053	0.0008	-0.0003	0.0004	0.3098	0.2797	0.3004	0.3283	1:33:29	0.0388	0.039	0.0393
1:34:00	0.3048	0.3195	0.3002	0.3103	0.0002	0.001	0.0036	0.0004	0.0037	0.0002	-0.0003	0	0.0291	0.0237	0.0301	0.0333	0.0047	0.0009	-0.0003	0.0002	0.3071	0.2755	0.2935	0.3232	1:34:00	0.0383	0.0389	0.0377
1:34:30	0.3099	0.3256	0.3056	0.3091	0.0003	0.0011	0.0012	0.0012	0.0035	0	-0.0003	0	0.0292	0.0242	0.0311	0.0345	0.0051	0.001	-0.0003	0	0.3058	0.2753	0.2973	0.32	1:34:29	0.0383	0.0398	0.0393
1:35:00	0.3148	0.3269	0.3195	0.3184	0	0.0011	0.0013	0.0007	0.0033	0.0002	-0.0002	0	0.0291	0.0242	0.0315	0.0344	0.0054	0.0006	0.0001	0.0006	0.3103	0.2797	0.3001	0.3249	1:34:59	0.0386	0.0403	0.0391
1:35:30	0.3034	0.3198	0.3047	0.3069	0.0002	0.0012	0.0047	0.0013	0.0031	-0.0001	0.0001	0.0001	0.0295	0.0244	0.0315	0.0349	0.0054	0.0007	0.0003	0.0003	0.3051	0.2715	0.2964	0.3212	1:35:29	0.0379	0.0387	0.0391
1:36:00	0.3095	0.3223	0.308	0.3094	0.0003	0.0011	0.0022	0.0011	0.0031	0.0001	0.0001	0.0002	0.0298	0.0246	0.0321	0.0349	0.0051	0.0006	-0.0001	0.0004	0.3077	0.277	0.293	0.3216	1:35:59	0.038	0.0388	0.0387
1:36:30	0.3163	0.3292	0.3121	0.3185	-0.0001	0.0009	0.002	0.001	0.0009	-0.0001	-0.0003	0	0.0296	0.0247	0.0328	0.0356	0.0064	0.0003	-0.0004	0.0005	0.3034	0.2778	0.2904	0.3214	1:36:29	0.0387	0.0398	0.0391
1:37:00	0.3158	0.3284	0.3155	0.3141	-0.0003	0.0006	0.0005	0.0008	0.0024	-0.0002	0	0	0.0306	0.0262	0.0327	0.0385	0.005	0.0005	-0.0001	0.0003	0.3067	0.2763	0.295	0.3227	1:36:59	0.0386	0.0398	0.0391
1:37:30	0.3114	0.3223	0.3058	0.3106	-0.0003	0.0011	0.0017	0.001	0.0019	0.0003	0	0.0002	0.0311	0.0254	0.0335	0.0368	0.0061	0.0008	-0.0004	0.0005	0.3005	0.2755	0.2869	0.3178	1:37:29	0.0385	0.0384	0.0387
1:38:00	0.3165	0.3286	0.3182	0.3246	0.0002	0.0008	0.0029	0.0009	0.0026	0.0002	-0.0003	0.0002	0.0314	0.026	0.0334	0.0365	0.0055	0.0009	-0.0003	0.0006	0.3093	0.2764	0.2973	0.3247	1:37:59	0.0388	0.039	0.0391
1:38:30	0.3138	0.3286	0.3184	0.3215	0.0006	0.0015	0.0025	0.001	0.0025	0.0001	-0.0002	0	0.032	0.0262	0.0336	0.0368	0.0061	0.0009	-0.0003	0.0008	0.3082	0.2792	0.2947	0.32	1:38:29	0.039	0.0391	0.0398
1:38:59	0.3108	0.3249	0.3088	0.3121	-0.0001	0.0013	0.001	0.0011	0.0039	0	-0.0003	0.0001	0.0315	0.0264	0.034	0.0413	0.0053	0.0003	-0.0002	0.0005	0.3178	0.2844	0.301	0.3237	1:38:59	0.0386	0.0387	0.0384
1:39:30	0.3088	0.32	0.3041	0.3089	0.0005	0.0012	0.0058	0.0008	0.0035	-0.0003	-0.0001	0.0004	0.0314	0.0301	0.0339	0.0376	0.0052	0.0008	-0.0001	0.0005	0.3129	0.278	0.2967	0.3283	1:39:29	0.0384	0.0389	0.039
1:40:00	0.306	0.3212	0.3078	0.3112	0.0002	0.0005	0.0004	0.0008	0.0027	-0.0006	-0.0006	0.0001	0.0321	0.0263	0.0343	0.0374	0.0058	0.0007	-0.0008	0.0003	0.3092	0.2808	0.2995	0.321	1:39:59	0.0387	0.0392	0.0392
1:40:30	0.3101	0.328	0.3088	0.3139	-0.0001	0.0009	0.0007	0.0003	0.0023	-0.0006	-0.0004	0.0003	0.0326	0.0274	0.0353	0.0387	0.0054	0.0006	-0.0002	0.0002	0.3096	0.2783	0.3011	0.3235	1:40:29	0.0385	0.0407	0.0396
1:40:59	0.3196	0.3332	0.3189	0.3217	0	0.0004	0.0022	0.0007	0.0032	0	-0.0002	-0.0003	0.0326	0.0272	0.035	0.0387	0.0056	0.0008	-0.0006	-0.0002	0.3136	0.2816	0.2995	0.3263	1:40:59	0.0383	0.0397	0.0388
1:41:30	0.312	0.3287	0.3124	0.3157	-0.0002	0.001	0.0035	0.0006	0.004	-0.0004	-0.0001	-0.0001	0.0337	0.0276	0.0358	0.0389	0.0058	0.0001	-0.0008	0.0001	0.3065	0.2772	0.2964	0.318	1:41:29	0.0387	0.0402	0.0388
1:42:00	0.3141	0.3305	0.3153	0.3137	0.0004	0.0012	0.0014	0.0005	0.0013	-0.0002	-0.0005	-0.0001	0.0328	0.0283	0.036	0.0392	0.0061	0.0004	-0.0002	0.0002	0.31	0.2865	0.2879	0.3195	1:41:59	0.0381	0.0388	0.0385
1:42:30	0.3225	0.335	0.3224	0.3275	0.0004	0.0013	0.0014	0.0006	0.0003	0.0001	-0.0002	0.0003	0.0343	0.0287	0.0371	0.0453	0.007	0.0006	-0.0004	0.0003	0.3137	0.2866	0.2971	0.3222	1:42:29	0.0388	0.0391	0.0389
1:43:00	0.321	0.3356	0.3192	0.3186	0.0002	0.0013	0.0032	0.001	0.0017	-0.0002	-0.0003	0.0002	0.034	0.029	0.0375	0.0408	0.0065	0.0006	0	0.0003	0.3132	0.2839	0.2994	0.3293	1:42:59	0.0388	0.0396	0.0394
1:43:30	0.3168	0.3285	0.3161	0.317	0.0002	0.001	0.0031	0.0008	0.0032	0	-0.0004	0.0003	0.0347	0.0289	0.0375	0.0415	0.0059	0.0006	-0.0005	0.0001	0.3152	0.2901	0.3024	0.3284	1:43:29	0.0385	0.0399	0.0391
1:44:00	0.3097	0.3214	0.3058	0.3118	0.0006	0.0014	0.0015	0.001	0.003	0.0002	-0.0005	0.0002	0.0351	0.0296	0.0372	0.0413	0.0062	0.0006	-0.0002	0.0003	0.3129	0.2851	0.3002	0.3275	1:43:59	0.0391	0.0397	0.039
1:44:30	0.3229	0.3348	0.3227	0.3174	0	0.0013	0.0028	0.0008	0.003	-0.0003	-0.0004	0	0.0348	0.0292	0.0373	0.0404	0.0065	0.0006	-0.0003	0.0004	0.312	0.2864	0.2799	0.3225	1:44:30	0.0389	0.0398	0.0393
1:45:00	0.317	0.3291	0.3135	0.313	0.0011	0.001	0.0052	0.0005	0.0023	0.0004	-0.0002	0.0004	0.0359	0.0296	0.0386	0.0421	0.0056	0.0002	-0.0003	0.0003	0.3123	0.2827	0.3025	0.3294	1:44:59	0.0387	0.0397	0.0388
1:45:30	0.3208	0.3272	0.3145	0.3146	0.0008	0.0012	0.0031	0.0008	0.0028	0.0003	-0.0006	0	0.0354	0.0301	0.0383	0.0432	0.0065	0.0007	-0.0001	0.0002	0.3152	0.2831	0.2941	0.3245	1:45:30	0.0386	0.0398	0.0389
1:46:00	0.3184	0.3307	0.3158	0.3203	0.001	0.0014	0.0016	0.0004	0.0023	-0.0009	-0.0003	0.0002	0.0366	0.0307	0.0393	0.0436	0.0066	0.0004	-0.0002	0.0005	0.3196	0.2934	0.3121	0.3309	1:45:59	0.0384	0.0386	0.0388
1:46:30	0.3297	0.3404	0.3258	0.3175	0.0012	0.0015	0.0024	0.0008	0.0033	-0.0002	-0.0004	0.0003	0.037	0.031	0.0391	0.0434	0.0061	0.0012	-0.0005	0.0003	0.31	0.2837	0.3035	0.3264	1:46:29	0.0383	0.0392	0.0392
1:47:00	0.3158	0.329	0.3131	0.3156	0.0003	0.001	0.0018	0.0011	0.0038	0.0002	0.0002	0.0004	0.0367	0.0311	0.0397	0.0443	0.0058	0.0007	-0.0004	0.0008	0.3134	0.2857	0.3024	0.3269	1:46:59	0.0385	0.0389	0.0386
1:47:29	0.3253	0.3366	0.3249	0.3213	0.0003	0.0018	0.0032	0.001	0.0031	0	0	0.0001	0.0374	0.0317	0.04	0.043	0.0062	0.0016	-0.0004	0.0005	0.3162	0.2894	0.2944	0.3282	1:47:29	0.0388	0.0394	0.0393
1:48:00	0.3225	0.336	0.3209	0.3209	0.0001	0.0014	0.0013	0.0007	0.0043	-0.0002	-0.0007	0	0.0377	0.0316	0.0406	0.0451	0.0061	0.0003	-0.0005	0.0003	0.3216	0.2906	0.3075	0.3303	1:47:59	0.0388	0.04	0.0396
1:48:30	0.3181	0.3326	0.3167	0.3174	0.0002	0.0012	0.0052	0.001	0.0029	0.0002	0	0.0003	0.0385	0.0323	0.0415	0.0452	0.0068	0.001	0.0002	0.0005	0.3183	0.2918	0.3	0.324	1:48:29	0.0388	0.0393	0.0398
1:49:00	0.3206	0.3331	0.3176	0.3206	0.0002	0.0016	0.0018	0.0012	0.0033	0.0003	0.0004	0.0005	0.0386	0.0329	0.042	0.0464	0.0063	0.0008	-0.0001	0.0003	0.3212	0.2942	0.3104	0.3335	1:49:00	0.0383	0.0393	0.0415
1:49:30	0.3127	0.3299	0.3139	0.314	0.0004	0.0012	0.0036	0.0012	0.003	0.0004	-0.0004	-0.0001	0.0391	0.033	0.0417	0.0461	0.0055	0.0011	0	0.0001	0.3177	0.2906	0.3095	0.3321	1:49:29	0.0385	0.039	0.0389
1:49:59	0.3106	0.3215	0.312	0.3107	0.0005	0.0013	0.002	0.001	0.0033	0.0002	-0.0002	0.0002	0.0395	0.0331	0.0423	0.0467	0.0061	0.0006	-0.0003	0.0007	0.3146	0.286	0.3054	0.3271	1:49:59	0.0385	0.0387	0.0389
1:50:30	0.3148	0.3291	0.3131	0.3128	0.0003	0.0011	0.004	0.0007	0.0033	0.0002	-0.0002	0.0005	0.0396	0.0331	0.0428	0.0472	0.006	0.0008	-0.0002	-0.0001	0.314	0.2923	0.3087	0.3309	1:50:29	0.0382	0.0392	0.0435
1:50:59	0.3174	0.3272	0.3127	0.31	0.001	0.0017	0.002	0.001	0.0039	0.0005	-0.0006	-0.0001	0.04	0.0334	0.0433	0.0475	0.0051	0.0009	0.0001	0.0008	0.315	0.2892	0.305	0.3271	1:50:59	0.0382	0.038	0.0385
1:51:29	0.3135	0.3247	0.3134	0.3096	0.0005	0.0014	0.0023	0.0007	0.003	0	-0.0003	-0.0002	0.0405	0.034	0.0435	0.0482	0.0049	0.0008	0.0001	0.0001	0.3108	0.2889	0.3013	0.3265	1:51:29	0.0379	0.0404	0.0395
1:52:00	0.3154	0.325	0.3178	0.314	0.0007	0.0013	0.002	0.0012	0.0034	0.0002	0.0002	0.0005	0.0408	0.035	0.0442	0.0485	0.006	0.0006	-0.0001	0.0007	0.3228	0.2956	0.3019	0.3261	1:51:59	0.0382	0.0388	0.0392
1:52:30	0.3092	0.3222	0.3068	0.303	0.0012	0.0016	0.0025	0.0012	0.0028	0	0.0002	0	0.0412	0.0349	0.0444	0.049	0.0064	0.0013	-0.0003	0.0001	0.3161	0.2904	0.3128	0.332	1:52:29	0.0383	0.0391	0.039
1:53:00	0.3081	0.3182	0.3065	0.3047	0.0007	0.0016	0.0043	0.0011	0.0033	0.0001	-0.0001	0.0002	0.0409	0.035	0.0451	0.0499	0.0059	0.0006	-0.0003	0	0.315	0.2867	0.3084	0.3263	1:52:59	0.0382	0.0389	0.0395
1:53:30	0.323	0.3302	0.3168	0.324	0.0011	0.0012	0.0047	0.0011	0.0045	0	-0.0001	0	0.0408	0.0354	0.0454	0.0548	0.0056	0.0011	-0.0004	0.0002	0.3173	0.2907	0.3102	0.3343	1:53:29	0.0382	0.0397	0.039
1:54:00	0.3144	0.3313	0.3163	0.3125	0.0009	0.0012	0.0041	0.0009	0.0034	0.0003	-0.0003	-0.0001	0.0411	0.0357	0.0461	0.0524	0.0047	0.0004	-0.0006	0.0003	0.314	0.2893	0.3031	0.3295	1:54:00	0.0384	0.039	0.0391
1:54:30	0.3147	0.328	0.3132	0.3127	0.0013	0.0017	0.0028	0.0012	0.0033	-0.0001	-0.0006	-0.0002	0.0419	0.0362	0.046	0.0517	0.0044	0.0004	-0.0002	0.0001	0.3211	0.2896	0.3074	0.3307	1:54:30	0.0382	0.0386	0.0386
1:54:59	0.3183	0.3246	0.3118	0.3128	0.0007	0.0017	0.0034	0.0013	0.0047	0.0002	-0.0001	0	0.0429	0.0363	0.0468	0.0587	0.0052	0.0011	0.0002	0.0006	0.3208	0.2987	0.3063	0.3298	1:55:00	0.0382	0.0388	0.0421
1:55:30	0.3269	0.3365	0.3217	0.3145	0.0007	0.0027	0.0029	0.0019	0.0036	0.0003	-0.0002	-0.0001	0.0428	0.0366	0.0477	0.0526	0.0056	0.001	-0.0002	0.0007	0.3125	0.2875	0.3063	0.3242	1:55:29	0.0381	0.0394	0.0386
1:56:00	0.3204	0.3284	0.3194	0.3109	0.001	0.0014	0.0033	0.0012	0.0033	0.0002	-0.0005	-0.0003	0.0438	0.0375	0.0473	0.0525	0.0053	0.0006	-0.0003	0.0006	0.3185	0.2907	0.3124	0.3299	1:55:59	0.0383	0.0396	0.0392
1:56:29	0.3224	0.3279	0.316	0.3129	0.0004	0.0013	0.0048	0.001	0.0022	-0.0001	-0.0006	0.0001	0.0432	0.0368	0.0477	0.0525	0.0057	0.0006	-0.0003	0.0004	0.314	0.2915	0.3062	0.3272	1:56:29	0.0379	0.0394	0.0392
1:57:00	0.317	0.3253	0.3128	0.3098	0.0006	0.0017	0.003	0.001	0.0034	-0.0002	-0.0005	-0.0002	0.043	0.0378	0.048	0.053	0.0057	0.0003	-0.0004	0.0008	0.3173	0.2886	0.3061	0.3249	1:56:59	0.0384	0.0388	0.039
1:57:30	0.3119	0.3214	0.3062	0.3079	0.0008	0.0017	0.0048	0.0009	0.0038	0	0	0.0003	0.0433	0.0377	0.0483	0.0534	0.0053	0.0004	-0.0006	0.0003	0.3153	0.2865	0.3093	0.3251	1:57:29	0.0386	0.0386	0.044
1:57:59	0.3195	0.3307	0.3144	0.3098	0.0003	0.0014	0.0028	0.0007	0.003	-0.0003	-0.0001	-0.0002	0.0435	0.038	0.0487	0.0537	0.0062	0.0001	-0.0003	0.0003	0.3167	0.2957	0.3125	0.3275	1:57:59	0.0387	0.0391	0.0388
1:58:30	0.3156	0.3248	0.3126	0.3083	0.0009	0.0019	0.0071	0.001	0.0044	0	-0.0001	0	0.0444	0.0384	0.0497	0.0551	0.0056	0.0009	-0.0006	0.0004	0.3193	0.2945	0.3094	0.3281	1:58:29	0.0382	0.0414	0.0388
1:59:00	0.3166	0.3269	0.3134	0.3098	0.001	0.0018	0.0035	0.0013	0.0035	-0.0001	-0.0003	0.0002	0.044	0.0389	0.0504	0.0553	0.0058	0.0007	-0.0001	0.0005	0.3137	0.2901	0.3092	0.3282	1:58:59	0.0383	0.0388	0.0392
1:59:30	0.3137	0.3201	0.3063	0.305	0.0013	0.0019	0.0031	0.0011	0.0029	0.0001	0	-0.0002	0.0444	0.039	0.05	0.0552	0.0054	0.0005	-0.0002	0.0005	0.3125	0.2815	0.3018	0.321	1:59:29	0.0374	0.0391	0.0391
2:00:00	0.3203	0.3322	0.3242	0.3155	0.0013	0.0015	0.003	0.0011	0.0025	0	-0.0005	-0.0006	0.0445	0.0391	0.0503	0.0566	0.0059	0.0007	-0.0007	0.0002	0.3151	0.2879	0.3006	0.3276	1:59:59	0.0389	0.0395	0.04
2:00:29	0.3272	0.3304	0.3191	0.3152	0.0016	0.0022	0.004	0.0014	0.003	0.0001	0	0.0001	0.0457	0.0401	0.0506	0.0562	0.0065	0.0006	-0.0005	0.0005	0.3108	0.2904	0.3035	0.3241	2:00:29	0.0382	0.0397	0.0384
2:01:00	0.3135	0.3252	0.3136	0.3092	0.0012	0.0023	0.004	0.0012	0.0033	-0.0002	-0.0007	0	0.0456	0.0401	0.0503	0.0599	0.0056	0.0008	-0.0002	0.0001	0.3112	0.288	0.3024	0.3237	2:00:59	0.0378	0.0386	0.0386
2:01:30	0.3183	0.3252	0.3113	0.3082	0.001	0.0023	0.0038	0.0016	0.0034	-0.0002	-0.0004	0.0001	0.0466	0.0408	0.0515	0.0561	0.0046	0.0004	-0.0004	0.0004	0.3147	0.292	0.2992	0.32	2:01:29	0.0387	0.0388	0.039
2:02:00	0.3141	0.3244	0.3164	0.3101	0.0004	0.0017	0.0039	0.0015	0.002	-0.0003	-0.0003	-0.0002	0.0469	0.0407	0.0524	0.0578	0.0063	0.0009	-0.0004	0.0003	0.318	0.2959	0.3108	0.3304	2:01:59	0.0379	0.0394	0.0394
2:02:30	0.3201	0.3322	0.3185	0.3133	-0.0001	0.0016	0.0047	0.0017	0.0034	-0.0003	-0.0005	0.0003	0.0469	0.0416	0.0525	0.0587	0.0054	0.0011	-0.0005	0.0002	0.3204	0.2906	0.3099	0.3255	2:02:29	0.0384	0.0389	0.0391
2:03:00	0.3165	0.3227	0.3102	0.3066	0.0001	0.0015	0.0039	0.0017	0.0031	-0.0003	-0.0007	0	0.0478	0.0419	0.053	0.0582	0.0059	0.0004	-0.0006	0.0003	0.3214	0.2956	0.3144	0.3244	2:02:59	0.0383	0.0388	0.0392
2:03:30	0.3137	0.3202	0.3086	0.3081	0.0003	0.0019	0.0042	0.0016	0.0033	0	-0.0001	0.0003	0.0491	0.0423	0.0544	0.0599	0.0051	0.0009	0.0001	0.0006	0.3146	0.2918	0.3068	0.3272	2:03:29	0.0384	0.0431	0.0391
2:04:00	0.3123	0.3207	0.3089	0.3102	-0.0001	0.0016	0.0041	0.0018	0.0028	0.0002	-0.0003	0.0004	0.049	0.0422	0.0538	0.0602	0.0055	0.001	-0.0004	0.0001	0.313	0.2976	0.3066	0.3237	2:03:59	0.0383	0.0392	0.0393
2:04:30	0.3263	0.332	0.3194	0.314	-0.0002	0.0019	0.0046	0.0018	0.0033	-0.0003	-0.0004	0.0002	0.0488	0.0425	0.0544	0.0605	0.0047	0.0007	-0.0002	0.0004	0.3162	0.289	0.3082	0.3232	2:04:29	0.038	0.0386	0.0387
2:05:00	0.3144	0.322	0.3108	0.3073	0.0007	0.0024	0.0042	0.0016	0.0022	0.0002	-0.0007	0.0001	0.0499	0.0427	0.0552	0.0607	0.006	0.0009	-0.0002	-0.0001	0.3162	0.2977	0.313	0.327	2:04:59	0.0382	0.0383	0.0389
2:05:29	0.3246	0.335	0.3223	0.317	0.0004	0.0022	0.0048	0.0015	0.0028	-0.0001	0	0	0.0504	0.0433	0.0562	0.0615	0.0058	0.0009	-0.0004	0.0003	0.3144	0.2978	0.3084	0.326	2:05:29	0.0381	0.051	0.0389
2:06:00	0.3256	0.3279	0.3176	0.3149	0.0014	0.0021	0.0043	0.0017	0.0034	-0.0003	0.0002	0.0002	0.0496	0.0442	0.0557	0.0616	0.0051	0.0002	-0.0005	0.0005	0.3145	0.3016	0.3092	0.3235	2:05:59	0.0387	0.039	0.0397
2:06:30	0.3197	0.3275	0.3194	0.3141	0.0001	0.0016	0.008	0.0016	0.0029	-0.0002	-0.0009	-0.0001	0.0496	0.0437	0.0555	0.0612	0.0055	-0.0004	-0.0002	0	0.3149	0.2986	0.3084	0.3136	2:06:29	0.038	0.0386	0.0388
2:07:00	0.3127	0.3202	0.3147	0.3102	0.0004	0.0023	0.0054	0.0022	0.0031	0	-0.0001	0.0003	0.0506	0.0477	0.057	0.0654	0.0049	0.001	0.0001	0.0005	0.314	0.2891	0.3065	0.3261	2:06:59	0.0383	0.0391	0.0392
2:07:30	0.3236	0.3289	0.3196	0.3123	0.0003	0.0023	0.0047	0.0016	-0.0006	-0.0003	-0.0006	0	0.0494	0.0446	0.0574	0.063	0.0048	0.0007	-0.0007	0	0.3138	0.2934	0.3075	0.3259	2:07:29	0.0378	0.0384	0.0378
2:08:00	0.3281	0.3374	0.3264	0.3187	0.0004	0.0023	0.0054	0.0016	0.0005	-0.0004	-0.0005	0.0001	0.0514	0.0445	0.058	0.0647	0.0056	0.0005	-0.0004	0	0.3159	0.2944	0.3123	0.3264	2:07:59	0.0382	0.0395	0.0385
2:08:30	0.3189	0.3266	0.3118	0.3118	0.0009	0.0027	0.0058	0.0019	0.0023	-0.0001	-0.0003	0.0003	0.0517	0.0456	0.0587	0.0674	0.0057	0.0009	0	0.0006	0.3176	0.2917	0.3101	0.3282	2:08:29	0.0385	0.0389	0.0383
2:09:00	0.3154	0.3239	0.3132	0.3067	0.0006	0.0023	0.0054	0.0019	0.0026	0.0002	0	0	0.0522	0.0456	0.0589	0.0648	0.0051	0.0006	-0.0003	0.0004	0.3162	0.2926	0.3107	0.3274	2:08:59	0.0376	0.0382	0.0391
2:09:30	0.3203	0.3327	0.3213	0.3147	0.0006	0.0023	0.0063	0.0018	0.0027	0	-0.0007	-0.0001	0.0521	0.0459	0.0585	0.0653	0.0051	0.0004	-0.0002	-0.0003	0.3134	0.2932	0.3068	0.3243	2:09:29	0.0386	0.0391	0.0388
2:10:00	0.3249	0.33	0.3158	0.3194	0.0005	0.0022	0.006	0.0017	0.0032	-0.0008	-0.0008	-0.0001	0.0522	0.0463	0.0585	0.0647	0.0056	0.0003	-0.0002	0	0.3119	0.2899	0.3122	0.3263	2:09:59	0.0385	0.0394	0.0389
2:10:30	0.3246	0.3347	0.3218	0.3158	0.0003	0.0025	0.0082	0.0022	0.0032	-0.0002	-0.0004	0	0.0537	0.0472	0.0601	0.0669	0.0054	0.0004	-0.0005	0.0003	0.3191	0.298	0.3121	0.3252	2:10:29	0.0384	0.0394	0.0387
2:11:00	0.3177	0.3238	0.3118	0.308	0.0009	0.0026	0.0064	0.0019	0.0029	0.0001	-0.0002	0	0.0548	0.0472	0.0605	0.0686	0.006	0.0007	-0.0005	0.0003	0.3176	0.2933	0.3082	0.3242	2:10:59	0.0377	0.0389	0.0394
2:11:30	0.3158	0.3238	0.3116	0.3075	0.0008	0.0032	0.0062	0.0021	0.0029	-0.0006	-0.0008	-0.0005	0.0546	0.0466	0.0605	0.067	0.0046	0.0007	-0.0006	-0.0003	0.309	0.2912	0.3046	0.3194	2:11:29	0.0383	0.0388	0.0386
2:11:59	0.3225	0.3306	0.317	0.3136	0.0006	0.0026	0.0065	0.0021	0.0031	-0.0003	-0.0006	0.0001	0.0536	0.0476	0.0605	0.0674	0.0044	0.0003	-0.0005	0	0.31	0.2919	0.2999	0.3216	2:11:59	0.0386	0.042	0.039
2:12:30	0.3151	0.3264	0.3188	0.3138	0.0014	0.0032	0.0074	0.0026	0.001	0.0001	-0.0002	-0.0001	0.0551	0.0483	0.0616	0.0688	0.0061	0.0011	0	0.0006	0.3063	0.2956	0.302	0.3198	2:12:29	0.0386	0.0457	0.0391
2:13:00	0.3136	0.3199	0.3087	0.3104	0.001	0.0031	0.0124	0.0022	0.0022	-0.0001	-0.0002	0.0004	0.056	0.0487	0.0631	0.0697	0.0067	0.001	-0.0003	0.0001	0.3156	0.2992	0.307	0.3249	2:12:59	0.0382	0.0392	0.0392
2:13:30	0.3159	0.3243	0.3118	0.3049	0.0016	0.0029	0.008	0.0022	0.0025	0	0	0.0002	0.0573	0.0498	0.0636	0.0749	0.006	0.0005	-0.0007	0.0002	0.318	0.3023	0.3133	0.3321	2:13:29	0.0385	0.0384	0.039
2:14:00	0.3134	0.3224	0.3129	0.3039	0.0007	0.003	0.0077	0.0023	0.0033	0	-0.0004	0.0002	0.0565	0.0497	0.0637	0.0716	0.005	0.0007	-0.0004	0.0006	0.3156	0.2979	0.3121	0.3301	2:13:59	0.0384	0.0393	0.0394
2:14:30	0.3103	0.3207	0.3077	0.3006	0.0008	0.0028	0.0094	0.0028	0.0019	-0.0002	-0.0005	0.0002	0.0567	0.0494	0.0638	0.0712	0.0062	0.0008	-0.0003	0.0003	0.3174	0.296	0.3039	0.326	2:14:29	0.0378	0.0388	0.0388
2:15:00	0.3119	0.3212	0.3062	0.3059	0.001	0.0031	0.0106	0.0024	0.0035	-0.0002	-0.0003	0.0001	0.0568	0.0523	0.0642	0.0722	0.0041	0.0007	-0.0007	0.0002	0.3126	0.2898	0.3081	0.3244	2:14:59	0.0375	0.038	0.0385
2:15:30	0.3145	0.3209	0.3151	0.305	0.0012	0.0035	0.0131	0.0026	0.0011	0.0003	-0.0001	-0.0005	0.0588	0.0519	0.0653	0.0726	0.0054	0.0004	-0.0004	0.0001	0.3213	0.3036	0.3089	0.3288	2:15:29	0.0378	0.0384	0.0389
2:16:00	0.3137	0.3205	0.3069	0.3033	0.001	0.003	0.0088	0.0027	0.003	-0.0003	0	-0.0001	0.0592	0.0517	0.0663	0.074	0.0054	0.001	-0.0003	0.0002	0.3133	0.2957	0.3146	0.3297	2:15:59	0.0378	0.0393	0.0392
2:16:30	0.315	0.3214	0.3109	0.305	0.0011	0.0031	0.008	0.0031	0.0031	-0.0003	-0.0001	-0.0001	0.0587	0.0514	0.0659	0.0748	0.0054	0.001	-0.0001	0.0003	0.3114	0.2927	0.3067	0.3291	2:16:29	0.0376	0.0392	0.0388
2:17:00	0.3171	0.3287	0.3169	0.3058	0.001	0.0034	0.0114	0.0023	0.0032	-0.0002	-0.0007	-0.0002	0.0581	0.0538	0.0667	0.0749	0.0049	0.0009	0	0.0005	0.3145	0.2886	0.3098	0.3276	2:16:59	0.0383	0.0384	0.0384
2:17:30	0.3239	0.3288	0.319	0.3115	0.0014	0.0033	0.0095	0.0034	0.0028	-0.0004	-0.0009	0.0001	0.0593	0.0526	0.0676	0.0753	0.0054	0.0006	-0.0003	0.0006	0.3153	0.2928	0.3128	0.3263	2:17:29	0.0381	0.0385	0.0391
2:18:00	0.3143	0.3216	0.3073	0.2998	0.0013	0.0037	0.0099	0.0028	0.0026	-0.0005	-0.0005	0	0.0597	0.0523	0.0665	0.0752	0.0054	0.0005	-0.0004	0.0006	0.3101	0.2934	0.3077	0.3232	2:17:59	0.0381	0.0383	0.0393
2:18:29	0.3232	0.3292	0.3145	0.3116	0.0009	0.0038	0.0106	0.0036	0.004	0.0001	0.0003	0.0004	0.0602	0.0536	0.0685	0.0776	0.0043	0.0007	-0.0002	0.0005	0.3129	0.2941	0.3095	0.3222	2:18:29	0.0385	0.0386	0.0392
2:19:00	0.311	0.3159	0.3073	0.3024	0.001	0.0035	0.0106	0.0033	0.0026	-0.0004	-0.0005	0	0.0611	0.0531	0.069	0.0775	0.0044	0.0009	0	0.0001	0.3061	0.2897	0.3063	0.3217	2:18:59	0.0383	0.0398	0.0392
2:19:30	0.3061	0.3119	0.3038	0.2979	0.0003	0.0037	0.0124	0.0034	0.003	-0.0005	-0.0005	0	0.0613	0.054	0.0699	0.0788	0.0043	0.0006	0	0.0004	0.3149	0.297	0.3114	0.327	2:19:29	0.0379	0.038	0.0384
2:20:00	0.3096	0.3173	0.3062	0.3018	0.0009	0.0038	0.0121	0.0038	0.0018	0	-0.0002	0.0001	0.063	0.0559	0.0719	0.0808	0.0057	0.0008	0.0002	0.0005	0.3212	0.3082	0.3107	0.33	2:19:59	0.0387	0.0389	0.0388
2:20:29	0.317	0.3236	0.3132	0.3071	0.0013	0.0041	0.0129	0.0036	0.0012	0	-0.0002	0	0.0626	0.0549	0.0715	0.0806	0.0055	0	-0.0007	0.0005	0.316	0.2967	0.3103	0.3288	2:20:29	0.0388	0.0386	0.0388
2:20:59	0.3099	0.3165	0.3054	0.3006	0.0008	0.0039	0.0117	0.0036	0.0022	-0.0005	-0.0003	0	0.0615	0.0549	0.071	0.0807	0.0063	0.0008	0.0001	0.0004	0.3083	0.2991	0.3062	0.3238	2:20:59	0.0384	0.0389	0.0388
2:21:30	0.3137	0.3205	0.3095	0.3101	0.0011	0.0041	0.012	0.0036	0.0031	-0.0007	-0.0002	-0.0001	0.0626	0.0555	0.0721	0.0816	0.0057	0.0002	-0.0003	0.0003	0.3134	0.2955	0.3134	0.3248	2:21:29	0.0383	0.0389	0.0392
2:22:00	0.3151	0.3174	0.3086	0.2987	0.0012	0.0046	0.0154	0.0038	0.003	-0.0001	-0.0004	-0.0005	0.0632	0.0561	0.0728	0.0816	0.0055	0.0005	-0.0002	0.0005	0.3096	0.2921	0.3068	0.3224	2:22:00	0.038	0.0384	0.0385
2:22:30	0.3208	0.3241	0.3123	0.3065	0.001	0.0044	0.0131	0.0042	0.0035	0	0	0	0.0639	0.0566	0.0733	0.0815	0.0046	0.0003	0.0001	0.0006	0.3125	0.2917	0.3046	0.3213	2:22:29	0.0382	0.0389	0.0386
2:23:00	0.3123	0.3197	0.3132	0.2998	0.0014	0.0043	0.0137	0.0043	0.0032	-0.0001	-0.0006	-0.0004	0.0645	0.057	0.0744	0.0843	0.0062	0.001	-0.0001	0.0003	0.3136	0.2984	0.3126	0.326	2:22:59	0.0378	0.0393	0.0388
2:23:29	0.32	0.3289	0.3172	0.3102	0.0011	0.0045	0.014	0.0048	0.0026	0.0002	-0.0006	0.0004	0.0649	0.0586	0.0749	0.0839	0.0055	0.0003	-0.0001	0.0004	0.312	0.2968	0.306	0.3205	2:23:29	0.0384	0.0394	0.0389
2:24:00	0.3106	0.321	0.3053	0.3052	0.0012	0.0051	0.0151	0.0044	0.0029	-0.0002	-0.0004	0	0.0644	0.0587	0.0746	0.0837	0.0047	0.0005	0	0.0006	0.3092	0.2908	0.3032	0.3196	2:23:59	0.0378	0.0385	0.039
2:24:29	0.3094	0.3152	0.3048	0.3008	0.0019	0.0051	0.0171	0.0048	0.0036	0.0005	-0.0005	0.0002	0.0653	0.0584	0.0764	0.085	0.0042	0.0009	-0.0001	0.0003	0.3148	0.2886	0.3121	0.3242	2:24:29	0.0389	0.0391	0.0389
2:24:59	0.3078	0.314	0.3069	0.2996	0.0016	0.0049	0.0153	0.0046	0.0039	-0.0003	-0.0003	0	0.0657	0.0589	0.0775	0.0868	0.004	0.0003	-0.0007	0.0008	0.3143	0.2944	0.3091	0.3281	2:24:59	0.0384	0.0393	0.04
2:25:30	0.3208	0.3225	0.3173	0.3048	0.0018	0.0053	0.0162	0.0051	0.003	0	0	-0.0001	0.0672	0.0591	0.0783	0.0884	0.004	0.0006	0.0002	0.001	0.3133	0.2988	0.3099	0.328	2:25:29	0.0381	0.0391	0.0392
2:26:00	0.3095	0.3168	0.3117	0.2973	0.0018	0.0052	0.0162	0.0049	0.0024	0.0001	-0.0004	0	0.0673	0.0594	0.0782	0.0884	0.0056	0.001	-0.0004	0.001	0.309	0.2927	0.3082	0.3153	2:25:59	0.0384	0.0392	0.0394
2:26:30	0.314	0.3166	0.3079	0.2972	0.0021	0.0058	0.0171	0.0051	0.0024	-0.0001	-0.0004	0.0001	0.0684	0.0604	0.0791	0.0875	0.0062	0.0011	0	0.0006	0.3188	0.3036	0.31	0.3204	2:26:29	0.0389	0.0397	0.0396
2:27:00	0.3103	0.315	0.3012	0.2938	0.0027	0.0053	0.0171	0.0051	0.0032	0.0001	-0.0004	0.0003	0.0687	0.0615	0.0804	0.0894	0.0059	0.0008	-0.0004	0.001	0.3151	0.2974	0.3128	0.3302	2:26:59	0.0385	0.0392	0.039
2:27:29	0.3105	0.3194	0.3073	0.298	0.0031	0.0061	0.0177	0.0057	0.0025	-0.0003	-0.0005	-0.0003	0.0675	0.0601	0.0805	0.0901	0.0048	0.0005	-0.0003	0.001	0.3075	0.2927	0.3056	0.3247	2:27:29	0.0377	0.0395	0.0397
2:28:00	0.3114	0.3173	0.3085	0.3019	0.0017	0.006	0.0221	0.0056	0.0025	0.0002	-0.0006	-0.0002	0.0682	0.0612	0.0811	0.0901	0.0051	0.0003	0.0001	0.0011	0.3121	0.2897	0.3085	0.3198	2:27:59	0.038	0.0391	0.0393
2:28:29	0.3091	0.3145	0.3037	0.2976	0.0021	0.0062	0.0209	0.006	0.0031	-0.0001	0	0	0.0695	0.0622	0.0815	0.0907	0.0047	0.0006	0.0001	0.002	0.3113	0.2966	0.3039	0.3168	2:28:29	0.0384	0.0389	0.0389
2:29:00	0.3096	0.3136	0.3019	0.2968	0.0028	0.0063	0.0196	0.0063	0.0032	-0.0001	-0.0004	-0.0004	0.0696	0.0626	0.0836	0.093	0.0059	0.0011	-0.0002	0.002	0.3103	0.2967	0.3102	0.3269	2:28:59	0.0376	0.0391	0.0391
2:29:30	0.3204	0.3207	0.3186	0.312	0.0018	0.0063	0.0201	0.0066	0.0029	-0.0001	-0.0005	0	0.071	0.0626	0.0838	0.0939	0.0058	0.0004	-0.0003	0.0018	0.31	0.2936	0.3104	0.3245	2:29:29	0.0383	0.0394	0.0388
2:29:59	0.3101	0.319	0.3102	0.3019	0.0019	0.007	0.0208	0.0066	0.0025	0.0001	-0.0004	-0.0001	0.0714	0.0632	0.0836	0.0925	0.0057	0.0003	-0.0005	0.0023	0.3089	0.2935	0.3034	0.3144	2:29:59	0.0382	0.0388	0.0387
2:30:30	0.3128	0.3185	0.3036	0.2976	0.0024	0.0068	0.0217	0.0069	0.0036	0.0005	-0.0004	0.0002	0.0709	0.0639	0.0856	0.0948	0.0052	0.0011	0.0001	0.0025	0.3095	0.2978	0.3111	0.3234	2:30:29	0.0385	0.0393	0.0403
2:30:59	0.3224	0.3259	0.3127	0.3006	0.0021	0.0067	0.022	0.0068	0.0043	0.0001	-0.0006	0.0002	0.071	0.0641	0.0859	0.0951	0.0052	0.0008	-0.0004	0.0024	0.3148	0.2939	0.3099	0.3255	2:30:59	0.0382	0.0397	0.0389
2:31:30	0.3042	0.3091	0.2981	0.2926	0.0023	0.0068	0.0228	0.0073	-0.0003	-0.0003	-0.0003	0	0.0718	0.0647	0.0877	0.0969	0.0046	0.0011	-0.0001	0.003	0.311	0.292	0.3095	0.323	2:31:30	0.038	0.0387	0.0388
2:32:00	0.31	0.3136	0.3031	0.2958	0.0025	0.0073	0.0275	0.0069	-0.0006	-0.0001	-0.0004	0.0003	0.0722	0.0649	0.0879	0.0983	0.0055	0.0005	-0.0002	0.003	0.3113	0.2953	0.3097	0.3235	2:32:00	0.0382	0.0388	0.0394
2:32:30	0.3095	0.3123	0.3042	0.2974	0.0021	0.0077	0.0272	0.0077	0.0033	0.0003	-0.0005	-0.0003	0.073	0.0653	0.0885	0.0979	0.0047	0.0004	-0.0002	0.0024	0.3135	0.2925	0.3145	0.3228	2:32:29	0.0383	0.0384	0.0395
2:33:00	0.3181	0.3194	0.3088	0.3065	0.0023	0.0072	0.0247	0.008	0.0042	0	-0.0005	-0.0002	0.0728	0.0656	0.0883	0.0991	0.0037	0.0008	-0.0002	0.0028	0.3021	0.2861	0.3009	0.3161	2:32:59	0.0387	0.0389	0.0391
2:33:30	0.3078	0.3192	0.3086	0.2998	0.0025	0.0079	0.0284	0.0085	0.0002	0.0005	0.0001	0	0.074	0.0666	0.0893	0.1008	0.005	0.0004	-0.0005	0.0031	0.3036	0.2931	0.2954	0.3141	2:33:29	0.0386	0.0393	0.039
2:34:00	0.3064	0.3139	0.3016	0.2926	0.0032	0.0087	0.0306	0.0079	0.0006	-0.0002	-0.0005	0	0.0731	0.0658	0.0896	0.1031	0.0049	0.0004	0	0.003	0.3043	0.2901	0.2973	0.3135	2:33:59	0.0381	0.0386	0.0391
2:34:30	0.3069	0.315	0.3076	0.3015	0.0031	0.0085	0.0274	0.009	0.0032	0.0001	-0.0002	0.0001	0.0751	0.0683	0.0909	0.1011	0.0054	0.0011	0.0001	0.0036	0.3087	0.2945	0.3083	0.324	2:34:29	0.0387	0.0393	0.0391
2:35:00	0.317	0.323	0.3123	0.3025	0.0025	0.0085	0.0274	0.0088	0.0015	-0.0002	-0.0003	-0.0001	0.0756	0.0689	0.0917	0.1034	0.0053	0.001	-0.0003	0.0034	0.3092	0.2968	0.3051	0.3199	2:34:59	0.0383	0.0391	0.0395
2:35:30	0.3096	0.3212	0.3118	0.3028	0.003	0.0095	0.029	0.0091	0.0022	-0.0001	-0.0005	-0.0001	0.0756	0.068	0.0933	0.1037	0.0048	0.0006	0	0.0035	0.3043	0.2885	0.301	0.3121	2:35:29	0.0386	0.0389	0.0393
2:36:00	0.3031	0.3079	0.2984	0.2925	0.0028	0.0086	0.0306	0.0094	0.0039	-0.0001	-0.0002	0	0.0765	0.0686	0.0934	0.1041	0.0041	0.0008	-0.0001	0.0038	0.3086	0.2918	0.3034	0.3167	2:36:00	0.0378	0.0394	0.0393
2:36:30	0.304	0.3114	0.2981	0.2928	0.0028	0.009	0.0305	0.01	0.0028	0	-0.0003	-0.0003	0.077	0.0691	0.0941	0.104	0.0044	0.0005	-0.0005	0.0035	0.3112	0.2913	0.3037	0.3162	2:36:29	0.0382	0.0391	0.0394
2:37:00	0.3067	0.3132	0.3028	0.2952	0.0028	0.0095	0.0317	0.0097	0.0031	-0.0001	-0.0006	-0.0001	0.0742	0.0689	0.0933	0.1047	0.0037	0.001	-0.0006	0.0041	0.304	0.2882	0.3044	0.3184	2:36:59	0.0384	0.0421	0.0401
2:37:29	0.3144	0.314	0.3023	0.2963	0.0033	0.0104	0.0323	0.0102	0.0009	-0.0002	-0.0002	-0.0001	0.0774	0.0715	0.0968	0.1084	0.0049	0.0007	0	0.0041	0.3072	0.2973	0.3029	0.3194	2:37:30	0.0383	0.0383	0.0396
2:38:00	0.3067	0.311	0.307	0.2967	0.0027	0.0105	0.0336	0.0109	0.0028	0.0003	-0.0003	0	0.0777	0.0704	0.0972	0.1078	0.0046	0.0004	-0.0005	0.0047	0.3052	0.2929	0.3063	0.3226	2:37:59	0.0381	0.0386	0.0396
2:38:30	0.3113	0.3149	0.3043	0.2995	0.0032	0.0102	0.0364	0.011	0.0013	-0.0003	-0.0008	0.0002	0.0788	0.0711	0.0971	0.1088	0.0044	0.0001	-0.0006	0.0045	0.3091	0.2922	0.3095	0.3087	2:38:29	0.0386	0.0386	0.0394
2:39:00	0.3067	0.3099	0.2986	0.2934	0.0037	0.0105	0.0355	0.0114	0.0014	-0.0004	-0.0006	0.0002	0.0769	0.0705	0.0972	0.1086	0.0033	0.0009	-0.0002	0.0041	0.2986	0.2903	0.2991	0.3139	2:38:59	0.0385	0.0391	0.0394
2:39:30	0.302	0.3073	0.2959	0.2929	0.0037	0.0104	0.0361	0.0116	0.0026	-0.0002	-0.0005	0.0002	0.0782	0.0719	0.0977	0.1095	0.0041	0.0004	-0.0003	0.0046	0.3044	0.2906	0.3068	0.3152	2:39:29	0.0381	0.0389	0.0395
2:40:00	0.3153	0.3142	0.3086	0.2913	0.0039	0.0114	0.0376	0.0121	0.001	-0.0001	-0.0003	-0.0002	0.0783	0.0716	0.0983	0.1096	0.0028	0.0007	0.0001	0.0051	0.3045	0.2878	0.3024	0.3206	2:39:59	0.0383	0.0388	0.0395
2:40:30	0.3058	0.3103	0.3027	0.2928	0.0033	0.011	0.0419	0.0127	0.0031	-0.0003	-0.0001	0.0001	0.0802	0.0736	0.0992	0.1107	0.0031	0.0003	0	0.0052	0.3068	0.2835	0.3044	0.3192	2:40:29	0.0383	0.0396	0.0392
2:41:00	0.3186	0.3203	0.3125	0.2996	0.0037	0.0122	0.0394	0.0131	0.0039	-0.0008	-0.0006	0.0001	0.0799	0.0739	0.1012	0.1122	0.0038	0.0009	-0.0002	0.005	0.3023	0.2899	0.305	0.3189	2:41:00	0.0388	0.0389	0.0392
2:41:30	0.3036	0.309	0.3019	0.2905	0.0039	0.0122	0.04	0.0134	0.0026	-0.0005	-0.0002	0.0001	0.0795	0.0727	0.0996	0.1126	0.0028	0.0008	-0.0005	0.0049	0.2996	0.2858	0.2977	0.3123	2:41:29	0.0386	0.0393	0.0391
2:42:00	0.3046	0.3111	0.3002	0.2899	0.0039	0.0126	0.0416	0.0136	0.0039	-0.0003	-0.0004	0.0001	0.08	0.0727	0.1008	0.1108	0.0022	0.0005	-0.0001	0.0052	0.2963	0.2788	0.2997	0.3123	2:41:59	0.0387	0.039	0.0396
2:42:30	0.3086	0.3101	0.3021	0.2862	0.0042	0.0126	0.0415	0.0144	0.0031	-0.0003	-0.0002	-0.0001	0.0798	0.0732	0.0988	0.1095	0.0021	0.0006	0	0.0054	0.3024	0.2828	0.2956	0.3067	2:42:29	0.0381	0.0392	0.0399
2:43:00	0.3001	0.3013	0.2945	0.2844	0.0042	0.0132	0.0431	0.0149	0.002	-0.0005	-0.0004	0	0.0825	0.0749	0.1033	0.1148	0.0038	0.001	-0.0002	0.0051	0.3053	0.2995	0.2986	0.3228	2:42:59	0.0383	0.0388	0.0391
2:43:30	0.3015	0.3075	0.2974	0.2903	0.0044	0.0133	0.045	0.015	0.0029	-0.0003	-0.0004	0	0.0834	0.0761	0.1055	0.1176	0.0039	0.0005	-0.0002	0.0056	0.308	0.2969	0.3132	0.3213	2:43:29	0.0384	0.0388	0.0385
2:43:59	0.3095	0.3132	0.3032	0.2893	0.0049	0.0137	0.047	0.0158	0.0029	-0.0002	0.0001	0.0002	0.0842	0.077	0.1049	0.1216	0.004	0.0005	0.0002	0.0053	0.3038	0.2939	0.3041	0.3184	2:43:59	0.0381	0.0397	0.0398
2:44:30	0.2996	0.3097	0.2991	0.2896	0.0049	0.0144	0.052	0.0162	0.003	0	0.0001	0.0005	0.0837	0.0763	0.1045	0.1154	0.0041	0.001	-0.0002	0.0062	0.2977	0.2851	0.3009	0.3139	2:44:29	0.0388	0.0393	0.0393
2:45:00	0.3006	0.3058	0.2902	0.2861	0.0047	0.015	0.0483	0.0169	0.005	0.0001	-0.0001	0.0006	0.0841	0.0764	0.1034	0.1144	0.0039	0.0009	-0.0001	0.0053	0.3048	0.2934	0.308	0.3142	2:44:59	0.0386	0.0387	0.0393
2:45:29	0.3001	0.3053	0.2909	0.2879	0.0049	0.0146	0.0504	0.0168	0.0017	-0.0002	-0.0006	0	0.086	0.0802	0.1069	0.1203	0.0051	0.0005	-0.0005	0.0057	0.3042	0.2948	0.297	0.3177	2:45:29	0.0383	0.0383	0.0394
2:46:00	0.3016	0.3074	0.2913	0.2841	0.0064	0.0155	0.0503	0.017	0.001	-0.0009	-0.0009	-0.0005	0.0832	0.0767	0.105	0.1165	0.0052	0	-0.0009	0.0039	0.2969	0.2884	0.2962	0.3136	2:45:59	0.0384	0.0391	0.0395
2:46:30	0.2989	0.3062	0.2945	0.2862	0.0063	0.0161	0.0516	0.0178	0.0033	-0.0002	-0.0004	-0.0002	0.0847	0.0777	0.1076	0.1201	0.0046	0.0006	-0.0002	0.0058	0.3053	0.2917	0.3038	0.3165	2:46:29	0.0384	0.0388	0.0395
2:47:00	0.3003	0.3045	0.289	0.2797	0.0052	0.0169	0.0565	0.0188	0.0025	-0.0007	0.0001	0.0003	0.0856	0.0789	0.1083	0.1216	0.005	0.0008	-0.0001	0.0062	0.2961	0.2873	0.3028	0.3083	2:47:00	0.0382	0.0384	0.0396
2:47:30	0.301	0.3	0.293	0.2809	0.0053	0.0167	0.056	0.0189	0.0021	-0.0007	-0.0003	-0.0002	0.0876	0.0832	0.1084	0.1207	0.0049	0.0006	-0.0003	0.0059	0.3008	0.2952	0.2943	0.3134	2:47:29	0.0378	0.0384	0.0386
2:48:00	0.2949	0.304	0.2919	0.2841	0.0058	0.0178	0.0576	0.02	0.0028	0.0001	-0.0003	-0.0003	0.0868	0.0783	0.1088	0.1218	0.0046	0.0003	-0.0002	0.0059	0.2992	0.2883	0.2977	0.311	2:47:59	0.0389	0.0393	0.0398
2:48:30	0.2938	0.2978	0.2863	0.2818	0.0058	0.018	0.0583	0.0207	0.0023	0.0003	-0.0003	-0.0002	0.0864	0.079	0.1088	0.1215	0.0051	0.0004	-0.0007	0.0062	0.2976	0.287	0.2978	0.3088	2:48:29	0.0378	0.0381	0.0388
2:48:59	0.2996	0.3061	0.2946	0.2868	0.0058	0.0183	0.0595	0.021	0.0022	-0.0002	-0.0006	0.0002	0.0878	0.0804	0.11	0.1231	0.0044	0.0008	0	0.0054	0.2965	0.29	0.2983	0.3077	2:48:59	0.0385	0.0387	0.0395
2:49:30	0.2977	0.3034	0.2874	0.2809	0.0065	0.0185	0.0624	0.0217	0	0	-0.0002	-0.0002	0.0902	0.0821	0.1137	0.1268	0.005	0.0003	0	0.0064	0.3026	0.3001	0.2962	0.3126	2:49:29	0.0386	0.039	0.0399
2:50:00	0.3066	0.3053	0.297	0.2835	0.0073	0.0201	0.0645	0.0233	0.0006	0.0002	0.0005	0.0004	0.0897	0.0833	0.1132	0.1275	0.0052	0.0007	0	0.0067	0.3022	0.2936	0.2984	0.314	2:49:59	0.0386	0.0399	0.0395
2:50:29	0.2948	0.299	0.2872	0.2833	0.0063	0.0198	0.0642	0.023	0.0009	-0.0002	-0.0006	-0.0002	0.0884	0.0815	0.1121	0.1251	0.0042	0.0001	0	0.0064	0.2961	0.2909	0.3046	0.3148	2:50:29	0.0385	0.0391	0.04
2:51:00	0.3019	0.3026	0.2887	0.2831	0.0066	0.0203	0.0647	0.0237	-0.0001	-0.0001	-0.0004	0.0003	0.0877	0.0819	0.1111	0.124	0.0032	0.0003	-0.0003	0.0064	0.2997	0.2873	0.3062	0.3097	2:50:59	0.0382	0.0385	0.0389
2:51:30	0.2958	0.2995	0.2903	0.2817	0.0078	0.0212	0.0669	0.0245	0.0005	-0.0002	0	0.0003	0.0907	0.0832	0.1147	0.1288	0.0041	0.0009	-0.0003	0.0068	0.2997	0.2876	0.301	0.3139	2:51:29	0.0381	0.0386	0.0392
2:52:00	0.2968	0.3029	0.2911	0.279	0.0076	0.0214	0.0682	0.0253	0.0025	-0.0004	-0.0004	0.0003	0.0909	0.084	0.1159	0.1293	0.0033	0.0006	0	0.0062	0.2988	0.2866	0.2988	0.3151	2:52:00	0.0385	0.039	0.0396
2:52:30	0.3079	0.31	0.3	0.2871	0.0079	0.0221	0.0706	0.0259	0.0021	-0.0005	-0.0005	-0.0002	0.0915	0.0835	0.116	0.1295	0.0041	0.0002	0.0001	0.0063	0.3015	0.2933	0.3005	0.3145	2:52:29	0.0389	0.0428	0.0389
2:53:00	0.2933	0.2995	0.288	0.2789	0.0077	0.0227	0.0736	0.0269	0.0002	-0.0003	-0.0006	0.0005	0.0935	0.0865	0.1152	0.1299	0.0045	0.0003	-0.0005	0.0065	0.2989	0.2843	0.2941	0.3047	2:53:00	0.0385	0.0384	0.0396
2:53:30	0.2934	0.2978	0.2876	0.2815	0.0072	0.0228	0.0738	0.0278	0.0004	-0.0003	-0.0005	0	0.0924	0.0855	0.1172	0.1305	0.0051	0.0002	-0.0004	0.0065	0.298	0.2928	0.3029	0.3125	2:53:29	0.038	0.0386	0.0388
2:53:59	0.3103	0.308	0.2957	0.2907	0.0079	0.0235	0.0745	0.0284	0.0026	-0.0004	-0.0008	0	0.0924	0.0841	0.1162	0.1303	0.0044	0.0005	0.0003	0.0069	0.2994	0.2897	0.294	0.3124	2:53:59	0.0389	0.0392	0.0401
2:54:30	0.2965	0.3041	0.2904	0.2833	0.008	0.0249	0.0814	0.0293	0.0038	-0.0002	0	0	0.0942	0.0865	0.1188	0.1326	0.0044	0.0007	0	0.0072	0.3021	0.2932	0.3057	0.3148	2:54:29	0.0391	0.0397	0.0406
2:55:00	0.3025	0.2997	0.2941	0.2824	0.0087	0.0254	0.0789	0.0307	-0.0003	-0.0001	-0.0005	0.0007	0.0932	0.0869	0.1192	0.1337	0.0044	0.0009	-0.0002	0.007	0.2933	0.2857	0.2939	0.3083	2:54:59	0.0389	0.0391	0.039
2:55:30	0.301	0.3036	0.2872	0.2781	0.0092	0.0258	0.0812	0.031	-0.0003	-0.0002	-0.0003	0.0001	0.0942	0.0874	0.1207	0.1332	0.0066	0.0005	-0.0002	0.0073	0.2911	0.2871	0.2919	0.3079	2:55:29	0.0386	0.0389	0.0395
2:56:00	0.3037	0.3047	0.2971	0.2838	0.0086	0.0263	0.084	0.0319	0.0003	-0.0003	-0.0005	-0.0001	0.095	0.0894	0.1207	0.1394	0.0064	0.0004	-0.0006	0.007	0.2985	0.2991	0.2984	0.3153	2:55:59	0.0386	0.0399	0.0392
2:56:30	0.3043	0.3089	0.2972	0.2842	0.0103	0.0276	0.0912	0.0329	-0.0001	0.0002	-0.0003	0.0002	0.0926	0.0854	0.1214	0.1344	0.0068	0.0004	-0.0003	0.0072	0.3036	0.3069	0.292	0.3187	2:56:29	0.0384	0.039	0.0391
2:57:00	0.2957	0.3002	0.2929	0.2815	0.0099	0.0281	0.087	0.0341	0.0022	-0.0004	-0.0003	-0.0003	0.0975	0.0897	0.1248	0.1391	0.0064	0.0011	-0.0001	0.0074	0.3009	0.2964	0.3055	0.3208	2:56:59	0.0385	0.0387	0.0394
2:57:30	0.2969	0.3024	0.2864	0.2832	0.0098	0.0291	0.0885	0.0346	0.0027	-0.0003	-0.0006	-0.0003	0.0987	0.0923	0.125	0.1395	0.0057	0.0001	-0.0005	0.0069	0.3036	0.2917	0.3111	0.3194	2:57:29	0.0388	0.0391	0.0396
2:58:00	0.2929	0.2911	0.2846	0.2751	0.0097	0.0293	0.0902	0.0356	0.003	-0.0005	-0.0005	-0.0003	0.0956	0.0879	0.1201	0.134	0.0047	0.0004	-0.0004	0.0069	0.2991	0.2852	0.289	0.2945	2:57:59	0.0382	0.0397	0.0398
2:58:30	0.2945	0.2959	0.2904	0.2773	0.0121	0.0301	0.0877	0.0353	0.0018	-0.0008	-0.0009	-0.0007	0.0923	0.0866	0.1187	0.1327	0.0057	-0.0004	-0.0012	0.0041	0.2898	0.2764	0.2791	0.2929	2:58:29	0.0386	0.0389	0.039
2:59:00	0.2961	0.2962	0.2886	0.2778	0.0098	0.0308	0.0924	0.0376	0.0034	-0.0002	-0.0003	0.0001	0.0972	0.0897	0.1255	0.1437	0.0045	0.0009	0.0004	0.0077	0.2993	0.2861	0.3028	0.3117	2:58:59	0.0389	0.0391	0.0396
2:59:29	0.2975	0.2997	0.2905	0.2791	0.0102	0.0315	0.0936	0.0385	0.0025	-0.0005	-0.0003	-0.0003	0.099	0.0904	0.1249	0.1401	0.005	0.0006	-0.0004	0.0073	0.2937	0.2906	0.2972	0.3057	2:59:29	0.0383	0.039	0.0394
3:00:00	0.2984	0.2974	0.2899	0.2822	0.0108	0.0327	0.0965	0.0404	0.0029	-0.0002	-0.0001	0.0004	0.1001	0.092	0.1281	0.1428	0.0053	0.0006	0	0.0077	0.295	0.2913	0.2964	0.3072	2:59:59	0.0387	0.0385	0.0393
3:00:30	0.2934	0.2963	0.2848	0.2744	0.0111	0.0333	0.0982	0.0415	0.0027	-0.0004	-0.0001	0.0002	0.1	0.0913	0.1283	0.1426	0.0051	0.0007	-0.0005	0.008	0.2998	0.2924	0.3015	0.316	3:00:29	0.0386	0.039	0.0391
3:01:00	0.3007	0.306	0.2946	0.2822	0.0114	0.0345	0.1033	0.0423	0.0033	0.0002	-0.0006	0.0002	0.1012	0.092	0.1289	0.1428	0.0043	0.0004	-0.0001	0.008	0.2959	0.284	0.2962	0.3115	3:00:59	0.0391	0.0395	0.0399
3:01:30	0.3035	0.3023	0.2944	0.2825	0.0114	0.0353	0.1022	0.0431	0.0025	-0.0004	-0.0003	-0.0004	0.101	0.0931	0.129	0.1426	0.0046	0.0004	-0.0004	0.0078	0.2938	0.2835	0.2988	0.3087	3:01:29	0.0385	0.0391	0.0401
3:02:00	0.2939	0.2938	0.2898	0.275	0.0136	0.0358	0.1	0.0433	0.0022	-0.001	-0.0011	-0.0005	0.0978	0.0909	0.1243	0.1377	0.0052	-0.0001	-0.0005	0.0056	0.2863	0.2736	0.2853	0.2992	3:01:59	0.0382	0.0387	0.0393
3:02:30	0.3008	0.2974	0.2886	0.2799	0.0124	0.0372	0.1051	0.0461	0.003	0.0001	-0.0003	0	0.1013	0.094	0.1288	0.1419	0.0046	0.001	0.0001	0.0083	0.291	0.2841	0.295	0.3077	3:02:29	0.0387	0.0387	0.0396
3:03:00	0.2898	0.2911	0.2829	0.2742	0.0136	0.0384	0.1046	0.0474	0.003	0	0.0004	-0.0001	0.1008	0.0936	0.1302	0.1441	0.0066	0.0009	0.0003	0.0087	0.2915	0.2869	0.2941	0.3047	3:03:00	0.0382	0.0387	0.0389
3:03:30	0.3031	0.2997	0.289	0.2838	0.0142	0.0388	0.1136	0.0484	0	-0.0001	-0.0002	0.0001	0.1014	0.0923	0.1293	0.1446	0.0076	0.0008	-0.0003	0.0085	0.2888	0.2837	0.2962	0.3066	3:03:29	0.0391	0.0393	0.0388
3:04:00	0.2965	0.2955	0.289	0.2762	0.0139	0.0401	0.1108	0.0499	0.003	-0.0002	-0.0004	-0.0002	0.1023	0.0942	0.1319	0.1459	0.0068	-0.0003	0.0001	0.0085	0.2917	0.2816	0.2965	0.3058	3:03:59	0.0385	0.0386	0.0404
3:04:30	0.3074	0.2988	0.2881	0.2782	0.0145	0.0415	0.1178	0.051	0.0013	-0.0005	0	0.0003	0.1018	0.0945	0.132	0.1455	0.0067	0.0006	-0.0002	0.0089	0.2944	0.2984	0.2894	0.2995	3:04:29	0.0382	0.0379	0.0391
3:05:00	0.2947	0.2951	0.2865	0.2754	0.0148	0.0427	0.1142	0.0526	0.0018	-0.0005	0.0001	0	0.1055	0.0966	0.135	0.1508	0.0063	0.0005	0.0001	0.0091	0.3009	0.2962	0.3054	0.3132	3:04:59	0.0384	0.0388	0.0395
3:05:29	0.2945	0.2929	0.2856	0.2747	0.0147	0.0433	0.1159	0.0538	0.0009	0.0002	-0.0003	0.0005	0.1032	0.0982	0.1356	0.1521	0.0068	0.0002	0.0002	0.0091	0.2997	0.2959	0.2978	0.3142	3:05:29	0.0384	0.0384	0.0394
3:06:00	0.2999	0.2977	0.2881	0.2793	0.0142	0.044	0.1208	0.0546	0.0025	-0.0003	0	-0.0004	0.1034	0.0976	0.1347	0.1493	0.0059	0.0005	0.0003	0.0092	0.289	0.2849	0.2948	0.3118	3:05:59	0.0386	0.0386	0.04
3:06:30	0.3052	0.3017	0.2956	0.2841	0.0153	0.0454	0.1183	0.0567	0.0026	-0.0006	-0.0003	0.0004	0.106	0.0979	0.1365	0.1508	0.0066	0.0006	0.0008	0.0097	0.2941	0.2859	0.3019	0.309	3:06:29	0.0386	0.0393	0.0389
3:06:59	0.2964	0.2941	0.2863	0.2748	0.0156	0.0471	0.1307	0.0584	-0.0007	-0.0003	-0.0002	0.0001	0.1019	0.0986	0.1362	0.1512	0.0073	0.0003	0.0003	0.0095	0.2927	0.2932	0.2821	0.3043	3:06:59	0.0395	0.0458	0.0401
3:07:30	0.2935	0.2935	0.2857	0.2762	0.0158	0.0475	0.1218	0.0593	-0.0005	0.0002	-0.0003	0.0002	0.1028	0.0977	0.1352	0.1503	0.0069	0.0003	0.0005	0.0093	0.2889	0.299	0.284	0.3057	3:07:29	0.0388	0.0398	0.0398
3:08:00	0.2851	0.2901	0.2797	0.2684	0.0169	0.0489	0.1255	0.0614	0.0014	0.0001	0	0.0002	0.1081	0.1015	0.1404	0.1561	0.0069	0	0.0013	0.0102	0.2955	0.2877	0.3041	0.3143	3:07:59	0.039	0.0385	0.0398
3:08:29	0.2896	0.2906	0.2799	0.2715	0.0178	0.0506	0.1289	0.0637	0.0019	0.0001	0.0001	0	0.1102	0.101	0.1421	0.157	0.0066	0.0006	0.0013	0.0098	0.2998	0.2871	0.3053	0.3145	3:08:30	0.0386	0.0398	0.0402
3:09:00	0.2875	0.2892	0.2769	0.2682	0.0178	0.0511	0.1266	0.0638	0.0027	-0.0006	-0.0006	-0.0001	0.1089	0.1008	0.1399	0.1563	0.0063	0.0001	0.0009	0.0096	0.2985	0.2848	0.2983	0.3115	3:08:59	0.0385	0.0388	0.0393
3:09:29	0.2823	0.2884	0.2792	0.27	0.0183	0.0519	0.1297	0.0662	0.002	0	-0.0006	0.0004	0.1096	0.1012	0.1422	0.1577	0.0062	0.0007	0.0013	0.0102	0.2935	0.2853	0.3023	0.3086	3:09:29	0.0385	0.0386	0.04
3:10:00	0.2948	0.2938	0.2834	0.2761	0.0191	0.053	0.1365	0.0684	0.0029	0	-0.0004	0.0003	0.1087	0.101	0.1418	0.1575	0.0065	0.0006	0.0018	0.0106	0.2901	0.2777	0.2946	0.3068	3:09:59	0.0389	0.0392	0.0397
3:10:30	0.284	0.2881	0.2808	0.2706	0.0196	0.0554	0.1385	0.0693	0.0018	0	0.0002	-0.0001	0.11	0.1016	0.1425	0.1584	0.0074	0.0004	0.0021	0.0111	0.2901	0.2831	0.299	0.3064	3:10:29	0.0385	0.0386	0.0396
3:11:00	0.2914	0.2877	0.2834	0.2692	0.0201	0.0565	0.135	0.0707	0.0026	0.0001	0.0001	0.0002	0.1102	0.1019	0.1435	0.1595	0.0072	0.0005	0.0024	0.0111	0.2936	0.2839	0.2953	0.3058	3:10:59	0.0387	0.0386	0.0397
3:11:30	0.2889	0.2901	0.2771	0.2699	0.0202	0.058	0.1399	0.0732	0.0035	0.0006	0.0001	0	0.1125	0.1029	0.1437	0.1618	0.0069	0.0005	0.0022	0.0111	0.2972	0.2856	0.2988	0.3099	3:11:29	0.0391	0.0394	0.0402
3:12:00	0.287	0.2852	0.2776	0.265	0.0203	0.0591	0.14	0.0747	0.0024	-0.0006	-0.001	0	0.1121	0.1043	0.1456	0.1625	0.0074	0.0005	0.0023	0.0112	0.2893	0.2862	0.2978	0.3069	3:12:00	0.0387	0.0395	0.0397
3:12:30	0.2937	0.2908	0.2812	0.2736	0.0204	0.0593	0.1424	0.0756	0.0029	0	-0.0001	-0.0002	0.1101	0.1019	0.1423	0.1596	0.0069	0.0006	0.0024	0.0117	0.2856	0.2767	0.2873	0.3006	3:12:29	0.039	0.0385	0.039
3:13:00	0.2863	0.2873	0.2798	0.2688	0.0212	0.0614	0.1431	0.0773	0.002	-0.0002	-0.0002	0	0.1111	0.1045	0.1465	0.1624	0.0073	0.0004	0.0033	0.0115	0.2885	0.2821	0.2931	0.304	3:12:59	0.0392	0.0405	0.0405
3:13:30	0.2842	0.2841	0.279	0.2662	0.0214	0.0639	0.1466	0.0804	0.0024	-0.0004	-0.0002	0.0002	0.1141	0.1052	0.1475	0.1634	0.0078	0.0008	0.003	0.0118	0.2889	0.2834	0.2944	0.307	3:13:30	0.0388	0.0396	0.04
3:14:00	0.2941	0.29	0.2805	0.2683	0.0218	0.0634	0.15	0.0818	0.0022	0.0003	-0.0004	0.0001	0.1136	0.1062	0.1481	0.1647	0.0078	0.0004	0.0028	0.0119	0.2902	0.283	0.2974	0.3026	3:14:00	0.038	0.0389	0.0397
3:14:30	0.2842	0.2825	0.2761	0.2638	0.0223	0.0648	0.1468	0.083	0.0027	-0.0002	0	-0.0002	0.112	0.1042	0.148	0.164	0.0068	0.0004	0.0031	0.012	0.2896	0.2762	0.2922	0.3014	3:14:29	0.0388	0.0393	0.0404
3:14:59	0.2888	0.2894	0.2827	0.268	0.0228	0.0663	0.1472	0.0843	0.0032	-0.0003	-0.0006	0.0002	0.1134	0.1055	0.1481	0.1636	0.0065	0.0003	0.0038	0.0119	0.2846	0.2775	0.2904	0.3016	3:14:59	0.0388	0.0391	0.0394
3:15:30	0.2914	0.2912	0.2807	0.2643	0.0236	0.0679	0.1455	0.086	0.0022	-0.0001	0.0003	0.0002	0.1124	0.1048	0.149	0.1658	0.0076	0.0009	0.0036	0.013	0.2813	0.274	0.2919	0.3029	3:15:29	0.0385	0.0386	0.0395
3:16:00	0.2846	0.285	0.2786	0.2675	0.0241	0.0697	0.1517	0.0865	0.0027	-0.0001	-0.0003	0.0002	0.1143	0.1059	0.1494	0.1645	0.007	0.0003	0.0035	0.0125	0.2846	0.276	0.2888	0.2984	3:15:59	0.0381	0.0389	0.04
3:16:30	0.2811	0.2836	0.274	0.2603	0.0246	0.0717	0.1544	0.09	0.0027	-0.0006	-0.0007	0.0003	0.1155	0.107	0.1498	0.1677	0.007	0.0005	0.0038	0.013	0.2878	0.2827	0.2957	0.3057	3:16:29	0.039	0.0449	0.04
3:17:00	0.2821	0.2852	0.2753	0.2626	0.0253	0.0728	0.1573	0.0924	0.0024	0	-0.0003	0.0005	0.1153	0.1084	0.152	0.1697	0.0073	0.0014	0.0047	0.0132	0.2876	0.2823	0.2947	0.3014	3:16:59	0.0386	0.0391	0.04
3:17:30	0.2795	0.2819	0.2734	0.2634	0.0264	0.0752	0.1566	0.0945	-0.0006	-0.0003	-0.0008	0	0.1163	0.1092	0.1516	0.1685	0.0082	0.0004	0.0046	0.0134	0.2851	0.2831	0.2842	0.2999	3:17:29	0.0387	0.0392	0.0407
3:18:00	0.28	0.285	0.2731	0.2632	0.0265	0.0757	0.1601	0.0932	0.0021	0.0001	-0.0003	0.0002	0.1164	0.1076	0.152	0.1691	0.0073	0.0003	0.0049	0.013	0.2848	0.2753	0.2926	0.304	3:17:59	0.0389	0.0391	0.0402
3:18:30	0.2797	0.2794	0.2699	0.2611	0.0276	0.0776	0.1596	0.0972	0.0029	-0.0001	-0.0001	0.0004	0.1171	0.1089	0.1543	0.171	0.0076	0.0006	0.005	0.0138	0.282	0.2836	0.288	0.3021	3:18:30	0.0393	0.0396	0.0404
3:19:00	0.2896	0.2867	0.2779	0.2668	0.028	0.0789	0.1613	0.0986	0.0008	0	0.0001	0.0004	0.118	0.1095	0.1534	0.1712	0.0077	0.0006	0.0052	0.014	0.2846	0.2781	0.2908	0.3003	3:19:00	0.039	0.0391	0.0401
3:19:30	0.2812	0.282	0.2745	0.2616	0.0291	0.0801	0.1636	0.1013	0.0001	-0.0002	-0.0006	0.0007	0.1166	0.111	0.1537	0.1706	0.0076	0.0003	0.0051	0.014	0.2838	0.2824	0.2836	0.2965	3:19:29	0.0388	0.0388	0.0405
3:20:00	0.2928	0.2865	0.2765	0.2682	0.0291	0.0815	0.1619	0.1022	0.0029	-0.0001	-0.0001	0.0004	0.1166	0.1093	0.1547	0.1717	0.007	0.0003	0.0056	0.014	0.283	0.2769	0.292	0.3007	3:19:59	0.0386	0.0393	0.0402
3:20:30	0.2833	0.2832	0.2764	0.2663	0.0302	0.0853	0.1715	0.1042	0.0005	-0.0002	0	0.0003	0.1174	0.112	0.1567	0.1736	0.0072	0.001	0.006	0.0143	0.2832	0.2827	0.2839	0.2949	3:20:29	0.039	0.0392	0.0434
3:21:00	0.2793	0.2809	0.277	0.2614	0.0306	0.0849	0.1678	0.1066	0.0002	-0.0002	0	0.0003	0.1201	0.1115	0.1561	0.1743	0.0079	0.001	0.0062	0.0144	0.2849	0.2753	0.2866	0.2999	3:20:59	0.0387	0.0443	0.0442
3:21:30	0.288	0.2871	0.2784	0.2669	0.0316	0.088	0.1713	0.1101	0.0024	-0.0004	-0.0006	0.0001	0.1218	0.1137	0.1606	0.1765	0.0072	0.0004	0.0057	0.0145	0.2846	0.2788	0.2919	0.3048	3:21:29	0.0392	0.0395	0.0405
3:22:00	0.2904	0.2893	0.2802	0.2651	0.0324	0.0894	0.1759	0.1112	0.003	0.0005	0	0.0008	0.1205	0.1133	0.1588	0.1761	0.0075	0.0007	0.0063	0.0147	0.2853	0.2731	0.2907	0.3019	3:21:59	0.0394	0.0396	0.0403
3:22:29	0.2833	0.2812	0.2735	0.2595	0.0329	0.0905	0.1748	0.1143	0.0012	-0.0003	-0.0004	-0.0002	0.1222	0.1139	0.1619	0.1787	0.0077	0.0001	0.0059	0.0146	0.2799	0.2757	0.2872	0.2967	3:22:29	0.0387	0.0393	0.0403
3:23:00	0.286	0.2827	0.2718	0.261	0.0336	0.0904	0.1707	0.1127	0.0023	-0.0005	-0.0002	0	0.1212	0.1135	0.1596	0.1764	0.0068	0.0005	0.0066	0.0153	0.2822	0.271	0.2855	0.298	3:22:59	0.0389	0.0401	0.0405
3:23:29	0.278	0.28	0.2711	0.2594	0.0344	0.0936	0.1749	0.1166	0.0031	0	-0.0004	0.001	0.1216	0.1137	0.1623	0.1788	0.0077	0.0012	0.0069	0.0152	0.2842	0.2733	0.29	0.3012	3:23:30	0.0386	0.039	0.0399
3:24:00	0.2814	0.2814	0.2746	0.2612	0.0349	0.0936	0.1749	0.1183	0.0028	-0.0002	-0.0005	0.0002	0.1227	0.1152	0.1627	0.1803	0.0071	0.0002	0.0067	0.0151	0.2861	0.2783	0.2911	0.3003	3:23:59	0.0394	0.039	0.0409
3:24:29	0.2805	0.2812	0.2727	0.2613	0.0357	0.095	0.1753	0.1191	0.0026	-0.0001	-0.0003	0.0001	0.1249	0.1152	0.1628	0.1794	0.0074	0.0005	0.007	0.0156	0.2823	0.2738	0.2869	0.2969	3:24:29	0.0391	0.0391	0.0398
3:25:00	0.2761	0.2807	0.2707	0.2588	0.0373	0.0951	0.1752	0.1172	-0.0015	-0.001	-0.0009	0	0.117	0.1096	0.1547	0.1706	0.0055	-0.0001	0.0041	0.0116	0.2607	0.2613	0.2642	0.2724	3:24:59	0.0391	0.0397	0.0406
3:25:30	0.2809	0.2824	0.2701	0.2585	0.0381	0.0989	0.1781	0.1225	-0.0002	-0.0006	0	0.0006	0.125	0.1155	0.165	0.1839	0.0079	0.0005	0.0071	0.0159	0.2824	0.2744	0.2863	0.299	3:25:29	0.0389	0.039	0.0399
3:26:00	0.2823	0.2854	0.2758	0.2622	0.0383	0.1012	0.1778	0.1258	0.0008	-0.0002	0.0001	0.0005	0.1247	0.1156	0.1623	0.1769	0.0075	0.0007	0.0076	0.0162	0.2852	0.2799	0.2839	0.2954	3:25:59	0.0385	0.0395	0.0405
3:26:30	0.2837	0.2836	0.2728	0.2584	0.0391	0.1023	0.1855	0.1288	0.0015	0.0001	-0.0002	0.0008	0.1274	0.1187	0.1678	0.1852	0.0073	0.0009	0.0072	0.0163	0.2914	0.2841	0.2974	0.3079	3:26:29	0.0397	0.0396	0.0406
3:27:00	0.2769	0.278	0.2676	0.2544	0.0403	0.1032	0.1861	0.1287	0.0015	-0.0004	-0.0004	0.0001	0.1253	0.1177	0.1685	0.1859	0.0076	0.0004	0.007	0.0163	0.2809	0.2785	0.293	0.2998	3:26:59	0.0392	0.0398	0.0411
3:27:29	0.2797	0.2769	0.2718	0.2564	0.0413	0.1057	0.1869	0.1298	0.0003	-0.0002	0.0004	0.0006	0.1247	0.1166	0.1653	0.1822	0.0074	0.0008	0.0082	0.0168	0.274	0.2778	0.276	0.2863	3:27:29	0.0391	0.0393	0.0399
3:28:00	0.2786	0.2745	0.2673	0.2573	0.0416	0.107	0.184	0.1301	0.0017	-0.0006	-0.0004	0.0003	0.128	0.1191	0.1694	0.1821	0.0084	0.0002	0.0071	0.0168	0.279	0.2729	0.2905	0.2999	3:27:59	0.0392	0.0398	0.0407
3:28:30	0.2759	0.2762	0.2676	0.2554	0.042	0.1085	0.1848	0.1343	-0.001	-0.0006	-0.0006	0.0002	0.1271	0.1186	0.1696	0.1861	0.0073	0.0002	0.0071	0.0165	0.2772	0.273	0.2864	0.2955	3:28:29	0.0388	0.0389	0.0401
3:28:59	0.2735	0.2727	0.2668	0.2558	0.0436	0.1097	0.1881	0.1363	-0.0005	-0.0003	-0.0007	-0.0002	0.1296	0.1202	0.1703	0.1866	0.0073	0.0004	0.0081	0.0167	0.279	0.2753	0.2888	0.3003	3:28:59	0.039	0.039	0.0403
3:29:30	0.2772	0.2743	0.2694	0.2565	0.0445	0.1116	0.1888	0.1382	0.003	-0.0002	-0.0002	0.0004	0.1292	0.1201	0.1711	0.1867	0.0072	0.0002	0.0079	0.0173	0.2786	0.2671	0.2887	0.2953	3:29:29	0.0384	0.0385	0.0398
3:30:00	0.2763	0.2762	0.2687	0.2554	0.0457	0.1125	0.1906	0.1396	0.0034	-0.0002	-0.0006	0.0002	0.1257	0.12	0.1685	0.1864	0.0067	-0.0003	0.0083	0.0168	0.2766	0.271	0.2866	0.2965	3:29:59	0.0399	0.0399	0.0408
3:30:30	0.2823	0.2807	0.275	0.262	0.0476	0.1184	0.1951	0.1377	0.0028	-0.0002	-0.0001	0.0006	0.1285	0.1195	0.166	0.1826	0.0067	0.0008	0.0079	0.0176	0.2789	0.2809	0.2735	0.283	3:30:30	0.0392	0.0394	0.0404
3:31:00	0.2763	0.2788	0.2696	0.2545	0.0476	0.1155	0.1912	0.1421	0.003	-0.0004	-0.0003	0.0007	0.1282	0.1209	0.1729	0.1886	0.0073	0.0006	0.0083	0.0176	0.2752	0.2739	0.285	0.2961	3:30:59	0.0396	0.0396	0.0408
3:31:30	0.2759	0.2776	0.2704	0.2569	0.049	0.1196	0.2035	0.1437	0.0005	-0.0001	-0.0005	0.0006	0.1315	0.1234	0.1726	0.1885	0.0075	0.0005	0.0084	0.0175	0.2815	0.2807	0.2797	0.2946	3:31:29	0.0393	0.0391	0.0403
3:32:00	0.2758	0.2716	0.2647	0.2555	0.0493	0.1186	0.1967	0.1462	-0.0001	0	-0.0006	0.0003	0.1307	0.1222	0.1753	0.1917	0.0077	0.0003	0.0086	0.0181	0.2824	0.2771	0.289	0.3007	3:31:59	0.0388	0.0392	0.0401
3:32:30	0.2779	0.2779	0.2684	0.2563	0.0504	0.1199	0.1948	0.1468	0.0006	-0.0002	-0.0004	0.0002	0.131	0.1227	0.1743	0.1914	0.0074	0.0005	0.0084	0.0177	0.2799	0.2742	0.2893	0.3	3:32:29	0.039	0.039	0.0404
3:33:00	0.2809	0.2784	0.2721	0.2578	0.052	0.1255	0.1977	0.1483	0.0006	-0.0001	-0.0005	-0.0002	0.1297	0.122	0.1717	0.1879	0.0067	0.0006	0.0083	0.0174	0.2745	0.2687	0.2793	0.2875	3:32:59	0.039	0.0387	0.0402
3:33:30	0.2805	0.2781	0.2709	0.2578	0.0523	0.1243	0.1983	0.1513	-0.0002	-0.0003	-0.0004	-0.0002	0.1318	0.1247	0.1769	0.1939	0.0066	0.0006	0.0086	0.0178	0.2759	0.2704	0.2871	0.2992	3:33:30	0.039	0.0394	0.0408
3:34:00	0.275	0.2751	0.2667	0.2489	0.0548	0.1269	0.2037	0.154	0.0012	-0.0002	0	0	0.1364	0.128	0.1785	0.197	0.0076	0	0.0083	0.0179	0.2851	0.2829	0.2876	0.2998	3:34:00	0.0387	0.039	0.0405
3:34:30	0.2718	0.2679	0.2613	0.2512	0.0552	0.1269	0.2011	0.1554	0.0005	0.0002	-0.0004	0.0002	0.1331	0.1247	0.1778	0.1964	0.0078	0.0008	0.0084	0.018	0.2765	0.2752	0.2811	0.2941	3:34:29	0.039	0.0388	0.0407
3:34:59	0.272	0.2705	0.2619	0.2537	0.0566	0.1312	0.2037	0.1578	0.0032	-0.0004	-0.0004	0	0.1374	0.127	0.1795	0.1964	0.007	0.0004	0.0079	0.0175	0.2791	0.2722	0.2901	0.2937	3:34:59	0.0394	0.0391	0.0406
3:35:30	0.2635	0.2712	0.26	0.2488	0.0577	0.1313	0.2044	0.1565	0.0028	0	-0.0001	0.0004	0.1362	0.129	0.1805	0.2002	0.0069	0.0008	0.009	0.0177	0.2762	0.278	0.2873	0.2957	3:35:29	0.0393	0.0395	0.0405
3:36:00	0.2702	0.2695	0.2614	0.2494	0.06	0.133	0.2112	0.1604	0.0021	-0.0004	-0.0002	0.0007	0.1354	0.1296	0.181	0.1978	0.0074	0.0002	0.0084	0.0179	0.281	0.28	0.2798	0.2944	3:35:59	0.0388	0.0386	0.04
3:36:30	0.2643	0.2674	0.2622	0.2497	0.0609	0.1338	0.202	0.1615	0.0012	-0.0001	-0.0004	-0.0002	0.1362	0.1286	0.1807	0.1997	0.0075	0.0008	0.0088	0.0188	0.2766	0.274	0.2884	0.2969	3:36:29	0.039	0.0394	0.0409
3:37:00	0.272	0.2717	0.262	0.2479	0.0621	0.1369	0.2144	0.1657	0.0006	-0.0002	0	0	0.1379	0.1304	0.1831	0.2031	0.0073	0.0008	0.0084	0.0185	0.2768	0.2735	0.286	0.2996	3:36:59	0.0397	0.039	0.0402
3:37:29	0.2742	0.274	0.2593	0.2511	0.0629	0.1364	0.2062	0.1651	0.0014	0	-0.0004	-0.0001	0.134	0.1285	0.182	0.1984	0.0068	0.0006	0.0085	0.0185	0.2771	0.2703	0.2806	0.2948	3:37:29	0.0395	0.039	0.0408
3:38:00	0.2687	0.2686	0.261	0.2512	0.0646	0.1405	0.2063	0.1688	-0.0003	-0.0008	-0.0007	0.0003	0.138	0.1298	0.1833	0.2019	0.0073	0.0005	0.0086	0.0178	0.2729	0.2764	0.2788	0.2901	3:37:59	0.0398	0.0397	0.0408
3:38:30	0.265	0.267	0.2587	0.246	0.0665	0.1412	0.2062	0.1658	-0.0006	-0.0003	-0.0003	0.0002	0.1364	0.1301	0.1827	0.2015	0.007	0.0006	0.0088	0.0186	0.2732	0.2757	0.2731	0.2932	3:38:29	0.0394	0.0423	0.0408
3:39:00	0.2683	0.2664	0.2592	0.2479	0.0672	0.1408	0.2017	0.1687	0.0023	-0.0002	0.0001	-0.0002	0.1383	0.1296	0.182	0.2004	0.008	0.0005	0.0088	0.0189	0.2758	0.263	0.2832	0.2959	3:39:00	0.0398	0.0392	0.0406
3:39:30	0.2659	0.2673	0.2576	0.2439	0.0695	0.1484	0.2164	0.1794	-0.0002	-0.0004	-0.0002	0.0001	0.1392	0.1321	0.1847	0.2054	0.0074	0.0008	0.0088	0.0195	0.2753	0.2797	0.2775	0.2924	3:39:29	0.0395	0.0395	0.0403
3:40:00	0.269	0.2676	0.26	0.2457	0.0692	0.1454	0.2092	0.1728	-0.0005	-0.0001	0	0.0005	0.1381	0.1329	0.1845	0.2046	0.0077	0.0008	0.0088	0.0189	0.2756	0.2716	0.281	0.2937	3:40:00	0.0394	0.0391	0.0401
3:40:29	0.2657	0.2637	0.2552	0.2425	0.0703	0.1467	0.2135	0.1752	0.0011	-0.0006	-0.0004	-0.0003	0.1396	0.1317	0.1862	0.2092	0.0071	0.0006	0.0086	0.0186	0.2763	0.2729	0.2846	0.297	3:40:29	0.0393	0.0419	0.0416
3:41:00	0.265	0.2662	0.2607	0.2436	0.0719	0.1475	0.2128	0.1747	0.0004	-0.001	-0.0009	0	0.1364	0.1289	0.1829	0.1998	0.005	0	0.0063	0.0169	0.2697	0.2646	0.2689	0.2851	3:40:59	0.0394	0.0394	0.0401
3:41:30	0.2626	0.2635	0.2566	0.2422	0.0727	0.1508	0.2144	0.1742	-0.0007	-0.0005	-0.0005	-0.0002	0.1387	0.1305	0.1864	0.1968	0.0066	0.0005	0.0088	0.0188	0.2711	0.282	0.2721	0.2865	3:41:29	0.0394	0.0402	0.0406
3:42:00	0.2655	0.2646	0.2539	0.2447	0.074	0.1505	0.2074	0.1781	-0.0003	-0.0003	-0.0002	0.0001	0.1428	0.1343	0.1912	0.2083	0.0074	0.0007	0.0086	0.0193	0.2767	0.2763	0.287	0.3003	3:41:59	0.0395	0.0396	0.0411
3:42:30	0.2717	0.2723	0.2654	0.2441	0.077	0.1549	0.2259	0.1797	0.0001	-0.0003	-0.0001	-0.0002	0.1439	0.1366	0.19	0.2075	0.0073	0.0008	0.0089	0.0196	0.2761	0.2775	0.2804	0.2913	3:42:29	0.04	0.0399	0.0413
3:42:59	0.2636	0.26	0.2552	0.2396	0.0769	0.1522	0.2111	0.1823	0	-0.0003	-0.0001	-0.0002	0.1427	0.1349	0.1926	0.2103	0.0081	0.0004	0.0084	0.0195	0.2779	0.2756	0.2877	0.2963	3:42:59	0.0399	0.0393	0.0408
3:43:30	0.2647	0.2643	0.2572	0.2438	0.0773	0.154	0.2123	0.1809	0.0013	-0.0006	-0.0001	-0.0001	0.1431	0.135	0.192	0.2109	0.0077	0.0006	0.0082	0.0197	0.2753	0.2697	0.281	0.2959	3:43:29	0.0395	0.0396	0.0406
3:44:00	0.2654	0.2656	0.2598	0.2435	0.0784	0.1559	0.2156	0.1799	-0.0006	-0.0002	-0.0003	-0.0002	0.1411	0.1347	0.1897	0.2081	0.0069	0.0006	0.0083	0.0195	0.2762	0.2761	0.2721	0.2906	3:43:59	0.0398	0.0403	0.0412
3:44:30	0.262	0.2616	0.2533	0.2411	0.0788	0.1527	0.2107	0.1834	0	0	0	0	0.1444	0.1342	0.1928	0.2127	0.0075	0.0005	0.0085	0.0201	0.2768	0.2709	0.2853	0.2937	3:44:29	0.0388	0.0389	0.0406
3:45:00	0.2648	0.2667	0.2576	0.2418	0.0806	0.1542	0.2107	0.176	0.0013	-0.0009	-0.0007	-0.0004	0.1396	0.1336	0.1869	0.2101	0.007	-0.0001	0.006	0.0176	0.269	0.2599	0.2736	0.2868	3:44:59	0.0397	0.0399	0.0412
3:45:30	0.2635	0.2621	0.2577	0.2458	0.0833	0.159	0.2137	0.1883	0.0031	-0.0002	-0.0004	0.0002	0.1431	0.1365	0.1922	0.2105	0.0077	0.0005	0.009	0.0201	0.2677	0.2644	0.2759	0.2921	3:45:29	0.0396	0.0392	0.0408
3:46:00	0.2628	0.2621	0.2564	0.243	0.0841	0.1593	0.2174	0.1895	0.0032	0.0002	-0.0001	0.0003	0.145	0.1374	0.1948	0.2136	0.0079	0.0008	0.0096	0.0204	0.2796	0.2677	0.2875	0.2966	3:45:59	0.0399	0.0401	0.0408
3:46:30	0.2621	0.264	0.2574	0.2404	0.0852	0.1607	0.215	0.1902	0.0022	0.0003	0	0	0.1466	0.1362	0.1928	0.2115	0.0068	0.0003	0.0088	0.0202	0.271	0.2658	0.2752	0.2885	3:46:29	0.0397	0.0398	0.0409
3:47:00	0.2782	0.2761	0.2662	0.2485	0.0869	0.1638	0.2124	0.185	0.0031	0.0001	-0.0001	-0.0002	0.1447	0.1367	0.1916	0.2108	0.0075	0.0006	0.0093	0.02	0.2729	0.265	0.2815	0.2877	3:47:43	0.0401	0.0478	0.0413
3:47:30	0.2846	0.2822	0.2724	0.2572	0.0884	0.1644	0.2181	0.1916	0.0017	-0.0002	-0.0003	0.0001	0.1472	0.1382	0.195	0.2117	0.0075	0.0005	0.0098	0.0204	0.2742	0.2672	0.2755	0.2914	3:48:10	0.0399	0.0406	0.0412
3:48:00	0.2707	0.2707	0.2595	0.2483	0.0882	0.164	0.2206	0.1904	0.0023	-0.0002	-0.001	0.0003	0.1475	0.1395	0.1948	0.2165	0.0073	0.0004	0.0091	0.0206	0.2699	0.2643	0.2793	0.2874	3:48:40	0.0399	0.0403	0.0412
3:48:30	0.2636	0.2663	0.2601	0.2447	0.0907	0.1684	0.2233	0.196	0.0024	-0.0006	-0.0002	0.0002	0.1492	0.1425	0.1986	0.2204	0.007	0.0003	0.0095	0.0208	0.274	0.274	0.2822	0.2918	3:49:13	0.0401	0.0396	0.0408
3:49:00	0.2622	0.2622	0.2566	0.2384	0.0915	0.1661	0.2165	0.1924	0.003	-0.0008	-0.0007	0	0.1493	0.1402	0.1981	0.2177	0.0072	0.0009	0.0088	0.0206	0.2727	0.2659	0.2804	0.2925	3:49:43	0.0396	0.0395	0.0412
3:49:30	0.2628	0.2591	0.2505	0.2385	0.0937	0.168	0.2256	0.1956	0.0024	-0.0005	-0.0005	0.0001	0.1507	0.1415	0.2002	0.2191	0.0079	0.0003	0.0089	0.0202	0.2719	0.2674	0.2792	0.2915	3:50:13	0.0399	0.0405	0.0415
3:50:00	0.2604	0.2618	0.2515	0.24	0.0935	0.1721	0.2256	0.1931	0.0018	0	-0.0003	0.0005	0.147	0.1414	0.1964	0.2134	0.0066	0.0005	0.0097	0.0213	0.2669	0.2704	0.2701	0.2857	3:50:43	0.0399	0.0395	0.0411
3:50:30	0.26	0.2589	0.2516	0.2376	0.096	0.1716	0.2202	0.2002	-0.0004	0	-0.0003	-0.0003	0.1463	0.1394	0.1978	0.2129	0.0059	0.0004	0.0089	0.0214	0.2717	0.275	0.2699	0.2882	3:51:13	0.0397	0.0394	0.0423
3:51:00	0.2585	0.2618	0.2531	0.2374	0.0995	0.1712	0.2227	0.1991	0.001	-0.0004	-0.0001	0.0003	0.151	0.1424	0.2099	0.2165	0.0066	0.0004	0.0094	0.021	0.2667	0.2646	0.2708	0.2895	3:51:43	0.0404	0.04	0.0413
3:51:30	0.2592	0.259	0.2515	0.2355	0.0989	0.1737	0.2198	0.1958	0.0033	-0.001	-0.0002	-0.0003	0.1489	0.1406	0.2068	0.2218	0.0073	0.0003	0.0092	0.0212	0.2676	0.2569	0.2748	0.2887	3:52:13	0.04	0.04	0.0418
3:51:59	0.2583	0.2568	0.2501	0.2348	0.0977	0.1751	0.2078	0.1903	-0.0019	-0.001	-0.0004	0.0002	0.145	0.1396	0.1889	0.2121	0.0052	-0.0008	0.0048	0.0154	0.2549	0.2471	0.2593	0.2738	3:52:43	0.0399	0.0394	0.0415
3:52:30	0.2623	0.2588	0.2496	0.2349	0.1031	0.1753	0.2239	0.1995	0.0036	-0.0003	-0.0007	-0.0001	0.1516	0.1429	0.2218	0.2229	0.0072	0.0008	0.0098	0.0216	0.2682	0.2602	0.277	0.2913	3:53:13	0.0396	0.0401	0.0414
3:53:00	0.2627	0.2607	0.2516	0.2372	0.1012	0.177	0.2285	0.2035	-0.0001	-0.001	-0.0007	0.0003	0.1551	0.1466	0.2146	0.2251	0.007	0.0003	0.0099	0.0212	0.2719	0.2701	0.2872	0.2943	3:53:43	0.04	0.0394	0.041
3:53:30	0.2594	0.2597	0.251	0.234	0.1025	0.1759	0.2262	0.2036	-0.0006	-0.0002	-0.0002	0.0001	0.1546	0.1453	0.2053	0.2252	0.0071	0.0008	0.0101	0.0218	0.2726	0.2643	0.2787	0.2951	3:54:13	0.0401	0.0399	0.0418
3:54:00	0.257	0.2564	0.2506	0.2354	0.104	0.1741	0.2256	0.2032	0.0031	-0.0003	0.0001	0.0002	0.1558	0.1455	0.2067	0.2267	0.0081	0.0007	0.0098	0.0221	0.2679	0.2651	0.2816	0.2896	3:54:43	0.0407	0.0398	0.0407
3:54:29	0.2581	0.2593	0.2526	0.2351	0.1058	0.1795	0.2282	0.2051	0.0001	-0.0003	-0.0001	0.0003	0.1562	0.1499	0.2081	0.2281	0.0078	0.0006	0.0099	0.0219	0.2701	0.2641	0.2756	0.2913	3:55:13	0.0398	0.0396	0.0411
3:55:00	0.2519	0.2545	0.2501	0.2305	0.1084	0.1805	0.2246	0.2064	0.0004	-0.0002	0.0002	0.0004	0.1537	0.1457	0.2072	0.2266	0.0076	0.0007	0.0101	0.0224	0.2625	0.2627	0.2708	0.2871	3:55:43	0.04	0.0397	0.0422
3:55:30	0.2589	0.259	0.2522	0.2371	0.1109	0.1819	0.228	0.205	-0.0006	-0.0005	-0.0004	-0.0002	0.1545	0.1458	0.2045	0.2266	0.0072	0.0002	0.01	0.0221	0.2676	0.2593	0.2751	0.2855	3:56:13	0.04	0.0396	0.0412
3:56:00	0.2601	0.2574	0.2487	0.2343	0.1112	0.1839	0.2339	0.2109	-0.0001	0	-0.0004	0	0.1573	0.1497	0.2099	0.231	0.0077	0.0008	0.0105	0.0226	0.2708	0.2735	0.2796	0.2902	3:56:43	0.0402	0.0397	0.043
3:56:30	0.2567	0.2517	0.2479	0.2343	0.1129	0.1885	0.2312	0.2062	0.0017	-0.0006	-0.0003	0.0006	0.1568	0.1501	0.2146	0.226	0.0068	0.0008	0.0105	0.0226	0.2736	0.2725	0.2668	0.2891	3:57:13	0.0401	0.0402	0.0416
3:57:00	0.2563	0.2528	0.2459	0.2326	0.115	0.1842	0.2298	0.2102	0.002	-0.0003	-0.0007	0.0005	0.1587	0.1507	0.2122	0.2323	0.0075	0.0009	0.0106	0.0227	0.2699	0.2699	0.2794	0.2943	3:57:43	0.04	0.0401	0.0413
3:57:30	0.2635	0.257	0.2495	0.2328	0.117	0.1859	0.2288	0.211	0.0023	0	-0.0002	0.0004	0.157	0.1495	0.2091	0.2317	0.007	0.0007	0.0112	0.0229	0.2653	0.2612	0.2773	0.2871	3:58:13	0.0407	0.0403	0.0418
3:58:00	0.2629	0.2593	0.2526	0.2377	0.1183	0.1879	0.2298	0.2094	0.0026	-0.0002	-0.0002	0.0003	0.1625	0.1538	0.2137	0.2362	0.0074	0.0006	0.0108	0.023	0.2721	0.2684	0.2811	0.2906	3:58:43	0.0399	0.0398	0.0411
3:58:30	0.2644	0.2563	0.253	0.2334	0.1194	0.1872	0.2336	0.2086	0.0025	-0.0001	-0.0001	0.0003	0.1595	0.1488	0.2117	0.2335	0.0074	-0.0002	0.011	0.0233	0.2652	0.2669	0.276	0.2867	3:59:13	0.0404	0.04	0.0419
3:59:00	0.2526	0.2528	0.2463	0.2306	0.1177	0.1878	0.2266	0.2073	0.0015	-0.0001	0.0001	0.0005	0.1611	0.1558	0.2147	0.2333	0.0067	0.0001	0.0108	0.0233	0.2697	0.2663	0.2687	0.2825	3:59:43	0.0403	0.04	0.0419
3:59:30	0.253	0.2526	0.2461	0.2306	0.1184	0.184	0.2297	0.2095	0.0002	-0.0004	-0.0001	0.0003	0.1605	0.1535	0.2149	0.2354	0.0075	0.0004	0.0115	0.0231	0.2636	0.2626	0.2762	0.286	4:00:13	0.0397	0.0402	0.042
4:00:00	0.2511	0.2488	0.2438	0.2338	0.1258	0.1871	0.2293	0.2153	0.001	-0.0004	-0.0003	0.0009	0.1585	0.1505	0.2123	0.2322	0.0065	0.0004	0.012	0.0236	0.2616	0.2622	0.2677	0.2829	4:00:43	0.0397	0.0395	0.0415
4:00:29	0.2589	0.2562	0.2498	0.235	0.1248	0.1848	0.2269	0.2107	0.0019	0.0001	0.0005	0.0007	0.1606	0.1532	0.2156	0.2354	0.0075	0.0005	0.0119	0.0239	0.2662	0.264	0.2814	0.2897	4:01:13	0.04	0.0398	0.0414
4:01:00	0.2559	0.2526	0.2443	0.2316	0.1259	0.1875	0.2287	0.2128	0.0013	0	0.0003	0.0006	0.1604	0.153	0.2151	0.2355	0.0074	0	0.0119	0.0236	0.2649	0.2608	0.2782	0.2861	4:01:43	0.0402	0.0402	0.0413
4:01:30	0.2614	0.2589	0.2506	0.2343	0.1225	0.1866	0.2226	0.2121	-0.0005	-0.0003	0.0001	0.0008	0.1602	0.1532	0.2146	0.2349	0.0074	0	0.012	0.0236	0.2647	0.2578	0.2764	0.288	4:02:13	0.0403	0.0398	0.041
4:01:59	0.2582	0.2548	0.2482	0.2323	0.1222	0.1868	0.2272	0.2123	-0.0004	-0.0001	0.0001	0.0009	0.1599	0.1536	0.2166	0.2352	0.0074	0.0004	0.0115	0.0242	0.2618	0.2597	0.2696	0.2849	4:02:43	0.0402	0.04	0.0412
4:02:30	0.2541	0.2554	0.2454	0.2294	0.1265	0.1907	0.2241	0.2102	0.0028	0	-0.0003	0.0008	0.1604	0.152	0.2173	0.2354	0.0074	0.0004	0.0126	0.0238	0.2626	0.2587	0.2697	0.2833	4:03:13	0.0403	0.0405	0.0418
4:03:00	0.255	0.2517	0.2474	0.2328	0.131	0.1962	0.2348	0.2231	0.0012	-0.0007	-0.0002	0.0005	0.1645	0.156	0.2214	0.2414	0.0075	0.0005	0.0125	0.024	0.2635	0.2665	0.2788	0.2928	4:03:43	0.0405	0.0404	0.0416
4:03:29	0.2509	0.2529	0.2445	0.2279	0.128	0.1895	0.2286	0.2117	0.0037	-0.0002	0	0.0007	0.1607	0.1529	0.2147	0.237	0.0074	0.0003	0.0126	0.0244	0.2601	0.2559	0.2707	0.2853	4:04:13	0.0407	0.0408	0.0417
4:04:00	0.259	0.2543	0.2456	0.2288	0.1302	0.1898	0.2294	0.2094	0.003	-0.0004	0.0001	0.0002	0.1598	0.1542	0.2157	0.2356	0.0074	0.0003	0.0131	0.0244	0.2628	0.2567	0.2701	0.2818	4:04:43	0.0401	0.0395	0.0411
4:04:30	0.2544	0.2519	0.2444	0.234	0.1322	0.1958	0.227	0.2134	0.0029	-0.0003	0.0004	0.0015	0.1638	0.1567	0.2191	0.24	0.0076	0.0006	0.0125	0.0248	0.2641	0.2582	0.2696	0.2861	4:05:13	0.0402	0.0397	0.0447
4:05:00	0.2576	0.2569	0.2476	0.2336	0.1358	0.1959	0.2267	0.2128	0.0016	-0.0003	-0.0004	0.001	0.163	0.1558	0.2179	0.2388	0.0066	0.0003	0.0128	0.0244	0.2592	0.2568	0.2648	0.2794	4:05:43	0.0404	0.0394	0.0418
4:05:30	0.2526	0.2522	0.2428	0.2275	0.1361	0.1962	0.2258	0.2174	0.0021	-0.0002	0.0002	0.0012	0.1676	0.1617	0.2214	0.2408	0.0078	0.0006	0.0129	0.025	0.2693	0.265	0.2745	0.2863	4:06:13	0.0411	0.0403	0.0418
4:06:00	0.2579	0.255	0.246	0.2321	0.1389	0.1999	0.2372	0.2198	0.0022	-0.0001	-0.0001	0.0016	0.1666	0.1582	0.2241	0.2462	0.0072	0.0005	0.0135	0.0248	0.2632	0.2605	0.2702	0.2855	4:06:43	0.0401	0.0399	0.0419
4:06:30	0.253	0.2501	0.2414	0.2302	0.1388	0.1949	0.2283	0.2169	-0.0005	-0.0006	-0.0001	0.0012	0.1662	0.159	0.2315	0.2426	0.0076	0.0004	0.0131	0.0254	0.2602	0.2561	0.2705	0.2829	4:07:13	0.0407	0.04	0.0419
4:07:00	0.2518	0.2484	0.2415	0.2224	0.1339	0.1945	0.2313	0.2189	0	-0.0001	0	0.0011	0.167	0.1588	0.2227	0.2494	0.0072	0.0007	0.0139	0.0252	0.2622	0.2633	0.2728	0.2886	4:07:43	0.0404	0.0405	0.0421
4:07:30	0.2543	0.2549	0.2477	0.23	0.1394	0.1961	0.2348	0.2149	0.0018	-0.0004	0.0004	0.0014	0.1645	0.1582	0.2202	0.2403	0.007	0.0006	0.0133	0.0251	0.2596	0.2485	0.2651	0.2811	4:08:13	0.0406	0.0409	0.0424
4:08:00	0.2491	0.2441	0.234	0.2216	0.1435	0.2021	0.2443	0.2164	0.0039	-0.0006	0	0.0019	0.1678	0.156	0.2233	0.2423	0.007	0.0008	0.0138	0.0253	0.2631	0.2644	0.2669	0.2792	4:08:43	0.0404	0.0397	0.0416
4:08:30	0.2528	0.2508	0.2464	0.2255	0.1391	0.1996	0.2284	0.2216	0.0019	-0.0004	0.0005	0.0015	0.1686	0.1597	0.2251	0.2476	0.007	0.0006	0.0134	0.0254	0.2626	0.2562	0.2739	0.2861	4:09:13	0.0408	0.0403	0.0421
4:09:00	0.2495	0.2492	0.2425	0.223	0.143	0.2008	0.2412	0.2235	0.0015	-0.0001	-0.0001	0.0015	0.1704	0.1623	0.2292	0.2487	0.0075	0.0008	0.0136	0.0257	0.2645	0.2625	0.2722	0.2879	4:09:43	0.0406	0.0402	0.0413
4:09:29	0.2453	0.2401	0.2333	0.2218	0.1484	0.1998	0.2344	0.221	0.0006	-0.0006	0	0.0016	0.1703	0.1623	0.2289	0.2493	0.0069	0.0005	0.0143	0.026	0.261	0.2626	0.2696	0.284	4:10:13	0.0406	0.0407	0.0422
4:10:00	0.2429	0.2447	0.2344	0.2216	0.1472	0.1991	0.2338	0.2175	0.0007	-0.0001	0.0004	0.0022	0.1708	0.1628	0.2291	0.2525	0.0073	0.0005	0.0145	0.0262	0.2646	0.2625	0.2735	0.2862	4:10:43	0.0408	0.0406	0.0422
4:10:30	0.2414	0.2424	0.234	0.2169	0.1485	0.2006	0.2338	0.2219	0.0012	0.0002	0.0003	0.0018	0.1706	0.1605	0.2228	0.2447	0.0073	0.0006	0.0147	0.0258	0.2654	0.256	0.2674	0.2842	4:11:13	0.0404	0.0408	0.0417
4:11:00	0.2429	0.2442	0.2358	0.2199	0.1479	0.2002	0.2311	0.2154	0.003	-0.0001	0.0004	0.0016	0.1672	0.1602	0.2255	0.2505	0.0068	0.0001	0.0143	0.0262	0.2597	0.2574	0.2688	0.2812	4:11:43	0.0408	0.0399	0.0421
4:11:30	0.2504	0.2484	0.2415	0.2217	0.1572	0.2046	0.232	0.2224	0.0031	-0.0003	0.0002	0.0018	0.1702	0.1645	0.2286	0.2531	0.0074	0.0004	0.0146	0.0259	0.2634	0.2629	0.2744	0.285	4:12:13	0.0407	0.0407	0.042
4:12:00	0.2514	0.2481	0.2399	0.2221	0.1505	0.2037	0.23	0.221	0.0017	-0.0006	0	0.0018	0.172	0.1647	0.2324	0.2527	0.0071	0.0003	0.0147	0.0264	0.2607	0.26	0.2694	0.2836	4:12:43	0.0412	0.0404	0.0428
4:12:29	0.2491	0.2458	0.24	0.2253	0.1523	0.2037	0.2287	0.2197	0.0014	0	0.0002	0.0021	0.1712	0.165	0.2307	0.2534	0.0073	0.0007	0.0141	0.0264	0.2599	0.2581	0.2734	0.2841	4:13:13	0.0408	0.0403	0.042
4:13:00	0.241	0.2442	0.2388	0.2196	0.1536	0.2038	0.241	0.2227	0.0011	-0.0004	-0.0003	0.0015	0.1714	0.1624	0.2295	0.2514	0.0068	0.0002	0.0145	0.0265	0.257	0.2551	0.2661	0.2791	4:13:43	0.041	0.0404	0.0423
4:13:29	0.246	0.2423	0.2344	0.2181	0.1531	0.2026	0.2318	0.2196	0.0003	-0.0007	0	0.0019	0.1728	0.1653	0.23	0.2511	0.0067	0.0007	0.015	0.0267	0.2556	0.255	0.2641	0.2805	4:14:13	0.0412	0.0402	0.0417
4:14:00	0.2439	0.2445	0.2356	0.2209	0.1534	0.2059	0.2302	0.2205	0.0001	-0.0003	0	0.002	0.1737	0.167	0.2276	0.2511	0.007	0.0008	0.0154	0.0269	0.2594	0.2572	0.265	0.2794	4:14:43	0.0408	0.0406	0.0421
4:14:30	0.2474	0.2417	0.2341	0.22	0.1628	0.2044	0.2314	0.2275	0.0025	-0.0008	0.0004	0.0018	0.1769	0.1686	0.2351	0.2592	0.0073	0.0005	0.0155	0.0274	0.2625	0.2654	0.2761	0.2836	4:15:13	0.0408	0.0399	0.0422
4:15:00	0.2476	0.2458	0.2346	0.221	0.1624	0.2008	0.2348	0.2227	-0.0005	-0.0003	-0.0001	0.0015	0.1753	0.1656	0.233	0.2542	0.007	0.0008	0.0152	0.0266	0.2582	0.2589	0.2673	0.2802	4:15:43	0.0412	0.04	0.0424
4:15:30	0.2451	0.2435	0.2372	0.2181	0.1616	0.1971	0.2244	0.2169	-0.0007	-0.0006	0	0.0026	0.1714	0.1648	0.2305	0.2502	0.0058	-0.0001	0.0115	0.0232	0.2528	0.2523	0.2645	0.2763	4:16:13	0.0404	0.0403	0.0425
4:16:00	0.2399	0.238	0.2321	0.2148	0.1596	0.2008	0.2294	0.2212	0.0024	-0.0004	0.0002	0.0017	0.1738	0.1678	0.2363	0.2584	0.0076	0.0001	0.0155	0.0275	0.2584	0.2558	0.2674	0.2807	4:16:43	0.0412	0.0402	0.0422
4:16:30	0.2422	0.2412	0.233	0.2158	0.1597	0.2045	0.2329	0.2239	0.0027	0.0002	0	0.0018	0.1771	0.1691	0.2364	0.2597	0.0075	-0.0001	0.0149	0.027	0.2587	0.2585	0.2721	0.2824	4:17:13	0.0415	0.0405	0.043
4:17:00	0.241	0.243	0.2342	0.2168	0.1605	0.2023	0.2306	0.2205	0.0046	-0.0003	0.0002	0.0021	0.175	0.1679	0.2358	0.2637	0.0074	0.0009	0.0158	0.0277	0.2578	0.2542	0.2669	0.2861	4:17:43	0.0408	0.0398	0.0415
4:17:30	0.2395	0.2398	0.2305	0.2155	0.1575	0.2045	0.2249	0.2176	-0.0008	-0.0006	-0.0002	0.0143	0.1771	0.1671	0.2323	0.2482	0.0073	0	0.0151	0.0273	0.2554	0.2515	0.2641	0.2773	4:18:13	0.0408	0.0399	0.0422
4:18:00	0.2424	0.2409	0.235	0.219	0.1613	0.2056	0.2315	0.2249	0.0003	-0.0006	0.0002	0.0014	0.1795	0.1684	0.2395	0.2601	0.007	0.0005	0.0153	0.0272	0.2588	0.2568	0.2675	0.2847	4:18:43	0.0415	0.0409	0.043
4:18:29	0.2437	0.2396	0.2325	0.2196	0.1627	0.205	0.2323	0.2206	0.0015	-0.0004	0	0.0021	0.1783	0.1692	0.2359	0.2596	0.0066	0.0007	0.0155	0.0272	0.2591	0.2497	0.2638	0.2822	4:19:13	0.0408	0.0402	0.0419
4:19:00	0.2375	0.2389	0.232	0.2157	0.1648	0.2073	0.2322	0.2208	0.003	0.0002	-0.0001	0.0022	0.1767	0.1704	0.2392	0.2599	0.0073	0.0008	0.0156	0.0277	0.2543	0.2508	0.2641	0.2809	4:19:43	0.0408	0.04	0.0426
4:19:30	0.2398	0.2374	0.2322	0.214	0.1662	0.2077	0.2308	0.2247	0.0031	-0.0002	-0.0004	0.0024	0.1813	0.1732	0.2421	0.2649	0.0071	0.0006	0.0151	0.0281	0.2564	0.2567	0.2708	0.2834	4:20:13	0.0414	0.0408	0.0428
4:20:00	0.2454	0.2413	0.2362	0.2212	0.1616	0.2043	0.2312	0.224	0.0028	-0.0005	0	0.0016	0.1808	0.1738	0.2427	0.2662	0.0075	0.0007	0.0164	0.028	0.2617	0.2571	0.2716	0.2839	4:20:43	0.041	0.04	0.0425
4:20:30	0.2389	0.2356	0.2274	0.2123	0.1672	0.2074	0.2347	0.2242	0.0031	-0.0005	-0.0002	0.0022	0.1803	0.1712	0.2398	0.2613	0.0064	0.0006	0.0156	0.0277	0.2557	0.2517	0.2612	0.2786	4:21:13	0.0411	0.04	0.0427
4:21:00	0.2407	0.2357	0.2305	0.213	0.1691	0.206	0.2297	0.226	0.001	-0.0005	-0.0001	0.002	0.1818	0.1718	0.2436	0.2662	0.007	0.0002	0.0156	0.0282	0.255	0.257	0.2672	0.278	4:21:43	0.0414	0.0406	0.0431
4:21:30	0.2376	0.2354	0.2323	0.2173	0.1664	0.2063	0.2263	0.2212	0.0026	-0.0004	-0.0002	0.0018	0.1822	0.171	0.242	0.2626	0.0076	0.0008	0.0156	0.0281	0.257	0.2535	0.2657	0.2812	4:22:13	0.0415	0.0414	0.0429
4:22:00	0.2394	0.2373	0.2302	0.2175	0.1708	0.212	0.2272	0.2182	-0.0004	-0.0007	0.0001	0.0017	0.178	0.1684	0.2344	0.2566	0.0068	0.0003	0.0161	0.0282	0.2522	0.2578	0.2574	0.2684	4:22:43	0.0414	0.0438	0.0431
4:22:30	0.2382	0.2395	0.2328	0.2139	0.1687	0.2034	0.2267	0.2218	0.0014	-0.0007	0	0.002	0.1826	0.1739	0.2437	0.2657	0.0067	0	0.0146	0.0276	0.2565	0.2543	0.2683	0.2843	4:23:13	0.0417	0.0403	0.0426
4:23:00	0.2432	0.2389	0.2328	0.2162	0.1669	0.2058	0.2283	0.2215	0.0015	-0.0005	-0.0003	0.0014	0.181	0.1718	0.2419	0.2652	0.0071	0.0005	0.0164	0.028	0.2528	0.2538	0.2612	0.2774	4:23:43	0.0415	0.0408	0.0435
4:23:30	0.2373	0.2372	0.2333	0.216	0.1751	0.21	0.2251	0.2222	-0.0005	-0.0003	0.0001	0.002	0.1818	0.1756	0.2452	0.2679	0.0064	0.0008	0.0162	0.0284	0.2536	0.2549	0.2596	0.2784	4:24:13	0.0412	0.0406	0.0428
4:23:59	0.2457	0.2409	0.2349	0.2211	0.1709	0.2104	0.2303	0.2274	0.0016	-0.0003	-0.0003	0.0017	0.1869	0.1761	0.2463	0.2706	0.007	0.0002	0.0166	0.0283	0.2614	0.2554	0.2646	0.2775	4:24:43	0.0417	0.0401	0.0425
4:24:30	0.2355	0.2325	0.2291	0.216	0.1689	0.2081	0.2248	0.2213	0.0011	-0.0002	-0.0005	0.0012	0.1828	0.1763	0.2473	0.2679	0.0072	0.0004	0.0162	0.0288	0.2526	0.2499	0.2635	0.2835	4:25:13	0.0415	0.0402	0.0428
4:25:00	0.2425	0.2397	0.2321	0.2118	0.1735	0.2091	0.2272	0.2203	-0.0002	-0.0001	-0.0005	0.0019	0.182	0.1743	0.2437	0.2639	0.0072	0.0004	0.0164	0.029	0.2524	0.2457	0.2599	0.2786	4:25:43	0.0418	0.0416	0.0433
4:25:30	0.24	0.2352	0.2268	0.2104	0.1738	0.2074	0.2294	0.2216	0.0033	0.0002	-0.0001	0.0018	0.185	0.1763	0.2445	0.2688	0.0075	0.0004	0.0163	0.0289	0.2547	0.2516	0.2634	0.2787	4:26:13	0.041	0.0407	0.0435
4:26:00	0.2342	0.231	0.2251	0.2085	0.1858	0.2143	0.2351	0.2271	0.0007	-0.0004	-0.0003	0.0019	0.1865	0.1807	0.2507	0.2717	0.0066	0.0005	0.0163	0.0289	0.2586	0.2649	0.2595	0.2782	4:26:43	0.041	0.0423	0.0432
4:26:29	0.235	0.2332	0.2259	0.2132	0.1714	0.2109	0.2276	0.2222	0.0019	-0.0006	-0.0001	0.0018	0.1836	0.1751	0.2464	0.2685	0.0074	0.0008	0.0162	0.0288	0.2572	0.2501	0.2717	0.2763	4:27:13	0.041	0.0405	0.0425
4:27:00	0.2331	0.2343	0.2275	0.2124	0.1736	0.2063	0.2285	0.2243	0.002	-0.0006	0	0.0019	0.1863	0.1788	0.2524	0.273	0.0071	0.0006	0.0167	0.0285	0.2534	0.2506	0.2674	0.2807	4:27:43	0.0413	0.041	0.0432
4:27:30	0.2324	0.2322	0.2254	0.2108	0.182	0.2143	0.2312	0.2281	0.0016	-0.0005	0.0001	0.0014	0.1865	0.1786	0.2481	0.2719	0.0067	0.0001	0.0162	0.0293	0.2469	0.2483	0.2581	0.2711	4:28:13	0.0413	0.0404	0.0423
4:28:00	0.2381	0.2364	0.231	0.2106	0.1797	0.2128	0.2325	0.2238	0.0035	-0.0007	-0.0002	0.0021	0.1869	0.1787	0.2487	0.27	0.0069	0.0004	0.0163	0.029	0.2501	0.2467	0.2625	0.277	4:28:43	0.0419	0.0407	0.0432
4:28:30	0.2354	0.2343	0.2273	0.2085	0.1786	0.2101	0.2278	0.2238	0.0043	-0.0004	-0.0004	0.002	0.1876	0.1799	0.2529	0.275	0.0069	0.0001	0.0162	0.0295	0.2496	0.2491	0.2652	0.2767	4:29:13	0.0416	0.0413	0.0431
4:28:59	0.2351	0.2334	0.2262	0.2051	0.1794	0.2049	0.2229	0.2209	0.0033	-0.0002	-0.0001	0.0016	0.1886	0.1788	0.2479	0.2724	0.0074	0.0006	0.0165	0.0295	0.2529	0.2474	0.263	0.2756	4:29:43	0.0417	0.0398	0.0425
4:29:30	0.2339	0.2344	0.2299	0.2105	0.1792	0.2071	0.2239	0.2216	0.0025	-0.0006	-0.0003	0.0014	0.1888	0.1816	0.2497	0.2755	0.007	0.0006	0.0165	0.0291	0.2503	0.2472	0.2588	0.2734	4:30:13	0.0415	0.0405	0.0428
4:30:00	0.2384	0.235	0.2268	0.2073	0.1801	0.2114	0.2277	0.223	0.0028	-0.0005	0.0002	0.0021	0.1922	0.1832	0.2549	0.2789	0.0072	0.0006	0.0166	0.0296	0.255	0.2525	0.267	0.2792	4:30:43	0.0418	0.0417	0.0433
4:30:30	0.2366	0.2339	0.2272	0.2104	0.181	0.2119	0.2301	0.2219	-0.0002	-0.0004	0.0004	0.0022	0.1926	0.1837	0.2565	0.2806	0.0074	0.0006	0.0169	0.0293	0.2564	0.2531	0.2695	0.2813	4:31:13	0.0417	0.0409	0.0435
4:31:00	0.2345	0.2318	0.2256	0.2098	0.1785	0.2087	0.2322	0.2255	0.0019	-0.0005	0	0.0012	0.1903	0.184	0.2559	0.2806	0.007	0.0004	0.0173	0.0295	0.2516	0.2535	0.2648	0.2796	4:31:43	0.0419	0.0414	0.0429
4:31:30	0.2373	0.2344	0.2283	0.2101	0.1849	0.2119	0.2267	0.2199	0.0001	-0.0002	0.0001	0.0018	0.1934	0.1867	0.2533	0.277	0.0073	0.0004	0.0168	0.0295	0.2524	0.252	0.2567	0.2707	4:32:13	0.041	0.0409	0.0431
4:32:00	0.2394	0.2377	0.2283	0.2119	0.1796	0.2103	0.223	0.22	0.0026	-0.0004	0.0001	0.0018	0.1896	0.1832	0.2537	0.2772	0.0073	0.0007	0.0171	0.0303	0.2469	0.2465	0.2606	0.2784	4:32:43	0.0415	0.0403	0.0427
4:32:30	0.235	0.2366	0.2257	0.2102	0.1788	0.2084	0.2284	0.2174	0.0023	-0.0008	-0.0001	0.0018	0.1923	0.1826	0.2545	0.2778	0.0072	0.0001	0.0168	0.0301	0.2496	0.2476	0.2619	0.2761	4:33:13	0.0411	0.0405	0.0429
4:33:00	0.237	0.2342	0.2232	0.2105	0.1876	0.2115	0.227	0.2226	0.0021	-0.0005	-0.0002	0.0024	0.1896	0.1831	0.2552	0.2799	0.007	0.0006	0.0168	0.0298	0.2481	0.2459	0.2585	0.2731	4:33:43	0.0421	0.0402	0.0428
4:33:30	0.2316	0.2275	0.2218	0.2034	0.186	0.2157	0.2433	0.2249	0.0012	-0.0003	-0.0003	0.0018	0.1961	0.1867	0.2554	0.2793	0.0072	0.001	0.0174	0.0305	0.2557	0.2514	0.2655	0.277	4:34:13	0.0414	0.04	0.0427
4:33:59	0.2331	0.2301	0.2251	0.2054	0.1803	0.2097	0.2252	0.2223	0.0021	-0.0002	-0.0002	0.0017	0.1902	0.1808	0.2517	0.2675	0.0072	0.0003	0.0166	0.0302	0.2529	0.2541	0.2602	0.2713	4:34:43	0.0421	0.0412	0.0432
4:34:30	0.2288	0.2322	0.223	0.2065	0.1861	0.2088	0.2264	0.2206	0.001	-0.0002	-0.0004	0.0016	0.192	0.185	0.2593	0.2801	0.0068	0.0005	0.0169	0.0301	0.2472	0.2497	0.2587	0.2744	4:35:13	0.0408	0.0401	0.0429
4:35:00	0.2287	0.2322	0.221	0.2054	0.1868	0.2083	0.2261	0.2201	0.0001	-0.0002	0	0.0021	0.1946	0.1869	0.2586	0.2828	0.0067	0.0006	0.0173	0.03	0.2506	0.2476	0.2622	0.2779	4:35:43	0.0417	0.0406	0.0436
4:35:30	0.2282	0.2289	0.2219	0.2059	0.1857	0.211	0.2267	0.221	0.0032	-0.0002	0.0003	0.0022	0.194	0.1874	0.2584	0.2849	0.0071	0.0008	0.0173	0.0306	0.2501	0.2477	0.2582	0.2791	4:36:13	0.0422	0.0407	0.0434
4:36:00	0.2265	0.2266	0.219	0.2046	0.188	0.2091	0.2258	0.22	0.002	0	0.0003	0.0019	0.1952	0.19	0.263	0.287	0.0075	0.0005	0.0174	0.0306	0.2525	0.2505	0.2634	0.2775	4:36:43	0.0416	0.0453	0.043
4:36:30	0.2264	0.2281	0.2204	0.1991	0.1877	0.2137	0.2255	0.2199	0.0028	-0.0002	0	0.0024	0.1942	0.1851	0.2564	0.2785	0.0073	0.0006	0.0176	0.0309	0.2464	0.2472	0.2553	0.2726	4:37:13	0.0419	0.0405	0.0439
4:36:59	0.2259	0.2258	0.2214	0.2052	0.1945	0.2137	0.2343	0.2272	0.0035	-0.0005	0.0001	0.0022	0.197	0.1922	0.265	0.2883	0.0066	0.0005	0.0182	0.0307	0.2483	0.251	0.2596	0.2721	4:37:43	0.0424	0.0407	0.0436
4:37:30	0.227	0.2247	0.2173	0.1989	0.1878	0.2149	0.2331	0.2221	-0.0004	-0.0004	0.0001	0.0019	0.1986	0.1938	0.2662	0.2896	0.0069	0.0004	0.0182	0.0311	0.2562	0.2537	0.2649	0.2807	4:38:13	0.0419	0.0408	0.0435
4:38:00	0.2211	0.2256	0.2174	0.2012	0.1876	0.2092	0.2241	0.2188	0.0017	-0.0001	-0.0003	0.0025	0.1968	0.1897	0.2641	0.2858	0.0071	0.0007	0.0184	0.031	0.247	0.2487	0.2585	0.2754	4:38:43	0.042	0.0461	0.0429
4:38:30	0.2251	0.2234	0.2178	0.2008	0.1906	0.2109	0.226	0.2198	0.0025	-0.0003	0	0.0023	0.1945	0.1891	0.2611	0.2858	0.0062	0.0006	0.018	0.0309	0.2476	0.2469	0.2547	0.274	4:39:13	0.042	0.0408	0.0432
4:38:59	0.2237	0.2211	0.2138	0.2002	0.1918	0.2109	0.2252	0.2195	0.0032	-0.0009	-0.0001	0.0022	0.1994	0.1931	0.2656	0.2897	0.0067	0.0005	0.0186	0.0315	0.2511	0.252	0.2584	0.2777	4:39:43	0.0426	0.041	0.0436
4:39:30	0.2236	0.2277	0.2163	0.2016	0.1876	0.2098	0.2217	0.2195	0.0011	-0.0006	0	0.0025	0.2014	0.1942	0.2671	0.2908	0.0075	0.0009	0.0185	0.0315	0.2505	0.2492	0.2677	0.2789	4:40:13	0.0422	0.0411	0.0434
4:40:00	0.2275	0.2274	0.2155	0.197	0.1906	0.207	0.2216	0.215	0.0035	-0.0003	0	0.0029	0.1964	0.1887	0.262	0.2851	0.0072	0.0003	0.0179	0.0316	0.2512	0.247	0.2569	0.2723	4:40:43	0.0416	0.0408	0.0429
4:40:30	0.2229	0.2213	0.213	0.1962	0.1858	0.2114	0.2225	0.2192	0.0041	-0.0008	0.0001	0.0028	0.1967	0.1918	0.2644	0.2871	0.0074	0.0005	0.0186	0.0318	0.2493	0.2505	0.2601	0.2726	4:41:13	0.0421	0.0411	0.0437
4:41:00	0.2265	0.2249	0.2156	0.1989	0.1935	0.2131	0.223	0.2153	0.0005	-0.0003	0	0.0028	0.1941	0.192	0.2645	0.2881	0.0059	0.0006	0.0189	0.0316	0.2415	0.2445	0.2453	0.2669	4:41:43	0.0417	0.0422	0.0433
4:41:30	0.2199	0.2224	0.2172	0.1997	0.1845	0.2103	0.2262	0.2196	0.002	-0.0003	0.0002	0.0029	0.1948	0.192	0.2641	0.2904	0.0068	0.0003	0.0187	0.0322	0.2445	0.2459	0.254	0.2712	4:42:13	0.042	0.0407	0.0436
4:41:59	0.2228	0.2233	0.2178	0.1985	0.1906	0.2026	0.2223	0.2138	0.0013	-0.0007	0.0002	0.0033	0.1948	0.1886	0.2623	0.2851	0.0057	-0.0001	0.016	0.0299	0.2436	0.2417	0.2545	0.2706	4:42:43	0.0419	0.0406	0.043
4:42:30	0.2212	0.224	0.2202	0.2011	0.1895	0.2065	0.2201	0.214	0.0037	-0.0002	0.0006	0.003	0.1999	0.1938	0.2663	0.2904	0.0071	0.0003	0.0192	0.0326	0.2437	0.242	0.2566	0.2741	4:43:13	0.0418	0.0412	0.0438
4:43:00	0.2262	0.2256	0.2186	0.1992	0.1916	0.2082	0.2204	0.2158	0.0016	-0.0002	0.0005	0.003	0.2002	0.1946	0.2677	0.2932	0.0074	0.0006	0.0193	0.0323	0.2456	0.2464	0.2598	0.2761	4:43:43	0.0424	0.041	0.0436
4:43:30	0.2303	0.2257	0.215	0.1962	0.1907	0.2081	0.2197	0.2148	0.0001	-0.0003	0.0005	0.0034	0.201	0.1939	0.2686	0.2934	0.0077	0	0.0193	0.0325	0.2453	0.2445	0.2585	0.271	4:44:13	0.0429	0.041	0.0432
4:44:00	0.2212	0.2218	0.2117	0.1975	0.1852	0.2044	0.2207	0.2137	0.0022	0.0001	0.0008	0.0031	0.1975	0.1918	0.2683	0.2908	0.0074	0.0004	0.0196	0.0325	0.2411	0.2448	0.2501	0.2682	4:44:43	0.0417	0.0405	0.0434
4:44:30	0.2238	0.2232	0.2139	0.1985	0.1908	0.2097	0.2209	0.2188	0.0036	-0.0001	0.0008	0.0031	0.2016	0.1952	0.272	0.2974	0.0074	0.0003	0.0199	0.0335	0.242	0.2443	0.256	0.2734	4:45:13	0.0422	0.0406	0.0436
4:45:00	0.2231	0.2245	0.2137	0.1984	0.2017	0.209	0.2216	0.2181	-0.0004	-0.0001	0.0008	0.0038	0.2014	0.1967	0.2708	0.2936	0.0074	0.0006	0.0198	0.0328	0.2454	0.245	0.2569	0.2732	4:45:43	0.0421	0.0407	0.0438
4:45:30	0.2205	0.2234	0.2115	0.193	0.1935	0.2078	0.2256	0.2186	0.0007	-0.0005	0.0011	0.0039	0.2057	0.1983	0.274	0.2976	0.0073	0.0004	0.0199	0.033	0.2497	0.2476	0.2605	0.2749	4:46:13	0.0428	0.0414	0.0439
4:46:00	0.2201	0.2257	0.2154	0.1984	0.1957	0.2065	0.2145	0.2096	-0.0011	-0.0001	0.0015	0.0043	0.2013	0.2	0.2683	0.2906	0.006	-0.0003	0.0174	0.0322	0.2407	0.2433	0.2475	0.2634	4:46:43	0.0424	0.0421	0.0446
4:46:30	0.2206	0.2236	0.2135	0.1936	0.1982	0.2064	0.2225	0.2175	0.0012	0.0002	0.0013	0.0039	0.2049	0.1962	0.2744	0.2975	0.0078	0.0007	0.0204	0.0334	0.2452	0.2436	0.2599	0.2716	4:47:13	0.0414	0.0405	0.0436
4:47:00	0.2229	0.224	0.2144	0.1975	0.1932	0.2104	0.2175	0.215	-0.0004	-0.0005	0.0014	0.0039	0.2038	0.1975	0.2676	0.2875	0.0067	0	0.0207	0.0338	0.2444	0.2418	0.2537	0.2692	4:47:43	0.0423	0.0413	0.044
4:47:30	0.2194	0.2211	0.2121	0.1927	0.1935	0.2051	0.2172	0.211	0.0029	-0.0002	0.001	0.0041	0.2001	0.1952	0.2726	0.2998	0.0068	0.0005	0.021	0.0332	0.2421	0.2375	0.2576	0.2717	4:48:13	0.0422	0.0408	0.0441
4:48:00	0.2231	0.2198	0.2104	0.1938	0.1964	0.2069	0.2247	0.2144	-0.0003	-0.0001	0.001	0.0042	0.1998	0.1968	0.2772	0.3007	0.0065	0.0003	0.0214	0.0341	0.2407	0.25	0.2466	0.2732	4:48:43	0.0426	0.0412	0.0439
4:48:30	0.22	0.2201	0.2102	0.1933	0.194	0.2085	0.2213	0.2122	0.0011	-0.0007	0.0014	0.0043	0.2055	0.1996	0.2753	0.2974	0.0067	0.0007	0.0209	0.0341	0.2419	0.2426	0.2533	0.2709	4:49:13	0.0427	0.0412	0.0437
4:49:00	0.2207	0.2213	0.216	0.194	0.197	0.2078	0.219	0.2154	0.0004	-0.0001	0.0015	0.0044	0.203	0.2023	0.2754	0.2986	0.0078	0.0012	0.0216	0.0342	0.2474	0.2471	0.2605	0.2749	4:49:43	0.0422	0.0412	0.0439
4:49:30	0.2244	0.2229	0.2172	0.1964	0.1951	0.2091	0.2221	0.2179	-0.0001	-0.0003	0.0012	0.0044	0.2057	0.199	0.2774	0.3024	0.0073	0.0008	0.0212	0.0345	0.2419	0.2406	0.2511	0.2711	4:50:13	0.0428	0.0404	0.0436
4:50:00	0.2191	0.2207	0.219	0.1998	0.1979	0.2094	0.2228	0.2154	0.0005	-0.0001	0.0015	0.0045	0.2065	0.2019	0.2789	0.3025	0.0077	0.0002	0.0213	0.0344	0.244	0.2452	0.256	0.2684	4:50:43	0.0425	0.041	0.0438
4:50:30	0.2201	0.2207	0.215	0.1947	0.193	0.2053	0.217	0.2171	0.0005	0.0002	0.0019	0.0048	0.2068	0.2029	0.2783	0.2991	0.0072	0.0007	0.0224	0.0349	0.2444	0.2439	0.2539	0.2695	4:51:13	0.0425	0.0415	0.0441
4:51:00	0.218	0.2208	0.2109	0.1896	0.1936	0.2047	0.2187	0.2142	0.0011	-0.0004	0.0016	0.0048	0.2065	0.2016	0.2789	0.3039	0.0074	0.0004	0.0227	0.0345	0.2424	0.2435	0.2512	0.2697	4:51:43	0.0422	0.0404	0.0436
4:51:30	0.2234	0.223	0.2131	0.191	0.2	0.2091	0.2179	0.2149	0.0029	-0.0009	0.0016	0.0047	0.2075	0.2028	0.2801	0.3031	0.0074	0.0005	0.0221	0.0348	0.244	0.2425	0.2537	0.2707	4:52:13	0.0424	0.0409	0.0441
4:52:00	0.2173	0.2189	0.2114	0.1947	0.2017	0.2104	0.2232	0.2115	0.0004	-0.0003	0.0018	0.0051	0.2127	0.2049	0.2824	0.3022	0.0074	0.0003	0.022	0.0343	0.2456	0.2485	0.2506	0.2718	4:52:43	0.0426	0.0414	0.0445
4:52:30	0.2149	0.2166	0.2062	0.192	0.1981	0.2079	0.2159	0.2139	0.0027	-0.0006	0.0021	0.0053	0.2086	0.2049	0.2837	0.3102	0.007	0.0006	0.0227	0.0351	0.2438	0.2445	0.2569	0.2729	4:53:13	0.0419	0.0445	0.0437
4:53:00	0.2164	0.2216	0.2115	0.1904	0.1996	0.2108	0.2254	0.2143	0.0029	-0.0008	0.0021	0.0054	0.209	0.2063	0.2836	0.3121	0.0068	0.0005	0.0225	0.035	0.2419	0.2434	0.251	0.2696	4:53:43	0.043	0.0413	0.0448
4:53:30	0.2193	0.2208	0.213	0.1917	0.199	0.2091	0.2196	0.2132	0.0024	-0.0003	0.0024	0.0055	0.2081	0.2041	0.2812	0.3019	0.0072	0.0001	0.0223	0.0353	0.2384	0.2389	0.2487	0.2678	4:54:13	0.0428	0.0415	0.0442
4:54:00	0.2178	0.2177	0.2078	0.1896	0.197	0.2097	0.2248	0.2191	0.0009	-0.0006	0.0022	0.0058	0.2122	0.1964	0.2794	0.2903	0.006	-0.0001	0.0229	0.0349	0.2422	0.2506	0.2496	0.2725	4:54:43	0.0424	0.0414	0.0443
4:54:29	0.2205	0.2247	0.2121	0.1911	0.1961	0.2053	0.2162	0.2119	-0.0005	-0.0005	0.0024	0.006	0.214	0.2106	0.2866	0.3097	0.0071	0.0001	0.0231	0.0353	0.2456	0.2452	0.2589	0.2745	4:55:13	0.0431	0.0411	0.045
4:55:00	0.218	0.218	0.2091	0.1907	0.2015	0.2071	0.2149	0.2087	0.0009	0.0001	0.0026	0.0057	0.2026	0.1993	0.281	0.2962	0.0062	0.0006	0.0232	0.0359	0.2387	0.2507	0.2425	0.2666	4:55:43	0.0422	0.0412	0.0444
4:55:30	0.219	0.2162	0.2065	0.1905	0.1981	0.2067	0.2225	0.2094	0.0019	-0.0006	0.0028	0.0058	0.2121	0.2077	0.2857	0.3095	0.0075	0	0.0233	0.0358	0.2444	0.2399	0.2536	0.2709	4:56:13	0.043	0.0414	0.0439
4:56:00	0.2219	0.2183	0.2106	0.1927	0.2042	0.2098	0.215	0.212	0.0018	-0.0006	0.0034	0.0061	0.2128	0.208	0.287	0.3071	0.0074	0.0004	0.0235	0.036	0.2453	0.2457	0.2513	0.2695	4:56:43	0.0431	0.0413	0.0446
4:56:30	0.2168	0.2164	0.2093	0.1925	0.1983	0.2038	0.2188	0.2136	0.0003	-0.0004	0.0032	0.0056	0.2113	0.2063	0.2867	0.3101	0.007	0.0009	0.0237	0.0361	0.2414	0.2459	0.2557	0.2715	4:57:13	0.0426	0.0411	0.0445
4:57:00	0.2172	0.2164	0.209	0.1899	0.2064	0.2108	0.2095	0.2107	0.0037	-0.0002	0.0033	0.0067	0.2179	0.2106	0.2838	0.3042	0.0073	0.0005	0.0239	0.0365	0.2463	0.2422	0.2489	0.2677	4:57:43	0.0425	0.0409	0.0441
4:57:30	0.2164	0.216	0.2093	0.1905	0.2017	0.2091	0.2178	0.2136	0.0026	-0.0003	0.0029	0.0064	0.2114	0.2072	0.2813	0.3078	0.0064	0.0004	0.0238	0.0359	0.2383	0.2454	0.2483	0.2626	4:58:13	0.0426	0.041	0.0439
4:58:00	0.2174	0.2172	0.2103	0.1901	0.1988	0.2032	0.2116	0.2094	0.0021	-0.0006	0.0032	0.0063	0.2114	0.207	0.2903	0.3131	0.0072	0.0003	0.0234	0.0362	0.2363	0.2367	0.2519	0.2687	4:58:43	0.043	0.049	0.044
4:58:30	0.2182	0.2174	0.2083	0.1908	0.2018	0.2082	0.215	0.2082	-0.0002	-0.0001	0.0033	0.0062	0.2141	0.2122	0.2909	0.3082	0.0079	0.0002	0.024	0.0369	0.2406	0.2405	0.2494	0.2663	4:59:13	0.043	0.0417	0.0447
4:59:00	0.214	0.2128	0.2031	0.1874	0.2027	0.2086	0.22	0.2116	-0.0007	-0.0005	0.0032	0.0062	0.2143	0.2074	0.2851	0.3069	0.0064	0.0001	0.0242	0.0359	0.237	0.2432	0.2408	0.2606	4:59:43	0.0432	0.0411	0.0447
4:59:29	0.2126	0.21	0.2042	0.1868	0.1976	0.2025	0.2104	0.2111	0.0005	-0.0002	0.0035	0.0066	0.2157	0.2124	0.294	0.3187	0.0078	0.0002	0.0252	0.0376	0.2443	0.2457	0.2546	0.2736	5:00:13	0.0431	0.0409	0.0443
5:00:00	0.2138	0.215	0.2032	0.1875	0.196	0.203	0.2141	0.2072	-0.0007	-0.0005	0.0031	0.0066	0.2144	0.2074	0.2913	0.3124	0.0072	0.0001	0.0241	0.0361	0.245	0.2407	0.2574	0.2679	5:00:43	0.0427	0.0411	0.0448
5:00:30	0.21	0.2119	0.2075	0.1869	0.2008	0.2074	0.2077	0.2065	0.0014	-0.0005	0.0032	0.0068	0.2154	0.2106	0.2887	0.3124	0.0077	0.0006	0.0243	0.0365	0.2372	0.2329	0.2525	0.2663	5:01:13	0.0434	0.0415	0.0449
5:01:00	0.2142	0.2118	0.2065	0.1866	0.1974	0.2022	0.2104	0.2066	0.0027	-0.0005	0.0034	0.0066	0.2148	0.2099	0.2922	0.3145	0.0069	0.0002	0.0244	0.0369	0.2388	0.2361	0.2509	0.2663	5:01:43	0.043	0.0412	0.0449
5:01:30	0.2067	0.211	0.2026	0.1856	0.2002	0.205	0.2141	0.2072	0.0034	-0.0001	0.0032	0.007	0.2152	0.2122	0.2947	0.317	0.0072	0.0003	0.0245	0.0372	0.2404	0.2421	0.2524	0.2715	5:02:13	0.0431	0.0416	0.0451
5:02:00	0.208	0.2096	0.1996	0.184	0.2005	0.2051	0.2136	0.2034	0.0033	-0.0007	0.0034	0.0076	0.2142	0.2065	0.2877	0.3084	0.0066	0.0002	0.0251	0.037	0.2371	0.2335	0.2459	0.2633	5:02:43	0.0427	0.0421	0.0453
5:02:30	0.2103	0.209	0.1996	0.184	0.1943	0.2097	0.2117	0.2069	-0.0004	-0.0002	0.0036	0.0073	0.2098	0.2052	0.2872	0.3078	0.0065	-0.0001	0.025	0.037	0.2379	0.246	0.2412	0.2619	5:03:13	0.0427	0.0415	0.045
5:03:00	0.2122	0.2083	0.2009	0.182	0.2038	0.2069	0.2231	0.2114	-0.0002	-0.0007	0.0032	0.0069	0.2211	0.2191	0.3006	0.3257	0.0078	0.0005	0.0259	0.038	0.2434	0.2457	0.2569	0.2732	5:03:43	0.0429	0.0409	0.0449
5:03:30	0.2117	0.214	0.2044	0.1859	0.2028	0.208	0.2197	0.2092	0.0021	-0.0003	0.0032	0.007	0.22	0.2182	0.2961	0.3209	0.0076	0.0003	0.0257	0.0381	0.2434	0.2479	0.2478	0.2677	5:04:13	0.0431	0.0416	0.0447
5:04:00	0.2079	0.2101	0.2023	0.1836	0.1944	0.2011	0.2117	0.2044	0.0041	-0.0004	0.0038	0.0077	0.2181	0.2125	0.2885	0.309	0.0076	0.0001	0.0259	0.0381	0.2372	0.2369	0.2528	0.2674	5:04:43	0.0432	0.0418	0.045
5:04:30	0.2059	0.2064	0.1999	0.1833	0.2013	0.2051	0.2132	0.2103	-0.0001	-0.0001	0.0034	0.0071	0.2198	0.2154	0.2987	0.3163	0.0076	0.0006	0.0263	0.0384	0.24	0.2436	0.2477	0.266	5:05:13	0.043	0.0412	0.0444
5:04:59	0.2086	0.2072	0.2028	0.1832	0.1985	0.206	0.2112	0.2079	-0.0003	-0.0006	0.0039	0.0076	0.2227	0.2136	0.2955	0.3193	0.0075	0.0004	0.0258	0.0379	0.239	0.2384	0.2511	0.267	5:05:43	0.0432	0.0418	0.0449
5:05:30	0.2048	0.2061	0.1976	0.1794	0.2011	0.2042	0.2116	0.2065	0.0034	-0.0001	0.0037	0.0079	0.2209	0.2179	0.3002	0.324	0.0076	-0.0001	0.0253	0.0379	0.2382	0.2407	0.254	0.2687	5:06:13	0.0428	0.0414	0.045
5:05:59	0.2031	0.2039	0.1971	0.1814	0.2036	0.2077	0.2186	0.2067	0.0023	-0.0001	0.0037	0.0078	0.2249	0.2194	0.2999	0.3218	0.0073	-0.0001	0.0256	0.0382	0.2402	0.2421	0.2522	0.2678	5:06:43	0.0432	0.0416	0.0455
5:06:30	0.2117	0.208	0.2018	0.1829	0.202	0.2019	0.2102	0.209	0.0008	-0.0002	0.0033	0.0075	0.2206	0.2182	0.296	0.3216	0.0074	0.0006	0.0261	0.0385	0.2387	0.2352	0.2527	0.2694	5:07:13	0.0428	0.0407	0.0447
5:07:00	0.2044	0.2064	0.2012	0.18	0.2018	0.2054	0.214	0.2093	-0.0004	0.0001	0.0038	0.0078	0.2224	0.2187	0.298	0.3209	0.0073	0.0008	0.0262	0.0386	0.2394	0.2396	0.2434	0.2662	5:07:43	0.0434	0.0415	0.0446
5:07:30	0.2058	0.2076	0.1972	0.1777	0.1954	0.1944	0.2034	0.1984	-0.0016	-0.0011	0.0072	0.0127	0.212	0.2091	0.2854	0.3089	0.0051	-0.0003	0.0165	0.0305	0.229	0.2267	0.2336	0.2498	5:08:13	0.0429	0.0415	0.0451
5:08:00	0.206	0.2053	0.1984	0.1819	0.2029	0.2014	0.2124	0.2074	-0.0004	-0.0002	0.0039	0.0078	0.2218	0.2172	0.2949	0.32	0.0073	0.0003	0.0264	0.0386	0.2402	0.2401	0.2502	0.2651	5:08:43	0.0434	0.0417	0.0447
5:08:29	0.2048	0.2037	0.199	0.18	0.2013	0.2034	0.207	0.2036	0.0027	-0.0004	0.0038	0.0077	0.221	0.2161	0.2986	0.3222	0.0073	0.0002	0.0263	0.0383	0.2362	0.2379	0.2476	0.2679	5:09:13	0.0435	0.0414	0.045
5:09:00	0.2094	0.2094	0.1989	0.177	0.203	0.2046	0.2147	0.2069	0.0009	-0.0004	0.0038	0.0075	0.2266	0.2198	0.2999	0.322	0.0076	0	0.0268	0.0394	0.239	0.2388	0.2493	0.2651	5:09:43	0.0433	0.0415	0.0447
5:09:30	0.2063	0.2034	0.1966	0.1775	0.1979	0.2007	0.205	0.203	0.0008	0	0.0039	0.0082	0.2248	0.2186	0.2989	0.3252	0.0076	0.0006	0.0276	0.0394	0.2368	0.2358	0.2477	0.2662	5:10:13	0.0431	0.0417	0.0446
5:10:00	0.2051	0.2058	0.1961	0.1753	0.1975	0.1978	0.2055	0.1997	-0.001	-0.0007	0.0031	0.0079	0.2216	0.2166	0.2975	0.3222	0.0068	-0.0001	0.0267	0.0384	0.2355	0.2348	0.2453	0.2634	5:10:43	0.0436	0.0422	0.0455
5:10:30	0.2	0.2032	0.1937	0.1752	0.1993	0.1984	0.2075	0.2018	-0.0005	-0.0003	0.0038	0.008	0.2225	0.2164	0.2994	0.3226	0.0073	0.0007	0.027	0.0391	0.2311	0.2321	0.2429	0.2637	5:11:13	0.0438	0.0418	0.0452
5:11:00	0.204	0.2063	0.1991	0.1802	0.1977	0.2015	0.2105	0.2028	0.0007	-0.0008	0.0042	0.008	0.2233	0.2193	0.3021	0.3253	0.0075	0.0006	0.0262	0.0393	0.2344	0.2315	0.247	0.2651	5:11:43	0.0431	0.0416	0.0452
5:11:30	0.2027	0.2046	0.1977	0.1828	0.1988	0.1961	0.2014	0.2023	0.001	0.0001	0.0039	0.0078	0.2217	0.217	0.3019	0.3254	0.0076	0.0002	0.0265	0.0397	0.2319	0.2347	0.2445	0.2641	5:12:13	0.0438	0.0427	0.0455
5:12:00	0.2028	0.2006	0.1941	0.1773	0.2044	0.2019	0.212	0.2002	0.0027	-0.0002	0.004	0.0081	0.2253	0.2198	0.3028	0.3271	0.0072	0.0004	0.0273	0.0391	0.2339	0.2342	0.2442	0.2619	5:12:43	0.0438	0.0417	0.0451
5:12:30	0.2037	0.2036	0.1979	0.1749	0.1956	0.2007	0.2057	0.2031	0.0031	0.0004	0.0036	0.0079	0.2251	0.2197	0.3044	0.3283	0.0072	0.0006	0.0276	0.0394	0.2338	0.2335	0.2471	0.2629	5:13:13	0.0432	0.0414	0.0451
5:13:00	0.2036	0.2034	0.2016	0.176	0.2034	0.1967	0.2046	0.1993	0.0024	-0.0002	0.004	0.0078	0.2261	0.2207	0.3021	0.3277	0.0074	0.0002	0.0271	0.039	0.2356	0.2361	0.252	0.2655	5:13:43	0.0437	0.0421	0.0456
5:13:30	0.2033	0.2059	0.2002	0.1777	0.2027	0.2	0.2107	0.2019	0.0021	-0.0001	0.0039	0.0086	0.2274	0.2234	0.302	0.3249	0.0077	0.0004	0.0279	0.0401	0.239	0.235	0.2459	0.2616	5:14:13	0.044	0.049	0.045
5:14:00	0.1977	0.1992	0.1941	0.1756	0.2004	0.2003	0.2134	0.1992	0.0026	0.0004	0.0036	0.0083	0.2275	0.2255	0.3043	0.3235	0.0078	0.0003	0.0272	0.0389	0.2391	0.2392	0.2446	0.2612	5:14:43	0.0432	0.0412	0.045
5:14:30	0.2008	0.2039	0.1935	0.1777	0.2016	0.2039	0.2074	0.2039	0.0003	-0.0006	0.004	0.0079	0.2286	0.2228	0.304	0.3294	0.0067	0.0005	0.0278	0.0397	0.2344	0.2391	0.2455	0.2634	5:15:13	0.0438	0.0418	0.0456
5:14:59	0.203	0.205	0.1957	0.177	0.2014	0.2006	0.2101	0.1999	0.0029	-0.0007	0.0034	0.0081	0.2263	0.2163	0.2972	0.3202	0.0074	0.0005	0.0274	0.0396	0.2402	0.241	0.2477	0.2624	5:15:43	0.0436	0.0446	0.0457
5:15:30	0.2037	0.2037	0.1924	0.1755	0.2034	0.1994	0.2055	0.2031	0.0004	-0.0003	0.0042	0.0083	0.2276	0.2236	0.307	0.3373	0.0075	0.0008	0.0272	0.04	0.2325	0.2349	0.2475	0.2667	5:16:13	0.043	0.0412	0.0452
5:16:00	0.1991	0.2001	0.1913	0.174	0.2001	0.1937	0.2024	0.1991	0.0031	-0.0003	0.004	0.0084	0.2275	0.2213	0.3071	0.3284	0.0071	0.0008	0.028	0.0402	0.2352	0.2344	0.2481	0.2651	5:16:43	0.0434	0.042	0.0454
5:16:30	0.2039	0.2029	0.1946	0.1774	0.2015	0.1961	0.2038	0.2006	0.0031	-0.0002	0.0037	0.0082	0.2272	0.2208	0.3077	0.3288	0.007	0.0003	0.0272	0.0394	0.23	0.2333	0.2424	0.2619	5:17:13	0.0441	0.0417	0.0454
5:17:00	0.2047	0.2044	0.1934	0.1751	0.2088	0.2015	0.2069	0.2032	0.0037	-0.0003	0.0042	0.0086	0.2286	0.2251	0.3098	0.3336	0.0072	0.0008	0.0275	0.0394	0.2366	0.2351	0.2482	0.2659	5:17:43	0.0442	0.0419	0.0453
5:17:30	0.1991	0.1981	0.1918	0.1727	0.1993	0.1959	0.2041	0.1966	0.0027	-0.0008	0.0038	0.0082	0.2286	0.226	0.3065	0.332	0.007	0.0001	0.0275	0.0399	0.2328	0.2322	0.2428	0.2627	5:18:13	0.0446	0.0426	0.0458
5:18:00	0.201	0.2031	0.1935	0.1758	0.2046	0.2029	0.2081	0.2024	0.0027	-0.0005	0.0038	0.0079	0.2325	0.2291	0.3127	0.338	0.0068	0	0.0278	0.0405	0.2359	0.2382	0.2476	0.2641	5:18:43	0.0438	0.0415	0.0457
5:18:30	0.1959	0.1981	0.1906	0.1738	0.2037	0.2017	0.2059	0.1997	0.0023	-0.0002	0.0039	0.0081	0.2355	0.2315	0.3143	0.3421	0.0073	0.0002	0.0275	0.0406	0.2372	0.2385	0.252	0.2683	5:19:13	0.0435	0.0419	0.0454
5:19:00	0.1984	0.1994	0.1899	0.1733	0.2005	0.1969	0.2108	0.198	0.0015	-0.0003	0.0037	0.0081	0.2312	0.2294	0.3125	0.339	0.0074	0.0005	0.0278	0.0401	0.2337	0.2357	0.2512	0.2635	5:19:43	0.044	0.0418	0.0457
5:19:30	0.2011	0.2005	0.196	0.1775	0.2005	0.1977	0.2042	0.1968	0.0013	-0.0001	0.004	0.0087	0.2328	0.2298	0.313	0.3384	0.007	0.0004	0.0282	0.0407	0.2341	0.2338	0.2486	0.2655	5:20:13	0.0436	0.0416	0.0456
5:20:00	0.198	0.1986	0.1893	0.1742	0.2015	0.1974	0.2008	0.1974	0.0031	-0.0003	0.0036	0.0087	0.2348	0.2309	0.3169	0.3394	0.0072	0.0004	0.0273	0.0402	0.2347	0.2342	0.2545	0.2693	5:20:43	0.044	0.0445	0.0464
5:20:30	0.2016	0.2057	0.1947	0.1751	0.201	0.194	0.1986	0.1951	0.0024	-0.0008	0.005	0.0099	0.2268	0.2238	0.3084	0.3304	0.0067	-0.0002	0.0231	0.038	0.2301	0.2286	0.2438	0.2553	5:21:13	0.044	0.0416	0.0457
5:21:00	0.2004	0.1995	0.189	0.1702	0.2005	0.1959	0.1987	0.1948	0.003	-0.0004	0.0034	0.0088	0.2299	0.2276	0.3153	0.3384	0.007	0.0005	0.0279	0.0402	0.2284	0.2309	0.2422	0.2635	5:21:43	0.0443	0.0423	0.0453
5:21:30	0.2004	0.1982	0.1926	0.1722	0.2025	0.1948	0.2032	0.1982	-0.001	-0.0006	0.0041	0.0087	0.233	0.2294	0.3113	0.3379	0.007	0.0005	0.0285	0.0407	0.2318	0.231	0.2402	0.2645	5:22:13	0.0441	0.042	0.0458
5:22:00	0.2016	0.2038	0.197	0.1764	0.2034	0.1945	0.2035	0.1963	0.0019	-0.0006	0.0035	0.0084	0.2354	0.23	0.3168	0.3369	0.0076	0.0004	0.0284	0.0408	0.235	0.2337	0.248	0.2662	5:22:43	0.0443	0.0417	0.046
5:22:30	0.1987	0.2027	0.1881	0.1727	0.1998	0.195	0.2007	0.1988	0.0025	-0.0005	0.0031	0.0091	0.2369	0.2316	0.3154	0.3403	0.0076	0.0002	0.0283	0.0411	0.2333	0.2313	0.2483	0.2645	5:23:13	0.0445	0.0418	0.0457
5:23:00	0.2005	0.2011	0.1878	0.1728	0.2007	0.196	0.2016	0.1946	0.0031	-0.001	0.0033	0.0085	0.2363	0.2324	0.3165	0.3395	0.0069	0.0004	0.0281	0.041	0.2301	0.2299	0.2444	0.2621	5:23:43	0.044	0.0415	0.0462
5:23:30	0.1977	0.2023	0.1928	0.17	0.2015	0.1963	0.207	0.1993	0.0005	-0.0002	0.0031	0.0086	0.2376	0.2325	0.319	0.3403	0.0071	0.0003	0.0286	0.0415	0.2337	0.2364	0.247	0.2658	5:24:13	0.0438	0.0477	0.0461
5:23:59	0.1973	0.2017	0.1872	0.1712	0.2012	0.1963	0.2004	0.1962	0.0032	0.0002	0.0039	0.0086	0.2357	0.2313	0.3197	0.3422	0.0073	0	0.029	0.0417	0.2322	0.2325	0.2436	0.261	5:24:43	0.0443	0.0416	0.0457
5:24:30	0.2003	0.199	0.1933	0.1719	0.203	0.1939	0.2014	0.193	0.0013	-0.0007	0.0035	0.0084	0.237	0.2295	0.317	0.3388	0.0072	0.0005	0.0293	0.0418	0.2306	0.2273	0.2442	0.2624	5:25:13	0.0441	0.0414	0.0456
5:25:00	0.2002	0.1997	0.1879	0.17	0.2014	0.1936	0.2016	0.1949	0.0025	-0.0003	0.0035	0.0086	0.2362	0.2305	0.3197	0.3433	0.0076	0.0005	0.0291	0.0421	0.228	0.2308	0.2417	0.2616	5:25:43	0.044	0.0416	0.0455
5:25:30	0.1962	0.2014	0.1938	0.1717	0.1991	0.1903	0.1973	0.1907	0.0007	-0.0007	0.0066	0.012	0.2286	0.2271	0.3082	0.3339	0.0052	0	0.0215	0.0376	0.2236	0.2274	0.2329	0.2539	5:26:13	0.0447	0.0431	0.0464
5:26:00	0.1938	0.1959	0.1879	0.1693	0.201	0.1948	0.2033	0.1946	0.0017	-0.0005	0.0035	0.0083	0.2364	0.2347	0.316	0.3437	0.0066	0.0008	0.0291	0.0423	0.2288	0.2292	0.2401	0.2581	5:26:43	0.0445	0.0415	0.0458
5:26:29	0.1905	0.1968	0.1872	0.1682	0.2	0.1925	0.1964	0.1955	0.0038	-0.0001	0.0043	0.009	0.2386	0.2336	0.3189	0.345	0.0078	0.0004	0.0295	0.0423	0.2357	0.2324	0.2499	0.267	5:27:13	0.0437	0.0418	0.0454
5:27:00	0.1961	0.1968	0.188	0.1719	0.203	0.1959	0.2035	0.1953	0.0019	-0.0001	0.0038	0.0086	0.2398	0.2368	0.3228	0.3456	0.0072	0.0002	0.0289	0.0418	0.231	0.2336	0.2469	0.2645	5:27:43	0.0442	0.0414	0.0459
5:27:30	0.1978	0.1957	0.1882	0.1682	0.2006	0.192	0.1964	0.1919	0.0021	-0.0006	0.0046	0.0102	0.2361	0.2315	0.3162	0.3431	0.0064	0.0001	0.0266	0.0408	0.2276	0.2275	0.2401	0.2589	5:28:13	0.0444	0.0415	0.0456
5:28:00	0.1914	0.1949	0.183	0.1665	0.1994	0.1936	0.1997	0.1936	0.0029	-0.0006	0.0042	0.0092	0.2414	0.2345	0.3208	0.3451	0.0075	0.0003	0.0296	0.0424	0.2299	0.2325	0.2416	0.2615	5:28:43	0.0442	0.0415	0.0457
5:28:30	0.1943	0.1948	0.185	0.1622	0.1989	0.1929	0.2052	0.1888	-0.0006	-0.0003	0.0049	0.0105	0.2334	0.231	0.3121	0.3357	0.0065	-0.0001	0.026	0.0413	0.2275	0.221	0.2316	0.2527	5:29:13	0.0441	0.042	0.0461
5:29:00	0.1912	0.1944	0.1879	0.1684	0.2015	0.1942	0.1993	0.1952	-0.0003	-0.0004	0.0039	0.0092	0.2369	0.2339	0.3171	0.3409	0.0064	0.0005	0.0304	0.0424	0.2262	0.2333	0.2372	0.2517	5:29:43	0.0442	0.042	0.0463
5:29:30	0.1997	0.1972	0.1894	0.168	0.199	0.1929	0.1993	0.1931	0.0028	-0.0002	0.0043	0.0093	0.2407	0.2364	0.3236	0.3536	0.0074	0.0005	0.0303	0.0429	0.2311	0.2328	0.2459	0.263	5:30:45	0.0443	0.0488	0.0461
5:30:00	0.2038	0.2076	0.1979	0.1786	0.2019	0.1945	0.2028	0.193	0.0024	-0.0003	0.0038	0.0089	0.2424	0.2394	0.3252	0.3476	0.0076	0.0005	0.0299	0.0425	0.2322	0.2333	0.2482	0.2636	5:31:12	0.0449	0.0423	0.0468
5:30:30	0.1975	0.1991	0.1912	0.1706	0.2013	0.1892	0.1953	0.1896	0.0003	-0.0008	0.0044	0.0094	0.2366	0.2332	0.3196	0.3437	0.007	0.0004	0.0298	0.0425	0.2282	0.2245	0.236	0.258	5:31:43	0.0451	0.0424	0.0458
5:31:00	0.1946	0.1917	0.1849	0.1692	0.1979	0.1891	0.1964	0.1883	0.003	-0.0004	0.0041	0.0092	0.2343	0.2333	0.3193	0.3412	0.0074	0.0003	0.0308	0.0428	0.2296	0.2234	0.2373	0.2594	5:32:15	0.0447	0.0421	0.0465
5:31:29	0.1959	0.1989	0.187	0.1685	0.2024	0.1913	0.2011	0.1922	0.0025	-0.0003	0.0039	0.009	0.2449	0.2412	0.3292	0.351	0.0073	0.0008	0.0311	0.0428	0.2307	0.2316	0.2429	0.2672	5:32:45	0.0444	0.0422	0.0465
5:32:00	0.1923	0.1939	0.1843	0.165	0.2028	0.1932	0.2006	0.1933	0.0006	-0.0002	0.0044	0.009	0.2418	0.2413	0.3274	0.3523	0.007	0.0008	0.0307	0.0435	0.2316	0.2337	0.2427	0.2665	5:33:15	0.0441	0.0417	0.0459
5:32:30	0.1906	0.1933	0.1836	0.1619	0.1999	0.1922	0.2066	0.1914	0.0019	-0.0007	0.0046	0.0099	0.2454	0.2417	0.3289	0.3572	0.0074	0.0006	0.0296	0.0428	0.2329	0.232	0.2444	0.2652	5:33:45	0.0442	0.0419	0.046
5:33:00	0.1929	0.1945	0.1879	0.1636	0.2021	0.1915	0.1996	0.1912	0.0036	-0.0002	0.0052	0.0099	0.2434	0.2424	0.3285	0.3549	0.0076	0.0009	0.0307	0.0436	0.2338	0.2318	0.2447	0.2657	5:34:15	0.045	0.0424	0.0466
5:33:30	0.1912	0.1939	0.1821	0.1649	0.2024	0.192	0.201	0.1907	-0.0004	0.0004	0.0044	0.0098	0.245	0.2396	0.3286	0.3476	0.0072	0.0005	0.0314	0.0432	0.2318	0.2363	0.2394	0.2557	5:34:45	0.0446	0.0417	0.0461
5:34:00	0.1935	0.1976	0.1874	0.1674	0.1975	0.1904	0.1996	0.1941	-0.0008	-0.0002	0.0045	0.0098	0.2404	0.2414	0.3298	0.3555	0.0073	0.001	0.031	0.0436	0.2254	0.2276	0.2388	0.2583	5:35:15	0.0451	0.0426	0.0466
5:34:29	0.1923	0.1901	0.1831	0.1668	0.2036	0.1922	0.198	0.1942	-0.0004	-0.0004	0.0051	0.0105	0.2419	0.2359	0.3204	0.342	0.0065	0.0007	0.031	0.0436	0.2272	0.2342	0.2366	0.253	5:35:45	0.0449	0.0418	0.0465
5:35:00	0.1919	0.1933	0.1813	0.1635	0.2001	0.1894	0.1996	0.1923	0.0001	-0.0002	0.0047	0.0102	0.2483	0.2417	0.3341	0.3608	0.0074	-0.0001	0.0314	0.0438	0.2311	0.2334	0.2486	0.2675	5:36:15	0.0452	0.0425	0.0469
5:35:30	0.1924	0.1894	0.1805	0.1652	0.1971	0.1839	0.1891	0.1823	0.0015	-0.0007	0.0105	0.0172	0.2322	0.2268	0.3081	0.3257	0.0061	0.0001	0.0202	0.035	0.2246	0.2168	0.2369	0.2477	5:36:45	0.0447	0.0422	0.0463
5:36:00	0.1923	0.1905	0.186	0.1642	0.2021	0.1947	0.204	0.1921	-0.0003	0	0.0048	0.0105	0.2465	0.245	0.3299	0.3527	0.0071	0.0006	0.0314	0.0442	0.2304	0.2325	0.2399	0.2605	5:37:15	0.0451	0.0479	0.0467
5:36:30	0.1902	0.1937	0.1814	0.1644	0.1993	0.1913	0.1934	0.1882	0	-0.0002	0.005	0.0108	0.2462	0.2433	0.3329	0.3545	0.0074	0.0006	0.0314	0.0439	0.2293	0.228	0.2406	0.2633	5:37:45	0.0449	0.0417	0.0465
5:37:00	0.1869	0.1922	0.1792	0.1616	0.1919	0.1825	0.1903	0.1794	0	-0.0009	0.0079	0.014	0.2297	0.2236	0.3114	0.3245	0.0048	0.0001	0.0248	0.04	0.2243	0.2259	0.2205	0.2537	5:38:15	0.045	0.0427	0.0474
5:37:30	0.1858	0.1865	0.1777	0.1626	0.2039	0.1922	0.2059	0.19	-0.0004	-0.0008	0.0053	0.0108	0.2483	0.2449	0.3287	0.3568	0.0076	0.0003	0.0316	0.0438	0.2299	0.2249	0.243	0.2627	5:38:45	0.0452	0.042	0.0465
5:37:59	0.1868	0.1881	0.1823	0.1653	0.1962	0.1902	0.1975	0.1937	0.0024	0	0.0054	0.011	0.2503	0.2468	0.3379	0.361	0.0069	0.0004	0.032	0.0443	0.2357	0.2323	0.2492	0.2691	5:39:15	0.0446	0.0418	0.0462
5:38:30	0.1885	0.1896	0.1778	0.1602	0.1947	0.1896	0.1966	0.1882	0.0044	-0.0001	0.005	0.0112	0.248	0.2428	0.333	0.3585	0.0077	0.001	0.0326	0.0448	0.2287	0.2307	0.2452	0.2607	5:39:45	0.0448	0.0421	0.0466
5:39:00	0.1886	0.1914	0.1777	0.1621	0.1936	0.1873	0.1967	0.1874	0	-0.0003	0.005	0.011	0.2438	0.2409	0.3321	0.3561	0.0073	0.0005	0.0326	0.045	0.2236	0.2261	0.2411	0.2561	5:40:15	0.0453	0.0423	0.0471
5:39:30	0.1855	0.1849	0.1734	0.1607	0.1909	0.1851	0.1916	0.189	0.0019	-0.0004	0.0051	0.0107	0.2439	0.2432	0.3324	0.3556	0.0073	0.0006	0.0319	0.0444	0.2243	0.2252	0.2367	0.2596	5:40:45	0.045	0.0422	0.0461
5:40:00	0.1881	0.1836	0.1746	0.1608	0.1957	0.1861	0.1938	0.1841	0.0015	-0.0006	0.0056	0.0113	0.2445	0.241	0.3332	0.3525	0.0071	0.0001	0.0321	0.0447	0.2267	0.2279	0.2392	0.2578	5:41:15	0.0454	0.0427	0.0472
5:40:30	0.1838	0.186	0.1799	0.1605	0.2003	0.189	0.1963	0.1881	0.0009	-0.0001	0.0058	0.0113	0.2437	0.2434	0.3297	0.3532	0.0077	0.0004	0.0321	0.0452	0.226	0.2225	0.2366	0.2568	5:41:45	0.0451	0.0507	0.0463
5:41:00	0.1824	0.1828	0.1756	0.1595	0.2011	0.1878	0.1952	0.189	-0.0001	-0.0005	0.0055	0.0111	0.2491	0.2479	0.3383	0.3584	0.007	0.0002	0.0332	0.045	0.2284	0.2289	0.2406	0.2612	5:42:15	0.0452	0.0508	0.0468
5:41:30	0.1834	0.186	0.1767	0.1583	0.1932	0.1849	0.1972	0.1838	0.0008	0	0.0064	0.0117	0.2478	0.2457	0.3364	0.362	0.0076	0.0012	0.0328	0.0453	0.2259	0.2282	0.2377	0.2617	5:42:45	0.0452	0.0423	0.0467
5:41:59	0.1772	0.1807	0.1735	0.1579	0.1935	0.1868	0.1925	0.1859	0.0018	-0.0006	0.0062	0.0114	0.2432	0.2422	0.3311	0.3569	0.007	0	0.0311	0.0448	0.2215	0.2217	0.2355	0.2515	5:43:15	0.0445	0.042	0.0472
5:42:30	0.182	0.1836	0.1727	0.1564	0.1979	0.1873	0.196	0.1873	0.0015	0	0.0055	0.0117	0.2444	0.2442	0.3303	0.353	0.0071	0.0009	0.033	0.0456	0.2241	0.228	0.2373	0.254	5:43:45	0.0446	0.0427	0.0466
5:43:00	0.1816	0.1882	0.1781	0.1618	0.1945	0.1831	0.1912	0.1834	0.0024	-0.0005	0.006	0.0112	0.2467	0.2432	0.3312	0.3551	0.0069	0	0.0322	0.0454	0.2236	0.2193	0.2334	0.2565	5:44:15	0.0454	0.0419	0.047
5:43:30	0.1823	0.1856	0.1752	0.1594	0.1932	0.185	0.1937	0.1845	0.002	0.0001	0.0057	0.0115	0.2448	0.243	0.3315	0.356	0.007	0.0007	0.0331	0.0459	0.2257	0.2236	0.2385	0.2557	5:44:45	0.0455	0.0427	0.0467
5:44:00	0.1823	0.1835	0.1737	0.1584	0.1891	0.1852	0.1922	0.1854	0	-0.0005	0.0057	0.0116	0.2474	0.2436	0.332	0.356	0.0074	0.0007	0.0335	0.0457	0.2234	0.2239	0.2351	0.2548	5:45:15	0.0454	0.0424	0.0473
5:44:30	0.1817	0.185	0.1759	0.1549	0.1909	0.1832	0.1921	0.1843	0.0004	-0.0003	0.0058	0.0114	0.2475	0.2473	0.3357	0.3603	0.0074	0.0002	0.0338	0.0462	0.2229	0.2238	0.2366	0.2596	5:45:45	0.0456	0.0428	0.0474
5:45:00	0.1776	0.1807	0.1697	0.1511	0.1954	0.185	0.1928	0.1865	0.0013	-0.0003	0.0058	0.0118	0.2501	0.2488	0.3395	0.3632	0.0069	-0.0002	0.0329	0.0459	0.2251	0.2292	0.2387	0.2562	5:46:15	0.0453	0.0422	0.0467
5:45:30	0.1797	0.1868	0.1737	0.1586	0.1935	0.1858	0.1935	0.1852	0.002	-0.0003	0.0056	0.0112	0.2464	0.2459	0.334	0.3577	0.0075	0.0006	0.034	0.0466	0.2223	0.222	0.2368	0.2567	5:46:45	0.0455	0.0428	0.0474
5:46:00	0.1788	0.1826	0.1738	0.1577	0.1971	0.1849	0.1942	0.186	0.0042	-0.0003	0.0062	0.0119	0.251	0.2484	0.3381	0.3608	0.0073	0.0004	0.0335	0.0463	0.2241	0.2218	0.2362	0.2585	5:47:15	0.0452	0.0421	0.0466
5:46:30	0.1768	0.18	0.1724	0.1536	0.1936	0.1847	0.1911	0.1846	-0.0005	0.0001	0.0066	0.0122	0.2492	0.2468	0.3366	0.3636	0.0072	0.0001	0.0335	0.0461	0.2211	0.224	0.2343	0.2532	5:47:45	0.0458	0.0427	0.0473
5:47:00	0.1795	0.179	0.1699	0.1543	0.195	0.1839	0.1923	0.1821	0.0024	-0.0005	0.006	0.0117	0.2486	0.248	0.3367	0.3596	0.0071	0.0003	0.0341	0.0469	0.2232	0.2219	0.2397	0.2593	5:48:15	0.0451	0.0425	0.0471
5:47:30	0.18	0.1788	0.1701	0.1514	0.2002	0.1861	0.1925	0.1838	0.0027	-0.0006	0.0064	0.0125	0.2495	0.2482	0.3368	0.3573	0.0074	0.0003	0.0336	0.0463	0.2244	0.2217	0.2393	0.2582	5:48:45	0.0455	0.043	0.0468
5:47:59	0.1716	0.1786	0.1708	0.154	0.1939	0.1835	0.1923	0.1856	0.0014	0	0.0065	0.0122	0.252	0.2466	0.3385	0.3636	0.0072	0.0005	0.0334	0.0466	0.2248	0.2277	0.2354	0.255	5:49:15	0.0457	0.0422	0.0468
5:48:30	0.1785	0.1816	0.1726	0.1554	0.1938	0.1831	0.1895	0.1819	0.0005	-0.0004	0.0063	0.0121	0.2471	0.2454	0.3359	0.3599	0.0069	0.0003	0.0344	0.0471	0.2202	0.224	0.2326	0.25	5:49:45	0.0456	0.0421	0.0468
5:49:00	0.1775	0.1808	0.1727	0.1538	0.1894	0.1828	0.1916	0.18	-0.0007	-0.0005	0.0065	0.0126	0.2483	0.2485	0.3393	0.3622	0.0069	0.0002	0.034	0.0463	0.2245	0.2254	0.2396	0.2547	5:50:15	0.045	0.0421	0.0466
5:49:30	0.1803	0.1811	0.1735	0.1542	0.1939	0.1814	0.1927	0.1852	-0.0008	-0.0007	0.0066	0.0123	0.2495	0.2489	0.3406	0.3648	0.0072	0.0001	0.0342	0.0468	0.222	0.2219	0.2371	0.2571	5:50:45	0.0454	0.0433	0.0473
5:50:00	0.1794	0.1812	0.1722	0.1529	0.1924	0.1833	0.1903	0.1785	0.0019	-0.0002	0.0063	0.012	0.2458	0.2445	0.3373	0.3591	0.0077	0.0003	0.0348	0.0474	0.22	0.2183	0.2327	0.2523	5:51:15	0.0454	0.0426	0.0474
5:50:30	0.1772	0.1775	0.1696	0.1513	0.1906	0.183	0.1932	0.1842	0.0003	0	0.0068	0.0124	0.2492	0.2487	0.3387	0.3632	0.0073	0.0007	0.0339	0.0471	0.2172	0.2211	0.232	0.2501	5:51:45	0.0451	0.0422	0.0471
5:51:00	0.1791	0.1826	0.1702	0.1524	0.1916	0.1823	0.1908	0.1803	0.0009	-0.0004	0.007	0.013	0.252	0.2501	0.3387	0.36	0.0071	0.0005	0.0344	0.0477	0.2215	0.2237	0.2332	0.2558	5:52:15	0.0462	0.0426	0.047
5:51:30	0.1794	0.1809	0.1728	0.1546	0.1972	0.182	0.191	0.1819	-0.0004	-0.0002	0.0072	0.0129	0.253	0.2515	0.3432	0.3679	0.0075	0.0006	0.0347	0.0477	0.2237	0.2245	0.2349	0.2549	5:52:45	0.0456	0.0424	0.0473
5:51:59	0.1826	0.1835	0.1667	0.1538	0.1925	0.1827	0.1895	0.186	-0.0002	-0.0001	0.0071	0.0128	0.2535	0.2497	0.3327	0.3507	0.0078	0.0002	0.0351	0.0474	0.2263	0.2174	0.2365	0.2533	5:53:15	0.0453	0.0426	0.0464
5:52:30	0.1753	0.178	0.1663	0.1482	0.1935	0.1854	0.192	0.1818	0.0004	-0.0002	0.0071	0.0131	0.2543	0.2516	0.3411	0.3574	0.0068	0.0003	0.0354	0.0473	0.2188	0.2213	0.2321	0.2526	5:53:45	0.0454	0.0423	0.047
5:53:00	0.1757	0.1757	0.167	0.1514	0.1912	0.1817	0.194	0.1789	-0.0003	-0.0008	0.0069	0.0133	0.2506	0.2517	0.3437	0.3645	0.0075	0.0005	0.0346	0.0481	0.2249	0.2235	0.2363	0.2552	5:54:15	0.045	0.0423	0.0472
5:53:29	0.1787	0.1787	0.1712	0.1521	0.1969	0.1866	0.1908	0.1823	-0.0007	-0.0001	0.0071	0.0129	0.2503	0.2546	0.3396	0.3646	0.0069	0.0008	0.0358	0.048	0.2221	0.2269	0.2345	0.2547	5:54:45	0.046	0.0463	0.0475
5:54:00	0.1761	0.1768	0.1703	0.1504	0.194	0.1832	0.1926	0.1829	0.0009	-0.0005	0.0076	0.0132	0.2555	0.257	0.3488	0.3711	0.0073	0.0007	0.0357	0.0478	0.2268	0.228	0.2402	0.2591	5:55:15	0.0461	0.0429	0.0478
5:54:30	0.1765	0.1794	0.1689	0.1527	0.1999	0.1861	0.1921	0.1867	-0.0002	-0.0003	0.008	0.0145	0.2561	0.257	0.3465	0.3675	0.0075	0.0005	0.0358	0.0486	0.2209	0.2262	0.2311	0.2548	5:55:45	0.0449	0.0419	0.0468
5:55:00	0.1777	0.1782	0.1694	0.1513	0.1933	0.1824	0.1942	0.1825	0.0018	-0.0004	0.0079	0.0138	0.2579	0.2559	0.3412	0.3677	0.0069	0.0005	0.0356	0.0477	0.2191	0.2252	0.2308	0.2521	5:56:15	0.0454	0.0429	0.0474
5:55:30	0.1783	0.1807	0.1675	0.1486	0.1875	0.1767	0.1877	0.1782	0.0034	-0.0009	0.0091	0.0147	0.2548	0.2514	0.3442	0.367	0.0071	0.0005	0.0369	0.0482	0.2242	0.2216	0.2377	0.257	5:56:45	0.0456	0.0422	0.0469
5:55:59	0.1741	0.1809	0.1691	0.1518	0.1926	0.1832	0.189	0.18	-0.0003	-0.0005	0.0083	0.0145	0.2546	0.2539	0.3427	0.3669	0.0074	0.0003	0.0358	0.0485	0.2196	0.2179	0.2318	0.2526	5:57:15	0.0459	0.043	0.0481
5:56:30	0.1758	0.1771	0.1692	0.1498	0.1888	0.1764	0.1828	0.1764	-0.0012	-0.0009	0.0141	0.0207	0.2467	0.2444	0.3307	0.3559	0.0048	-0.0003	0.0249	0.0409	0.2098	0.2103	0.216	0.2404	5:57:45	0.0456	0.0422	0.0468
5:56:59	0.1784	0.1782	0.1714	0.1506	0.1926	0.1791	0.1876	0.1814	0.0003	-0.0003	0.0086	0.0143	0.2579	0.2565	0.3505	0.3753	0.007	0.0009	0.0364	0.0487	0.2234	0.2238	0.2366	0.2565	5:58:15	0.0462	0.0424	0.0473
5:57:29	0.1737	0.1741	0.1653	0.1503	0.1924	0.1811	0.1885	0.1817	0.0011	-0.0007	0.0086	0.0147	0.2629	0.261	0.3504	0.375	0.0071	0	0.0366	0.0491	0.2249	0.2261	0.2415	0.2602	5:58:45	0.046	0.0423	0.0474
5:58:00	0.1748	0.1783	0.1678	0.1491	0.1924	0.1794	0.1933	0.1807	-0.0002	-0.0003	0.0094	0.0149	0.2617	0.2606	0.3498	0.376	0.0071	0.0009	0.0372	0.049	0.22	0.2222	0.2367	0.2529	5:59:15	0.0456	0.0518	0.0468
5:58:29	0.1741	0.1782	0.1683	0.1486	0.1893	0.1793	0.1883	0.1784	0.0005	-0.0005	0.0094	0.0151	0.2564	0.2558	0.3454	0.3704	0.0072	0.0006	0.0368	0.0485	0.2196	0.2158	0.2309	0.2552	5:59:45	0.0463	0.0429	0.0475
5:59:00	0.1781	0.177	0.1658	0.147	0.1909	0.1794	0.192	0.1803	0.0018	-0.0005	0.0099	0.015	0.2525	0.2559	0.3467	0.3713	0.0075	0.0002	0.0364	0.0492	0.2168	0.2188	0.231	0.2519	6:00:15	0.0457	0.0424	0.0471
5:59:30	0.1743	0.1775	0.1672	0.1492	0.1907	0.1781	0.1844	0.1802	-0.0003	-0.0002	0.0096	0.0154	0.2571	0.2569	0.3491	0.3726	0.0075	0.0004	0.0372	0.0492	0.223	0.222	0.2345	0.2553	6:00:45	0.0461	0.0428	0.0478
6:00:00	0.1768	0.1772	0.1659	0.1491	0.1893	0.1777	0.188	0.1762	0.0012	-0.0005	0.01	0.0156	0.2545	0.2556	0.3503	0.3743	0.0074	0.0002	0.0368	0.049	0.2182	0.2205	0.2322	0.2546	6:01:15	0.0462	0.0426	0.0475
6:00:30	0.1696	0.1754	0.1655	0.1505	0.1925	0.1798	0.1873	0.1779	-0.0004	-0.0002	0.01	0.0156	0.2585	0.2605	0.3512	0.3745	0.007	0.0004	0.037	0.0491	0.2201	0.2202	0.2328	0.2536	6:01:45	0.0461	0.0429	0.0474
6:01:00	0.1722	0.1773	0.1701	0.1523	0.1968	0.1841	0.1942	0.183	-0.0002	0	0.0103	0.0158	0.2536	0.2574	0.3402	0.3686	0.0067	0.0007	0.0378	0.0502	0.2161	0.2252	0.226	0.246	6:02:15	0.0462	0.043	0.0472
6:01:30	0.1735	0.177	0.1662	0.146	0.189	0.1776	0.1852	0.1773	0.001	-0.0002	0.0108	0.0162	0.2594	0.2581	0.3503	0.378	0.0073	0.0007	0.0378	0.0499	0.2208	0.2233	0.2366	0.2568	6:02:45	0.0463	0.0484	0.0476
6:02:00	0.1737	0.1769	0.1658	0.1488	0.193	0.1789	0.1886	0.179	0.0026	-0.0003	0.0112	0.0164	0.2636	0.262	0.3548	0.3811	0.0076	0.0008	0.037	0.0502	0.22	0.2224	0.2356	0.2583	6:03:15	0.0467	0.0436	0.0479
6:02:30	0.1718	0.1739	0.167	0.1488	0.1948	0.1812	0.1881	0.1806	-0.0006	-0.0004	0.0113	0.0163	0.2593	0.2589	0.3516	0.3724	0.0066	0.0003	0.0378	0.0494	0.2203	0.2259	0.2306	0.2564	6:03:45	0.046	0.0425	0.0478
6:03:00	0.1743	0.1746	0.163	0.1458	0.1917	0.1782	0.1867	0.1791	-0.0002	0.0002	0.0114	0.0163	0.2616	0.2632	0.3549	0.3845	0.0068	0.0007	0.0387	0.0506	0.2206	0.2234	0.2334	0.2566	6:04:15	0.0462	0.0432	0.0474
6:03:30	0.172	0.1746	0.1628	0.1479	0.1939	0.1833	0.2001	0.1784	0.0034	-0.0002	0.0121	0.0172	0.2608	0.257	0.346	0.3684	0.0075	0.0008	0.0381	0.0503	0.2222	0.217	0.2309	0.2571	6:04:45	0.0464	0.0428	0.0479
6:03:59	0.174	0.1713	0.1627	0.1466	0.1902	0.1802	0.1915	0.1776	0.0014	-0.0001	0.0122	0.0173	0.2621	0.2624	0.3542	0.3772	0.0078	0.0009	0.0386	0.0508	0.2173	0.2203	0.2314	0.2551	6:05:15	0.0467	0.0433	0.0479
6:04:30	0.1727	0.1741	0.165	0.1477	0.1947	0.1788	0.1947	0.1777	-0.0004	-0.0001	0.0124	0.0173	0.262	0.2632	0.3525	0.3791	0.007	0.0004	0.0388	0.0507	0.2188	0.2168	0.2315	0.2539	6:05:45	0.0468	0.0429	0.0472
6:04:59	0.1737	0.173	0.1649	0.1451	0.1889	0.1806	0.197	0.1748	0.0008	-0.0004	0.0116	0.0171	0.262	0.2603	0.3466	0.3738	0.0068	0.0004	0.0393	0.0506	0.2205	0.221	0.2275	0.2494	6:06:15	0.0462	0.0438	0.048
6:05:30	0.172	0.1731	0.1636	0.1433	0.1893	0.177	0.1858	0.1794	-0.0005	-0.0002	0.013	0.0182	0.2612	0.2626	0.3518	0.3826	0.0079	0.0006	0.0391	0.0508	0.2183	0.2215	0.2329	0.2551	6:06:45	0.0455	0.0426	0.0478
6:05:59	0.166	0.169	0.1593	0.1443	0.1895	0.178	0.1879	0.1781	0.0003	-0.0002	0.0131	0.0182	0.2596	0.2622	0.3576	0.3785	0.0073	0.0007	0.0391	0.051	0.2187	0.2195	0.2266	0.2534	6:07:15	0.0458	0.043	0.048
6:06:30	0.1725	0.1752	0.1652	0.1468	0.1847	0.1723	0.182	0.1739	-0.0004	-0.0005	0.013	0.0184	0.261	0.2584	0.3517	0.3763	0.0074	0.0007	0.0399	0.0516	0.2161	0.217	0.2268	0.2503	6:07:45	0.0458	0.0425	0.048
6:07:00	0.169	0.1708	0.1618	0.1446	0.1842	0.1765	0.1871	0.1741	-0.0009	-0.0005	0.0133	0.0186	0.2525	0.2606	0.3488	0.3691	0.0052	0.0003	0.039	0.0511	0.2149	0.2236	0.2241	0.2507	6:08:15	0.0463	0.0426	0.0475
6:07:30	0.1679	0.171	0.1592	0.1438	0.193	0.1782	0.1874	0.1792	0.0014	-0.0003	0.0136	0.0185	0.2688	0.2723	0.3631	0.3884	0.0072	0.0007	0.0394	0.0515	0.2225	0.2244	0.2377	0.2557	6:08:45	0.0462	0.0425	0.0477
6:08:00	0.1664	0.172	0.1616	0.1432	0.1934	0.1784	0.1915	0.178	0.0018	-0.0004	0.014	0.0187	0.2657	0.2648	0.3593	0.3851	0.0069	0.0001	0.0394	0.0514	0.2162	0.2189	0.2313	0.2499	6:09:15	0.0461	0.0428	0.0479
6:08:30	0.1674	0.1694	0.1604	0.1406	0.1875	0.1793	0.1893	0.1783	0.0035	-0.0002	0.0144	0.0193	0.2655	0.2695	0.3617	0.3858	0.0073	0.0006	0.039	0.0511	0.222	0.2182	0.2315	0.2584	6:09:45	0.0464	0.0444	0.0479
6:08:59	0.1645	0.1641	0.1598	0.1424	0.1873	0.1749	0.1852	0.1753	0.0011	-0.0002	0.0147	0.02	0.2614	0.2627	0.3552	0.377	0.0069	0.0004	0.0394	0.0517	0.2146	0.2206	0.2316	0.2486	6:10:15	0.0462	0.0424	0.0481
6:09:30	0.169	0.1695	0.1587	0.144	0.1878	0.1767	0.1897	0.1783	0.0025	-0.0004	0.0146	0.0191	0.2621	0.2635	0.3559	0.3796	0.0073	0.0008	0.0399	0.0521	0.2169	0.2191	0.2313	0.2522	6:10:45	0.0457	0.0435	0.0473
6:10:00	0.1722	0.1692	0.1614	0.1446	0.1894	0.1757	0.185	0.1733	-0.0008	-0.0003	0.0144	0.019	0.2612	0.2668	0.3559	0.3815	0.007	0.0002	0.0411	0.052	0.2181	0.2219	0.2274	0.2477	6:11:15	0.0464	0.0459	0.0482
6:10:30	0.1697	0.1699	0.1591	0.1432	0.1839	0.1742	0.1828	0.1764	0.0012	-0.0004	0.0151	0.0198	0.2648	0.2636	0.3572	0.3802	0.0075	-0.0001	0.0403	0.0526	0.2161	0.2178	0.2319	0.253	6:11:45	0.046	0.0425	0.0478
6:11:00	0.1675	0.1702	0.1603	0.1455	0.1847	0.1772	0.1931	0.1781	-0.0007	-0.0005	0.015	0.0199	0.2639	0.2639	0.3524	0.3764	0.0065	0	0.0406	0.0519	0.2134	0.2241	0.2253	0.2435	6:12:15	0.0466	0.0428	0.048
6:11:29	0.1653	0.1674	0.1588	0.1437	0.188	0.1764	0.1876	0.1764	0	0.0001	0.0157	0.0203	0.2674	0.2711	0.3607	0.3876	0.0069	0.0005	0.0408	0.0527	0.2172	0.2189	0.2322	0.2528	6:12:45	0.046	0.0424	0.0479
6:12:00	0.1652	0.1708	0.1633	0.1443	0.1847	0.1776	0.1856	0.1778	0.0026	-0.0003	0.0155	0.0204	0.27	0.2732	0.3631	0.3912	0.0071	0.0001	0.0412	0.0523	0.2171	0.2198	0.2342	0.2498	6:13:15	0.0462	0.043	0.0479
6:12:30	0.1658	0.1685	0.1599	0.1415	0.1817	0.1711	0.1804	0.1719	-0.0007	-0.0005	0.0158	0.0201	0.2634	0.2659	0.3555	0.3803	0.007	0.0001	0.041	0.0523	0.2158	0.2147	0.2332	0.2506	6:13:45	0.0464	0.0429	0.0479
6:13:00	0.1672	0.1704	0.1584	0.1422	0.1837	0.175	0.1812	0.1723	0.0003	-0.0001	0.0163	0.021	0.2647	0.2685	0.3573	0.379	0.0075	0.0006	0.0413	0.0526	0.2192	0.2169	0.2294	0.2518	6:14:15	0.0468	0.0431	0.0478
6:13:30	0.1699	0.1714	0.161	0.1444	0.1857	0.1764	0.1836	0.174	-0.0003	-0.0004	0.0164	0.0209	0.2677	0.2676	0.3587	0.3799	0.0069	0.0005	0.0418	0.0527	0.2169	0.2199	0.2342	0.2507	6:14:45	0.0468	0.0435	0.0481
6:13:59	0.1655	0.1655	0.1586	0.1407	0.1837	0.1734	0.1842	0.1732	0.0002	-0.0004	0.0164	0.0204	0.2647	0.2684	0.359	0.3825	0.0074	0.0003	0.0422	0.0533	0.2134	0.2144	0.2286	0.2495	6:15:15	0.0467	0.0427	0.0477
6:14:30	0.1664	0.1678	0.1575	0.1428	0.1808	0.1715	0.1794	0.1726	-0.0005	0	0.0166	0.021	0.2638	0.2657	0.357	0.3807	0.0075	0.0003	0.0418	0.053	0.2115	0.2175	0.2261	0.2465	6:15:45	0.0474	0.0435	0.0481
6:15:00	0.1667	0.1654	0.1597	0.1422	0.1796	0.1718	0.1788	0.1715	-0.0004	-0.0002	0.0168	0.0209	0.2616	0.2648	0.3566	0.3841	0.0071	0.0005	0.0415	0.053	0.21	0.2126	0.2253	0.2487	6:16:15	0.0467	0.043	0.0487
6:15:30	0.1658	0.1671	0.1584	0.141	0.1835	0.1743	0.1875	0.1742	0.0012	-0.0005	0.0176	0.0218	0.2685	0.2728	0.3639	0.3917	0.0073	0.0006	0.0424	0.0532	0.219	0.2207	0.2337	0.2537	6:16:45	0.0462	0.0423	0.0475
6:16:00	0.1634	0.1671	0.1611	0.1411	0.1842	0.1727	0.181	0.1728	-0.0004	-0.0005	0.0172	0.0216	0.2665	0.2701	0.359	0.3837	0.007	0.0007	0.0419	0.0529	0.2139	0.2154	0.2223	0.2499	6:17:15	0.0468	0.0433	0.0488
6:16:30	0.1642	0.1649	0.1547	0.1405	0.1851	0.1727	0.1824	0.1718	-0.0001	-0.0007	0.0171	0.0216	0.2689	0.2741	0.3584	0.3809	0.0067	0.0003	0.0424	0.0528	0.216	0.2119	0.2279	0.2535	6:17:45	0.0458	0.0428	0.048
6:17:00	0.1646	0.1664	0.158	0.1417	0.1884	0.1763	0.1865	0.1743	-0.0004	0	0.0168	0.0211	0.2698	0.2785	0.3681	0.3906	0.0072	0.0006	0.0428	0.0535	0.2124	0.2141	0.23	0.2497	6:18:15	0.0462	0.0428	0.048
6:17:30	0.1641	0.1634	0.1535	0.1365	0.1854	0.1731	0.1824	0.1717	0.0017	-0.0004	0.018	0.0226	0.273	0.2741	0.3669	0.3918	0.0068	0.0007	0.0424	0.0532	0.2145	0.2214	0.2322	0.2549	6:18:45	0.0465	0.0431	0.0482
6:18:00	0.1608	0.1616	0.1562	0.136	0.1885	0.1744	0.1858	0.1734	0.0035	-0.0005	0.0182	0.0226	0.2753	0.2752	0.3683	0.3959	0.0074	0.0007	0.0432	0.054	0.2165	0.2195	0.2314	0.2559	6:19:15	0.0462	0.0428	0.0477
6:18:30	0.1632	0.1658	0.1552	0.1383	0.1852	0.1777	0.1983	0.1764	0.0024	-0.0004	0.0183	0.0229	0.2767	0.2831	0.3697	0.393	0.0073	0.0003	0.0427	0.0537	0.2215	0.2235	0.2341	0.2552	6:19:45	0.0466	0.0429	0.0484
6:18:59	0.1625	0.1634	0.1547	0.1411	0.1904	0.1735	0.182	0.1735	0.0019	0.0001	0.0176	0.022	0.2677	0.2692	0.3672	0.3917	0.0077	0.0006	0.0429	0.0537	0.2099	0.2099	0.2246	0.2458	6:20:15	0.0464	0.0427	0.0485
6:19:30	0.1638	0.1681	0.1567	0.1382	0.1865	0.1726	0.182	0.1722	0.0036	-0.0004	0.0182	0.0228	0.2735	0.2695	0.3667	0.393	0.0067	0.0002	0.0433	0.0541	0.2167	0.2235	0.2346	0.2537	6:20:45	0.0466	0.0422	0.0482
6:20:00	0.1595	0.1638	0.1546	0.1375	0.18	0.1708	0.1807	0.1689	0.0002	-0.0008	0.0187	0.0227	0.2694	0.2719	0.3647	0.3906	0.0076	0.0004	0.043	0.0539	0.2126	0.2161	0.2331	0.2524	6:21:15	0.0466	0.0422	0.0484
6:20:30	0.1614	0.1648	0.155	0.1376	0.1849	0.1708	0.1802	0.171	0.0029	-0.0005	0.0182	0.0231	0.2674	0.2706	0.3623	0.3831	0.0074	0.0004	0.0432	0.0541	0.2078	0.2074	0.2228	0.2423	6:21:45	0.0466	0.0427	0.0486
6:21:00	0.1674	0.1649	0.157	0.1377	0.1777	0.166	0.1734	0.1695	0.0001	-0.0007	0.0221	0.0267	0.2652	0.2633	0.3561	0.3812	0.0058	-0.0003	0.0363	0.0509	0.2043	0.208	0.2195	0.2424	6:22:15	0.0465	0.0425	0.0481
6:21:30	0.1628	0.1631	0.1561	0.1373	0.184	0.1723	0.1825	0.1704	0.0004	-0.0005	0.0187	0.0231	0.2705	0.2695	0.3644	0.3839	0.0071	0.0006	0.0436	0.0546	0.2117	0.2149	0.2236	0.2472	6:22:45	0.0467	0.0425	0.0482
6:22:00	0.1601	0.1647	0.1568	0.1371	0.1851	0.1736	0.1841	0.1714	0.0027	-0.0004	0.0188	0.0233	0.2711	0.2758	0.3703	0.3938	0.0071	0.0008	0.0442	0.0545	0.2161	0.2175	0.2304	0.2497	6:23:15	0.0465	0.0544	0.0489
6:22:30	0.1605	0.1613	0.1533	0.136	0.1814	0.1697	0.1784	0.1688	0.003	-0.0003	0.0193	0.0238	0.269	0.2756	0.3669	0.3897	0.0069	0.001	0.0435	0.0552	0.2107	0.2144	0.2276	0.2507	6:23:45	0.047	0.0508	0.0482
6:23:00	0.1591	0.1627	0.1545	0.1368	0.1897	0.1725	0.1825	0.1733	-0.0001	-0.0002	0.0186	0.0233	0.2699	0.2771	0.3642	0.3885	0.0075	0.0003	0.0433	0.0546	0.2131	0.2167	0.2256	0.2466	6:24:15	0.0473	0.0434	0.0482
6:23:30	0.1595	0.1622	0.1521	0.1357	0.1846	0.1724	0.1821	0.1712	0.0037	0.0002	0.019	0.0236	0.2691	0.2771	0.37	0.3948	0.0077	0.0005	0.0444	0.0547	0.2133	0.2157	0.2298	0.2528	6:24:45	0.0463	0.0427	0.048
6:24:00	0.1566	0.1597	0.1518	0.1365	0.1838	0.1691	0.1809	0.1714	0.0024	-0.0007	0.0194	0.0235	0.2731	0.2728	0.3704	0.3958	0.0068	0.0003	0.0428	0.0538	0.2089	0.2122	0.2264	0.2483	6:25:15	0.047	0.0428	0.0489
6:24:30	0.1639	0.1654	0.1555	0.137	0.1912	0.1737	0.1886	0.1723	0.0001	-0.0005	0.0193	0.0236	0.2732	0.2752	0.3663	0.3885	0.0074	0.0002	0.0444	0.0545	0.2125	0.2178	0.2253	0.2427	6:25:45	0.0471	0.0427	0.0481
6:25:00	0.1618	0.1627	0.1555	0.1377	0.1855	0.1703	0.179	0.1682	0.0015	-0.0003	0.0193	0.0239	0.2724	0.2747	0.3701	0.3913	0.0071	0.0001	0.0436	0.0549	0.2125	0.2147	0.2272	0.2489	6:26:15	0.0467	0.0429	0.0484
6:25:29	0.1616	0.1613	0.154	0.1348	0.1775	0.1688	0.1791	0.1696	0.0023	-0.0003	0.0191	0.0238	0.2724	0.2742	0.3687	0.3903	0.0073	0.0005	0.0448	0.0552	0.2123	0.2133	0.2276	0.2496	6:26:45	0.0466	0.0429	0.0486
6:26:00	0.1592	0.1633	0.151	0.1365	0.1818	0.1704	0.1786	0.1687	0.0003	0.0002	0.0191	0.0238	0.2728	0.2785	0.3709	0.3995	0.0072	0.0002	0.045	0.0554	0.2114	0.2166	0.2285	0.2472	6:27:15	0.0465	0.0432	0.0483
6:26:30	0.1598	0.1629	0.1535	0.1361	0.1772	0.1667	0.1764	0.1664	-0.0004	-0.0003	0.0195	0.0241	0.2731	0.2774	0.3711	0.3952	0.0069	0	0.0444	0.0551	0.2074	0.2109	0.2252	0.2451	6:27:45	0.0468	0.0429	0.0479
6:27:00	0.1585	0.1598	0.1494	0.134	0.1789	0.1686	0.1782	0.1664	-0.0001	-0.0006	0.0195	0.0241	0.2737	0.2784	0.3715	0.3949	0.0069	0.0003	0.0448	0.055	0.2109	0.2107	0.2272	0.2448	6:28:15	0.0468	0.0428	0.048
6:27:30	0.1578	0.159	0.1494	0.1317	0.1778	0.1686	0.1766	0.1684	0.0003	-0.0003	0.019	0.0234	0.2738	0.2788	0.3768	0.3984	0.0071	0.0003	0.0449	0.0558	0.2088	0.2138	0.2292	0.2493	6:28:45	0.0463	0.0428	0.0482
6:28:00	0.1613	0.1636	0.1532	0.1329	0.1811	0.1676	0.1794	0.1678	0.0023	-0.0004	0.0196	0.024	0.2747	0.2789	0.3739	0.4006	0.0068	0.0001	0.044	0.0547	0.213	0.2123	0.2243	0.2501	6:29:15	0.0468	0.0429	0.0483
6:28:30	0.161	0.1613	0.1524	0.1368	0.1814	0.1673	0.1823	0.169	0.0009	-0.0001	0.0192	0.0234	0.2717	0.2761	0.3704	0.396	0.0078	0.0005	0.0452	0.0556	0.2074	0.2094	0.2234	0.2478	6:29:45	0.047	0.0431	0.049
6:28:59	0.1586	0.1613	0.1522	0.1318	0.1857	0.1694	0.1773	0.1693	0.0015	0	0.019	0.0236	0.2763	0.2777	0.3724	0.3944	0.0071	0.0007	0.0463	0.0558	0.211	0.2166	0.2274	0.249	6:30:15	0.0469	0.0434	0.0489
6:29:30	0.1561	0.1589	0.1481	0.1314	0.1801	0.1695	0.1836	0.1682	0.0023	0.0003	0.0198	0.0247	0.2754	0.2745	0.3635	0.3901	0.0077	0.0004	0.0448	0.0557	0.2144	0.216	0.2283	0.2454	6:30:45	0.047	0.0431	0.0484
6:30:00	0.1566	0.1576	0.1498	0.1299	0.1837	0.1707	0.1808	0.1672	0.0014	-0.0004	0.0192	0.0236	0.2779	0.2814	0.3754	0.3937	0.0068	0.001	0.0455	0.0555	0.2119	0.2162	0.2267	0.2508	6:31:15	0.0467	0.043	0.0484
6:30:30	0.1581	0.1599	0.149	0.1309	0.191	0.1668	0.1761	0.1688	0.0014	-0.0007	0.0209	0.0256	0.2748	0.2774	0.3713	0.3922	0.0072	-0.0002	0.0421	0.0551	0.2095	0.2143	0.2236	0.2428	6:31:45	0.0467	0.0431	0.0488
6:31:00	0.1559	0.1557	0.1479	0.1325	0.1822	0.1682	0.1786	0.169	0.003	-0.0002	0.0189	0.0236	0.278	0.2837	0.3818	0.4027	0.0076	0.0006	0.0463	0.0562	0.2149	0.2145	0.2299	0.2504	6:32:15	0.047	0.043	0.0489
6:31:29	0.1535	0.1551	0.1466	0.1298	0.1807	0.1672	0.1789	0.1674	0.0001	-0.0004	0.0204	0.0252	0.2725	0.2777	0.3699	0.3967	0.0068	0.0002	0.0436	0.0554	0.2068	0.2102	0.2204	0.2422	6:32:45	0.047	0.043	0.0485
6:32:00	0.1572	0.1573	0.148	0.1314	0.1768	0.168	0.1764	0.1665	-0.0005	-0.0005	0.0196	0.0245	0.2759	0.2785	0.3751	0.405	0.007	0.0003	0.0451	0.0559	0.2103	0.2117	0.2294	0.2483	6:33:15	0.0465	0.0432	0.048
6:32:30	0.1538	0.1563	0.1488	0.1309	0.1756	0.1695	0.1774	0.1662	-0.0005	-0.0006	0.0201	0.0246	0.2767	0.2802	0.3767	0.3982	0.0067	0.0003	0.0446	0.0561	0.2127	0.2129	0.2318	0.2486	6:33:45	0.0465	0.0427	0.0482
6:33:00	0.1587	0.1571	0.1492	0.1319	0.178	0.1694	0.1791	0.168	0.0023	-0.0001	0.0198	0.0247	0.2781	0.281	0.3789	0.4043	0.0072	0.0007	0.0461	0.0562	0.211	0.2147	0.2273	0.2475	6:34:15	0.046	0.0425	0.0487
6:33:30	0.1494	0.1533	0.144	0.1295	0.1791	0.1662	0.1745	0.165	0.0024	-0.0006	0.0192	0.024	0.2763	0.2798	0.3692	0.3963	0.0068	0	0.0465	0.0567	0.2108	0.206	0.2241	0.2462	6:34:45	0.0474	0.0434	0.0488
6:34:00	0.1519	0.1574	0.1494	0.1304	0.1799	0.1665	0.175	0.165	0.0034	-0.0004	0.0197	0.0246	0.2757	0.2779	0.3751	0.4002	0.0073	0.0003	0.0458	0.0566	0.2066	0.2094	0.2213	0.2441	6:35:15	0.0471	0.0431	0.0486
6:34:30	0.1502	0.1521	0.1456	0.1288	0.184	0.1701	0.1813	0.1683	0.0011	0.0002	0.0193	0.0245	0.2845	0.2856	0.3783	0.4012	0.007	0.0004	0.0452	0.0567	0.2119	0.2192	0.2272	0.2509	6:35:45	0.0469	0.043	0.0489
6:35:00	0.149	0.1529	0.1449	0.13	0.1835	0.1667	0.1778	0.1664	0.0027	-0.0001	0.0198	0.0249	0.279	0.2818	0.3793	0.4092	0.0073	0	0.0458	0.0567	0.2127	0.2155	0.2293	0.2496	6:36:15	0.0471	0.0431	0.0484
6:35:30	0.1544	0.1541	0.1455	0.1268	0.1758	0.1647	0.1742	0.1649	0.0024	-0.0002	0.0191	0.0244	0.2789	0.2794	0.3766	0.3981	0.007	0.0005	0.0464	0.0571	0.2064	0.2125	0.2229	0.2461	6:36:45	0.0472	0.0437	0.0484
6:36:00	0.1521	0.1516	0.1435	0.1267	0.1772	0.1649	0.1762	0.1645	-0.0002	-0.0003	0.0189	0.0242	0.277	0.2824	0.3778	0.4033	0.0069	0.0002	0.0463	0.0568	0.2108	0.2139	0.2296	0.2494	6:37:15	0.0468	0.0428	0.0485
6:36:30	0.1506	0.1507	0.1432	0.129	0.1763	0.165	0.1738	0.166	0.003	-0.0005	0.0202	0.0252	0.2771	0.2829	0.3803	0.4019	0.0074	0.0009	0.0461	0.0567	0.2113	0.2116	0.2288	0.2491	6:37:45	0.0477	0.0429	0.049
6:37:00	0.1512	0.1533	0.1437	0.1259	0.1782	0.1654	0.1734	0.1658	0.003	0	0.0193	0.0245	0.2802	0.282	0.379	0.4064	0.0079	0.0007	0.0469	0.0575	0.2088	0.2086	0.2264	0.2474	6:38:15	0.047	0.0436	0.0483
6:37:30	0.1503	0.1536	0.1469	0.1282	0.1802	0.1655	0.1735	0.1635	0.0028	-0.0002	0.0194	0.0246	0.2768	0.2799	0.3728	0.3954	0.0071	0.0006	0.0464	0.0568	0.2085	0.2054	0.222	0.2459	6:38:45	0.047	0.043	0.0483
6:38:00	0.153	0.1536	0.1465	0.127	0.1791	0.1667	0.1777	0.1659	-0.0004	0	0.0196	0.0248	0.2797	0.2868	0.3807	0.415	0.0066	-0.0001	0.0461	0.0568	0.2072	0.213	0.2248	0.2484	6:39:15	0.0471	0.0426	0.0484
6:38:30	0.154	0.1539	0.1436	0.1285	0.1739	0.1621	0.1722	0.1644	-0.0005	-0.0004	0.019	0.0245	0.2765	0.2805	0.3779	0.3989	0.0069	-0.0003	0.0461	0.0572	0.2047	0.2108	0.2209	0.2472	6:39:45	0.0474	0.0434	0.0488
6:39:00	0.1503	0.1515	0.1448	0.1269	0.1793	0.1644	0.1752	0.1641	0.0001	-0.0003	0.0198	0.0252	0.2751	0.2797	0.3737	0.3992	0.0075	0.0003	0.0452	0.0571	0.2042	0.2097	0.2205	0.239	6:40:15	0.0464	0.0429	0.0483
6:39:30	0.1503	0.1508	0.1414	0.1259	0.182	0.1659	0.1776	0.1639	0.0002	-0.0007	0.0187	0.0245	0.2752	0.2784	0.3761	0.4041	0.0069	0.0005	0.0464	0.0571	0.2055	0.2082	0.2216	0.2411	6:40:45	0.0465	0.0428	0.0483
6:40:00	0.1526	0.1545	0.1436	0.1272	0.1761	0.1638	0.1751	0.1672	-0.0003	0	0.019	0.0249	0.2795	0.2865	0.3788	0.4026	0.0067	0.0004	0.0469	0.0571	0.2096	0.2138	0.2267	0.2466	6:41:15	0.0474	0.0432	0.0491
6:40:30	0.1504	0.155	0.1451	0.1271	0.1775	0.1643	0.1789	0.1656	0.0024	-0.0005	0.0183	0.0236	0.2829	0.2872	0.3849	0.4094	0.0075	0	0.0472	0.0574	0.2098	0.2117	0.2262	0.2496	6:41:45	0.0473	0.0429	0.0483
6:41:00	0.149	0.1526	0.144	0.1262	0.1796	0.165	0.1727	0.163	0.0033	-0.0011	0.0181	0.024	0.2847	0.2854	0.3754	0.4017	0.0074	-0.0001	0.0464	0.0576	0.2065	0.2075	0.223	0.2449	6:42:15	0.0472	0.0427	0.0487
6:41:30	0.1484	0.1493	0.1428	0.1255	0.1744	0.1633	0.1747	0.1659	0.0015	-0.0002	0.0197	0.0255	0.2827	0.2862	0.3827	0.4115	0.0066	0.0005	0.0458	0.0573	0.2077	0.2101	0.2277	0.2481	6:42:45	0.0471	0.0433	0.049
6:42:00	0.1503	0.1501	0.1439	0.1247	0.1745	0.1646	0.1749	0.1646	-0.0004	-0.0005	0.0186	0.0242	0.2832	0.2866	0.3864	0.4077	0.0068	0.0006	0.0477	0.058	0.2106	0.2111	0.2265	0.2493	6:43:15	0.0476	0.0432	0.0495
6:42:30	0.1506	0.1523	0.1432	0.1253	0.1784	0.1652	0.173	0.1633	0.0033	-0.0001	0.0192	0.0251	0.2747	0.2807	0.3753	0.4001	0.0073	0.0003	0.0461	0.0571	0.2058	0.2066	0.2194	0.242	6:43:45	0.0479	0.0484	0.0493
6:43:00	0.1472	0.1509	0.1423	0.1246	0.1775	0.1647	0.176	0.1661	0.0035	-0.0001	0.0193	0.025	0.285	0.2875	0.3854	0.4067	0.0075	0.0008	0.0475	0.0577	0.2096	0.2139	0.225	0.2485	6:44:15	0.0471	0.0424	0.0489
6:43:30	0.1495	0.1499	0.1415	0.1263	0.1719	0.1619	0.1743	0.1639	0.0033	-0.0003	0.0188	0.0249	0.2806	0.284	0.379	0.4063	0.0077	0.0006	0.0472	0.0575	0.2046	0.2118	0.2227	0.246	6:44:45	0.0477	0.043	0.0487
6:44:00	0.1496	0.1528	0.1419	0.1259	0.1767	0.1655	0.1782	0.1659	0.0009	-0.0003	0.0195	0.0254	0.2868	0.2892	0.3825	0.4124	0.0072	0.0002	0.0467	0.0578	0.2101	0.2138	0.2267	0.2479	6:45:15	0.0476	0.0434	0.0492
6:44:30	0.1471	0.1492	0.1429	0.1248	0.177	0.1641	0.1745	0.1645	0.0011	-0.0005	0.0184	0.0247	0.2804	0.2821	0.3821	0.4054	0.0072	0.0007	0.0475	0.0576	0.205	0.2081	0.2191	0.242	6:45:45	0.0474	0.0434	0.049
6:45:00	0.1484	0.1505	0.1408	0.1237	0.1715	0.1616	0.1734	0.1618	-0.0003	0.0002	0.0191	0.0252	0.2829	0.2832	0.3797	0.4055	0.0072	0.0006	0.0473	0.0583	0.2064	0.21	0.2226	0.2445	6:46:15	0.0468	0.0432	0.0487
6:45:30	0.1474	0.1529	0.1438	0.1247	0.1782	0.1641	0.1751	0.1611	0.0001	-0.0003	0.0189	0.0251	0.2835	0.2875	0.3827	0.4105	0.0067	0.0003	0.0472	0.0582	0.2064	0.2096	0.2232	0.2445	6:46:45	0.048	0.044	0.0485
6:46:00	0.1483	0.1505	0.1433	0.125	0.177	0.164	0.175	0.1652	0.0015	0	0.0186	0.0248	0.2877	0.2902	0.3861	0.4093	0.0074	0.0008	0.0465	0.0581	0.2082	0.2114	0.2272	0.2507	6:47:15	0.0472	0.043	0.0489
6:46:30	0.147	0.1506	0.1423	0.1238	0.1748	0.1635	0.1747	0.164	-0.0007	-0.0002	0.0182	0.0242	0.2836	0.2914	0.3829	0.4072	0.0071	0.0005	0.0478	0.0581	0.2055	0.2103	0.2198	0.2415	6:47:45	0.047	0.0469	0.0483
6:47:00	0.1478	0.1485	0.1383	0.1239	0.1726	0.1609	0.1728	0.1623	0.0006	-0.0003	0.0196	0.0257	0.2845	0.2888	0.3853	0.4128	0.0069	0.0007	0.0466	0.0583	0.2056	0.2112	0.2234	0.2474	6:48:15	0.0467	0.0478	0.0486
6:47:30	0.15	0.1509	0.1391	0.1238	0.1762	0.1604	0.1737	0.162	0.0031	0.0002	0.0183	0.0242	0.2832	0.2848	0.3821	0.4099	0.0077	0.0009	0.0481	0.0584	0.2041	0.2069	0.2195	0.242	6:48:45	0.0475	0.0514	0.0487
6:48:00	0.1497	0.1489	0.1427	0.1242	0.1748	0.1585	0.1699	0.1589	0.0007	-0.0007	0.0218	0.0279	0.2803	0.2811	0.3742	0.4022	0.006	-0.0001	0.0422	0.0561	0.1997	0.2027	0.2173	0.2378	6:49:15	0.0474	0.0432	0.0492
6:48:30	0.1474	0.151	0.1417	0.1244	0.1723	0.1597	0.1705	0.1595	0.0026	-0.0002	0.0191	0.0252	0.2813	0.287	0.3801	0.4079	0.0065	0.0006	0.0476	0.0579	0.2062	0.2066	0.2214	0.2433	6:49:45	0.0481	0.0434	0.0494
6:49:00	0.1467	0.148	0.1392	0.122	0.1731	0.1566	0.1671	0.1597	-0.0016	-0.001	0.0248	0.0312	0.2732	0.2789	0.3693	0.3978	0.0052	-0.0006	0.0372	0.0528	0.1985	0.2044	0.2153	0.2352	6:50:15	0.0473	0.0427	0.0484
6:49:30	0.1451	0.1468	0.1389	0.1188	0.1766	0.1613	0.1752	0.162	0.0011	-0.0003	0.0186	0.025	0.282	0.2862	0.3822	0.4079	0.0066	0.0003	0.0482	0.0586	0.2012	0.2066	0.2206	0.2444	6:50:45	0.0476	0.0431	0.0489
6:50:00	0.1434	0.1478	0.1421	0.1233	0.177	0.1645	0.1718	0.162	0.0013	-0.0003	0.018	0.0244	0.2871	0.2918	0.3841	0.4096	0.0076	0.0005	0.0484	0.0588	0.2099	0.2143	0.2247	0.2485	6:51:15	0.0469	0.0434	0.0495
6:50:30	0.1451	0.1478	0.1416	0.1242	0.1754	0.163	0.1682	0.1633	-0.0003	0	0.0185	0.0251	0.2838	0.2891	0.3853	0.4136	0.0073	0	0.0472	0.0584	0.2105	0.2112	0.2262	0.2478	6:51:45	0.0472	0.0427	0.0484
6:51:00	0.144	0.1455	0.1376	0.1217	0.1777	0.1625	0.1742	0.1621	0.0017	-0.0001	0.0189	0.025	0.2886	0.2926	0.3908	0.4148	0.0074	0.0007	0.0481	0.0592	0.2093	0.2121	0.2221	0.2479	6:52:15	0.0474	0.043	0.0486
6:51:30	0.1473	0.1497	0.1385	0.1229	0.1747	0.1593	0.1704	0.1604	-0.0004	-0.0005	0.0186	0.0252	0.2841	0.2904	0.3842	0.4063	0.007	0.0001	0.0479	0.0585	0.2053	0.2077	0.2178	0.2455	6:52:45	0.0478	0.0436	0.0495
6:52:00	0.1454	0.1481	0.1383	0.12	0.1817	0.1625	0.1757	0.1621	0.0009	0.0001	0.0187	0.0252	0.2883	0.2903	0.3839	0.4151	0.0073	0.0009	0.0476	0.0592	0.2056	0.2099	0.2213	0.2437	6:53:15	0.0482	0.0437	0.0493
6:52:29	0.1473	0.1476	0.1382	0.12	0.1738	0.1611	0.1729	0.1621	-0.0001	-0.0005	0.0187	0.0251	0.2881	0.2905	0.3858	0.409	0.0074	0.0005	0.0479	0.0587	0.2035	0.2074	0.2204	0.2422	6:53:45	0.0477	0.0431	0.0494
6:53:00	0.1434	0.147	0.1363	0.1198	0.1721	0.1601	0.1761	0.1611	0.0029	-0.0005	0.0183	0.0251	0.2896	0.2929	0.3963	0.4212	0.0072	0.0002	0.0483	0.0591	0.2059	0.2101	0.2254	0.2491	6:54:15	0.0472	0.0433	0.0484
6:53:29	0.1482	0.1494	0.1417	0.1227	0.1756	0.1605	0.1713	0.1606	0.0033	0	0.0183	0.0246	0.2891	0.2929	0.391	0.4173	0.0073	0.0004	0.0481	0.0589	0.2053	0.2086	0.2246	0.2456	6:54:45	0.0478	0.0429	0.049
6:54:00	0.1474	0.1471	0.1402	0.1217	0.1754	0.1608	0.1727	0.1604	0.0028	-0.0002	0.0178	0.0242	0.2876	0.2906	0.3927	0.4176	0.0071	0.0002	0.0485	0.0596	0.2071	0.2072	0.2225	0.2444	6:55:15	0.0481	0.043	0.0492
6:54:30	0.1461	0.1455	0.1383	0.1224	0.1738	0.1609	0.1724	0.1616	0.0036	-0.0004	0.0179	0.0247	0.2877	0.292	0.3931	0.4217	0.007	0.0005	0.0492	0.0591	0.2069	0.2103	0.225	0.2505	6:55:45	0.0483	0.0434	0.0496
6:55:00	0.1464	0.1476	0.1376	0.1212	0.1749	0.1602	0.1792	0.1602	0.0033	-0.0004	0.0188	0.0252	0.2904	0.2931	0.3934	0.4205	0.007	0	0.0478	0.0584	0.2066	0.2101	0.2224	0.2468	6:56:15	0.0477	0.0427	0.0489
6:55:30	0.1434	0.1437	0.1352	0.1203	0.1708	0.1598	0.1715	0.1609	0.0026	0.0001	0.0188	0.0254	0.289	0.2926	0.3931	0.4185	0.0069	0.0002	0.0485	0.0593	0.2037	0.2114	0.2243	0.2462	6:56:45	0.0479	0.0429	0.049
6:55:59	0.1432	0.146	0.1385	0.1228	0.1758	0.1588	0.1692	0.1597	0.0034	-0.0009	0.0185	0.0251	0.2904	0.2969	0.3946	0.4201	0.0072	0.0006	0.0484	0.0598	0.2057	0.2096	0.2238	0.2482	6:57:15	0.0482	0.0432	0.0497
6:56:30	0.1419	0.1431	0.1345	0.1176	0.1732	0.1581	0.1677	0.1602	0.0016	-0.0004	0.0189	0.0254	0.2897	0.2922	0.3934	0.418	0.0069	0.0006	0.049	0.0596	0.2048	0.2083	0.2223	0.2431	6:57:45	0.0475	0.0433	0.0491
6:57:00	0.1444	0.1441	0.134	0.1182	0.1684	0.1597	0.1708	0.1616	-0.0004	-0.0004	0.0187	0.0252	0.2783	0.2852	0.3798	0.4105	0.0073	0.0006	0.0487	0.0594	0.2022	0.2056	0.2147	0.2404	6:58:15	0.048	0.0434	0.0494
6:57:30	0.1416	0.1434	0.1352	0.1165	0.1676	0.159	0.1709	0.1585	0.0016	-0.0002	0.0187	0.0254	0.2874	0.2916	0.3932	0.4198	0.0066	0.0004	0.0488	0.0596	0.2029	0.2074	0.223	0.2416	6:58:45	0.0485	0.0437	0.0493
6:58:00	0.1426	0.1442	0.1374	0.1215	0.1733	0.1591	0.1704	0.158	0.0027	-0.0002	0.0187	0.0254	0.284	0.2874	0.3929	0.4148	0.0071	0.0007	0.0487	0.0597	0.204	0.2054	0.2208	0.244	6:59:15	0.048	0.0433	0.0493
6:58:30	0.1416	0.1436	0.1372	0.1189	0.1751	0.1611	0.1737	0.1587	-0.0007	-0.0007	0.0189	0.0258	0.2918	0.2924	0.389	0.4148	0.0069	0.0001	0.0486	0.0595	0.2032	0.2089	0.2207	0.2421	6:59:45	0.0476	0.0428	0.0487
6:59:00	0.1431	0.1454	0.1379	0.1198	0.1687	0.1562	0.1702	0.1587	0.0028	0	0.0183	0.0247	0.2856	0.2913	0.3898	0.4109	0.0068	0.0008	0.0491	0.06	0.2007	0.2053	0.2181	0.2433	7:00:15	0.0486	0.0435	0.05
6:59:30	0.142	0.1437	0.1335	0.1168	0.1679	0.1602	0.1695	0.1582	-0.0001	0.0003	0.0192	0.0261	0.2872	0.2931	0.3809	0.4065	0.007	0.0011	0.0496	0.0604	0.2086	0.2101	0.2157	0.238	7:00:45	0.0475	0.0432	0.0494
7:00:00	0.1412	0.1408	0.1319	0.1149	0.1692	0.1575	0.1687	0.1594	-0.0004	-0.0005	0.018	0.0246	0.2883	0.2939	0.3939	0.4257	0.0064	0.0005	0.0494	0.0602	0.2008	0.2095	0.2188	0.2451	7:01:15	0.0485	0.0432	0.0491
7:00:30	0.1431	0.1432	0.133	0.1195	0.1709	0.1575	0.1701	0.1568	0.0009	-0.0003	0.0194	0.0262	0.2885	0.2911	0.393	0.4172	0.007	0.0005	0.0493	0.0606	0.2009	0.2044	0.2186	0.2415	7:01:45	0.0477	0.046	0.0494
7:01:00	0.1384	0.1384	0.1321	0.1164	0.1729	0.1592	0.1721	0.1597	0.0022	-0.0005	0.0189	0.026	0.2913	0.2967	0.3946	0.4216	0.007	0.0002	0.0493	0.06	0.2034	0.2059	0.2221	0.2447	7:02:15	0.0479	0.0441	0.0491
7:01:30	0.1435	0.1453	0.1331	0.1183	0.1726	0.157	0.1696	0.1555	0.0041	-0.0004	0.0189	0.0257	0.2837	0.2897	0.3867	0.4115	0.007	0.0002	0.049	0.0601	0.1999	0.2028	0.2177	0.2405	7:02:45	0.0483	0.0436	0.0494
7:02:00	0.1377	0.1408	0.1301	0.1152	0.1709	0.1565	0.1668	0.1542	-0.0008	-0.0005	0.0191	0.026	0.2866	0.2914	0.3884	0.4172	0.0071	0.0008	0.0491	0.0602	0.2001	0.2025	0.2179	0.24	7:03:15	0.0479	0.0436	0.0489
7:02:30	0.1398	0.1407	0.1326	0.1161	0.1711	0.1603	0.1693	0.1589	-0.0001	-0.0004	0.0188	0.0258	0.2864	0.2854	0.3843	0.4127	0.007	-0.0001	0.0484	0.0602	0.2006	0.2056	0.2141	0.2367	7:03:45	0.0483	0.0437	0.0493
7:03:00	0.1382	0.1396	0.1328	0.1154	0.1787	0.1595	0.167	0.1565	-0.0003	-0.0003	0.0188	0.0254	0.2888	0.2869	0.38	0.4098	0.007	0.0002	0.0487	0.0605	0.2021	0.213	0.2146	0.241	7:04:15	0.0475	0.0428	0.0487
7:03:30	0.1394	0.1404	0.1318	0.1162	0.1698	0.1578	0.1688	0.1576	-0.0002	-0.0005	0.0191	0.0259	0.2912	0.2933	0.3959	0.4238	0.0068	0.0004	0.0495	0.06	0.2027	0.2079	0.2225	0.2444	7:04:45	0.0486	0.0433	0.0494
7:04:00	0.1386	0.1403	0.1308	0.1154	0.1693	0.1541	0.1669	0.1537	0.001	0	0.0187	0.0255	0.2874	0.2908	0.392	0.4186	0.0072	0.0007	0.0502	0.061	0.1988	0.2033	0.2176	0.2409	7:05:15	0.0479	0.0431	0.0495
7:04:30	0.1382	0.1382	0.1316	0.1145	0.1705	0.1552	0.1681	0.156	0.0022	-0.0002	0.018	0.0254	0.2924	0.2963	0.3947	0.4255	0	0.0009	0.0506	0.0611	0.2003	0.2051	0.2207	0.2436	7:05:45	0.0483	0.0432	0.0492
7:05:00	0.1349	0.1375	0.1308	0.1137	0.1688	0.1582	0.1729	0.1589	0.0015	-0.0005	0.0187	0.0259	0.2954	0.3017	0.3903	0.414	0	0.0001	0.0497	0.0606	0.2047	0.2112	0.2186	0.238	7:06:15	0.0481	0.0429	0.049
7:05:30	0.1394	0.1421	0.1315	0.1157	0.1693	0.1559	0.1645	0.1559	0.0009	-0.0006	0.0188	0.0258	0.291	0.2969	0.3941	0.4172	0.005	0.0003	0.0485	0.0605	0.1997	0.2057	0.2184	0.2419	7:06:45	0.0476	0.044	0.0493
7:06:00	0.137	0.137	0.13	0.1142	0.1716	0.1558	0.1698	0.156	-0.0003	-0.0006	0.0193	0.0266	0.2935	0.2953	0.3951	0.4201	0.0064	0.0005	0.0492	0.0608	0.201	0.2046	0.217	0.2438	7:07:15	0.0479	0.043	0.0487
7:06:30	0.1366	0.1411	0.1308	0.1151	0.1701	0.1561	0.1646	0.1555	-0.0008	-0.0003	0.0187	0.0261	0.292	0.2982	0.3942	0.4173	0.0067	0.0003	0.0492	0.0608	0.2039	0.2033	0.2206	0.2424	7:07:45	0.0482	0.0429	0.0487
7:07:00	0.1369	0.1376	0.1303	0.1139	0.1685	0.1559	0.1739	0.1564	-0.0006	0.0002	0.0195	0.0265	0.2954	0.3016	0.398	0.4283	0.0064	0.0006	0.0499	0.0614	0.2017	0.2062	0.2216	0.2435	7:08:15	0.0481	0.0432	0.049
7:07:30	0.1376	0.1391	0.1302	0.1128	0.1682	0.1577	0.1644	0.1557	0.0011	-0.0008	0.0192	0.0263	0.2958	0.3004	0.3966	0.4255	0.0066	0.0004	0.049	0.0608	0.2037	0.2074	0.2198	0.2463	7:08:45	0.048	0.0439	0.0492
7:08:00	0.1378	0.1357	0.1263	0.1107	0.1741	0.1531	0.1643	0.153	-0.0011	-0.001	0.0244	0.0315	0.2825	0.2873	0.3841	0.4098	0.0055	-0.0006	0.041	0.0568	0.1916	0.1984	0.2108	0.2272	7:09:15	0.0481	0.043	0.0493
7:08:30	0.135	0.1375	0.1283	0.1112	0.1663	0.1541	0.1671	0.1558	-0.0001	-0.0004	0.0191	0.0263	0.2966	0.2976	0.3975	0.4236	0.0066	0.0006	0.05	0.0612	0.2024	0.2045	0.2206	0.2433	7:09:45	0.0487	0.0436	0.0491
7:09:00	0.1386	0.1376	0.13	0.1142	0.1642	0.1515	0.1653	0.1546	0.0006	-0.0003	0.0187	0.0258	0.2898	0.2963	0.3966	0.4249	0.0068	0.0002	0.0498	0.061	0.1998	0.2055	0.2192	0.2429	7:10:15	0.0479	0.0434	0.0496
7:09:30	0.1363	0.1369	0.1304	0.1134	0.173	0.1579	0.1703	0.1581	-0.0005	-0.0006	0.0188	0.026	0.2892	0.2983	0.3982	0.4281	0.0065	0.0005	0.0494	0.0609	0.2003	0.2042	0.2148	0.241	7:10:45	0.048	0.0428	0.0493
7:10:00	0.1403	0.1388	0.1312	0.112	0.1653	0.1524	0.1648	0.1544	0.0026	-0.0004	0.0195	0.0268	0.289	0.2924	0.3855	0.4121	0.0074	0.0004	0.05	0.0611	0.1981	0.1966	0.2126	0.2384	7:11:15	0.0481	0.0435	0.0491
7:10:30	0.1348	0.1324	0.129	0.112	0.1661	0.1521	0.1656	0.1554	0.0006	-0.0001	0.0177	0.0252	0.2896	0.2954	0.3972	0.4267	0.0062	-0.0001	0.0499	0.0617	0.1969	0.2074	0.2177	0.2427	7:11:45	0.0481	0.0436	0.049
7:11:00	0.1363	0.1363	0.1288	0.113	0.1663	0.1544	0.1681	0.1552	-0.0006	-0.0006	0.0188	0.0262	0.2926	0.2958	0.3963	0.4259	-0.0005	0.0007	0.0504	0.0619	0.2007	0.2055	0.2168	0.2397	7:12:15	0.0478	0.0431	0.0495
7:11:30	0.1373	0.1377	0.1289	0.1141	0.166	0.1557	0.1677	0.153	0.0009	-0.0006	0.0189	0.0265	0.2941	0.2983	0.3996	0.4264	0.0043	0.0003	0.0509	0.0614	0.2007	0.2025	0.2189	0.2451	7:12:45	0.0481	0.0438	0.0497
7:12:00	0.136	0.1358	0.1287	0.1153	0.1699	0.1536	0.1662	0.1551	0.002	-0.0006	0.0189	0.0264	0.294	0.2974	0.396	0.4226	0.0068	0.0001	0.0496	0.0612	0.1999	0.2026	0.2186	0.2413	7:13:15	0.0485	0.0429	0.0493
7:12:30	0.1367	0.1391	0.1295	0.1143	0.1666	0.1533	0.1641	0.1548	0.0033	-0.0004	0.0186	0.0261	0.2934	0.2989	0.3998	0.4292	0.0071	0.0004	0.0504	0.0616	0.1998	0.2023	0.2192	0.2395	7:13:45	0.0487	0.0439	0.0495
7:13:00	0.1348	0.1394	0.1297	0.1128	0.1663	0.1533	0.167	0.1531	0.0034	-0.0006	0.0187	0.0263	0.29	0.295	0.3933	0.423	0.0064	0.0002	0.0505	0.0614	0.1965	0.2001	0.2127	0.2361	7:14:15	0.0481	0.0434	0.0492
7:13:30	0.1328	0.1369	0.1291	0.1125	0.1675	0.153	0.1647	0.154	-0.0003	0	0.0183	0.0259	0.2945	0.3028	0.4	0.4295	0.0064	0.0006	0.0504	0.0621	0.2009	0.204	0.2182	0.2417	7:14:45	0.0487	0.0429	0.0489
7:14:00	0.1339	0.1344	0.1272	0.1108	0.1671	0.1535	0.1672	0.1529	0.0006	-0.0003	0.0191	0.0264	0.2912	0.2957	0.3948	0.4202	0.0062	0.0005	0.0507	0.0622	0.1967	0.2006	0.2143	0.2346	7:15:15	0.0477	0.0432	0.0488
7:14:30	0.1345	0.137	0.1308	0.1143	0.165	0.1505	0.1659	0.1532	0.0024	-0.0006	0.0187	0.0263	0.2951	0.2996	0.3973	0.4286	0.0067	0.0006	0.0502	0.0619	0.1974	0.203	0.2157	0.2409	7:15:45	0.0486	0.0432	0.0494
7:15:00	0.1336	0.137	0.1287	0.1122	0.1659	0.1525	0.163	0.1542	0.004	-0.0005	0.0192	0.0268	0.2932	0.302	0.4033	0.429	0.0071	0.0008	0.05	0.0622	0.1992	0.2047	0.2197	0.2409	7:16:15	0.049	0.0436	0.0495
7:15:30	0.1382	0.1384	0.1269	0.1111	0.165	0.1528	0.1659	0.152	-0.0005	-0.0003	0.0191	0.0267	0.292	0.3005	0.403	0.4298	0.0071	0.0003	0.0506	0.0621	0.1965	0.2019	0.2163	0.2409	7:16:45	0.0482	0.0432	0.0492
7:16:00	0.137	0.1381	0.1276	0.1115	0.1663	0.1513	0.1634	0.15	0.0032	-0.0002	0.018	0.0256	0.2907	0.2944	0.3984	0.4249	0.0028	0.0009	0.0508	0.0626	0.193	0.1979	0.2122	0.2369	7:17:15	0.0485	0.0432	0.0493
7:16:29	0.1353	0.1353	0.1259	0.1086	0.1665	0.1527	0.165	0.1539	-0.0001	-0.0001	0.018	0.0261	0.2939	0.2982	0.3962	0.4236	-0.0002	0.0007	0.0513	0.062	0.1976	0.2048	0.2149	0.2386	7:17:45	0.0484	0.0432	0.0492
7:17:00	0.1333	0.136	0.1275	0.1102	0.1668	0.1521	0.1667	0.153	0	-0.0007	0.0192	0.0267	0.295	0.297	0.3953	0.4244	0.0034	0.0008	0.0509	0.0624	0.1989	0.2055	0.2144	0.2376	7:18:15	0.0479	0.0437	0.0491
7:17:30	0.132	0.1353	0.1286	0.1112	0.1631	0.1511	0.1648	0.1539	0.0029	-0.0003	0.0185	0.0261	0.2924	0.2984	0.3991	0.4319	0.0066	0.0007	0.0509	0.0627	0.1968	0.2035	0.2174	0.2401	7:18:45	0.0483	0.0434	0.0486
7:18:00	0.1334	0.1363	0.1297	0.1097	0.1672	0.1525	0.1636	0.1516	0.0029	-0.0006	0.0178	0.0254	0.2959	0.3006	0.4005	0.426	0.0074	0.0003	0.0501	0.0624	0.1965	0.2007	0.215	0.2377	7:19:15	0.0481	0.043	0.0491
7:18:30	0.1342	0.1363	0.1268	0.1096	0.1676	0.1528	0.1668	0.155	-0.0006	-0.0005	0.0191	0.0267	0.2945	0.3018	0.4026	0.433	0.0071	0.0005	0.0508	0.0626	0.1994	0.205	0.2157	0.2385	7:19:45	0.0483	0.0434	0.0496
7:18:59	0.1366	0.1358	0.1265	0.1089	0.1644	0.152	0.1681	0.1521	0.0008	-0.0003	0.0178	0.0254	0.2957	0.3027	0.4024	0.4318	0.0074	0.0004	0.0508	0.0626	0.1982	0.2047	0.2193	0.2402	7:20:15	0.049	0.045	0.049
7:19:30	0.1334	0.1337	0.127	0.1106	0.1667	0.1515	0.1644	0.1538	0.0005	0	0.0184	0.0259	0.2948	0.3013	0.4016	0.4299	0.003	0.0004	0.0504	0.0624	0.2005	0.2049	0.2174	0.2405	7:20:45	0.0489	0.044	0.05
7:20:00	0.1324	0.1358	0.1263	0.1094	0.1673	0.1529	0.1678	0.1542	0.0008	-0.0006	0.0184	0.0262	0.2838	0.2927	0.3954	0.4247	0	0.0004	0.0504	0.0628	0.1935	0.1996	0.2086	0.235	7:21:15	0.0487	0.0433	0.0492
7:20:29	0.1312	0.1342	0.1274	0.1085	0.1642	0.1501	0.163	0.1518	-0.0007	-0.0005	0.0173	0.0251	0.2932	0.2969	0.3979	0.4289	-0.0005	0.0003	0.0517	0.0626	0.1949	0.2005	0.2104	0.2349	7:21:45	0.0483	0.0435	0.0494
7:21:00	0.134	0.1331	0.1268	0.1095	0.1668	0.1506	0.164	0.1509	0.0035	-0.0002	0.0181	0.0259	0.2936	0.3045	0.4042	0.4318	0.0003	0.0008	0.0517	0.0627	0.1971	0.2039	0.2143	0.2413	7:22:15	0.0481	0.0431	0.0487
7:21:29	0.1312	0.133	0.1257	0.1078	0.1683	0.1505	0.1634	0.1533	0.0031	-0.0001	0.0183	0.026	0.2984	0.3055	0.4039	0.4317	-0.0005	0.0001	0.0511	0.063	0.1998	0.2032	0.218	0.2411	7:22:45	0.0481	0.0442	0.0491
7:22:00	0.1302	0.1324	0.1268	0.1087	0.1671	0.1517	0.1625	0.1519	0.0037	-0.0006	0.0182	0.0259	0.2997	0.3048	0.4085	0.4306	0.0001	0	0.0509	0.0625	0.1954	0.2013	0.2173	0.2426	7:23:15	0.0482	0.043	0.0499
7:22:30	0.1301	0.1328	0.1243	0.1087	0.1665	0.1512	0.1646	0.1527	0.003	-0.0003	0.0179	0.0258	0.3005	0.3063	0.4082	0.4384	0.0001	0.0003	0.0511	0.0627	0.1996	0.2039	0.2167	0.2435	7:23:45	0.0485	0.0435	0.0487
7:23:00	0.131	0.1323	0.1245	0.1086	0.168	0.1508	0.1654	0.1525	0.0033	0.0001	0.0173	0.0251	0.2982	0.3053	0.4091	0.4365	-0.0003	0.0004	0.0524	0.0631	0.1974	0.202	0.2189	0.243	7:24:15	0.048	0.0431	0.0493
7:23:30	0.1332	0.1348	0.1268	0.1093	0.166	0.1521	0.1641	0.1528	-0.0005	-0.0006	0.018	0.0263	0.3007	0.3052	0.4068	0.4371	-0.0003	0	0.0513	0.0626	0.1985	0.207	0.2202	0.2431	7:24:45	0.0482	0.0435	0.0494
7:24:00	0.1312	0.1332	0.124	0.1077	0.1617	0.1485	0.1632	0.1507	0.0007	0	0.0183	0.0261	0.2967	0.3023	0.4037	0.4323	0.0025	0.0002	0.0512	0.0632	0.1969	0.2023	0.2133	0.2392	7:25:15	0.0487	0.043	0.0489
7:24:30	0.1292	0.1318	0.1233	0.1066	0.1662	0.1517	0.1632	0.1488	-0.0001	-0.0003	0.0179	0.026	0.2962	0.3032	0.4053	0.4314	0.0027	0.0005	0.0509	0.0629	0.1957	0.1999	0.2131	0.2393	7:25:45	0.0489	0.0433	0.0488
7:25:00	0.1283	0.1296	0.1211	0.1056	0.1666	0.1503	0.1632	0.1534	-0.0006	-0.0001	0.0181	0.0265	0.2973	0.3037	0.4037	0.4314	0.0034	0.0002	0.0512	0.0629	0.1964	0.2009	0.2134	0.2372	7:26:15	0.0483	0.0431	0.0494
7:25:29	0.1298	0.1296	0.1224	0.1067	0.1632	0.1471	0.1623	0.1489	0.0001	-0.0003	0.0181	0.0259	0.2993	0.3092	0.4073	0.4345	0.004	0.0005	0.0513	0.0631	0.1995	0.2032	0.2153	0.2396	7:26:45	0.0487	0.0431	0.0496
7:26:00	0.1305	0.1285	0.1212	0.1056	0.1633	0.1474	0.1615	0.1513	-0.0004	-0.0003	0.0175	0.0264	0.2961	0.3033	0.4069	0.434	0.0069	-0.0002	0.0509	0.0626	0.1957	0.2011	0.216	0.2361	7:27:15	0.048	0.0433	0.0488
7:26:30	0.1282	0.131	0.1231	0.1057	0.1614	0.1481	0.1584	0.15	0.0022	-0.0002	0.017	0.0254	0.2932	0.3012	0.4042	0.4314	0.0069	-0.0001	0.0514	0.0633	0.1908	0.1954	0.2106	0.236	7:27:45	0.048	0.0435	0.0487
7:27:00	0.131	0.1306	0.1226	0.1069	0.1628	0.1487	0.1621	0.1493	0.0034	-0.0004	0.0168	0.0253	0.2989	0.3034	0.4061	0.4339	0.0075	0.0006	0.0525	0.064	0.1959	0.1989	0.2145	0.2385	7:28:15	0.0493	0.0482	0.0491
7:27:30	0.1298	0.1286	0.122	0.1042	0.1632	0.1478	0.1605	0.1498	0.0034	-0.0003	0.018	0.0264	0.2949	0.302	0.4048	0.4333	0.0078	0.0001	0.051	0.0635	0.1937	0.1995	0.2125	0.2377	7:28:45	0.048	0.0438	0.0494
7:27:59	0.1279	0.1284	0.1182	0.1017	0.1628	0.1465	0.1619	0.1495	-0.0007	-0.0003	0.0179	0.0263	0.2943	0.293	0.3889	0.4162	0.0075	0.0008	0.0512	0.0637	0.1986	0.1992	0.2126	0.2351	7:29:15	0.048	0.0429	0.0489
7:28:30	0.1277	0.1277	0.1204	0.1053	0.164	0.1495	0.1605	0.1503	-0.0008	-0.0007	0.0183	0.0269	0.2917	0.2994	0.4011	0.4272	0.0073	0.0004	0.0513	0.0635	0.1916	0.1967	0.2076	0.2327	7:29:45	0.0489	0.0436	0.049
7:29:00	0.1258	0.1276	0.1215	0.1028	0.1655	0.1484	0.16	0.1487	0.0003	-0.0003	0.0182	0.0266	0.2949	0.3016	0.4008	0.4295	0.0075	0.0005	0.0503	0.0636	0.1928	0.1988	0.2091	0.2355	7:30:15	0.0479	0.0435	0.049
7:29:30	0.1261	0.1281	0.1217	0.1045	0.162	0.149	0.1631	0.1494	0.0003	-0.0004	0.0178	0.0264	0.3036	0.3082	0.408	0.4384	0.0075	0.0006	0.051	0.0633	0.1989	0.2031	0.2158	0.241	7:30:45	0.0489	0.0433	0.0489
7:30:00	0.1279	0.1278	0.1198	0.1035	0.1656	0.1515	0.1635	0.1507	-0.0005	-0.0003	0.0175	0.0261	0.2982	0.3069	0.4052	0.4321	0.0072	0.0008	0.0504	0.0633	0.1932	0.1994	0.2125	0.2345	7:31:15	0.0484	0.0443	0.0489
7:30:30	0.1291	0.1302	0.1205	0.1046	0.1632	0.1487	0.1604	0.1495	0.003	-0.0005	0.0176	0.026	0.301	0.3062	0.4082	0.4366	0.007	0.0004	0.0511	0.0638	0.1948	0.2001	0.2159	0.2377	7:31:45	0.0484	0.0428	0.0494
7:31:00	0.1268	0.1287	0.1197	0.1029	0.1641	0.1493	0.1612	0.1512	0.0022	-0.0005	0.0172	0.0259	0.2969	0.298	0.4031	0.431	0.0069	0.0002	0.0512	0.0638	0.195	0.1982	0.2116	0.2334	7:32:15	0.0486	0.0432	0.049
7:31:30	0.1267	0.1258	0.1186	0.1034	0.1614	0.1473	0.1598	0.1497	0.0007	-0.0001	0.0161	0.0248	0.2983	0.306	0.4079	0.4378	0.0074	0.0008	0.0519	0.0642	0.1955	0.1988	0.2124	0.2383	7:32:45	0.0489	0.0435	0.0498
7:32:00	0.128	0.1281	0.1182	0.1034	0.1682	0.1502	0.1616	0.1497	0.0016	-0.0001	0.0175	0.0259	0.3025	0.306	0.4025	0.4302	0.0072	0.0006	0.0511	0.0643	0.194	0.1997	0.2106	0.239	7:33:15	0.0492	0.0434	0.0493
7:32:30	0.127	0.1287	0.1187	0.1021	0.1643	0.147	0.1573	0.147	0.0029	-0.0004	0.0175	0.0264	0.2963	0.3003	0.3963	0.4242	0.0074	0.0005	0.0506	0.0636	0.1938	0.1984	0.2122	0.2348	7:33:45	0.0489	0.0441	0.0497
7:33:00	0.1241	0.1248	0.1182	0.1009	0.1622	0.1469	0.1591	0.1499	-0.0008	-0.0006	0.017	0.0258	0.2987	0.3044	0.4052	0.4358	0.0072	0.0007	0.0518	0.0639	0.1926	0.1972	0.2126	0.2369	7:34:15	0.0483	0.043	0.049
7:33:30	0.1266	0.1258	0.1183	0.1026	0.1647	0.1477	0.161	0.1492	0.0015	-0.0008	0.0173	0.026	0.3015	0.3089	0.4096	0.4378	0.0075	0	0.0516	0.0638	0.195	0.1988	0.2141	0.2371	7:34:45	0.049	0.0447	0.0494
7:34:00	0.126	0.1286	0.1206	0.1033	0.1613	0.1475	0.1604	0.1496	0.0013	0	0.0162	0.0249	0.3009	0.31	0.407	0.4397	0.0077	0.0006	0.0514	0.0645	0.1964	0.202	0.217	0.2393	7:35:15	0.0483	0.0438	0.0498
7:34:30	0.1254	0.1283	0.12	0.1037	0.1635	0.1487	0.1604	0.1487	0.0016	-0.0006	0.0171	0.0258	0.3028	0.3105	0.4123	0.4436	0.0073	0.0006	0.0509	0.0635	0.1964	0.2017	0.2161	0.2391	7:35:45	0.0484	0.0435	0.049
7:35:00	0.1262	0.1277	0.1184	0.1003	0.1623	0.1462	0.1591	0.1468	0.002	-0.0001	0.0164	0.0251	0.3006	0.3088	0.4111	0.4314	0.0078	0.0007	0.0522	0.0641	0.1942	0.1977	0.2134	0.2379	7:36:15	0.0485	0.043	0.0493
7:35:30	0.128	0.1277	0.1178	0.1016	0.1605	0.1464	0.1574	0.148	0.0031	-0.0003	0.0167	0.0258	0.2962	0.3052	0.4096	0.4388	0.0074	0.0003	0.052	0.0638	0.1944	0.1983	0.211	0.2374	7:36:45	0.0485	0.0434	0.0494
7:36:00	0.1256	0.1281	0.1202	0.1038	0.1601	0.1474	0.1607	0.149	0.0034	-0.0007	0.0167	0.0254	0.3036	0.3082	0.4104	0.4361	0.0074	0.0004	0.0515	0.064	0.1937	0.1952	0.2122	0.2394	7:37:15	0.0487	0.0432	0.0492
7:36:30	0.1255	0.1281	0.1209	0.1012	0.1596	0.1471	0.158	0.1466	0.0042	-0.0002	0.0156	0.0248	0.3016	0.3076	0.413	0.4419	0.0069	-0.0002	0.0518	0.0638	0.1935	0.1983	0.2145	0.2369	7:37:45	0.0485	0.0436	0.0493
7:37:00	0.1244	0.1239	0.1166	0.1014	0.1638	0.1474	0.1598	0.15	0.0002	-0.0003	0.0171	0.0261	0.3028	0.3118	0.4128	0.4427	0.0075	0.0004	0.0516	0.0642	0.194	0.2021	0.2162	0.2385	7:38:15	0.0486	0.0435	0.0487
7:37:30	0.1262	0.1259	0.1179	0.1026	0.1591	0.1464	0.1581	0.1465	0.0027	-0.0003	0.0169	0.0257	0.3017	0.3048	0.4071	0.4361	0.007	0.0006	0.0514	0.064	0.1916	0.1969	0.211	0.2358	7:38:45	0.0489	0.0438	0.0498
7:38:00	0.1226	0.1244	0.1161	0.1018	0.1639	0.1464	0.1579	0.1469	0.0021	-0.0001	0.0165	0.0258	0.301	0.3071	0.4058	0.4342	0.0071	0.0005	0.0507	0.0644	0.1936	0.1966	0.2121	0.2358	7:39:15	0.0484	0.043	0.0488
7:38:30	0.1225	0.1251	0.1175	0.1012	0.1587	0.146	0.1579	0.1474	0.0031	-0.0005	0.0162	0.0252	0.2979	0.3039	0.4108	0.4423	0.0072	0.0003	0.0507	0.0639	0.1926	0.1997	0.2122	0.2355	7:39:45	0.048	0.0433	0.0482
7:39:00	0.1241	0.1258	0.1181	0.1029	0.1602	0.1468	0.1615	0.1478	-0.0006	-0.0002	0.0164	0.0254	0.2992	0.3088	0.4094	0.4407	0.0074	0.0002	0.051	0.064	0.192	0.1969	0.2122	0.2368	7:40:15	0.0489	0.0433	0.0495
7:39:30	0.125	0.1233	0.1154	0.0992	0.16	0.1444	0.1576	0.1459	0.0003	-0.0003	0.0154	0.0245	0.3017	0.3129	0.4096	0.4431	0.0072	0.0003	0.0516	0.065	0.1942	0.1977	0.2146	0.2369	7:40:45	0.0483	0.0434	0.049
7:40:00	0.1244	0.125	0.1161	0.1005	0.1592	0.1432	0.1555	0.146	0.0025	-0.0006	0.0158	0.0249	0.2984	0.3048	0.4103	0.439	0.0072	0.0007	0.0521	0.0644	0.1921	0.1954	0.2119	0.2353	7:41:15	0.0485	0.043	0.0486
7:40:30	0.1232	0.1234	0.1166	0.0993	0.1602	0.1443	0.1569	0.1454	-0.0002	-0.0005	0.0162	0.0254	0.2992	0.3013	0.4063	0.4326	0.0072	0.0004	0.0517	0.0642	0.1892	0.1947	0.2088	0.2329	7:41:45	0.0487	0.0434	0.0494
7:41:00	0.1231	0.1247	0.1161	0.0983	0.1592	0.1455	0.1592	0.1473	-0.0007	-0.0005	0.0159	0.0251	0.2985	0.3026	0.4041	0.4339	0.0074	-0.0002	0.0511	0.0641	0.1898	0.197	0.2048	0.2303	7:42:15	0.0481	0.043	0.0484
7:41:30	0.1251	0.1248	0.1151	0.0995	0.1626	0.146	0.1592	0.1471	0.0039	0	0.016	0.0251	0.2966	0.3008	0.395	0.4277	0.0074	0.0001	0.0512	0.0644	0.1886	0.1955	0.2067	0.2308	7:42:45	0.0484	0.0431	0.049
7:42:00	0.1235	0.1249	0.1172	0.1008	0.1584	0.1457	0.1567	0.1458	-0.0005	-0.0008	0.0168	0.0262	0.2985	0.3034	0.4058	0.4445	0.0075	0	0.0506	0.0644	0.1946	0.1974	0.2121	0.2381	7:43:15	0.048	0.0428	0.0494
7:42:29	0.1188	0.1217	0.1148	0.0986	0.1604	0.1441	0.1579	0.1467	-0.0001	-0.0001	0.0166	0.0258	0.3	0.3068	0.4087	0.4309	0.0072	0.0004	0.0512	0.065	0.1903	0.1973	0.2101	0.2362	7:43:45	0.0485	0.0429	0.0484
7:43:00	0.1215	0.1251	0.1148	0.0977	0.1648	0.1435	0.156	0.143	-0.001	-0.0009	0.0217	0.0312	0.2929	0.2948	0.3911	0.4155	0.0062	-0.0001	0.0426	0.0605	0.1859	0.1911	0.2013	0.2246	7:44:15	0.0489	0.0436	0.0495
7:43:30	0.1218	0.1223	0.1135	0.0967	0.1587	0.1451	0.157	0.1482	0.0036	0.0003	0.0159	0.0252	0.3009	0.3082	0.4071	0.4412	0.0069	0.0006	0.0509	0.0643	0.1916	0.1978	0.2147	0.2346	7:44:45	0.0485	0.0434	0.0483
7:44:00	0.1213	0.1239	0.1144	0.0973	0.1586	0.1438	0.1562	0.1465	0.0032	-0.0003	0.0158	0.0249	0.3034	0.3116	0.4117	0.4467	0.0071	0.0003	0.0517	0.0653	0.1921	0.1952	0.2135	0.2377	7:45:15	0.0482	0.0427	0.0488
7:44:30	0.1225	0.1246	0.1144	0.0993	0.1546	0.1409	0.1549	0.1429	-0.0009	-0.0006	0.0187	0.0285	0.2897	0.2994	0.4007	0.4241	0.0066	0	0.0457	0.0626	0.186	0.1939	0.2052	0.2262	7:45:45	0.0486	0.0426	0.0488
7:45:00	0.1243	0.1245	0.118	0.1018	0.1558	0.1441	0.1566	0.1461	0.0005	0.0002	0.0144	0.0237	0.2957	0.3017	0.4085	0.4329	0.0071	-0.0001	0.0519	0.065	0.1862	0.1927	0.2054	0.2334	7:46:15	0.0486	0.0436	0.0488
7:45:30	0.1225	0.1243	0.1159	0.1006	0.16	0.1421	0.1568	0.1452	-0.0002	-0.0001	0.0155	0.0249	0.2964	0.3047	0.4083	0.4359	0.0071	0.0008	0.0523	0.065	0.1898	0.1979	0.2106	0.2349	7:46:45	0.0484	0.043	0.0488
7:45:59	0.1208	0.1234	0.1147	0.0988	0.1605	0.1445	0.1568	0.1445	0.0007	0	0.0145	0.0243	0.2998	0.3029	0.4063	0.4365	0.0073	0.0004	0.0512	0.065	0.1885	0.1948	0.2073	0.2306	7:47:15	0.0484	0.0428	0.0489
7:46:30	0.1218	0.1226	0.1138	0.0972	0.1551	0.1441	0.1577	0.1471	-0.0007	-0.0002	0.0156	0.0252	0.3007	0.3101	0.4101	0.4419	0.0076	0.0008	0.051	0.0644	0.1918	0.1983	0.2117	0.2366	7:47:45	0.0489	0.0438	0.0493
7:46:59	0.1214	0.1231	0.1137	0.0994	0.1575	0.1427	0.1577	0.145	-0.0005	0	0.0156	0.0252	0.3049	0.3105	0.4138	0.4418	0.008	0.0006	0.0502	0.0648	0.1911	0.1949	0.2096	0.2338	7:48:15	0.0492	0.0437	0.049
7:47:30	0.1211	0.1233	0.1146	0.0985	0.1552	0.1438	0.1563	0.1447	0.0001	-0.0003	0.0142	0.0242	0.3033	0.3096	0.4136	0.443	0.0074	0.0003	0.0524	0.0656	0.1876	0.1948	0.211	0.2335	7:48:45	0.0486	0.0436	0.0491
7:47:59	0.1205	0.122	0.112	0.0971	0.1569	0.1415	0.1572	0.1462	-0.0005	0	0.0153	0.0254	0.3012	0.3092	0.4122	0.4402	0.0072	0.0004	0.0507	0.0648	0.1905	0.1972	0.2119	0.2356	7:49:15	0.0485	0.0435	0.0489
7:48:30	0.1194	0.1211	0.1123	0.0951	0.1558	0.143	0.1572	0.1443	0.0016	-0.0006	0.0146	0.0241	0.3022	0.307	0.4148	0.4414	0.0073	0.0006	0.0518	0.0655	0.1902	0.1951	0.2081	0.2355	7:49:45	0.0491	0.0432	0.0488
7:49:00	0.1205	0.1216	0.1131	0.098	0.163	0.1484	0.1574	0.147	-0.0003	-0.0006	0.0156	0.0258	0.3009	0.3054	0.4074	0.4317	0.0075	0.0004	0.0498	0.0643	0.1885	0.1978	0.2072	0.2285	7:50:15	0.0482	0.0433	0.0492
7:49:29	0.1186	0.1217	0.1134	0.0982	0.1583	0.1415	0.1536	0.1425	0.0009	-0.0001	0.0156	0.0253	0.3064	0.3107	0.4133	0.4426	0.0067	0.0001	0.0506	0.0647	0.1907	0.1966	0.2097	0.2357	7:50:45	0.0488	0.0434	0.0488
7:49:59	0.1189	0.1211	0.114	0.0962	0.1557	0.1423	0.1552	0.1441	-0.0009	-0.0005	0.0149	0.0249	0.3059	0.3112	0.4131	0.4405	0.0064	0	0.0503	0.0644	0.1902	0.1976	0.2098	0.2343	7:51:15	0.049	0.0437	0.049
7:50:30	0.1174	0.1195	0.1124	0.0957	0.1599	0.1415	0.1551	0.1447	0.0021	-0.0004	0.0146	0.0248	0.3044	0.3073	0.4126	0.4416	0.0074	0.0001	0.0516	0.065	0.1924	0.1924	0.209	0.2321	7:51:45	0.0484	0.0446	0.0481
7:50:59	0.1181	0.12	0.1116	0.0949	0.1569	0.1432	0.1554	0.1458	-0.0004	-0.0003	0.0151	0.0252	0.3035	0.3129	0.4157	0.447	0.0072	0.0006	0.0512	0.0649	0.1896	0.1957	0.2111	0.2327	7:52:15	0.0485	0.0433	0.0486
7:51:30	0.1178	0.1193	0.1118	0.0958	0.1587	0.1416	0.1542	0.1431	-0.0003	-0.0006	0.015	0.0256	0.3016	0.3068	0.4039	0.434	0.0073	0.0007	0.0502	0.065	0.1874	0.1932	0.206	0.2303	7:52:45	0.0487	0.043	0.0489
7:52:00	0.1212	0.1203	0.1129	0.0975	0.1564	0.1403	0.1532	0.1429	0.0011	-0.0004	0.0153	0.0251	0.3024	0.3095	0.4103	0.4422	0.007	0.0007	0.049	0.0646	0.1907	0.1954	0.2072	0.2319	7:53:15	0.0485	0.0434	0.049
7:52:30	0.1169	0.1178	0.1103	0.0958	0.1585	0.1423	0.1545	0.1451	0.0044	-0.0003	0.0144	0.0245	0.3072	0.3143	0.4198	0.4454	0.007	0.0009	0.0513	0.0655	0.189	0.1937	0.209	0.2373	7:53:45	0.0492	0.0428	0.0488
7:53:00	0.1166	0.1191	0.111	0.0953	0.1552	0.1421	0.1543	0.1434	0.0026	-0.0004	0.0158	0.0264	0.3051	0.3121	0.4136	0.4421	0.0071	0.0002	0.0476	0.0642	0.1902	0.1931	0.2079	0.2322	7:54:15	0.0477	0.043	0.0485
7:53:30	0.1182	0.1177	0.1088	0.0947	0.1566	0.1415	0.1528	0.1403	0.0022	0	0.0143	0.0245	0.3034	0.3102	0.4138	0.4432	0.007	0.0002	0.0507	0.0653	0.1868	0.193	0.2065	0.2302	7:54:45	0.0481	0.0509	0.0485
7:54:00	0.1145	0.117	0.1117	0.0953	0.1564	0.1421	0.1534	0.1439	-0.0001	-0.0007	0.0142	0.0246	0.3066	0.3139	0.4149	0.4426	0.0074	-0.0002	0.0515	0.0653	0.1901	0.1944	0.209	0.2357	7:55:15	0.0483	0.0432	0.0486
7:54:30	0.1138	0.1163	0.1098	0.093	0.1544	0.1399	0.1534	0.1446	-0.0006	0.0001	0.0136	0.0236	0.3046	0.3075	0.4103	0.4401	0.0066	0.0002	0.0512	0.0651	0.1844	0.1925	0.207	0.2311	7:55:45	0.0484	0.0429	0.0485
7:54:59	0.118	0.1186	0.1098	0.095	0.1556	0.1419	0.1549	0.1435	0.0021	-0.0002	0.0149	0.0251	0.3068	0.3154	0.4168	0.4448	0.0068	0.0003	0.0509	0.0656	0.1911	0.1956	0.2097	0.234	7:56:15	0.0483	0.0429	0.0488
7:55:30	0.116	0.1188	0.111	0.0937	0.1531	0.1397	0.1537	0.1437	0.0004	-0.0002	0.0132	0.0237	0.3025	0.3084	0.4128	0.4416	0.0067	-0.0003	0.0506	0.0656	0.188	0.1955	0.2078	0.2316	7:56:45	0.0486	0.0428	0.0487
7:56:00	0.1161	0.1165	0.1078	0.0943	0.1547	0.1402	0.1527	0.1434	0.0025	-0.0001	0.0151	0.0249	0.3042	0.3122	0.4176	0.4491	0.0072	-0.0005	0.0504	0.0653	0.1906	0.1956	0.2126	0.2352	7:57:15	0.0479	0.0424	0.0488
7:56:30	0.1179	0.1164	0.1092	0.0952	0.1542	0.1385	0.1548	0.1423	0.0033	-0.0002	0.0138	0.0242	0.3046	0.3124	0.4175	0.449	0.0066	0.0002	0.051	0.0654	0.1884	0.1937	0.2082	0.231	7:57:45	0.0484	0.0434	0.049
7:57:00	0.1142	0.1145	0.107	0.0925	0.1592	0.142	0.1548	0.1434	-0.0002	-0.0003	0.0137	0.0242	0.3055	0.3133	0.4105	0.4439	0.007	0.0001	0.0505	0.0656	0.1853	0.1931	0.204	0.2244	7:58:15	0.0487	0.0463	0.0487
7:57:30	0.1131	0.1134	0.1076	0.0908	0.1574	0.1417	0.1559	0.1437	-0.0005	-0.0003	0.0144	0.0252	0.3076	0.3136	0.4172	0.4424	0.0068	0.0003	0.0505	0.0653	0.1916	0.1962	0.2095	0.2337	7:58:45	0.0484	0.043	0.0483
7:58:00	0.1152	0.1146	0.1063	0.0922	0.1544	0.1387	0.1531	0.1416	-0.0005	-0.0006	0.014	0.0243	0.3042	0.312	0.415	0.4417	0.0064	0.0005	0.0508	0.0658	0.1878	0.1932	0.2069	0.2343	7:59:15	0.0489	0.0434	0.0489
7:58:30	0.1153	0.1171	0.1089	0.0919	0.1549	0.1387	0.1523	0.1408	-0.0007	-0.0004	0.0128	0.0232	0.3064	0.3135	0.4182	0.4508	0.0072	0.0001	0.0497	0.0659	0.1879	0.1948	0.2106	0.2319	7:59:45	0.048	0.0428	0.0487
7:58:59	0.115	0.1168	0.1072	0.0927	0.1566	0.1413	0.1555	0.1442	-0.0007	-0.0004	0.0146	0.0249	0.3097	0.3146	0.4195	0.4514	0.0069	0.0003	0.0498	0.0657	0.1888	0.1944	0.2104	0.234	8:00:15	0.0485	0.0429	0.0482
7:59:30	0.1138	0.1142	0.1066	0.0916	0.1536	0.1403	0.1542	0.1437	0.0008	-0.0002	0.0133	0.0243	0.3084	0.3163	0.4186	0.4476	0.0072	0.0003	0.0511	0.0658	0.189	0.196	0.2106	0.2353	8:00:45	0.0484	0.0432	0.0488
8:00:00	0.1132	0.1148	0.1086	0.0908	0.1545	0.1399	0.1516	0.1418	-0.0006	-0.0003	0.0135	0.024	0.3053	0.315	0.4153	0.4438	0.0068	0.0007	0.0511	0.0657	0.1889	0.1951	0.2069	0.2323	8:01:15	0.0488	0.0431	0.0489
8:00:30	0.1144	0.1162	0.1081	0.0917	0.1531	0.1387	0.1547	0.1433	0.0023	-0.0006	0.0138	0.0245	0.3062	0.3163	0.4189	0.4478	0.0068	0.0007	0.0502	0.066	0.1883	0.1983	0.2094	0.234	8:01:45	0.0486	0.043	0.0487
8:01:00	0.1158	0.1141	0.1079	0.0923	0.1519	0.1396	0.1535	0.142	-0.0002	-0.0008	0.0132	0.0242	0.3059	0.3105	0.4166	0.4426	0.0072	0.0004	0.0496	0.0655	0.1857	0.1934	0.2039	0.2298	8:02:15	0.0487	0.0434	0.0491
8:01:29	0.1157	0.1182	0.1093	0.0941	0.1551	0.1391	0.153	0.1412	0.0014	-0.0005	0.0143	0.0247	0.3045	0.3107	0.4123	0.4405	0.007	-0.0002	0.0465	0.0649	0.1861	0.1917	0.2041	0.23	8:02:45	0.0482	0.0425	0.0481
8:02:00	0.1138	0.1143	0.1073	0.0921	0.1571	0.1383	0.1514	0.141	-0.0011	-0.0007	0.0181	0.0296	0.294	0.3012	0.4023	0.4292	0.0063	-0.0004	0.0398	0.0621	0.1813	0.1874	0.1978	0.2206	8:03:15	0.0488	0.0428	0.0486
8:02:30	0.1147	0.1152	0.1079	0.091	0.1561	0.141	0.1537	0.1436	-0.0003	-0.0003	0.0125	0.023	0.3083	0.3153	0.4155	0.4486	0.0073	-0.0001	0.0503	0.0663	0.1883	0.1962	0.2104	0.2314	8:03:45	0.0485	0.0431	0.0484
8:03:00	0.1152	0.116	0.1097	0.0924	0.1574	0.1392	0.154	0.1418	0.0012	-0.0003	0.013	0.0234	0.3042	0.3049	0.4115	0.4419	0.0067	0.0002	0.0512	0.066	0.1863	0.1934	0.2041	0.2309	8:04:15	0.0483	0.043	0.0486
8:03:30	0.1141	0.1129	0.1063	0.0912	0.1574	0.14	0.1528	0.1419	0.0017	-0.0007	0.0128	0.024	0.312	0.3161	0.4177	0.4445	0.0071	-0.0001	0.0499	0.0654	0.1888	0.1939	0.208	0.2339	8:04:45	0.0489	0.0425	0.049
8:03:59	0.1091	0.1138	0.107	0.0899	0.1558	0.139	0.154	0.1402	-0.0008	-0.0007	0.0165	0.0279	0.2992	0.304	0.4045	0.4356	0.0068	0	0.0434	0.0635	0.1823	0.187	0.1994	0.2219	8:05:15	0.0487	0.0425	0.0486
8:04:30	0.1125	0.1151	0.1065	0.0917	0.1529	0.1379	0.1507	0.1402	-0.0001	0	0.0129	0.0238	0.3081	0.3156	0.4191	0.4482	0.0066	0.0003	0.0506	0.0661	0.1867	0.1932	0.2044	0.2335	8:05:45	0.0484	0.0428	0.0483
8:05:00	0.1137	0.1143	0.106	0.09	0.1536	0.1392	0.1539	0.1411	0.002	-0.0003	0.0146	0.0257	0.3052	0.3131	0.4175	0.4471	0.0074	0.0003	0.0492	0.066	0.184	0.1896	0.2082	0.2297	8:06:15	0.0486	0.0433	0.0489
8:05:29	0.1151	0.1159	0.1095	0.0926	0.1509	0.1322	0.1446	0.1345	-0.0011	-0.0013	0.0232	0.0344	0.2878	0.2892	0.3829	0.4161	0.0059	-0.0002	0.0332	0.0567	0.176	0.1802	0.1873	0.2099	8:06:45	0.0489	0.043	0.049
8:06:00	0.1131	0.1152	0.1071	0.0904	0.1512	0.1367	0.1486	0.1403	0.0028	-0.0006	0.0128	0.0243	0.3037	0.3126	0.4166	0.4462	0.0073	0.0006	0.0496	0.0662	0.1852	0.1925	0.2072	0.2285	8:07:15	0.0488	0.0437	0.0484
8:06:30	0.1134	0.1119	0.1059	0.0893	0.1562	0.1385	0.1538	0.1439	0.0016	-0.0002	0.0123	0.0238	0.3024	0.3096	0.4153	0.4446	0.0074	0.0002	0.0497	0.0661	0.1858	0.1921	0.1996	0.2279	8:07:45	0.0484	0.0427	0.0487
8:07:00	0.1124	0.1118	0.103	0.0875	0.1543	0.1394	0.1521	0.1378	0.0016	-0.0002	0.0127	0.0241	0.3053	0.3109	0.4143	0.4438	0.0073	0.0005	0.0488	0.0655	0.1865	0.1941	0.2056	0.2309	8:08:15	0.0482	0.0425	0.0484
8:07:30	0.1125	0.1139	0.105	0.088	0.15	0.1375	0.1501	0.1396	-0.0001	-0.0003	0.0118	0.0233	0.3067	0.3137	0.4191	0.4478	0.0071	0.0004	0.0514	0.0667	0.1858	0.1908	0.206	0.2331	8:08:45	0.048	0.0424	0.0484
8:08:00	0.1116	0.1121	0.104	0.0877	0.1546	0.1381	0.1507	0.14	-0.0004	-0.0003	0.0118	0.0234	0.3084	0.3161	0.4201	0.4512	0.0073	0	0.0499	0.0662	0.185	0.1904	0.2045	0.2289	8:09:15	0.0485	0.0434	0.0492
8:08:30	0.1113	0.1123	0.1054	0.0875	0.1534	0.1362	0.1501	0.1396	0.0035	-0.0005	0.0117	0.0232	0.3084	0.3152	0.4201	0.4493	0.0074	0.0003	0.0514	0.0667	0.1853	0.1921	0.2059	0.2293	8:09:45	0.048	0.0427	0.0481
8:09:00	0.11	0.11	0.1051	0.0879	0.1528	0.1369	0.1504	0.1406	0.0023	-0.0006	0.0126	0.0245	0.3062	0.3138	0.4153	0.4464	0.0078	0.0003	0.0493	0.0662	0.1851	0.1905	0.2021	0.2289	8:10:15	0.0483	0.0428	0.048
8:09:30	0.1116	0.1116	0.1057	0.0912	0.1526	0.1392	0.1504	0.1404	0.0029	-0.0003	0.0126	0.0235	0.3072	0.3135	0.4177	0.4524	0.007	-0.0002	0.0502	0.0666	0.1861	0.1894	0.203	0.231	8:10:45	0.0485	0.0434	0.0487
