# Supplementary material for: A cryptic third active site in cyanophycin synthetase creates primers for polymerization
Source: Nat Commun. 2022 Jul 7;13:3923. doi: 10.1038/s41467-022-31542-7 (PMC9262961; doi:10.1038/s41467-022-31542-7)
Supplement: Supplementary file 4 — Source Data [file 41467_2022_31542_MOESM4_ESM.zip › 357019_2_data_set_6576121_rcgj7q.xlsx]

## Sheet: Fig4a
m/z	(ß-Asp-Arg)8-NH2	WT SuCphA1+(ß-Asp-Arg)8-NH2
1050	0	0
1050.04	0	11
1050.07	1	35
1050.11	5	95
1050.15	13	218
1050.19	40	415
1050.22	132	652
1050.26	433	858
1050.3	1080	973
1050.34	1866	959
1050.37	2302	823
1050.41	2126	623
1050.45	1486	422
1050.49	763	258
1050.52	280	145
1050.56	75	79
1050.6	16	46
1050.63	3	29
1050.67	0	19
1050.71	0	12
1050.75	0	8
1050.78	0	5
1050.82	0	4
1050.86	0	4
1050.9	2	7
1050.93	19	20
1050.97	145	52
1051.01	652	104
1051.05	2002	149
1051.08	4727	169
1051.12	8667	169
1051.16	12279	169
1051.2	13740	180
1051.23	12352	198
1051.27	8801	215
1051.31	4852	211
1051.34	2044	174
1051.38	641	117
1051.42	140	68
1051.46	21	39
1051.49	3	24
1051.53	0	16
1051.57	0	11
1051.61	0	9
1051.64	0	6
1051.68	0	5
1051.72	0	3
1051.76	0	2
1051.79	0	1
1051.83	0	0
1051.87	0	0
1051.9	0	0
1051.94	0	0
1051.98	0	0
1052.02	0	0
1052.05	1	0
1052.09	3	0
1052.13	10	0
1052.17	29	0
1052.2	64	0
1052.24	102	1
1052.28	124	1
1052.32	131	1
1052.35	136	3
1052.39	157	9
1052.43	205	23
1052.46	299	53
1052.5	466	91
1052.54	723	117
1052.58	1034	118
1052.61	1280	101
1052.65	1326	77
1052.69	1167	56
1052.73	948	42
1052.76	803	42
1052.8	783	59
1052.84	896	105
1052.88	1134	220
1052.91	1437	487
1052.95	1610	929
1052.99	1457	1382
1053.03	1069	1630
1053.06	718	1634
1053.1	515	1535
1053.14	421	1488
1053.17	394	1551
1053.21	433	1710
1053.25	563	1918
1053.29	779	2039
1053.32	1014	1896
1053.36	1189	1502
1053.4	1295	1059
1053.44	1373	718
1053.47	1453	497
1053.51	1537	368
1053.55	1614	301
1053.59	1671	274
1053.62	1689	270
1053.66	1648	271
1053.7	1518	254
1053.73	1275	206
1053.77	937	142
1053.81	590	89
1053.85	320	57
1053.88	152	44
1053.92	68	47
1053.96	37	64
1054	28	91
1054.03	26	126
1054.07	27	174
1054.11	28	239
1054.15	29	315
1054.18	31	373
1054.22	33	374
1054.26	36	321
1054.29	43	254
1054.33	58	212
1054.37	92	207
1054.41	169	233
1054.44	321	278
1054.48	560	316
1054.52	817	327
1054.56	979	312
1054.59	1017	292
1054.63	1001	282
1054.67	1005	285
1054.71	1057	298
1054.74	1170	328
1054.78	1368	405
1054.82	1709	588
1054.86	2330	1011
1054.89	3519	1962
1054.93	5847	3968
1054.97	10260	7649
1055	17789	13419
1055.04	29058	21113
1055.08	43709	29464
1055.12	59367	36354
1055.15	72043	40061
1055.19	78593	39848
1055.23	77805	35595
1055.27	69520	27823
1055.3	54378	18547
1055.34	35739	10746
1055.38	19768	5899
1055.42	10070	3381
1055.45	5303	2118
1055.49	2988	1483
1055.53	1820	1178
1055.56	1213	1088
1055.6	877	1180
1055.64	679	1387
1055.68	547	1551
1055.71	435	1534
1055.75	322	1341
1055.79	213	1082
1055.83	128	848
1055.86	75	673
1055.9	46	561
1055.94	32	502
1055.98	25	478
1056.01	24	479
1056.05	27	497
1056.09	32	526
1056.12	34	555
1056.16	32	564
1056.2	28	535
1056.24	33	471
1056.27	56	395
1056.31	89	323
1056.35	114	261
1056.39	121	209
1056.42	111	162
1056.46	92	116
1056.5	68	74
1056.54	46	42
1056.57	33	23
1056.61	30	16
1056.65	29	13
1056.68	27	13
1056.72	22	11
1056.76	17	9
1056.8	12	7
1056.83	8	6
1056.87	5	14
1056.91	4	48
1056.95	15	131
1056.98	54	265
1057.02	128	429
1057.06	209	589
1057.1	264	699
1057.13	292	733
1057.17	310	697
1057.21	327	616
1057.25	346	537
1057.28	358	509
1057.32	344	553
1057.36	294	643
1057.39	231	729
1057.43	197	778
1057.47	210	793
1057.51	254	795
1057.54	305	800
1057.58	353	807
1057.62	406	798
1057.66	476	720
1057.69	568	549
1057.73	683	342
1057.77	825	182
1057.81	996	90
1057.84	1162	44
1057.88	1275	24
1057.92	1302	18
1057.95	1243	23
1057.99	1131	40
1058.03	1012	85
1058.07	895	190
1058.1	752	414
1058.14	564	769
1058.18	358	1162
1058.22	190	1475
1058.25	89	1677
1058.29	40	1797
1058.33	18	1877
1058.37	9	1931
1058.4	5	1908
1058.44	4	1730
1058.48	3	1376
1058.51	2	949
1058.55	2	601
1058.59	2	399
1058.63	1	316
1058.66	1	306
1058.7	1	354
1058.74	1	477
1058.78	2	734
1058.81	8	1257
1058.85	30	2295
1058.89	118	4194
1058.93	460	7032
1058.96	1563	10251
1059	3933	13073
1059.04	7155	15118
1059.08	10084	16350
1059.11	12020	16805
1059.15	12861	16522
1059.19	12647	15543
1059.22	11431	13913
1059.26	9373	11686
1059.3	6889	9077
1059.34	4473	6568
1059.37	2485	4611
1059.41	1153	3304
1059.45	465	2459
1059.49	177	1868
1059.52	65	1432
1059.56	22	1113
1059.6	7	872
1059.64	3	669
1059.67	1	487
1059.71	1	330
1059.75	1	206
1059.78	0	117
1059.82	0	61
1059.86	0	29
1059.9	0	14
1059.93	0	8
1059.97	0	6
1060.01	0	5
1060.05	0	6
1060.08	0	7
1060.12	0	13
1060.16	0	30
1060.2	0	73
1060.23	0	144
1060.27	0	221
1060.31	0	277
1060.34	0	310
1060.38	1	324
1060.42	1	311
1060.46	1	255
1060.49	1	169
1060.53	1	90
1060.57	1	39
1060.61	1	14
1060.64	0	4
1060.68	0	1
1060.72	0	0
1060.76	0	0
1060.79	1	1
1060.83	3	3
1060.87	11	12
1060.91	47	37
1060.94	183	91
1060.98	563	179
1061.02	1254	295
1061.05	2058	417
1061.09	2714	523
1061.13	3168	603
1061.17	3467	656
1061.2	3612	679
1061.24	3574	663
1061.28	3319	610
1061.32	2833	529
1061.35	2160	439
1061.39	1443	360
1061.43	851	307
1061.47	463	272
1061.5	252	240
1061.54	151	202
1061.58	104	156
1061.61	80	106
1061.65	62	61
1061.69	45	27
1061.73	29	10
1061.76	16	3
1061.8	6	2
1061.84	2	3
1061.88	1	6
1061.91	1	13
1061.95	1	25
1061.99	1	46
1062.03	3	82
1062.06	9	130
1062.1	28	178
1062.14	84	196
1062.17	231	172
1062.21	522	127
1062.25	960	92
1062.29	1487	78
1062.32	2000	83
1062.36	2393	107
1062.4	2614	152
1062.44	2642	223
1062.47	2449	331
1062.51	2002	494
1062.55	1354	738
1062.59	717	1099
1062.62	300	1616
1062.66	115	2243
1062.7	55	2727
1062.74	43	2750
1062.77	52	2368
1062.81	72	2102
1062.85	107	2495
1062.88	196	3680
1062.92	472	5267
1062.96	1260	6667
1063	2878	7592
1063.03	5139	8120
1063.07	7401	8383
1063.11	9217	8428
1063.15	10479	8284
1063.18	11162	7941
1063.22	11209	7279
1063.26	10509	6272
1063.3	8924	5311
1063.33	6453	4920
1063.37	3658	5112
1063.41	1549	5405
1063.44	551	5413
1063.48	254	5084
1063.52	205	4511
1063.56	232	3790
1063.59	285	3010
1063.63	351	2239
1063.67	428	1537
1063.71	524	969
1063.74	651	577
1063.78	834	344
1063.82	1119	222
1063.86	1574	167
1063.89	2225	154
1063.93	3020	170
1063.97	3906	210
1064	5012	272
1064.04	6598	361
1064.08	8479	470
1064.12	9683	581
1064.15	9334	664
1064.19	7671	686
1064.23	5627	615
1064.27	3860	481
1064.3	2535	360
1064.34	1596	294
1064.38	973	266
1064.42	606	236
1064.45	419	182
1064.49	336	118
1064.53	306	66
1064.57	300	33
1064.6	286	15
1064.64	236	7
1064.68	160	4
1064.71	92	4
1064.75	50	6
1064.79	29	11
1064.83	21	19
1064.86	20	30
1064.9	23	40
1064.94	26	44
1064.98	29	42
1065.01	28	35
1065.05	25	27
1065.09	21	22
1065.13	17	19
1065.16	12	19
1065.2	7	19
1065.24	4	19
1065.27	2	24
1065.31	1	49
1065.35	0	126
1065.39	0	274
1065.42	0	446
1065.46	0	566
1065.5	0	594
1065.54	0	532
1065.57	0	414
1065.61	0	284
1065.65	0	178
1065.69	0	117
1065.72	0	107
1065.76	0	142
1065.8	0	205
1065.83	0	271
1065.87	0	320
1065.91	1	343
1065.95	2	349
1065.98	2	368
1066.02	2	427
1066.06	2	504
1066.1	2	506
1066.13	1	383
1066.17	1	209
1066.21	1	90
1066.25	0	43
1066.28	0	42
1066.32	0	74
1066.36	0	140
1066.4	1	237
1066.43	3	368
1066.47	6	526
1066.51	13	686
1066.54	25	825
1066.58	42	957
1066.62	72	1117
1066.66	128	1330
1066.69	243	1628
1066.73	483	2097
1066.77	925	2949
1066.81	1581	4547
1066.84	2405	7280
1066.88	3458	11311
1066.92	5060	16417
1066.96	7654	21837
1066.99	11082	26394
1067.03	13998	29230
1067.07	14984	30186
1067.1	14179	29366
1067.14	12780	26782
1067.18	11542	22652
1067.22	10540	18007
1067.25	9674	14317
1067.29	8910	12244
1067.33	8492	11332
1067.37	9041	10711
1067.4	10827	9767
1067.44	13192	8319
1067.48	15443	6424
1067.52	17578	4325
1067.55	19533	2544
1067.59	20283	1506
1067.63	18337	1164
1067.66	13678	1185
1067.7	8402	1266
1067.74	4501	1289
1067.78	2250	1280
1067.81	1073	1274
1067.85	498	1277
1067.89	238	1273
1067.93	128	1241
1067.96	86	1153
1068	73	997
1068.04	77	798
1068.08	107	602
1068.11	217	450
1068.15	544	359
1068.19	1206	329
1068.22	1962	346
1068.26	2283	400
1068.3	1997	491
1068.34	1415	588
1068.37	861	619
1068.41	469	542
1068.45	239	397
1068.49	119	256
1068.52	59	152
1068.56	29	83
1068.6	15	43
1068.64	8	22
1068.67	6	11
1068.71	5	6
1068.75	4	4
1068.79	4	6
1068.82	4	15
1068.86	3	35
1068.9	2	72
1068.93	2	125
1068.97	1	184
1069.01	0	226
1069.05	0	236
1069.08	0	210
1069.12	0	159
1069.16	0	101
1069.2	0	53
1069.23	0	22
1069.27	0	9
1069.31	0	8
1069.35	0	15
1069.38	0	25
1069.42	0	34
1069.46	0	37
1069.49	0	36
1069.53	0	30
1069.57	0	23
1069.61	0	19
1069.64	0	21
1069.68	0	39
1069.72	0	86
1069.76	0	165
1069.79	0	256
1069.83	0	315
1069.87	0	301
1069.91	0	214
1069.94	0	113
1069.98	0	51
1070.02	0	37
1070.05	3	63
1070.09	17	140
1070.13	91	284
1070.17	391	475
1070.2	1102	657
1070.24	2101	778
1070.28	3033	828
1070.32	3716	840
1070.35	4151	858
1070.39	4369	889
1070.43	4413	882
1070.47	4341	771
1070.5	4206	551
1070.54	4012	318
1070.58	3779	166
1070.62	3668	95
1070.65	3955	64
1070.69	4949	53
1070.73	7047	59
1070.76	10491	102
1070.8	14605	206
1070.84	17754	376
1070.88	18517	564
1070.91	16393	720
1070.95	11939	854
1070.99	6976	1008
1071.03	3399	1231
1071.06	1593	1560
1071.1	879	1960
1071.14	639	2231
1071.18	570	2130
1071.21	542	1697
1071.25	506	1252
1071.29	460	1027
1071.32	426	1001
1071.36	433	1035
1071.4	565	1020
1071.44	1033	940
1071.47	2300	819
1071.51	5129	673
1071.55	10195	500
1071.59	16634	317
1071.62	21191	168
1071.66	20969	84
1071.7	16608	53
1071.74	10973	47
1071.77	6225	47
1071.81	3120	45
1071.85	1494	37
1071.88	774	25
1071.92	470	14
1071.96	342	7
1072	295	3
1072.03	294	2
1072.07	332	2
1072.11	422	3
1072.15	584	5
1072.18	814	15
1072.22	1044	50
1072.26	1164	173
1072.3	1111	469
1072.33	921	900
1072.37	766	1238
1072.41	991	1313
1072.45	2200	1170
1072.48	4916	925
1072.52	8414	676
1072.56	10798	491
1072.59	11134	389
1072.63	10223	351
1072.67	9099	367
1072.71	8141	459
1072.74	7387	705
1072.78	6844	1292
1072.82	6510	2638
1072.86	6353	5476
1072.89	6346	10218
1072.93	6513	15621
1072.97	6983	19343
1073.01	8108	20486
1073.04	10298	19981
1073.08	13103	18724
1073.12	14572	16929
1073.15	13079	14704
1073.19	9681	12398
1073.23	6737	10498
1073.27	5251	9243
1073.3	5017	8432
1073.34	5777	7676
1073.38	7340	6695
1073.42	9329	5361
1073.45	11224	3749
1073.49	12645	2220
1073.53	13451	1144
1073.57	13643	557
1073.6	13281	277
1073.64	12464	148
1073.68	11421	90
1073.71	10560	64
1073.75	10236	55
1073.79	10427	55
1073.83	10748	66
1073.86	10832	102
1073.9	10569	210
1073.94	10014	511
1073.98	9287	1191
1074.01	8539	2225
1074.05	7847	3177
1074.09	7173	3673
1074.13	6449	3817
1074.16	5642	3887
1074.2	4720	4020
1074.24	3676	4244
1074.28	2628	4529
1074.31	1779	4767
1074.35	1238	4818
1074.39	970	4660
1074.42	902	4427
1074.46	987	4237
1074.5	1217	4096
1074.54	1633	3963
1074.57	2286	3755
1074.61	3102	3346
1074.65	3845	2749
1074.69	4310	2332
1074.72	4449	2750
1074.76	4260	4676
1074.8	3712	8252
1074.84	2830	12607
1074.87	1886	16571
1074.91	1348	19621
1074.95	1659	21718
1074.98	3099	22964
1075.02	5474	23532
1075.06	8003	23561
1075.1	9982	23083
1075.13	11238	22026
1075.17	11862	20212
1075.21	11943	17384
1075.25	11526	13641
1075.28	10623	9861
1075.32	9264	7020
1075.36	7581	5301
1075.4	5847	4296
1075.43	4379	3616
1075.47	3375	3044
1075.51	2871	2438
1075.54	2791	1749
1075.58	2964	1090
1075.62	3166	625
1075.66	3221	373
1075.69	3049	258
1075.73	2634	218
1075.77	2046	235
1075.81	1481	319
1075.84	1120	502
1075.88	971	787
1075.92	945	1125
1075.96	990	1454
1075.99	1105	1719
1076.03	1318	1867
1076.07	1671	1880
1076.11	2200	1796
1076.14	2907	1676
1076.18	3752	1568
1076.22	4674	1501
1076.25	5622	1466
1076.29	6566	1420
1076.33	7509	1310
1076.37	8429	1127
1076.4	9175	901
1076.44	9468	677
1076.48	8967	492
1076.52	7382	372
1076.55	4911	311
1076.59	2489	292
1076.63	956	310
1076.67	294	388
1076.7	76	596
1076.74	17	1046
1076.78	4	1771
1076.81	1	2607
1076.85	1	3334
1076.89	3	3887
1076.93	13	4327
1076.96	47	4700
1077	123	4995
1077.04	225	5140
1077.08	315	4898
1077.11	366	4021
1077.15	380	2690
1077.19	376	1484
1077.23	389	760
1077.26	438	436
1077.3	487	306
1077.34	464	253
1077.37	353	226
1077.41	219	200
1077.45	124	166
1077.49	75	124
1077.52	53	81
1077.56	45	46
1077.6	41	22
1077.64	38	9
1077.67	34	4
1077.71	27	2
1077.75	18	1
1077.79	10	1
1077.82	5	2
1077.86	2	4
1077.9	1	10
1077.94	0	28
1077.97	0	66
1078.01	0	126
1078.05	0	209
1078.08	0	325
1078.12	0	494
1078.16	0	748
1078.2	0	1123
1078.23	1	1601
1078.27	1	2061
1078.31	1	2321
1078.35	2	2292
1078.38	2	2068
1078.42	4	1816
1078.46	9	1626
1078.5	21	1515
1078.53	47	1499
1078.57	100	1638
1078.61	179	2050
1078.64	268	2924
1078.68	352	4538
1078.72	431	7212
1078.76	522	11096
1078.79	651	15941
1078.83	859	21225
1078.87	1209	26424
1078.91	1773	31009
1078.94	2596	34406
1078.98	3735	36189
1079.02	5433	36211
1079.06	8112	34491
1079.09	11912	31157
1079.13	16312	26798
1079.17	20365	22690
1079.2	23170	19959
1079.24	24173	18543
1079.28	23134	17562
1079.32	19958	16339
1079.35	15027	14583
1079.39	9731	12200
1079.43	5675	9425
1079.47	3350	6735
1079.5	2277	4473
1079.54	1877	2767
1079.58	1739	1650
1079.62	1573	1047
1079.65	1248	783
1079.69	838	686
1079.73	479	654
1079.77	232	649
1079.8	92	671
1079.84	30	722
1079.88	9	793
1079.91	3	860
1079.95	1	881
1079.99	1	820
1080.03	1	693
1080.06	1	548
1080.1	1	415
1080.14	1	299
1080.18	1	199
1080.21	2	121
1080.25	2	70
1080.29	2	46
1080.33	1	44
1080.36	1	58
1080.4	1	83
1080.44	1	113
1080.47	1	142
1080.51	2	165
1080.55	5	180
1080.59	9	193
1080.62	15	224
1080.66	21	328
1080.7	23	597
1080.74	23	1053
1080.77	21	1495
1080.81	20	1619
1080.85	20	1378
1080.89	26	988
1080.92	51	650
1080.96	115	436
1081	230	327
1081.03	367	277
1081.07	471	238
1081.11	500	189
1081.15	453	155
1081.18	361	190
1081.22	273	340
1081.26	210	593
1081.3	170	859
1081.33	145	1040
1081.37	142	1095
1081.41	180	1021
1081.45	298	828
1081.48	531	556
1081.52	840	290
1081.56	1120	115
1081.59	1284	36
1081.63	1303	10
1081.67	1175	3
1081.71	908	1
1081.74	557	4
1081.78	246	15
1081.82	73	52
1081.86	15	146
1081.89	3	324
1081.93	1	561
1081.97	0	739
1082.01	1	737
1082.04	2	585
1082.08	8	411
1082.12	26	289
1082.16	77	215
1082.19	181	170
1082.23	326	140
1082.27	464	122
1082.3	562	112
1082.34	626	100
1082.38	692	80
1082.42	819	56
1082.45	1093	40
1082.49	1647	41
1082.53	2704	60
1082.57	4417	109
1082.6	6184	227
1082.64	6671	542
1082.68	5505	1392
1082.72	3878	3225
1082.75	2907	5981
1082.79	2727	8827
1082.83	3054	10962
1082.86	3672	12207
1082.9	4470	12666
1082.94	5369	12397
1082.98	6307	11409
1083.01	7242	9763
1083.05	8142	7592
1083.09	8962	5194
1083.13	9645	3158
1083.16	10157	1994
1083.2	10475	1769
1083.24	10569	2399
1083.28	10372	3938
1083.31	9721	6161
1083.35	8540	8160
1083.39	7285	8940
1083.42	6935	8135
1083.46	8340	6015
1083.5	11525	3471
1083.54	15472	1612
1083.57	18625	837
1083.61	19666	798
1083.65	18039	1059
1083.69	14375	1383
1083.72	10235	1699
1083.76	6885	2037
1083.8	4628	2475
1083.84	3224	3103
1083.87	2379	3990
1083.91	1877	5102
1083.95	1604	6250
1083.99	1521	7196
1084.02	1649	7813
1084.06	2097	8167
1084.1	3131	8625
1084.13	5246	9797
1084.17	8956	11977
1084.21	13966	14435
1084.25	18835	15654
1084.28	22097	14788
1084.32	23161	12616
1084.36	22189	10568
1084.4	19983	9276
1084.43	17428	8582
1084.47	14715	8229
1084.51	11621	8075
1084.55	8220	8052
1084.58	5054	8154
1084.62	2744	8431
1084.66	1438	9002
1084.69	820	10039
1084.73	545	11740
1084.77	426	14171
1084.81	382	16857
1084.84	384	18824
1084.88	436	19510
1084.92	583	19244
1084.96	931	18656
1084.99	1662	18057
1085.03	3043	17375
1085.07	5363	16378
1085.11	8530	14872
1085.14	11903	12843
1085.18	15083	10566
1085.22	18454	8467
1085.25	22315	6757
1085.29	25478	5314
1085.33	25105	3917
1085.37	19721	2539
1085.4	12090	1407
1085.44	6114	698
1085.48	2791	341
1085.52	1200	175
1085.55	498	98
1085.59	210	67
1085.63	90	59
1085.67	37	63
1085.7	14	71
1085.74	5	78
1085.78	3	83
1085.82	2	90
1085.85	3	107
1085.89	3	134
1085.93	4	152
1085.96	4	143
1086	5	112
1086.04	5	79
1086.08	6	54
1086.11	6	38
1086.15	6	27
1086.19	6	22
1086.23	6	22
1086.26	5	27
1086.3	5	36
1086.34	5	48
1086.38	4	58
1086.41	4	66
1086.45	5	69
1086.49	9	69
1086.52	12	73
1086.56	11	96
1086.6	7	183
1086.64	4	444
1086.67	1	1049
1086.71	0	1997
1086.75	0	2960
1086.79	0	3606
1086.82	1	3925
1086.86	3	4064
1086.9	7	4105
1086.94	22	4058
1086.97	72	3910
1087.01	182	3635
1087.05	339	3251
1087.08	507	2946
1087.12	661	3031
1087.16	775	3592
1087.2	823	4222
1087.23	791	4346
1087.27	677	3863
1087.31	500	3150
1087.35	302	2510
1087.38	139	1967
1087.42	48	1438
1087.46	14	915
1087.5	6	491
1087.53	4	236
1087.57	3	116
1087.61	3	69
1087.65	3	54
1087.68	3	59
1087.72	3	76
1087.76	4	104
1087.79	4	138
1087.83	4	178
1087.87	4	222
1087.91	4	262
1087.94	4	283
1087.98	4	281
1088.02	4	270
1088.06	4	278
1088.09	4	360
1088.13	5	585
1088.17	5	964
1088.21	6	1331
1088.24	7	1432
1088.28	8	1213
1088.32	8	858
1088.35	8	534
1088.39	8	301
1088.43	8	160
1088.47	9	88
1088.5	10	55
1088.54	11	41
1088.58	12	40
1088.62	13	54
1088.65	13	88
1088.69	11	138
1088.73	9	187
1088.77	8	221
1088.8	8	239
1088.84	10	252
1088.88	17	280
1088.91	38	344
1088.95	97	440
1088.99	218	499
1089.03	392	441
1089.06	571	288
1089.1	723	143
1089.14	860	61
1089.18	1023	28
1089.21	1263	15
1089.25	1587	11
1089.29	1858	9
1089.33	1806	8
1089.36	1333	9
1089.4	723	10
1089.44	302	8
1089.48	112	5
1089.51	44	2
1089.55	22	1
1089.59	17	0
1089.62	19	1
1089.66	27	2
1089.7	43	8
1089.74	72	31
1089.77	121	96
1089.81	185	234
1089.85	254	451
1089.89	316	665
1089.92	358	735
1089.96	369	620
1090	351	429
1090.04	313	271
1090.07	259	175
1090.11	188	125
1090.15	112	104
1090.18	50	103
1090.22	16	119
1090.26	4	146
1090.3	1	164
1090.33	1	158
1090.37	1	135
1090.41	2	118
1090.45	11	125
1090.48	39	170
1090.52	81	288
1090.56	107	576
1090.6	99	1265
1090.63	73	2725
1090.67	45	5078
1090.71	23	7779
1090.74	13	10097
1090.78	12	11795
1090.82	13	12921
1090.86	14	13434
1090.89	13	13231
1090.93	11	12235
1090.97	10	10370
1091.01	10	7741
1091.04	7	4942
1091.08	4	2739
1091.12	2	1419
1091.16	1	767
1091.19	0	474
1091.23	0	335
1091.27	0	248
1091.31	0	174
1091.34	0	115
1091.38	1	71
1091.42	1	41
1091.45	1	21
1091.49	1	16
1091.53	1	31
1091.57	1	68
1091.6	1	110
1091.64	1	130
1091.68	1	117
1091.72	1	78
1091.75	6	37
1091.79	35	13
1091.83	183	3
1091.87	793	1
1091.9	2297	0
1091.94	4362	0
1091.98	5754	0
1092.01	5550	0
1092.05	3914	1
1092.09	1931	4
1092.13	646	24
1092.16	159	155
1092.2	41	878
1092.24	23	3308
1092.28	33	8005
1092.31	52	13688
1092.35	82	18715
1092.39	151	22838
1092.43	362	26717
1092.46	1053	31194
1092.5	3346	37242
1092.54	10796	46061
1092.57	30523	59112
1092.61	65848	77276
1092.65	107186	98805
1092.69	141869	118994
1092.72	167516	133487
1092.76	187875	140703
1092.8	206144	141396
1092.84	224172	138332
1092.87	243784	135261
1092.91	268775	134567
1092.95	302832	136671
1092.99	344350	140938
1093.02	385884	145373
1093.06	419693	146031
1093.1	442407	139791
1093.13	455236	128500
1093.17	462841	117344
1093.21	472388	109404
1093.25	491684	104514
1093.28	527849	101681
1093.32	587628	100430
1093.36	670116	100846
1093.4	746259	103131
1093.43	762917	106645
1093.47	697850	109727
1093.51	591220	111106
1093.55	498318	110879
1093.58	440144	109675
1093.62	411240	107379
1093.66	404242	103003
1093.7	418016	95739
1093.73	457333	85846
1093.77	525354	74301
1093.81	608313	62199
1093.84	677681	50892
1093.88	715004	41692
1093.92	720371	35052
1093.96	698217	30596
1093.99	648526	27699
1094.03	569987	25763
1094.07	470336	24282
1094.11	370496	22875
1094.14	290079	21312
1094.18	233472	19526
1094.22	194800	17582
1094.26	168060	15625
1094.29	149734	13872
1094.33	137564	12593
1094.37	129684	12009
1094.4	124492	12104
1094.44	120701	12559
1094.48	117416	12991
1094.52	114363	13185
1094.55	111552	13046
1094.59	107896	12530
1094.63	101203	11762
1094.67	90973	11013
1094.7	80016	10454
1094.74	71854	10070
1094.78	67420	9760
1094.82	65228	9408
1094.85	63642	8907
1094.89	61962	8142
1094.93	60044	6996
1094.96	57863	5441
1095	55517	3711
1095.04	53223	2252
1095.08	51145	1339
1095.11	49325	890
1095.15	47638	695
1095.19	45780	618
1095.23	43333	601
1095.26	39980	630
1095.3	35805	693
1095.34	31188	738
1095.38	26539	692
1095.41	22483	550
1095.45	19701	377
1095.49	18469	230
1095.53	18766	129
1095.56	20434	71
1095.6	22940	44
1095.64	25611	32
1095.67	28348	27
1095.71	31742	27
1095.75	36251	28
1095.79	40711	30
1095.82	41793	34
1095.86	37107	41
1095.9	28744	53
1095.94	20925	71
1095.97	15523	95
1096.01	12053	132
1096.05	9636	197
1096.09	7642	293
1096.12	5672	375
1096.16	3671	379
1096.2	1977	297
1096.23	905	189
1096.27	383	109
1096.31	162	64
1096.35	71	41
1096.38	34	31
1096.42	20	26
1096.46	16	26
1096.5	16	28
1096.53	23	33
1096.57	40	43
1096.61	65	61
1096.65	92	91
1096.68	114	136
1096.72	131	197
1096.76	146	272
1096.79	166	351
1096.83	198	418
1096.87	256	457
1096.91	363	451
1096.94	565	381
1096.98	997	260
1097.02	2071	143
1097.06	4530	75
1097.09	8583	55
1097.13	12893	56
1097.17	15691	58
1097.21	16489	55
1097.24	15706	45
1097.28	13653	30
1097.32	10407	16
1097.36	6448	8
1097.39	3040	5
1097.43	1117	3
1097.47	389	2
1097.5	165	2
1097.54	91	1
1097.58	60	1
1097.62	40	1
1097.65	23	1
1097.69	10	0
1097.73	3	0
1097.77	1	0
1097.8	0	0
1097.84	0	0
1097.88	0	0
1097.92	0	0
1097.95	0	0
1097.99	0	0
1098.03	0	0
1098.06	0	0
1098.1	0	0
1098.14	2	0
1098.18	6	0
1098.21	14	1
1098.25	23	1
1098.29	28	1
1098.33	29	0
1098.36	28	0
1098.4	26	0
1098.44	25	0
1098.48	25	0
1098.51	25	0
1098.55	25	0
1098.59	27	0
1098.62	32	1
1098.66	44	1
1098.7	69	1
1098.74	117	2
1098.77	190	2
1098.81	263	2
1098.85	298	2
1098.89	280	2
1098.92	223	1
1098.96	148	1
1099	81	0
1099.04	39	0
1099.07	20	0
1099.11	13	0
1099.15	10	0
1099.19	9	0
1099.22	8	0
1099.26	7	0
1099.3	6	0
1099.33	5	0
1099.37	4	0
1099.41	2	0
1099.45	1	0
1099.48	1	0
1099.52	0	0
1099.56	0	0
1099.6	0	0
1099.63	0	0
1099.67	0	0
1099.71	0	0
1099.75	0	0
1099.78	0	0
1099.82	0	0
1099.86	0	0
1099.89	0	0
1099.93	0	1
1099.97	0	2
1100.01	1	5
1100.04	6	8
1100.08	21	13
1100.12	55	25
1100.16	116	60
1100.19	200	175
1100.23	286	537
1100.27	339	1383
1100.31	339	2733
1100.34	290	4361
1100.38	215	6243
1100.42	145	8977
1100.45	96	14193
1100.49	66	25619
1100.53	52	50265
1100.57	47	94141
1100.6	43	150137
1100.64	34	196601
1100.68	21	214600
1100.72	10	201415
1100.75	4	173456
1100.79	2	159850
1100.83	1	186165
1100.87	1	266757
1100.9	1	413691
1100.94	2	641203
1100.98	1	937135
1101.02	1	1239362
1101.05	1	1481442
1101.09	1	1642767
1101.13	2	1732629
1101.16	3	1760555
1101.2	5	1728484
1101.24	6	1630234
1101.28	6	1453466
1101.31	5	1192711
1101.35	4	883627
1101.39	4	608818
1101.43	3	429255
1101.46	3	333801
1101.5	2	277376
1101.54	1	233460
1101.58	1	203112
1101.61	1	199147
1101.65	1	236632
1101.69	1	341289
1101.72	2	556130
1101.76	2	903595
1101.8	3	1323147
1101.84	4	1697226
1101.87	4	1949690
1101.91	5	2069758
1101.95	6	2068246
1101.99	8	1953506
1102.02	11	1743339
1102.06	13	1491953
1102.1	14	1273779
1102.14	13	1126975
1102.17	10	1037353
1102.21	7	972666
1102.25	5	912463
1102.28	4	849511
1102.32	5	781901
1102.36	7	712493
1102.4	12	645650
1102.43	23	579413
1102.47	44	505519
1102.51	70	418267
1102.55	87	325584
1102.58	85	248451
1102.62	73	202162
1102.66	60	183522
1102.7	51	180171
1102.73	41	184307
1102.77	32	196092
1102.81	28	222115
1102.85	38	275959
1102.88	91	381271
1102.92	280	565893
1102.96	823	825563
1102.99	1842	1091449
1103.03	2875	1270119
1103.07	3211	1307234
1103.11	2836	1201675
1103.14	2302	998225
1103.18	1934	759266
1103.22	1725	529595
1103.26	1573	340777
1103.29	1383	212134
1103.33	1076	137024
1103.37	677	95605
1103.41	330	72994
1103.44	135	60915
1103.48	58	54776
1103.52	32	52220
1103.55	26	52451
1103.59	41	56090
1103.63	117	65578
1103.67	405	86221
1103.7	1437	126076
1103.74	4899	188576
1103.78	14054	260630
1103.82	30424	316704
1103.85	49914	338298
1103.89	66721	323199
1103.93	78771	283497
1103.97	86548	238772
1104	90906	203036
1104.04	92710	178774
1104.08	92594	162878
1104.11	90887	152273
1104.15	87848	144574
1104.19	84110	137768
1104.23	80715	130643
1104.26	78269	122588
1104.3	76040	112812
1104.34	72633	100118
1104.38	67705	83429
1104.41	62152	63712
1104.45	56629	45239
1104.49	50851	32251
1104.53	44259	25134
1104.56	36921	21589
1104.6	29771	19547
1104.64	23861	18125
1104.68	19537	17166
1104.71	16513	16694
1104.75	14370	16799
1104.79	12776	17664
1104.82	11507	19589
1104.86	10588	23021
1104.9	10557	28364
1104.94	12386	35129
1104.97	16753	41415
1105.01	23002	45180
1105.05	29208	45902
1105.09	33859	44400
1105.12	36802	41645
1105.16	38570	38167
1105.2	39778	34046
1105.24	40804	29049
1105.27	41435	22879
1105.31	40969	15920
1105.35	38876	9710
1105.38	35396	5623
1105.42	31449	3630
1105.46	27868	3036
1105.5	24955	3339
1105.53	22714	4100
1105.57	21050	4797
1105.61	19814	5131
1105.65	18891	5235
1105.68	18279	5425
1105.72	18162	5843
1105.76	18782	6333
1105.8	19943	6645
1105.83	20917	6704
1105.87	21185	6597
1105.91	20849	6410
1105.94	20142	6161
1105.98	18901	5794
1106.02	16637	5194
1106.06	13239	4236
1106.09	9539	2965
1106.13	6635	1726
1106.17	4866	866
1106.21	3886	418
1106.24	3288	242
1106.28	2870	228
1106.32	2569	319
1106.36	2366	463
1106.39	2238	618
1106.43	2152	761
1106.47	2054	873
1106.5	1869	939
1106.54	1552	964
1106.58	1153	970
1106.62	805	974
1106.65	611	989
1106.69	590	1025
1106.73	746	1084
1106.77	1080	1148
1106.8	1510	1182
1106.84	1868	1119
1106.88	2021	919
1106.92	1920	654
1106.95	1594	502
1106.99	1170	668
1107.03	813	1575
1107.07	604	4333
1107.1	525	10300
1107.14	547	18693
1107.18	681	25885
1107.21	979	28702
1107.25	1490	26571
1107.29	2070	20807
1107.33	2290	13906
1107.36	1884	8200
1107.4	1185	4476
1107.44	711	2378
1107.48	619	1334
1107.51	881	877
1107.55	1555	723
1107.59	2629	747
1107.63	3806	879
1107.66	4737	1045
1107.7	5313	1177
1107.74	5572	1243
1107.77	5544	1237
1107.81	5221	1140
1107.85	4611	932
1107.89	3847	658
1107.92	3153	442
1107.96	2662	382
1108	2375	478
1108.04	2261	655
1108.07	2355	832
1108.11	2762	962
1108.15	3614	1038
1108.19	4871	1062
1108.22	6121	1051
1108.26	6754	1029
1108.3	6399	1014
1108.33	5141	1007
1108.37	3504	1013
1108.41	2133	1050
1108.45	1299	1161
1108.48	872	1407
1108.52	655	1839
1108.56	537	2481
1108.6	465	3282
1108.63	414	4082
1108.67	374	4698
1108.71	347	5058
1108.75	333	5196
1108.78	333	5152
1108.82	354	4942
1108.86	407	4586
1108.9	525	4128
1108.93	775	3656
1108.97	1247	3256
1109.01	1948	2945
1109.04	2721	2677
1109.08	3353	2382
1109.12	3680	1998
1109.16	3629	1518
1109.19	3299	1037
1109.23	2868	685
1109.27	2401	499
1109.31	1847	422
1109.34	1197	387
1109.38	595	350
1109.42	214	289
1109.46	58	205
1109.49	14	125
1109.53	3	75
1109.57	1	66
1109.6	0	103
1109.64	0	224
1109.68	0	496
1109.72	0	913
1109.75	0	1314
1109.79	1	1536
1109.83	3	1585
1109.87	6	1548
1109.9	12	1482
1109.94	29	1424
1109.98	66	1459
1110.02	138	1735
1110.05	278	2405
1110.09	565	3475
1110.13	1189	4625
1110.16	2439	5311
1110.2	4331	5114
1110.24	6235	4024
1110.28	7442	2545
1110.31	7871	1315
1110.35	7813	572
1110.39	7442	210
1110.43	6832	75
1110.46	6199	54
1110.5	5984	84
1110.54	6712	135
1110.58	8639	184
1110.61	11142	226
1110.65	12771	259
1110.69	12417	288
1110.73	10083	319
1110.76	6746	355
1110.8	3763	378
1110.84	1864	356
1110.87	888	280
1110.91	440	185
1110.95	265	105
1110.99	213	54
1111.02	208	26
1111.06	215	15
1111.1	228	20
1111.14	249	68
1111.17	286	289
1111.21	332	1292
1111.25	363	5246
1111.29	347	15762
1111.32	274	33406
1111.36	169	53213
1111.4	80	69990
1111.43	31	82225
1111.47	12	90500
1111.51	6	95985
1111.55	5	99949
1111.58	15	103321
1111.62	75	106683
1111.66	394	110261
1111.7	2084	113426
1111.73	10856	114835
1111.77	44855	113470
1111.81	122511	108880
1111.85	228190	101276
1111.88	324190	92258
1111.92	394014	83936
1111.96	441222	76954
1111.99	472411	70628
1112.03	494097	64384
1112.07	510848	58198
1112.11	524342	52323
1112.14	534205	47113
1112.18	539991	42875
1112.22	541875	39715
1112.26	540196	37532
1112.29	535420	36126
1112.33	528206	35280
1112.37	518890	34857
1112.41	506918	34829
1112.44	490756	35155
1112.48	468275	35630
1112.52	437713	35949
1112.56	399376	35960
1112.59	357171	35725
1112.63	317308	35392
1112.67	284437	35101
1112.7	259670	34919
1112.74	241954	34671
1112.78	229777	33780
1112.82	221613	31588
1112.85	216014	28112
1112.89	212034	24290
1112.93	209475	21189
1112.97	208273	19150
1113	207374	17871
1113.04	205116	16949
1113.08	200922	16085
1113.12	195513	15053
1113.15	189895	13693
1113.19	184993	11904
1113.23	181431	9729
1113.26	178805	7522
1113.3	175527	5840
1113.34	170001	5000
1113.38	162080	4854
1113.41	153178	5025
1113.45	144981	5233
1113.49	138244	5338
1113.53	132702	5250
1113.56	127576	4875
1113.6	121801	4111
1113.64	114026	2995
1113.68	102826	1858
1113.71	87186	1050
1113.75	67689	630
1113.79	47713	494
1113.82	31741	618
1113.86	21734	1133
1113.9	16495	2411
1113.94	13955	4874
1113.97	12699	7989
1114.01	11929	9867
1114.05	11130	9323
1114.09	9961	7406
1114.12	8216	5758
1114.16	5977	4969
1114.2	3796	4894
1114.24	2265	5311
1114.27	1490	6027
1114.31	1309	6893
1114.35	1756	7899
1114.39	3357	9141
1114.42	7627	10709
1114.46	17143	12587
1114.5	32105	14563
1114.53	46586	16230
1114.57	53949	17336
1114.61	54802	18021
1114.65	54443	18489
1114.68	56176	18768
1114.72	60377	18858
1114.76	66255	18837
1114.8	71914	18865
1114.83	74673	19049
1114.87	72785	19150
1114.91	65961	18706
1114.95	54989	17567
1114.98	42367	15910
1115.02	31948	13880
1115.06	26167	11567
1115.09	24385	9094
1115.13	24486	6688
1115.17	25014	4721
1115.21	25527	3453
1115.24	26001	2795
1115.28	26511	2448
1115.32	27172	2185
1115.36	28020	1947
1115.39	28840	1760
1115.43	29193	1640
1115.47	28720	1577
1115.51	27302	1556
1115.54	24923	1562
1115.58	21642	1578
1115.62	17606	1591
1115.65	13355	1601
1115.69	10386	1627
1115.73	10863	1713
1115.77	16583	1898
1115.8	27296	2205
1115.84	39722	2660
1115.88	50202	3249
1115.92	57452	3754
1115.95	61563	3800
1115.99	62641	3224
1116.03	60702	2277
1116.07	55679	1392
1116.1	47465	823
1116.14	36422	537
1116.18	24435	400
1116.22	14497	326
1116.25	8218	275
1116.29	4926	237
1116.33	3297	212
1116.36	2526	196
1116.4	2288	178
1116.44	2443	152
1116.48	2842	131
1116.51	3347	131
1116.55	3922	186
1116.59	4521	367
1116.63	4938	745
1116.66	4980	1266
1116.7	4672	1727
1116.74	4161	1914
1116.78	3550	1678
1116.81	2864	1088
1116.85	2122	496
1116.89	1429	171
1116.92	909	64
1116.96	588	39
1117	402	36
1117.04	291	34
1117.07	221	29
1117.11	178	21
1117.15	153	13
1117.19	138	7
1117.22	125	5
1117.26	108	5
1117.3	85	7
1117.34	55	13
1117.37	26	26
1117.41	8	49
1117.45	2	90
1117.48	0	160
1117.52	0	309
1117.56	0	694
1117.6	0	1673
1117.63	0	3546
1117.67	1	5943
1117.71	4	7943
1117.75	22	9075
1117.78	89	9600
1117.82	253	9939
1117.86	533	10347
1117.9	916	10957
1117.93	1409	11822
1117.97	2050	12944
1118.01	2844	14183
1118.04	3747	14957
1118.08	4622	14470
1118.12	5192	12527
1118.16	5205	9649
1118.19	4741	6579
1118.23	4162	4036
1118.27	3725	2414
1118.31	3459	1608
1118.34	3304	1345
1118.38	3204	1478
1118.42	3102	1923
1118.46	2934	2533
1118.49	2610	3107
1118.53	2057	3493
1118.57	1339	3605
1118.61	694	3385
1118.64	298	2851
1118.68	117	2152
1118.72	45	1500
1118.75	20	997
1118.79	12	626
1118.83	9	369
1118.87	7	236
1118.9	6	235
1118.94	4	410
1118.98	2	883
1119.02	1	1692
1119.05	0	2567
1119.09	0	3094
1119.13	0	3069
1119.17	0	2538
1119.2	0	1745
1119.24	0	1054
1119.28	0	685
1119.31	0	592
1119.35	0	637
1119.39	0	742
1119.43	0	912
1119.46	0	1232
1119.5	0	1886
1119.54	0	3228
1119.58	0	5764
1119.61	0	9594
1119.65	0	13596
1119.69	0	15840
1119.73	0	15070
1119.76	0	11728
1119.8	0	8102
1119.84	0	7216
1119.87	0	11562
1119.91	0	21607
1119.95	0	33424
1119.99	0	40764
1120.02	0	40917
1120.06	0	35919
1120.1	0	29460
1120.14	0	24188
1120.17	0	20782
1120.21	0	18771
1120.25	0	17562
1120.29	0	16756
1120.32	0	16203
1120.36	1	16131
1120.4	3	17288
1120.44	12	21059
1120.47	39	28523
1120.51	90	37063
1120.55	152	40077
1120.58	201	34599
1120.62	219	25234
1120.66	208	17483
1120.7	183	12724
1120.73	161	10056
1120.77	147	8576
1120.81	143	7699
1120.85	152	7023
1120.88	178	6363
1120.92	234	5697
1120.96	328	5000
1121	451	4206
1121.03	554	3252
1121.07	594	2194
1121.11	588	1266
1121.14	579	672
1121.18	588	386
1121.22	604	262
1121.26	614	198
1121.29	617	158
1121.33	616	134
1121.37	611	121
1121.41	600	119
1121.44	576	136
1121.48	538	185
1121.52	485	287
1121.56	417	452
1121.59	330	645
1121.63	224	745
1121.67	122	650
1121.7	58	433
1121.74	52	253
1121.78	118	168
1121.82	255	162
1121.85	413	234
1121.89	531	420
1121.93	588	802
1121.97	591	1491
1122	563	2473
1122.04	518	3461
1122.08	460	4118
1122.12	379	4491
1122.15	273	5071
1122.19	163	6649
1122.23	79	10384
1122.27	31	17479
1122.3	10	27462
1122.34	3	37256
1122.38	2	43976
1122.41	5	47895
1122.45	28	51054
1122.49	144	54438
1122.53	756	57772
1122.56	3313	60838
1122.6	9686	64018
1122.64	19084	68189
1122.68	28075	74622
1122.71	34292	84932
1122.75	37171	100288
1122.79	36778	118829
1122.83	33461	134370
1122.86	28207	141160
1122.9	23347	139621
1122.94	21504	134294
1122.97	23555	127990
1123.01	28374	120487
1123.05	34138	110299
1123.09	39546	95714
1123.12	43910	75377
1123.16	46749	51039
1123.2	47817	29205
1123.24	47097	15255
1123.27	44673	8533
1123.31	40879	5888
1123.35	36364	5505
1123.39	32120	7183
1123.42	29494	12181
1123.46	29366	23143
1123.5	31069	42750
1123.53	32961	72256
1123.57	34185	111007
1123.61	35142	153909
1123.65	36681	191140
1123.68	39545	214576
1123.72	44289	221766
1123.76	51095	215015
1123.8	59384	200020
1123.83	67786	182003
1123.87	74947	162232
1123.91	80371	139802
1123.95	84513	115104
1123.98	88455	90441
1124.02	93598	68361
1124.06	100096	50381
1124.1	103769	37069
1124.13	97450	28215
1124.17	79371	22854
1124.21	57022	19755
1124.24	39143	17881
1124.28	28143	16489
1124.32	22106	15095
1124.36	18980	13490
1124.39	17548	11816
1124.43	17180	10417
1124.47	17687	9532
1124.51	19248	9296
1124.54	22282	10020
1124.58	27031	12471
1124.62	33078	17999
[truncated: 49,788 more rows]

## Sheet: Fig4b
m/z	(ß-Asp-Arg)8-Asn	WT SuCphA1+(ß-Asp-Arg)8-Asn
1050	1079	0
1050.04	961	0
1050.07	820	0
1050.11	640	0
1050.15	429	0
1050.19	234	0
1050.22	103	0
1050.26	41	0
1050.3	17	0
1050.34	9	0
1050.37	5	0
1050.41	4	0
1050.45	3	0
1050.49	3	0
1050.52	2	0
1050.56	2	0
1050.6	2	0
1050.63	2	0
1050.67	2	0
1050.71	2	0
1050.75	3	0
1050.78	7	0
1050.82	19	0
1050.86	64	0
1050.9	211	0
1050.93	674	0
1050.97	1902	0
1051.01	4182	0
1051.05	6992	0
1051.08	9445	0
1051.12	11147	0
1051.16	12097	0
1051.2	12338	0
1051.23	11897	0
1051.27	10760	0
1051.31	8906	0
1051.34	6472	0
1051.38	3974	0
1051.42	2069	0
1051.46	974	0
1051.49	452	0
1051.53	220	0
1051.57	120	0
1051.61	81	0
1051.64	78	0
1051.68	113	0
1051.72	222	0
1051.76	480	0
1051.79	924	0
1051.83	1459	0
1051.87	1908	0
1051.9	2165	0
1051.94	2218	0
1051.98	2079	0
1052.02	1758	0
1052.05	1304	0
1052.09	839	0
1052.13	479	0
1052.17	247	0
1052.2	115	0
1052.24	49	0
1052.28	21	0
1052.32	10	0
1052.35	5	0
1052.39	4	0
1052.43	3	0
1052.46	2	0
1052.5	2	0
1052.54	1	0
1052.58	1	0
1052.61	0	0
1052.65	0	1
1052.69	0	2
1052.73	0	6
1052.76	0	15
1052.8	0	33
1052.84	0	58
1052.88	1	88
1052.91	5	125
1052.95	30	172
1052.99	128	218
1053.03	443	246
1053.06	1313	260
1053.1	3084	292
1053.14	5439	378
1053.17	7293	551
1053.21	7677	864
1053.25	6405	1405
1053.29	4178	2280
1053.32	2142	3550
1053.36	922	5110
1053.4	369	6633
1053.44	144	7654
1053.47	54	7819
1053.51	20	7108
1053.55	8	5860
1053.59	5	4514
1053.62	9	3313
1053.66	27	2332
1053.7	91	1616
1053.73	304	1177
1053.77	893	967
1053.81	2020	909
1053.85	3470	915
1053.88	4847	897
1053.92	5984	819
1053.96	6898	702
1054	7622	578
1054.03	8170	458
1054.07	8531	341
1054.11	8635	232
1054.15	8349	144
1054.18	7610	83
1054.22	6621	45
1054.26	5742	23
1054.29	5175	12
1054.33	4930	6
1054.37	4965	3
1054.41	5242	2
1054.44	5676	1
1054.48	6006	1
1054.52	5783	0
1054.56	4762	0
1054.59	3321	0
1054.63	2112	0
1054.67	1407	0
1054.71	1102	0
1054.74	1050	0
1054.78	1179	0
1054.82	1487	0
1054.86	2071	0
1054.89	3191	0
1054.93	5373	0
1054.97	9354	0
1055	15402	0
1055.04	22700	0
1055.08	29895	0
1055.12	35755	0
1055.15	39366	0
1055.19	40413	0
1055.23	38959	0
1055.27	34976	0
1055.3	28433	0
1055.34	20143	0
1055.38	12263	0
1055.42	6720	0
1055.45	3647	0
1055.49	2133	0
1055.53	1412	0
1055.56	1075	0
1055.6	934	0
1055.64	925	0
1055.68	1076	1
1055.71	1509	1
1055.75	2444	2
1055.79	4013	5
1055.83	5961	13
1055.86	7748	35
1055.9	9036	92
1055.94	9834	225
1055.98	10284	462
1056.01	10536	754
1056.05	10718	988
1056.09	10934	1071
1056.12	11253	974
1056.16	11700	740
1056.2	12232	466
1056.24	12735	243
1056.27	13031	110
1056.31	12853	46
1056.35	11995	20
1056.39	10577	9
1056.42	8943	5
1056.46	7257	2
1056.5	5456	1
1056.54	3576	1
1056.57	1954	0
1056.61	908	0
1056.65	395	0
1056.68	179	0
1056.72	95	0
1056.76	71	0
1056.8	86	1
1056.83	156	1
1056.87	344	1
1056.91	803	1
1056.95	1836	1
1056.98	3777	1
1057.02	6499	1
1057.06	9236	0
1057.1	11254	0
1057.13	12319	0
1057.17	12499	0
1057.21	11942	0
1057.25	10757	0
1057.28	8951	0
1057.32	6512	0
1057.36	3790	0
1057.39	1628	0
1057.43	516	0
1057.47	141	0
1057.51	41	0
1057.54	14	0
1057.58	6	0
1057.62	4	0
1057.66	3	0
1057.69	2	0
1057.73	1	0
1057.77	1	0
1057.81	0	0
1057.84	0	0
1057.88	0	0
1057.92	0	0
1057.95	0	0
1057.99	0	0
1058.03	0	0
1058.07	0	0
1058.1	0	0
1058.14	0	0
1058.18	0	0
1058.22	0	0
1058.25	0	0
1058.29	0	0
1058.33	0	0
1058.37	0	0
1058.4	1	0
1058.44	1	0
1058.48	4	0
1058.51	13	0
1058.55	35	0
1058.59	79	0
1058.63	132	0
1058.66	167	0
1058.7	177	0
1058.74	179	0
1058.78	190	0
1058.81	210	0
1058.85	236	0
1058.89	269	0
1058.93	310	0
1058.96	357	0
1059	408	0
1059.04	468	0
1059.08	545	0
1059.11	662	0
1059.15	869	0
1059.19	1260	0
1059.22	1995	0
1059.26	3148	0
1059.3	4234	0
1059.34	4274	0
1059.37	3052	0
1059.41	1562	0
1059.45	642	0
1059.49	262	0
1059.52	128	0
1059.56	82	0
1059.6	69	0
1059.64	67	0
1059.67	69	0
1059.71	73	0
1059.75	79	0
1059.78	84	0
1059.82	87	0
1059.86	88	0
1059.9	87	0
1059.93	85	0
1059.97	81	0
1060.01	80	0
1060.05	82	0
1060.08	90	0
1060.12	108	0
1060.16	138	0
1060.2	181	0
1060.23	229	0
1060.27	277	0
1060.31	340	0
1060.34	465	0
1060.38	785	0
1060.42	1641	0
1060.46	3589	0
1060.49	6379	0
1060.53	8014	0
1060.57	6909	0
1060.61	4268	0
1060.64	2145	0
1060.68	1062	0
1060.72	594	0
1060.76	402	0
1060.79	338	0
1060.83	348	1
1060.87	428	2
1060.91	622	6
1060.94	1022	11
1060.98	1771	16
1061.02	3044	18
1061.05	4943	23
1061.09	7263	41
1061.13	9385	101
1061.17	10726	264
1061.2	11166	677
1061.24	10860	1653
1061.28	9920	3741
1061.32	8388	7533
1061.35	6411	12868
1061.39	4396	18269
1061.43	2788	21895
1061.47	1739	22789
1061.5	1130	21118
1061.54	781	18101
1061.58	559	15213
1061.61	382	12893
1061.65	225	10661
1061.69	105	8173
1061.73	39	5592
1061.76	14	3329
1061.8	5	1705
1061.84	3	759
1061.88	2	305
1061.91	2	120
1061.95	3	51
1061.99	5	26
1062.03	11	18
1062.06	28	15
1062.1	75	12
1062.14	196	8
1062.17	434	4
1062.21	676	2
1062.25	685	1
1062.29	452	0
1062.32	213	0
1062.36	89	0
1062.4	46	0
1062.44	43	0
1062.47	71	0
1062.51	152	0
1062.55	342	0
1062.59	706	0
1062.62	1241	0
1062.66	1854	0
1062.7	2480	0
1062.74	3141	0
1062.77	3826	0
1062.81	4398	0
1062.85	4700	0
1062.88	4745	0
1062.92	4692	0
1062.96	4669	0
1063	4709	0
1063.03	4791	0
1063.07	4887	0
1063.11	4963	0
1063.15	4982	0
1063.18	4897	0
1063.22	4649	0
1063.26	4172	0
1063.3	3412	0
1063.33	2376	0
1063.37	1282	0
1063.41	497	0
1063.44	144	0
1063.48	39	0
1063.52	13	0
1063.56	6	1
1063.59	6	1
1063.63	9	1
1063.67	14	1
1063.71	25	2
1063.74	48	5
1063.78	86	17
1063.82	137	55
1063.86	188	162
1063.89	231	436
1063.93	269	1027
1063.97	314	2096
1064	390	3781
1064.04	538	6098
1064.08	816	8698
1064.12	1293	10845
1064.15	2046	11702
1064.19	3072	10901
1064.23	4166	9012
1064.27	5018	6980
1064.3	5429	5269
1064.34	5372	3923
1064.38	4978	2894
1064.42	4463	2092
1064.45	3939	1444
1064.49	3350	980
1064.53	2606	745
1064.57	1744	736
1064.6	963	971
1064.64	438	1576
1064.68	167	2783
1064.71	55	4657
1064.75	17	6803
1064.79	6	8655
1064.83	3	10184
1064.86	3	12498
1064.9	4	17286
1064.94	5	23831
1064.98	6	27929
1065.01	6	26721
1065.05	6	21617
1065.09	5	15411
1065.13	4	10167
1065.16	3	6881
1065.2	2	5387
1065.24	1	5164
1065.27	1	5949
1065.31	1	7519
1065.35	0	9290
1065.39	0	10493
1065.42	0	10854
1065.46	0	10612
1065.5	0	9987
1065.54	0	9086
1065.57	0	8046
1065.61	0	6953
1065.65	0	5759
1065.69	0	4428
1065.72	0	3112
1065.76	0	2060
1065.8	0	1373
1065.83	0	972
1065.87	0	748
1065.91	0	627
1065.95	0	562
1065.98	0	520
1066.02	0	482
1066.06	1	434
1066.1	5	364
1066.13	31	272
1066.17	146	179
1066.21	430	107
1066.25	872	59
1066.28	1427	31
1066.32	2210	14
1066.36	3566	6
1066.4	6152	3
1066.43	11003	2
1066.47	18383	1
1066.51	24825	0
1066.54	24506	0
1066.58	17193	0
1066.62	9169	0
1066.66	4797	0
1066.69	3637	0
1066.73	4004	0
1066.77	4807	0
1066.81	5387	0
1066.84	5356	0
1066.88	4731	0
1066.92	4018	0
1066.96	3936	0
1066.99	5368	0
1067.03	10056	0
1067.07	20537	0
1067.1	36763	0
1067.14	53678	0
1067.18	65717	0
1067.22	70981	0
1067.25	69376	0
1067.29	60649	0
1067.33	45504	0
1067.37	28036	0
1067.4	14162	0
1067.44	6308	0
1067.48	2771	0
1067.52	1298	0
1067.55	688	0
1067.59	429	0
1067.63	301	0
1067.66	219	0
1067.7	157	0
1067.74	111	0
1067.78	79	0
1067.81	61	0
1067.85	60	0
1067.89	77	0
1067.93	105	0
1067.96	132	0
1068	148	0
1068.04	144	0
1068.08	120	0
1068.11	87	0
1068.15	60	0
1068.19	45	0
1068.22	35	0
1068.26	23	0
1068.3	12	0
1068.34	5	0
1068.37	2	0
1068.41	1	0
1068.45	1	0
1068.49	5	0
1068.52	26	0
1068.56	110	0
1068.6	315	0
1068.64	604	0
1068.67	841	0
1068.71	950	0
1068.75	947	0
1068.79	871	1
1068.82	743	5
1068.86	577	15
1068.9	406	40
1068.93	268	93
1068.97	172	186
1069.01	113	328
1069.05	87	539
1069.08	89	896
1069.12	110	1569
1069.16	159	2862
1069.2	272	5180
1069.23	533	8663
1069.27	1028	12465
1069.31	1556	15067
1069.35	1609	15867
1069.38	1086	15420
1069.42	492	14193
1069.46	175	12219
1069.49	66	9667
1069.53	32	7112
1069.57	21	5075
1069.61	15	3586
1069.64	10	2412
1069.68	6	1438
1069.72	2	714
1069.76	1	288
1069.79	0	95
1069.83	0	27
1069.87	0	8
1069.91	0	2
1069.94	0	1
1069.98	0	0
1070.02	1	0
1070.05	4	0
1070.09	16	0
1070.13	63	0
1070.17	214	0
1070.2	527	0
1070.24	937	0
1070.28	1295	0
1070.32	1526	0
1070.35	1624	0
1070.39	1597	0
1070.43	1452	0
1070.47	1212	0
1070.5	913	0
1070.54	592	0
1070.58	307	0
1070.62	121	0
1070.65	39	0
1070.69	13	0
1070.73	6	0
1070.76	5	0
1070.8	8	0
1070.84	16	0
1070.88	40	0
1070.91	105	0
1070.95	278	0
1070.99	676	0
1071.03	1433	0
1071.06	2736	0
1071.1	5000	0
1071.14	8735	0
1071.18	13878	0
1071.21	19682	0
1071.25	25311	0
1071.29	29249	0
1071.32	28827	0
1071.36	23033	0
1071.4	14880	0
1071.44	8318	0
1071.47	4522	0
1071.51	2639	0
1071.55	1756	0
1071.59	1348	0
1071.62	1154	0
1071.66	1074	0
1071.7	1108	0
1071.74	1322	0
1071.77	1811	0
1071.81	2636	0
1071.85	3783	0
1071.88	5153	0
1071.92	6520	0
1071.96	7636	0
1072	8416	0
1072.03	8874	0
1072.07	8973	0
1072.11	8533	0
1072.15	7272	0
1072.18	5279	0
1072.22	3293	0
1072.26	1981	0
1072.3	1381	0
1072.33	1269	0
1072.37	1602	0
1072.41	2636	0
1072.45	4959	0
1072.48	9077	1
1072.52	14563	2
1072.56	20062	3
1072.59	24194	5
1072.63	25920	6
1072.67	24550	8
1072.71	20254	13
1072.74	14590	25
1072.78	9672	55
1072.82	6494	120
1072.86	4708	238
1072.89	3632	410
1072.93	2805	606
1072.97	2045	789
1073.01	1428	949
1073.04	1088	1111
1073.08	1015	1338
1073.12	1094	1754
1073.15	1255	2576
1073.19	1554	4116
1073.23	2250	6728
1073.27	3983	10673
1073.3	8246	15892
1073.34	17280	21827
1073.38	31123	27542
1073.42	45463	32002
1073.45	55892	34247
1073.49	61497	33565
1073.53	62730	30053
1073.57	59723	24973
1073.6	52420	19631
1073.64	41374	14275
1073.68	29225	9096
1073.71	19861	5034
1073.75	15270	2660
1073.79	14548	1576
1073.83	15643	1180
1073.86	17006	1163
1073.9	18079	1417
1073.94	18904	1943
1073.98	19607	2864
1074.01	20249	4211
1074.05	20959	5421
1074.09	22086	5707
1074.13	24275	5108
1074.16	27928	4324
1074.2	31697	3800
1074.24	32599	3640
1074.28	29010	3820
1074.31	22305	4125
1074.35	15282	4193
1074.39	9956	3805
1074.42	6654	3048
1074.46	4690	2249
1074.5	3349	1893
1074.54	2252	2503
1074.57	1351	4204
1074.61	744	6406
1074.65	448	8283
1074.69	392	9350
1074.72	534	9373
1074.76	916	8296
1074.8	1636	6432
1074.84	2871	4467
1074.87	4993	2958
1074.91	8553	1931
1074.95	13882	1207
1074.98	20127	716
1075.02	24339	418
1075.06	23458	246
1075.1	18091	146
1075.13	11806	89
1075.17	7091	58
1075.21	4195	43
1075.25	2533	36
1075.28	1612	32
1075.32	1168	29
1075.36	1113	24
1075.4	1504	18
1075.43	2590	13
1075.47	4709	8
1075.51	7786	5
1075.54	11051	4
1075.58	13560	2
1075.62	14705	2
1075.66	14197	1
1075.69	11996	1
1075.73	8649	2
1075.77	5475	9
1075.81	3487	40
1075.84	2566	158
1075.88	2163	481
1075.92	1965	1012
1075.96	1875	1505
1075.99	1895	1683
1076.03	2083	1521
1076.07	2527	1161
1076.11	3340	743
1076.14	4661	382
1076.18	6540	152
1076.22	8668	47
1076.25	10400	12
1076.29	11241	3
1076.33	11116	1
1076.37	10378	0
1076.4	9752	0
1076.44	9835	0
1076.48	10425	0
1076.52	10657	0
1076.55	9884	0
1076.59	8155	0
1076.63	5934	2
1076.67	3754	5
1076.7	2079	12
1076.74	1085	22
1076.78	602	35
1076.81	380	54
1076.85	270	81
1076.89	199	114
1076.93	136	142
1076.96	75	167
1077	30	211
1077.04	8	306
1077.08	2	478
1077.11	0	765
1077.15	0	1237
1077.19	0	2015
1077.23	0	3170
1077.26	0	4573
1077.3	0	5879
1077.34	0	6698
1077.37	0	6810
1077.41	0	6222
1077.45	0	5116
1077.49	0	3828
1077.52	0	2737
1077.56	0	2035
1077.6	1	1660
1077.64	1	1407
1077.67	1	1113
1077.71	1	761
1077.75	2	439
1077.79	4	223
1077.82	5	111
1077.86	7	60
1077.9	8	37
1077.94	10	27
1077.97	12	21
1078.01	13	17
1078.05	14	14
1078.08	13	12
1078.12	11	12
1078.16	8	15
1078.2	5	22
1078.23	4	37
1078.27	4	61
1078.31	5	91
1078.35	11	114
1078.38	28	121
1078.42	84	112
1078.46	257	95
1078.5	707	83
1078.53	1630	85
1078.57	3106	94
1078.61	4743	95
1078.64	5615	81
1078.68	5191	59
1078.72	4014	38
1078.76	2931	21
1078.79	2254	9
1078.83	1898	3
1078.87	1767	1
1078.91	1902	0
1078.94	2467	0
1078.98	3716	0
1079.02	6016	0
1079.06	9795	0
1079.09	15028	0
1079.13	20779	0
1079.17	25782	0
1079.2	29295	0
1079.24	31191	0
1079.28	31633	0
1079.32	30879	0
1079.35	29263	0
1079.39	26848	0
1079.43	23308	0
1079.47	18903	0
1079.5	14814	0
1079.54	11846	0
1079.58	9694	0
1079.62	7603	0
1079.65	5263	0
1079.69	3097	0
1079.73	1644	0
1079.77	915	1
1079.8	591	1
1079.84	420	3
1079.88	305	7
1079.91	228	12
1079.95	181	16
1079.99	151	19
1080.03	132	19
1080.06	119	17
1080.1	115	13
1080.14	124	8
1080.18	147	4
1080.21	167	2
1080.25	163	1
1080.29	133	0
1080.33	98	0
1080.36	71	0
1080.4	54	0
1080.44	41	0
1080.47	31	0
1080.51	22	0
1080.55	13	0
1080.59	6	0
1080.62	2	0
1080.66	1	1
1080.7	0	1
1080.74	0	2
1080.77	0	2
1080.81	0	2
1080.85	0	3
1080.89	2	3
1080.92	7	3
1080.96	27	2
1081	73	1
1081.03	138	1
1081.07	193	1
1081.11	220	2
1081.15	219	2
1081.18	203	2
1081.22	189	3
1081.26	186	3
1081.3	188	3
1081.33	181	2
1081.37	169	2
1081.41	190	1
1081.45	321	1
1081.48	637	0
1081.52	1105	0
1081.56	1529	0
1081.59	1694	0
1081.63	1518	0
1081.67	1084	0
1081.71	612	0
1081.74	286	0
1081.78	123	0
1081.82	55	0
1081.86	29	0
1081.89	18	0
1081.93	12	0
1081.97	11	0
1082.01	14	0
1082.04	33	0
1082.08	103	0
1082.12	354	0
1082.16	1155	0
1082.19	2990	0
1082.23	5752	0
1082.27	8546	0
1082.3	10566	0
1082.34	11608	0
1082.38	11782	0
1082.42	11223	0
1082.45	9992	0
1082.49	8117	0
1082.53	5657	0
1082.57	3050	0
1082.6	1151	0
1082.64	299	0
1082.68	62	0
1082.72	12	0
1082.75	2	0
1082.79	0	0
1082.83	0	0
1082.86	0	0
1082.9	2	0
1082.94	11	0
1082.98	44	0
1083.01	116	0
1083.05	212	0
1083.09	301	0
1083.13	373	0
1083.16	433	0
1083.2	487	0
1083.24	542	0
1083.28	577	0
1083.31	544	0
1083.35	416	0
1083.39	250	0
1083.42	136	0
1083.46	117	0
1083.5	215	0
1083.54	513	0
1083.57	1189	0
1083.61	2470	0
1083.65	4534	0
1083.69	7146	0
1083.72	9045	0
1083.76	8708	0
1083.8	6365	0
1083.84	3691	0
1083.87	1768	0
1083.91	700	0
1083.95	236	0
1083.99	74	1
1084.02	23	1
1084.06	7	1
1084.1	2	1
1084.13	1	1
1084.17	0	2
1084.21	0	7
1084.25	0	31
1084.28	0	138
1084.32	0	612
1084.36	0	2648
1084.4	1	10575
1084.43	3	34280
1084.47	9	83438
1084.51	17	163538
1084.55	26	302754
1084.58	33	594701
1084.62	38	1199057
1084.66	40	2190498
1084.69	41	3340543
1084.73	42	4232890
1084.77	42	4603317
1084.81	43	4430000
1084.84	45	3868312
1084.88	51	3170285
1084.92	65	2532049
1084.96	98	2012798
1084.99	155	1591790
1085.03	226	1246588
1085.07	292	977839
1085.11	334	786716
1085.14	344	658005
1085.18	330	578668
1085.22	313	550295
1085.25	313	572019
1085.29	327	634081
1085.33	334	738959
1085.37	309	915580
1085.4	256	1204406
1085.44	207	1602130
1085.48	177	1996952
1085.52	160	2210128
1085.55	150	2135730
1085.59	150	1803498
1085.63	172	1332230
1085.67	257	863341
1085.7	517	499019
1085.74	1216	268857
1085.78	2731	147122
1085.82	5147	92236
1085.85	7935	74699
1085.89	10420	83781
1085.93	12310	124102
1085.96	13552	206513
1086	14108	323126
1086.04	13921	430212
1086.08	12957	479691
1086.11	11235	464831
1086.15	8915	415063
1086.19	6391	357470
1086.23	4145	302161
1086.26	2455	252411
1086.3	1353	209895
1086.34	735	173199
1086.38	439	138929
1086.41	324	105363
1086.45	301	74924
1086.49	315	51329
1086.52	331	35174
1086.56	339	24562
1086.6	338	17831
1086.64	324	14214
1086.67	295	13592
1086.71	257	16513
1086.75	219	23675
1086.79	188	33424
1086.82	170	40825
1086.86	176	42292
1086.9	247	38642
1086.94	474	32152
1086.97	987	24234
1087.01	1821	16083
1087.05	2810	9251
1087.08	3740	4786
1087.12	4519	2433
1087.16	5104	1310
1087.2	5429	769
1087.23	5430	517
1087.27	5048	465
1087.31	4217	565
1087.35	3009	736
1087.38	1891	884
1087.42	1581	968
1087.46	2685	991
1087.5	5339	963
1087.53	8918	886
1087.57	12477	770
1087.61	15240	647
1087.65	16576	571
1087.68	16130	588
1087.72	13937	682
1087.76	10478	799
1087.79	6804	915
1087.83	3963	1033
1087.87	2250	1121
1087.91	1368	1129
1087.94	953	1042
1087.98	775	879
1088.02	714	668
1088.06	718	441
1088.09	801	244
1088.13	1043	114
1088.17	1550	52
1088.21	2270	34
1088.24	2918	34
1088.28	3238	37
1088.32	3190	33
1088.35	2846	24
1088.39	2301	13
1088.43	1664	6
1088.47	1064	2
1088.5	603	1
1088.54	301	0
1088.58	125	0
1088.62	40	0
1088.65	10	0
1088.69	3	0
1088.73	1	0
1088.77	1	0
1088.8	1	0
1088.84	5	0
1088.88	20	0
1088.91	80	0
1088.95	299	0
1088.99	874	0
1089.03	1901	0
1089.06	3209	0
1089.1	4489	0
1089.14	5422	0
1089.18	5756	0
1089.21	5405	1
1089.25	4460	1
1089.29	3203	1
1089.33	1983	2
1089.36	1022	1
1089.4	414	1
1089.44	129	1
1089.48	32	0
1089.51	7	0
1089.55	1	0
1089.59	0	0
1089.62	0	0
1089.66	0	0
1089.7	0	0
1089.74	0	0
1089.77	0	0
1089.81	0	0
1089.85	0	0
1089.89	0	0
1089.92	0	0
1089.96	1	0
1090	1	0
1090.04	2	0
1090.07	3	0
1090.11	6	0
1090.15	18	0
1090.18	48	1
1090.22	86	2
1090.26	101	3
1090.3	81	5
1090.33	50	9
1090.37	29	17
1090.41	22	39
1090.45	25	102
1090.48	38	258
1090.52	63	526
1090.56	100	831
1090.6	146	1063
1090.63	186	1170
1090.67	209	1146
1090.71	214	1012
1090.74	211	815
1090.78	208	616
1090.82	205	445
1090.86	199	302
1090.89	187	186
1090.93	164	107
1090.97	133	64
1091.01	110	41
1091.04	119	29
1091.08	169	22
1091.12	251	17
1091.16	360	15
1091.19	518	15
1091.23	788	19
1091.27	1289	26
1091.31	2212	35
1091.34	3849	41
1091.38	6461	38
1091.42	9862	30
1091.45	13419	20
1091.49	16867	12
1091.53	20594	6
1091.57	24467	2
1091.6	26782	1
1091.64	25478	0
1091.68	20517	0
1091.72	13824	0
1091.75	7496	0
1091.79	3063	0
1091.83	919	0
1091.87	224	0
1091.9	52	0
1091.94	13	0
1091.98	3	0
1092.01	1	0
1092.05	1	0
1092.09	2	0
1092.13	5	0
1092.16	12	0
1092.2	28	0
1092.24	53	0
1092.28	86	0
1092.31	129	0
1092.35	179	0
1092.39	235	0
1092.43	296	0
1092.46	350	0
1092.5	372	0
1092.54	339	0
1092.57	260	0
1092.61	173	0
1092.65	109	0
1092.69	73	0
1092.72	53	0
1092.76	41	0
1092.8	32	0
1092.84	24	0
1092.87	17	0
1092.91	13	0
1092.95	15	0
1092.99	23	0
1093.02	34	0
1093.06	44	0
1093.1	50	0
1093.13	50	0
1093.17	47	0
1093.21	47	0
1093.25	56	0
1093.28	88	0
1093.32	176	0
1093.36	396	0
1093.4	894	0
1093.43	1873	0
1093.47	3439	0
1093.51	5336	0
1093.55	7016	0
1093.58	8061	0
1093.62	8334	0
1093.66	7811	0
1093.7	6508	0
1093.73	4552	0
1093.77	2446	0
1093.81	939	0
1093.84	264	0
1093.88	65	0
1093.92	17	0
1093.96	6	0
1093.99	3	0
1094.03	3	0
1094.07	2	0
1094.11	2	0
1094.14	1	0
1094.18	1	0
1094.22	1	0
1094.26	1	0
1094.29	2	0
1094.33	2	0
1094.37	2	0
1094.4	2	0
1094.44	3	0
1094.48	5	0
1094.52	7	0
1094.55	11	0
1094.59	16	0
1094.63	21	0
1094.67	26	0
1094.7	33	0
1094.74	43	0
1094.78	59	0
1094.82	82	0
1094.85	117	0
1094.89	185	0
1094.93	329	0
1094.96	619	0
1095	1070	0
1095.04	1581	0
1095.08	2023	0
1095.11	2360	0
1095.15	2616	0
1095.19	2820	0
1095.23	2987	0
1095.26	3086	0
1095.3	2982	0
1095.34	2526	0
1095.38	1778	0
1095.41	1026	0
1095.45	501	0
1095.49	217	0
1095.53	87	0
1095.56	32	0
1095.6	11	0
1095.64	5	1
1095.67	7	2
1095.71	20	5
1095.75	61	12
1095.79	168	26
1095.82	389	48
1095.86	758	71
1095.9	1246	85
1095.94	1755	87
1095.97	2213	77
1096.01	2670	59
1096.05	3281	39
1096.09	4279	22
1096.12	5954	14
1096.16	8524	12
1096.2	11749	13
1096.23	14764	15
1096.27	16530	14
1096.31	16333	10
1096.35	14107	6
1096.38	10758	4
1096.42	7613	3
1096.46	5313	4
1096.5	3673	8
1096.53	2315	15
1096.57	1172	32
1096.61	434	67
1096.65	120	131
1096.68	30	255
1096.72	7	540
1096.76	2	1230
1096.79	1	2531
1096.83	1	4046
1096.87	3	4942
1096.91	12	4979
1096.94	48	4617
1096.98	177	4274
1097.02	576	4085
1097.06	1580	4076
1097.09	3398	4240
1097.13	5613	4514
1097.17	7447	4724
1097.21	8446	4644
1097.24	8491	4194
1097.28	7594	3588
1097.32	5887	3154
1097.36	3762	3046
1097.39	1906	3175
1097.43	792	3288
1097.47	320	3157
1097.5	168	2734
1097.54	143	2096
1097.58	171	1387
1097.62	231	790
1097.65	317	404
1097.69	433	196
1097.73	563	92
1097.77	647	43
1097.8	621	22
1097.84	480	18
1097.88	286	26
1097.92	128	44
1097.95	46	63
1097.99	15	65
1098.03	5	52
1098.06	2	36
1098.1	1	24
1098.14	1	17
1098.18	1	12
1098.21	2	9
1098.25	2	7
1098.29	2	6
1098.33	1	5
1098.36	1	4
1098.4	0	3
1098.44	0	2
1098.48	0	2
1098.51	0	2
1098.55	0	2
1098.59	0	2
1098.62	0	2
1098.66	1	2
1098.7	1	1
1098.74	1	1
1098.77	1	0
1098.81	1	1
1098.85	1	1
1098.89	1	2
1098.92	1	3
1098.96	1	5
1099	1	16
1099.04	0	65
1099.07	0	306
1099.11	0	1457
1099.15	0	6573
1099.19	0	25401
1099.22	0	77520
1099.26	1	178574
1099.3	2	309563
1099.33	4	418289
1099.37	9	467071
1099.41	15	458353
1099.45	19	412072
1099.48	18	342356
1099.52	15	258949
1099.56	12	175442
1099.6	9	107358
1099.63	8	62731
1099.67	8	38550
1099.71	7	27455
1099.75	6	23891
1099.78	4	24496
1099.82	2	26891
1099.86	1	29653
1099.89	0	33056
1099.93	0	39240
1099.97	0	51598
1100.01	0	73644
1100.04	0	106387
1100.08	0	144346
1100.12	0	176410
1100.16	0	193044
1100.19	0	189938
1100.23	0	166147
1100.27	0	124514
1100.31	0	76058
1100.34	0	36977
1100.38	0	15087
1100.42	0	6126
1100.45	0	3493
1100.49	0	4135
1100.53	0	8295
1100.57	0	18234
1100.6	0	34470
1100.64	1	52305
1100.68	4	65718
1100.72	17	72510
1100.75	63	72719
1100.79	222	65638
1100.83	765	51707
1100.87	2414	35918
1100.9	5911	24488
1100.94	10550	19209
1100.98	14068	18122
1101.02	14486	18643
1101.05	11576	18929
1101.09	7154	18347
1101.13	3578	17480
1101.16	1660	17337
1101.2	823	18199
1101.24	430	19619
1101.28	213	21340
1101.31	93	23583
1101.35	36	26701
1101.39	14	30962
1101.43	6	36149
1101.46	2	40806
1101.5	1	41968
1101.54	0	37014
1101.58	0	27032
1101.61	0	16501
1101.65	0	8842
1101.69	0	4425
1101.72	0	2190
1101.76	0	1147
1101.8	0	724
1101.84	0	674
1101.87	0	936
1101.91	0	1441
1101.95	0	1908
1101.99	0	2018
1102.02	1	1749
1102.06	1	1333
1102.1	2	942
1102.14	4	620
1102.17	7	368
1102.21	11	196
1102.25	16	97
1102.28	23	47
1102.32	39	23
1102.36	83	12
1102.4	206	7
1102.43	548	5
1102.47	1329	4
1102.51	2631	3
1102.55	4189	2
1102.58	5605	2
1102.62	6576	1
1102.66	6873	0
1102.7	6354	0
1102.73	5093	0
1102.77	3507	0
1102.81	2162	0
1102.85	1324	0
1102.88	893	0
1102.92	686	0
1102.96	592	0
1102.99	589	0
1103.03	719	0
1103.07	1028	0
1103.11	1475	0
1103.14	1932	0
1103.18	2306	0
1103.22	2624	0
1103.26	2995	0
1103.29	3599	0
1103.33	4710	0
1103.37	6628	0
1103.41	9439	0
1103.44	12684	0
1103.48	15009	0
1103.52	14564	0
1103.55	11005	0
1103.59	6434	0
1103.63	3027	0
1103.67	1180	0
1103.7	370	0
1103.74	95	0
1103.78	25	0
1103.82	9	0
1103.85	5	0
1103.89	4	0
1103.93	3	0
1103.97	3	0
1104	3	0
1104.04	3	0
1104.08	3	0
1104.11	2	0
1104.15	2	0
1104.19	2	0
1104.23	1	0
1104.26	1	0
1104.3	1	0
1104.34	1	0
1104.38	1	0
1104.41	2	0
1104.45	3	0
1104.49	5	0
1104.53	6	0
1104.56	7	0
1104.6	6	0
1104.64	4	0
1104.68	2	0
1104.71	1	0
1104.75	0	0
1104.79	0	0
1104.82	0	0
1104.86	0	0
1104.9	0	0
1104.94	0	0
1104.97	0	0
1105.01	0	0
1105.05	0	0
1105.09	0	0
1105.12	0	0
1105.16	0	0
1105.2	0	0
1105.24	0	0
1105.27	0	0
1105.31	0	0
1105.35	0	0
1105.38	0	0
1105.42	0	0
1105.46	0	0
1105.5	0	0
1105.53	0	0
1105.57	0	0
1105.61	0	0
1105.65	0	0
1105.68	0	0
1105.72	0	0
1105.76	0	0
1105.8	0	0
1105.83	0	0
1105.87	0	0
1105.91	0	0
1105.94	0	0
1105.98	0	0
1106.02	0	0
1106.06	0	0
1106.09	0	0
1106.13	0	0
1106.17	0	0
1106.21	0	0
1106.24	0	0
1106.28	1	0
1106.32	1	0
1106.36	1	0
1106.39	1	0
1106.43	1	0
1106.47	1	0
1106.5	1	0
1106.54	1	0
1106.58	0	0
1106.62	0	0
1106.65	0	0
1106.69	0	0
1106.73	0	0
1106.77	2	0
1106.8	6	0
1106.84	19	0
1106.88	58	0
1106.92	177	0
1106.95	509	0
1106.99	1237	0
1107.03	2382	0
1107.07	3732	0
1107.1	5066	0
1107.14	6296	0
1107.18	7402	0
1107.21	8379	0
1107.25	9187	0
1107.29	9710	0
1107.33	9674	0
1107.36	8821	0
1107.4	7352	0
1107.44	5803	0
1107.48	4489	0
1107.51	3492	0
1107.55	2865	0
1107.59	2528	0
1107.63	2271	0
1107.66	1946	0
1107.7	1525	0
1107.74	1047	0
1107.77	597	0
1107.81	276	0
1107.85	108	0
1107.89	40	0
1107.92	15	0
1107.96	7	0
1108	4	0
1108.04	2	0
1108.07	2	0
1108.11	2	0
1108.15	1	0
1108.19	1	0
1108.22	1	0
1108.26	1	0
1108.3	2	0
1108.33	6	0
1108.37	18	0
1108.41	52	0
1108.45	134	0
1108.48	297	0
1108.52	541	0
1108.56	828	0
1108.6	1117	0
1108.63	1382	0
1108.67	1605	0
1108.71	1777	0
1108.75	1899	0
1108.78	1990	0
1108.82	2072	0
1108.86	2175	0
1108.9	2326	0
1108.93	2546	0
1108.97	2834	1
1109.01	3137	1
1109.04	3403	3
1109.08	3708	7
1109.12	4300	12
1109.16	5390	17
1109.19	6788	21
1109.23	7910	22
1109.27	8251	20
1109.31	7655	16
1109.34	6238	11
1109.38	4455	6
1109.42	2970	3
1109.46	2143	2
1109.49	1843	2
1109.53	1761	5
1109.57	1667	10
1109.6	1430	25
1109.64	1034	73
1109.68	603	248
1109.72	285	899
1109.75	114	3349
1109.79	41	12605
1109.83	13	46191
1109.87	4	139621
1109.9	2	300248
1109.94	1	457972
1109.98	1	534663
1110.02	1	520576
1110.05	2	443323
1110.09	2	334925
1110.13	3	226953
1110.16	5	141092
1110.2	8	84396
1110.24	11	51823
1110.28	13	34720
1110.31	13	26978
1110.35	12	25536
1110.39	11	28971
1110.43	10	35547
1110.46	8	42709
1110.5	8	49156
1110.54	10	55897
1110.58	15	64970
1110.61	22	78419
1110.65	28	96813
1110.69	32	115872
1110.73	31	127508
1110.76	27	127484
1110.8	22	117484
1110.84	18	99534
1110.87	17	74124
1110.91	19	44924
1110.95	28	20776
1110.99	45	7442
1111.02	69	2432
1111.06	95	1087
1111.1	122	1352
1111.14	149	3589
1111.17	173	10479
1111.21	192	25489
1111.25	203	47315
1111.29	208	68383
1111.32	210	81718
1111.36	211	84876
1111.4	206	77660
1111.43	187	61591
1111.47	155	41653
1111.51	122	24365
1111.55	97	13103
1111.58	81	7161
1111.62	69	4397
1111.66	60	3222
1111.7	49	2887
1111.73	37	3037
1111.77	24	3356
1111.81	13	3580
1111.85	6	3644
1111.88	3	3645
1111.92	2	3699
1111.96	2	3844
1111.99	2	4050
1112.03	2	4264
1112.07	4	4369
1112.11	8	4199
1112.14	18	3679
1112.18	37	2862
1112.22	64	1867
1112.26	89	936
1112.29	98	336
1112.33	89	89
1112.37	67	20
1112.41	45	5
1112.44	29	1
1112.48	20	0
1112.52	14	0
1112.56	10	0
1112.59	6	0
1112.63	4	0
1112.67	3	0
1112.7	3	0
1112.74	3	0
1112.78	3	0
1112.82	3	0
1112.85	3	0
1112.89	3	0
1112.93	2	0
1112.97	1	0
1113	1	0
1113.04	0	0
1113.08	0	0
1113.12	0	0
1113.15	0	1
1113.19	0	1
1113.23	0	1
1113.26	0	1
1113.3	0	1
1113.34	1	0
1113.38	3	0
1113.41	10	0
1113.45	19	0
1113.49	28	1
1113.53	35	1
1113.56	40	1
1113.6	42	3
1113.64	43	9
1113.68	42	31
1113.71	37	114
1113.75	29	407
1113.79	19	1428
1113.82	11	4605
1113.86	7	11882
1113.9	7	22771
1113.94	9	33273
1113.97	13	39786
1114.01	19	41210
1114.05	23	37455
1114.09	26	29363
1114.12	27	19604
1114.16	27	11442
1114.2	26	6369
1114.24	25	3858
1114.27	23	2880
1114.31	21	2818
1114.35	19	3552
1114.39	17	5178
1114.42	16	7517
1114.46	15	10047
1114.5	14	12469
1114.53	11	14981
1114.57	7	17935
1114.61	4	21461
1114.65	2	25286
1114.68	1	28749
1114.72	1	31217
1114.76	1	32421
1114.8	2	31845
1114.83	5	28411
1114.87	19	21673
1114.91	75	13281
1114.95	275	6350
1114.98	815	2520
1115.02	1795	995
1115.06	2995	565
1115.09	4081	810
1115.13	4880	2014
1115.17	5349	4863
1115.21	5474	9339
1115.24	5244	13625
1115.28	4640	15517
1115.32	3643	14685
1115.36	2386	12259
1115.39	1244	9094
1115.43	521	5649
1115.47	189	2743
1115.51	64	1028
1115.54	20	314
1115.58	6	84
1115.62	2	21
1115.65	1	5
1115.69	0	2
1115.73	0	3
1115.77	0	4
1115.8	0	4
1115.84	0	4
1115.88	0	3
1115.92	0	3
1115.95	0	2
1115.99	0	2
1116.03	0	2
1116.07	0	2
1116.1	0	2
1116.14	1	2
1116.18	3	2
1116.22	7	1
1116.25	11	1
1116.29	12	1
1116.33	10	3
1116.36	9	11
1116.4	8	43
1116.44	9	170
1116.48	9	643
1116.51	9	1953
1116.55	8	4320
1116.59	5	7118
1116.63	3	9417
1116.66	2	10750
1116.7	1	11089
1116.74	1	10698
1116.78	1	10002
1116.81	1	9376
1116.85	4	9029
1116.89	13	8945
1116.92	54	8959
1116.96	193	8894
1117	516	8637
1117.04	1011	8125
1117.07	1575	7336
1117.11	2162	6371
1117.15	2793	5466
1117.19	3395	4820
1117.22	3762	4486
1117.26	3702	4460
1117.3	3153	4715
1117.34	2196	5096
1117.37	1147	5329
1117.41	419	5248
1117.45	110	4864
1117.48	25	4247
1117.52	6	3497
1117.56	2	2740
1117.6	1	2089
1117.63	0	1601
1117.67	0	1267
1117.71	0	1036
1117.75	0	861
1117.78	0	708
1117.82	0	564
1117.86	0	434
1117.9	0	335
1117.93	1	265
1117.97	4	216
1118.01	10	180
1118.04	28	159
1118.08	75	152
1118.12	192	152
1118.16	463	149
1118.19	956	134
1118.23	1596	110
1118.27	2192	81
1118.31	2622	55
1118.34	2876	39
1118.38	2983	32
1118.42	2961	30
1118.46	2810	28
1118.49	2518	23
1118.53	2058	18
1118.57	1467	12
1118.61	897	7
1118.64	493	3
1118.68	263	1
1118.72	140	0
1118.75	76	0
1118.79	42	0
1118.83	26	0
1118.87	19	0
1118.9	17	0
1118.94	15	0
1118.98	13	0
1119.02	10	0
1119.05	9	0
1119.09	8	0
1119.13	7	0
1119.17	6	0
1119.2	4	0
1119.24	3	0
1119.28	2	0
1119.31	1	0
1119.35	1	0
1119.39	0	0
1119.43	0	0
1119.46	0	0
1119.5	0	0
1119.54	0	0
1119.58	0	0
1119.61	0	0
1119.65	0	0
1119.69	0	0
1119.73	0	0
1119.76	0	0
1119.8	0	0
1119.84	0	0
1119.87	0	0
1119.91	0	0
1119.95	0	0
1119.99	0	0
1120.02	0	0
1120.06	0	0
1120.1	0	0
1120.14	0	0
1120.17	0	0
1120.21	0	0
1120.25	0	0
1120.29	0	0
1120.32	0	0
1120.36	0	0
1120.4	0	0
1120.44	1	0
1120.47	6	0
1120.51	17	0
1120.55	31	0
1120.58	40	0
1120.62	38	1
1120.66	25	2
1120.7	12	6
1120.73	4	12
1120.77	1	19
1120.81	0	25
1120.85	0	32
1120.88	0	43
1120.92	0	68
1120.96	0	128
1121	0	267
1121.03	1	572
1121.07	1	1133
1121.11	1	1879
1121.14	1	2484
1121.18	0	2669
1121.22	0	2443
1121.26	0	1956
1121.29	1	1392
1121.33	3	927
1121.37	9	629
1121.41	21	458
1121.44	33	360
1121.48	41	301
1121.52	42	256
1121.56	39	208
1121.59	34	163
1121.63	27	135
1121.67	20	131
1121.7	13	145
1121.74	8	170
1121.78	5	206
1121.82	4	252
1121.85	3	288
1121.89	3	288
1121.93	2	261
1121.97	2	239
1122	2	242
1122.04	2	281
1122.08	2	354
1122.12	2	441
1122.15	2	498
1122.19	1	487
1122.23	0	396
1122.27	0	254
1122.3	0	124
1122.34	0	51
1122.38	0	23
1122.41	0	14
1122.45	0	12
1122.49	0	10
1122.53	0	9
1122.56	0	8
1122.6	0	6
1122.64	1	4
1122.68	1	2
1122.71	1	1
1122.75	1	0
1122.79	1	0
1122.83	1	0
1122.86	1	0
1122.9	1	0
1122.94	0	0
1122.97	0	0
1123.01	0	0
1123.05	0	0
1123.09	0	0
1123.12	0	0
1123.16	0	0
1123.2	0	0
1123.24	0	0
1123.27	0	0
1123.31	0	0
1123.35	0	0
1123.39	0	0
1123.42	0	0
1123.46	0	0
1123.5	0	0
1123.53	0	0
1123.57	0	0
1123.61	0	0
1123.65	0	0
1123.68	0	1
1123.72	1	3
1123.76	7	6
1123.8	37	14
1123.83	220	29
1123.87	1053	63
1123.91	3092	133
1123.95	5707	263
1123.98	7240	452
1124.02	6711	669
1124.06	4522	883
1124.1	2108	1089
1124.13	661	1301
1124.17	150	1538
1124.21	29	1821
1124.24	5	2160
1124.28	1	2589
1124.32	0	3267
1124.36	0	4573
1124.39	0	7293
1124.43	0	12996
1124.47	0	23674
1124.51	0	38848
1124.54	0	53696
1124.58	0	63018
1124.62	0	65009
[truncated: 50,216 more rows]

## Sheet: Fig4c
Time	G+M+N+/G+M+N+				G+M+N+/G-M-N-				G+M+N-/G-M-N+
0:00:00	0	0	0	0	0	0	0	0	0	0	0	0
0:00:28	0.0016	0.0008	0.0009	0.0013	0.0014	0.0011	0.001	0.0008	0.0022	0.0009	0.0015	0.0012
0:00:57	0.0016	0.0005	0.0009	0.0012	0.0015	0.0013	0.0013	0.001	0.0012	0.0008	0.0016	0.0009
0:01:28	0.0011	0.0006	0.0007	0.0016	0.0019	0.0016	0.0011	0.0009	0.0018	0.003	0.0012	0.0008
0:02:00	0.0012	0.0006	0.0007	0.0011	0.0013	0.0013	0.0012	0.0007	0.0016	0.0008	0.0008	0.0011
0:02:29	0.0014	0.0005	0.0004	0.0018	0.0016	0.0013	0.0012	0.0008	0.0024	0.0006	0.0011	0.0009
0:02:59	0.0012	0.0006	0.0005	0.002	0.0014	0.0017	0.0016	0.0008	0.0069	0.0008	0.0013	0.001
0:03:30	0.0012	0.0007	0.0006	0.0015	0.0014	0.0018	0.0011	0.001	0.0017	0.0007	0.0016	0.0006
0:04:00	0.0014	0.0008	0.0005	0.0045	0.0015	0.0012	0.001	0.0005	0.0011	0.0005	0.0006	0.0009
0:04:29	0.0014	0.0007	0.0008	0.0022	0.0011	0.0015	0.0016	0.0008	0.001	0.0013	0.0009	0.0011
0:04:59	0.0013	0.0009	0.0014	0.0021	0.0015	0.0014	0.0014	0.0006	0.0014	0.001	0.0012	0.0008
0:05:30	0.0016	0.0007	0.0012	0.003	0.0017	0.0016	0.0013	0.0007	0.0011	0.0009	0.0012	0.001
0:06:00	0.0018	0.0008	0.0015	0.0039	0.0012	0.0023	0.0012	0.0007	0.0016	0.0013	0.0009	0.0013
0:06:29	0.002	0.0015	0.0022	0.0046	0.0018	0.003	0.0013	0.0007	0.0016	0.0016	0.0011	0.0016
0:07:00	0.002	0.0012	0.0036	0.0072	0.0017	0.0028	0.0012	0.001	0.0018	0.0023	0.0014	0.0011
0:07:30	0.0021	0.0012	0.005	0.008	0.0018	0.0025	0.0014	0.0008	0.0013	0.0011	0.0009	0.0011
0:07:59	0.0029	0.001	0.0064	0.01	0.0014	0.0025	0.0013	0.0005	0.0014	0.0013	0.0013	0.0012
0:08:30	0.0037	0.0018	0.0081	0.0125	0.0019	0.0024	0.0013	0.0003	0.0015	0.0018	0.0006	0.0006
0:09:00	0.0044	0.0015	0.0109	0.0159	0.0017	0.0028	0.0014	0.0008	0.0016	0.0023	0.0011	0.0015
0:09:29	0.0057	0.0018	0.0135	0.0181	0.002	0.0025	0.0015	0.0006	0.0028	0.0014	0.001	0.001
0:09:59	0.0072	0.0031	0.0169	0.0227	0.0014	0.0027	0.0014	0.0009	0.0018	0.0016	0.0013	0.0011
0:10:29	0.009	0.003	0.02	0.0257	0.002	0.0024	0.0016	0.0013	0.0018	0.0017	0.0011	0.001
0:10:59	0.0114	0.004	0.0235	0.0307	0.0027	0.0024	0.0019	0.0014	0.0018	0.0016	0.0011	0.0015
0:11:29	0.0134	0.0046	0.0271	0.034	0.0022	0.0015	0.0016	0.0013	0.0015	0.0055	0.0007	0.0009
0:11:59	0.0159	0.0061	0.0316	0.0386	0.0055	0.0032	0.0023	0.002	0.0021	0.002	0.0012	0.0015
0:12:29	0.0187	0.007	0.0353	0.0422	0.0024	0.003	0.0023	0.0025	0.002	0.0019	0.0013	0.0015
0:12:59	0.0216	0.0086	0.0402	0.0467	0.0021	0.0018	0.0027	0.003	0.0015	0.0015	0.0016	0.0012
0:13:29	0.0248	0.0097	0.0446	0.0513	0.0021	0.0018	0.003	0.0038	0.0014	0.0011	0.001	0.001
0:13:59	0.0285	0.0111	0.0492	0.0573	0.0023	0.0029	0.004	0.0048	0.0012	0.0015	0.0014	0.001
0:14:29	0.032	0.0126	0.0536	0.0606	0.0021	0.0029	0.0041	0.0052	0.0012	0.0012	0.0007	0.0007
0:14:59	0.0361	0.0147	0.059	0.0664	0.0023	0.0034	0.0052	0.0066	0.0014	0.0017	0.0011	0.0009
0:15:29	0.04	0.0168	0.0632	0.0713	0.0041	0.0041	0.0064	0.0077	0.0018	0.0013	0.0011	0.001
0:15:59	0.044	0.019	0.0689	0.0763	0.0032	0.0039	0.0073	0.0092	0.0014	0.0021	0.0012	0.0007
0:16:29	0.0484	0.0218	0.0745	0.0817	0.0035	0.0049	0.0085	0.0107	0.0022	0.002	0.0012	0.0017
0:16:59	0.0528	0.0238	0.0793	0.0863	0.0056	0.0051	0.0097	0.0123	0.0016	0.0018	0.0014	0.0013
0:17:29	0.0573	0.0264	0.0849	0.0916	0.0058	0.0061	0.0111	0.0137	0.0018	0.002	0.0011	0.0018
0:17:59	0.0614	0.0294	0.0897	0.0968	0.0059	0.0065	0.0128	0.0159	0.002	0.0014	0.0011	0.0016
0:18:30	0.0657	0.0327	0.0948	0.1023	0.0069	0.0069	0.014	0.0174	0.0016	0.007	0.0017	0.0015
0:18:59	0.0708	0.0351	0.1009	0.1075	0.0082	0.0073	0.0163	0.0198	0.0021	0.0014	0.0016	0.0019
0:19:29	0.0752	0.0378	0.1057	0.1127	0.0087	0.0083	0.0173	0.0211	0.0015	0.0074	0.0018	0.0014
0:20:00	0.0801	0.0411	0.1108	0.1183	0.0101	0.0093	0.0196	0.0233	0.0014	0.0076	0.0018	0.0018
0:20:29	0.085	0.0439	0.1161	0.123	0.011	0.0101	0.0214	0.0256	0.0016	0.0074	0.0013	0.002
0:20:59	0.0896	0.0477	0.1218	0.1287	0.0131	0.0126	0.024	0.0284	0.0023	0.0014	0.002	0.0029
0:21:30	0.0943	0.0505	0.1265	0.1338	0.0144	0.0139	0.0256	0.0299	0.0019	0.0062	0.002	0.0032
0:21:59	0.0996	0.0543	0.1334	0.14	0.0165	0.0151	0.0279	0.0323	0.0012	0.0034	0.0022	0.003
0:22:29	0.1033	0.057	0.1383	0.1447	0.0177	0.0166	0.0302	0.0347	0.0014	0.0011	0.0022	0.0038
0:22:59	0.1091	0.061	0.1445	0.1484	0.0196	0.0186	0.0326	0.037	0.0015	0.0022	0.003	0.0046
0:23:29	0.1142	0.0641	0.1491	0.1543	0.0224	0.0197	0.0351	0.0403	0.0013	0.0084	0.0033	0.0049
0:23:59	0.1188	0.0672	0.1562	0.162	0.0231	0.0209	0.0376	0.0424	0.0014	0.0018	0.0038	0.0057
0:24:29	0.1237	0.0711	0.1599	0.1645	0.0251	0.0223	0.04	0.0451	0.0017	0.0077	0.0043	0.0068
0:24:59	0.129	0.0746	0.166	0.1722	0.0277	0.0244	0.0427	0.0475	0.0017	0.0018	0.0049	0.0075
0:25:29	0.1341	0.0786	0.1744	0.1782	0.0296	0.0266	0.0452	0.0505	0.0021	0.0107	0.0056	0.0091
0:25:59	0.1402	0.0822	0.1791	0.1832	0.0316	0.0292	0.0475	0.0533	0.0023	0.0029	0.0064	0.0103
0:26:29	0.1444	0.0865	0.1865	0.1895	0.0339	0.0301	0.0505	0.0556	0.002	0.0117	0.0072	0.0109
0:26:59	0.1489	0.0892	0.1912	0.1932	0.0367	0.0319	0.0531	0.0584	0.002	0.0094	0.0078	0.0125
0:27:30	0.1555	0.0934	0.1965	0.1996	0.0381	0.0349	0.0562	0.0614	0.0025	0.0078	0.009	0.0138
0:27:59	0.1606	0.0973	0.1996	0.2019	0.0403	0.037	0.059	0.0642	0.0027	0.0044	0.0103	0.0152
0:28:29	0.1651	0.1017	0.2054	0.2077	0.0433	0.0397	0.0616	0.0674	0.0039	0.0045	0.0114	0.0166
0:28:59	0.1735	0.1047	0.2137	0.2134	0.0456	0.0416	0.0647	0.0703	0.0031	0.0071	0.012	0.0179
0:29:30	0.177	0.1091	0.2169	0.2188	0.0489	0.0447	0.0673	0.0736	0.0035	0.0055	0.0137	0.02
0:30:00	0.1792	0.1128	0.2205	0.2213	0.0501	0.0465	0.0703	0.0762	0.0038	0.0063	0.0152	0.0218
0:30:29	0.1838	0.1169	0.2249	0.2271	0.0534	0.0482	0.0738	0.0791	0.0043	0.0069	0.0165	0.0238
0:31:00	0.1918	0.1208	0.2328	0.2294	0.0567	0.0514	0.0759	0.0824	0.0047	0.0078	0.018	0.0257
0:31:30	0.195	0.1234	0.2361	0.2348	0.058	0.0532	0.0798	0.0849	0.0044	0.0081	0.0195	0.0274
0:31:59	0.1971	0.1272	0.2393	0.2351	0.0611	0.0554	0.0819	0.0879	0.005	0.0095	0.0213	0.0295
0:32:29	0.2001	0.1301	0.2394	0.2377	0.0636	0.0578	0.0848	0.0913	0.0059	0.0099	0.023	0.0313
0:32:59	0.2074	0.1355	0.245	0.2422	0.0662	0.0603	0.0882	0.0953	0.0064	0.0113	0.0244	0.0335
0:33:29	0.2136	0.1398	0.2528	0.2503	0.0694	0.0636	0.0919	0.0981	0.0074	0.0127	0.0267	0.0361
0:34:00	0.2181	0.1436	0.2612	0.2569	0.0726	0.0668	0.0956	0.1015	0.0089	0.0142	0.0286	0.0385
0:34:29	0.2219	0.1479	0.2621	0.2593	0.0759	0.0694	0.0982	0.1047	0.0093	0.0149	0.0307	0.0409
0:34:59	0.2251	0.1503	0.263	0.258	0.0779	0.0714	0.1018	0.107	0.0106	0.0166	0.0326	0.043
0:35:29	0.23	0.1547	0.2704	0.2659	0.0811	0.0742	0.1046	0.1105	0.0117	0.0191	0.0346	0.0455
0:36:00	0.2334	0.1584	0.2774	0.2706	0.083	0.0764	0.1086	0.1139	0.0122	0.0192	0.0366	0.0476
0:36:29	0.2368	0.1642	0.2789	0.2731	0.0868	0.0799	0.1121	0.1178	0.0134	0.0268	0.0389	0.0504
0:37:00	0.2372	0.1616	0.2767	0.2689	0.0892	0.0816	0.1144	0.1205	0.0141	0.0223	0.0413	0.0524
0:37:30	0.2423	0.1683	0.2836	0.2779	0.0929	0.0849	0.1186	0.1243	0.0158	0.0294	0.0437	0.056
0:37:59	0.2477	0.1727	0.2877	0.2832	0.0963	0.0876	0.1212	0.1272	0.0171	0.0261	0.0461	0.0585
0:38:29	0.2495	0.1753	0.288	0.2801	0.0981	0.0897	0.1246	0.1288	0.0185	0.0281	0.0486	0.0609
0:39:00	0.2544	0.1784	0.2923	0.286	0.1017	0.093	0.1277	0.1317	0.0197	0.0294	0.0503	0.0631
0:39:29	0.2548	0.1806	0.2936	0.2848	0.1035	0.0961	0.1297	0.1355	0.0212	0.0317	0.0533	0.0662
0:39:59	0.266	0.1879	0.2989	0.2929	0.1084	0.1009	0.1354	0.1398	0.0231	0.0337	0.0559	0.0695
0:40:29	0.2669	0.1916	0.3087	0.3005	0.1099	0.1029	0.1381	0.1421	0.0245	0.0355	0.0581	0.0717
0:40:59	0.2761	0.1972	0.3131	0.3036	0.1157	0.1057	0.1416	0.1458	0.0263	0.038	0.0606	0.0743
0:41:29	0.2718	0.1944	0.3078	0.2974	0.1175	0.1088	0.1444	0.1482	0.0309	0.0395	0.0639	0.0771
0:42:00	0.278	0.2037	0.3178	0.3057	0.1223	0.1125	0.1498	0.1533	0.03	0.0419	0.0655	0.0802
0:42:30	0.2882	0.2088	0.3202	0.3097	0.1255	0.1164	0.1532	0.1548	0.0319	0.0447	0.0688	0.0831
0:42:59	0.2884	0.2074	0.3202	0.31	0.1268	0.1173	0.1554	0.158	0.0329	0.0461	0.0712	0.0853
0:43:29	0.2863	0.2112	0.3254	0.313	0.1306	0.1205	0.1586	0.1602	0.0351	0.0482	0.0741	0.0889
0:44:00	0.2941	0.2183	0.3358	0.3205	0.1332	0.1235	0.1602	0.1632	0.0372	0.0563	0.0772	0.0919
0:44:29	0.2979	0.2221	0.3348	0.3194	0.1368	0.1287	0.1662	0.1693	0.0423	0.053	0.0803	0.0959
0:44:59	0.2963	0.2212	0.3364	0.3229	0.1384	0.1309	0.1701	0.1711	0.0413	0.0555	0.0833	0.0988
0:45:30	0.3002	0.2228	0.3381	0.3275	0.1417	0.1329	0.1716	0.1725	0.043	0.0579	0.0853	0.1011
0:45:59	0.3017	0.2272	0.3401	0.3318	0.1455	0.1359	0.1744	0.1766	0.0451	0.0612	0.0889	0.1039
0:46:29	0.3086	0.2312	0.3474	0.3335	0.1487	0.1399	0.177	0.1779	0.0474	0.0627	0.0919	0.1081
0:47:00	0.3149	0.2372	0.3494	0.3349	0.1531	0.1437	0.1808	0.184	0.049	0.0674	0.0943	0.1109
0:47:29	0.3067	0.2333	0.3434	0.3293	0.155	0.1446	0.1843	0.1862	0.0515	0.0677	0.0973	0.1142
0:47:59	0.3079	0.2347	0.3501	0.3336	0.1564	0.1478	0.1876	0.189	0.0539	0.0704	0.1006	0.1171
0:48:30	0.3147	0.2379	0.3488	0.3321	0.1596	0.1522	0.1919	0.1916	0.0569	0.0724	0.1036	0.12
0:48:59	0.314	0.2416	0.357	0.3329	0.1644	0.1534	0.1931	0.1929	0.0586	0.0751	0.1063	0.1226
0:49:29	0.3277	0.2523	0.3716	0.3487	0.1714	0.1594	0.1993	0.1973	0.0612	0.0796	0.1104	0.1268
0:49:59	0.3269	0.2504	0.3658	0.346	0.1736	0.1627	0.2035	0.2018	0.0638	0.081	0.1138	0.1313
0:50:29	0.3361	0.2568	0.3701	0.3504	0.178	0.1689	0.2076	0.2037	0.0665	0.0834	0.1164	0.1337
0:50:59	0.326	0.2516	0.3622	0.35	0.1763	0.1658	0.2063	0.2065	0.0677	0.0868	0.1181	0.1377
0:51:30	0.336	0.2594	0.3703	0.3485	0.1826	0.1722	0.2124	0.2081	0.0705	0.0891	0.1228	0.142
0:52:00	0.3306	0.255	0.3693	0.3551	0.1787	0.1722	0.2117	0.2105	0.0727	0.092	0.1258	0.1441
0:52:29	0.3345	0.261	0.3693	0.3524	0.1827	0.1756	0.2142	0.2125	0.0762	0.0954	0.1277	0.1481
0:53:00	0.3355	0.2636	0.3755	0.3564	0.1849	0.1765	0.2165	0.2112	0.0784	0.0974	0.1324	0.1515
0:53:30	0.3491	0.2704	0.374	0.3569	0.1951	0.1849	0.225	0.2197	0.0814	0.102	0.1357	0.1531
0:53:59	0.3366	0.2617	0.3686	0.3503	0.1933	0.1851	0.2241	0.2203	0.0833	0.103	0.1358	0.1559
0:54:29	0.3472	0.272	0.3796	0.3632	0.1982	0.1886	0.2282	0.2235	0.087	0.1068	0.1417	0.1611
0:54:59	0.357	0.2824	0.3891	0.3685	0.2026	0.1906	0.2309	0.2279	0.0886	0.1099	0.1454	0.1635
0:55:29	0.3517	0.2783	0.3866	0.3672	0.2044	0.1949	0.2353	0.2294	0.0916	0.1127	0.1477	0.1668
0:55:59	0.3402	0.2694	0.3793	0.3588	0.2015	0.1906	0.2302	0.2266	0.0932	0.1145	0.1487	0.1695
0:56:30	0.3635	0.2879	0.3964	0.375	0.2085	0.1994	0.2402	0.2336	0.0983	0.1242	0.1558	0.1759
0:56:59	0.3525	0.2789	0.3903	0.3706	0.2067	0.1964	0.239	0.2322	0.0989	0.1219	0.1587	0.177
0:57:29	0.3559	0.2861	0.3954	0.3729	0.2116	0.2067	0.2439	0.2368	0.1036	0.1272	0.1634	0.1819
0:57:59	0.3676	0.2954	0.4006	0.3764	0.2187	0.2118	0.2511	0.2424	0.107	0.1306	0.1666	0.1872
0:58:29	0.354	0.2857	0.3904	0.3724	0.2155	0.2087	0.2466	0.2395	0.1083	0.1316	0.167	0.1872
0:58:59	0.3656	0.2927	0.4053	0.3819	0.2216	0.2156	0.2508	0.2442	0.1123	0.1375	0.1735	0.1914
0:59:29	0.3568	0.2861	0.3935	0.373	0.2165	0.2096	0.2468	0.2411	0.1138	0.1384	0.1733	0.1927
0:59:59	0.3632	0.2962	0.4001	0.3775	0.2254	0.2167	0.2526	0.2486	0.1176	0.1417	0.179	0.1965
1:00:29	0.3652	0.2944	0.3997	0.3761	0.2265	0.2215	0.2593	0.2517	0.1206	0.1463	0.1808	0.1985
1:00:59	0.373	0.3008	0.4043	0.3811	0.2297	0.2224	0.2612	0.2495	0.1232	0.1492	0.1834	0.203
1:01:30	0.3621	0.2928	0.3999	0.3748	0.2298	0.2242	0.2613	0.2511	0.1252	0.1527	0.1878	0.2066
1:01:59	0.3706	0.2956	0.4082	0.3797	0.2316	0.2267	0.2666	0.2547	0.1287	0.1552	0.1918	0.2089
1:02:29	0.3603	0.2935	0.396	0.3738	0.2328	0.2271	0.2667	0.2557	0.131	0.1562	0.1924	0.2101
1:03:00	0.3771	0.3059	0.4063	0.3861	0.2448	0.2349	0.274	0.26	0.135	0.1616	0.1982	0.2151
1:03:29	0.3835	0.313	0.4143	0.3897	0.2438	0.2379	0.2753	0.2637	0.1388	0.1653	0.2033	0.22
1:03:59	0.3759	0.3084	0.4075	0.3806	0.2448	0.2401	0.2783	0.2649	0.1417	0.1718	0.2036	0.2201
1:04:30	0.3806	0.3114	0.4148	0.3874	0.2495	0.2439	0.2846	0.2722	0.1442	0.1706	0.2091	0.2249
1:04:59	0.3731	0.3075	0.4008	0.3796	0.248	0.2432	0.2812	0.27	0.1456	0.171	0.2084	0.227
1:05:30	0.3781	0.3096	0.4064	0.3865	0.2485	0.2436	0.2796	0.2684	0.1485	0.1752	0.2115	0.2291
1:05:59	0.3779	0.3092	0.4104	0.387	0.2471	0.2409	0.2782	0.2643	0.1506	0.182	0.2125	0.2302
1:06:29	0.3753	0.31	0.4114	0.3903	0.2531	0.2449	0.2859	0.2721	0.1558	0.1792	0.2185	0.2349
1:06:59	0.369	0.3074	0.4085	0.3836	0.2453	0.2407	0.2814	0.2705	0.1552	0.1813	0.2162	0.237
1:07:29	0.3704	0.3124	0.4103	0.387	0.2572	0.254	0.2898	0.2795	0.1593	0.1872	0.2229	0.2365
1:07:59	0.3717	0.3067	0.4028	0.38	0.2566	0.2551	0.2889	0.2758	0.1619	0.187	0.2219	0.2385
1:08:29	0.3665	0.3085	0.4051	0.3846	0.2507	0.2535	0.2893	0.2762	0.1637	0.1927	0.2254	0.2445
1:08:59	0.3748	0.3151	0.4082	0.3884	0.2476	0.2502	0.2879	0.2782	0.1648	0.1941	0.2296	0.2484
1:09:29	0.397	0.3255	0.4305	0.3981	0.2632	0.2633	0.2971	0.2833	0.1743	0.2073	0.2378	0.2513
1:09:59	0.3986	0.3279	0.4173	0.3911	0.2706	0.2638	0.301	0.2861	0.1754	0.2006	0.2384	0.2527
1:10:29	0.3772	0.3188	0.4184	0.3962	0.2589	0.2581	0.2992	0.283	0.1758	0.2013	0.2402	0.2545
1:10:59	0.3892	0.3223	0.4209	0.3918	0.2701	0.2644	0.3004	0.2828	0.1788	0.2095	0.2414	0.2569
1:11:29	0.3756	0.3167	0.4037	0.3854	0.2583	0.2542	0.286	0.2763	0.1784	0.2059	0.2383	0.2557
1:11:59	0.3642	0.3108	0.4037	0.3804	0.2635	0.2624	0.296	0.2844	0.1786	0.2076	0.2421	0.2561
1:12:29	0.3918	0.3264	0.417	0.389	0.2764	0.2757	0.3051	0.2934	0.1862	0.2164	0.2477	0.262
1:12:59	0.3644	0.3058	0.3979	0.386	0.2644	0.2639	0.2957	0.2858	0.1836	0.2193	0.2436	0.2603
1:13:29	0.3888	0.3323	0.4177	0.3962	0.282	0.2806	0.3109	0.2922	0.1941	0.223	0.2565	0.2659
1:13:59	0.3959	0.3313	0.4175	0.3905	0.2822	0.2784	0.3133	0.2957	0.1946	0.2253	0.2563	0.2733
1:14:29	0.3824	0.3246	0.4095	0.3864	0.2825	0.2806	0.3145	0.2965	0.197	0.2256	0.2559	0.2693
1:14:59	0.3782	0.3205	0.4165	0.3891	0.277	0.2775	0.3156	0.2972	0.198	0.2287	0.2623	0.275
1:15:29	0.3778	0.3162	0.4074	0.3814	0.2833	0.2856	0.3141	0.3015	0.2018	0.228	0.2602	0.2728
1:15:59	0.3922	0.3308	0.4224	0.3993	0.2898	0.2873	0.3223	0.3059	0.2062	0.2356	0.2691	0.2797
1:16:29	0.3863	0.324	0.4088	0.3877	0.2889	0.2863	0.3218	0.3015	0.2056	0.2362	0.2671	0.2811
1:17:00	0.3743	0.3246	0.4192	0.3931	0.2754	0.2796	0.3104	0.2954	0.2072	0.243	0.2691	0.2825
1:17:29	0.372	0.3201	0.4117	0.3818	0.2731	0.2738	0.3054	0.288	0.2065	0.2393	0.2684	0.2825
1:17:59	0.3776	0.3316	0.4242	0.3963	0.2871	0.2853	0.3211	0.3037	0.2121	0.2408	0.2734	0.2861
1:18:30	0.4026	0.3423	0.4287	0.4004	0.2934	0.295	0.3259	0.3042	0.2192	0.2508	0.2819	0.2912
1:19:00	0.3839	0.3268	0.4151	0.3909	0.2925	0.2898	0.3245	0.3025	0.2204	0.2508	0.279	0.2901
1:19:29	0.3681	0.3182	0.41	0.3891	0.2857	0.2845	0.3181	0.2988	0.2182	0.2461	0.2755	0.289
1:20:00	0.3978	0.3283	0.4286	0.398	0.2902	0.2951	0.3224	0.3054	0.223	0.2552	0.2824	0.2966
1:20:30	0.3662	0.3163	0.4094	0.382	0.2904	0.2911	0.3257	0.307	0.2222	0.2509	0.2806	0.2911
1:20:59	0.3818	0.3356	0.4258	0.3956	0.2912	0.2954	0.3271	0.3052	0.2238	0.265	0.2903	0.3015
1:21:29	0.3741	0.3227	0.4105	0.3848	0.293	0.2968	0.3251	0.3065	0.2297	0.2563	0.2901	0.299
1:22:00	0.3682	0.3194	0.4084	0.3827	0.2882	0.2921	0.3233	0.3029	0.2294	0.2611	0.2876	0.2989
1:22:29	0.3892	0.3304	0.4256	0.3977	0.294	0.2976	0.3244	0.3081	0.2348	0.2663	0.2943	0.3067
1:22:59	0.3746	0.3258	0.4109	0.3896	0.2922	0.2916	0.3238	0.3045	0.2316	0.2655	0.2954	0.3049
1:23:29	0.3571	0.307	0.3914	0.3738	0.2833	0.2888	0.3171	0.3048	0.2317	0.2591	0.2884	0.3011
1:23:59	0.3565	0.3162	0.4002	0.381	0.2845	0.291	0.3222	0.3053	0.2279	0.2635	0.2886	0.3018
1:24:29	0.3825	0.3287	0.4213	0.3938	0.2915	0.302	0.3271	0.3087	0.2357	0.2702	0.2978	0.3111
1:24:59	0.3854	0.3269	0.4166	0.3868	0.3042	0.3047	0.3369	0.3161	0.2444	0.2779	0.3031	0.3133
1:25:29	0.3624	0.3126	0.4057	0.3795	0.2857	0.2931	0.3223	0.3057	0.2409	0.2692	0.2985	0.3102
1:25:59	0.356	0.3112	0.4011	0.3819	0.2857	0.2904	0.3223	0.3074	0.2391	0.2695	0.2946	0.308
1:26:29	0.3794	0.3264	0.4161	0.3887	0.3052	0.3069	0.3431	0.3182	0.2488	0.2843	0.309	0.3225
1:26:59	0.3786	0.3224	0.402	0.3749	0.3079	0.3105	0.3361	0.3154	0.2527	0.2838	0.3053	0.3195
1:27:29	0.3738	0.3237	0.4101	0.3788	0.3023	0.3097	0.3374	0.3141	0.2491	0.2834	0.3064	0.3158
1:27:59	0.3666	0.3147	0.4231	0.3903	0.2953	0.3071	0.3263	0.3062	0.2517	0.2918	0.3124	0.3229
1:28:30	0.365	0.3185	0.4076	0.3865	0.2951	0.3013	0.3323	0.313	0.2515	0.2888	0.3112	0.3217
1:28:59	0.3686	0.3155	0.4015	0.3818	0.2984	0.3082	0.338	0.3187	0.2535	0.2862	0.3102	0.3231
1:29:29	0.3695	0.3194	0.4053	0.3774	0.2982	0.3053	0.3363	0.3121	0.2567	0.2906	0.3108	0.3215
1:30:00	0.3886	0.332	0.4164	0.3906	0.3043	0.3121	0.3392	0.3168	0.2615	0.2942	0.3218	0.3238
1:30:29	0.3786	0.3324	0.4139	0.3891	0.3058	0.3156	0.3432	0.3197	0.2647	0.3008	0.3243	0.3327
1:30:59	0.362	0.3163	0.4072	0.3846	0.2997	0.3085	0.3379	0.3199	0.2627	0.2912	0.3183	0.3293
1:31:30	0.3596	0.3121	0.4016	0.3798	0.2962	0.3076	0.3356	0.3167	0.2611	0.2921	0.3183	0.3293
1:32:00	0.3584	0.308	0.4021	0.3774	0.2925	0.3003	0.3332	0.3132	0.2602	0.2945	0.3165	0.3269
1:32:29	0.3531	0.3106	0.4028	0.3759	0.2956	0.3038	0.3338	0.3148	0.2635	0.2995	0.3212	0.3303
1:33:00	0.3676	0.3141	0.4031	0.382	0.3014	0.3059	0.3385	0.3143	0.2669	0.3004	0.3258	0.3348
1:33:30	0.3554	0.3139	0.3966	0.3734	0.2979	0.3049	0.3359	0.3163	0.2698	0.3002	0.3244	0.3336
1:33:59	0.3518	0.3079	0.3991	0.3714	0.2937	0.3024	0.3369	0.3207	0.2649	0.3016	0.3257	0.337
1:34:29	0.3558	0.3049	0.3946	0.3725	0.2943	0.305	0.3303	0.3119	0.2656	0.3039	0.3267	0.3335
1:34:59	0.3496	0.3029	0.391	0.3772	0.3037	0.3093	0.3377	0.3188	0.269	0.2995	0.3223	0.329
1:35:29	0.3524	0.3093	0.3938	0.3716	0.295	0.3059	0.3357	0.3125	0.2667	0.2993	0.32	0.3312
1:35:59	0.3548	0.3058	0.394	0.3712	0.2955	0.3088	0.3335	0.3165	0.2708	0.3064	0.3272	0.3339
1:36:29	0.3443	0.2955	0.3777	0.3594	0.2954	0.3032	0.3307	0.3128	0.2703	0.3003	0.3201	0.332
1:36:59	0.3688	0.3228	0.4067	0.3839	0.3056	0.3129	0.3451	0.3244	0.2807	0.316	0.3358	0.3465
1:37:29	0.3629	0.3157	0.4047	0.3725	0.3044	0.3129	0.3424	0.3186	0.2788	0.3147	0.3335	0.3423
1:37:59	0.3547	0.3107	0.4016	0.3733	0.2967	0.3134	0.3351	0.3207	0.2804	0.3206	0.339	0.349
1:38:29	0.3458	0.2959	0.3879	0.3601	0.2977	0.3079	0.3331	0.3129	0.2783	0.3118	0.3301	0.3394
1:38:59	0.3333	0.2884	0.3821	0.3556	0.2853	0.2948	0.3228	0.309	0.2739	0.3082	0.3297	0.3353
1:39:30	0.3688	0.3122	0.4036	0.3786	0.3109	0.3212	0.3451	0.3238	0.2861	0.3239	0.342	0.3512
1:39:59	0.3574	0.3048	0.3995	0.3748	0.2987	0.3127	0.3367	0.3127	0.286	0.3248	0.3412	0.3492
1:40:29	0.3574	0.3109	0.4015	0.3694	0.3019	0.3146	0.3316	0.3138	0.29	0.3272	0.346	0.3547
1:40:59	0.3519	0.3021	0.3885	0.3606	0.3047	0.3155	0.34	0.3166	0.291	0.3192	0.3405	0.346
1:41:29	0.3528	0.3044	0.3858	0.3579	0.3085	0.3163	0.3444	0.3132	0.289	0.3232	0.3392	0.3474
1:41:59	0.3354	0.2918	0.3782	0.3479	0.2972	0.3031	0.3335	0.3099	0.2852	0.3199	0.3357	0.3486
1:42:29	0.3688	0.3192	0.4036	0.3722	0.3077	0.3107	0.3407	0.3221	0.301	0.331	0.3538	0.3552
1:42:59	0.3553	0.3151	0.4	0.3624	0.2995	0.325	0.3445	0.3223	0.2963	0.3343	0.3514	0.3557
1:43:29	0.3551	0.3107	0.3969	0.37	0.3041	0.3177	0.3468	0.325	0.2978	0.3367	0.354	0.3591
1:43:59	0.3375	0.295	0.3924	0.3666	0.2968	0.3098	0.339	0.32	0.292	0.3252	0.3508	0.3521
1:44:30	0.3457	0.2903	0.3954	0.3695	0.2938	0.3094	0.3335	0.31	0.2938	0.3386	0.3483	0.3566
1:44:59	0.3326	0.2876	0.3777	0.3562	0.294	0.3067	0.3412	0.3144	0.29	0.3221	0.3457	0.3492
1:45:29	0.3443	0.2961	0.3803	0.3558	0.3032	0.3129	0.3402	0.3159	0.2934	0.3282	0.3476	0.3503
1:45:59	0.3393	0.2903	0.3841	0.353	0.3003	0.3138	0.3429	0.315	0.2985	0.3329	0.3478	0.3577
1:46:29	0.3395	0.2895	0.3797	0.3598	0.2967	0.3054	0.3368	0.3081	0.2948	0.3299	0.3488	0.3524
1:46:59	0.3323	0.2907	0.3812	0.3558	0.2901	0.3022	0.3328	0.3127	0.2893	0.3284	0.3454	0.3558
1:47:29	0.3456	0.3002	0.3898	0.3593	0.2964	0.3067	0.3364	0.3111	0.2948	0.3338	0.3521	0.3574
1:47:59	0.3425	0.2964	0.3737	0.3497	0.3089	0.3124	0.344	0.3178	0.2972	0.3255	0.3449	0.3459
1:48:29	0.3543	0.3085	0.395	0.3571	0.3035	0.3183	0.3453	0.3163	0.3032	0.339	0.3562	0.3662
1:48:59	0.3275	0.2809	0.3712	0.3526	0.2836	0.297	0.3254	0.306	0.2967	0.3318	0.3498	0.3521
1:49:29	0.3293	0.2807	0.3756	0.3531	0.2824	0.2964	0.3288	0.307	0.2951	0.3334	0.3546	0.358
1:49:59	0.3362	0.2904	0.3759	0.3475	0.2968	0.307	0.3376	0.3108	0.3032	0.3396	0.3526	0.3582
1:50:29	0.3396	0.2875	0.3834	0.3551	0.2935	0.3062	0.3284	0.3012	0.3057	0.3422	0.3608	0.3654
1:51:00	0.3153	0.2699	0.3605	0.3393	0.2849	0.2993	0.322	0.3034	0.2976	0.3316	0.3512	0.3541
1:51:29	0.3295	0.2742	0.3718	0.347	0.2841	0.3027	0.3248	0.3025	0.295	0.3373	0.3503	0.3571
1:51:59	0.3448	0.2954	0.3774	0.3469	0.295	0.3119	0.337	0.3066	0.3063	0.3404	0.3544	0.3612
1:52:29	0.3274	0.2869	0.3815	0.3487	0.294	0.3008	0.3272	0.2999	0.3032	0.3414	0.3585	0.3581
1:52:59	0.3098	0.2709	0.3657	0.3388	0.2785	0.2927	0.3256	0.2994	0.2955	0.3277	0.3515	0.3523
1:53:29	0.3115	0.2669	0.3688	0.3353	0.2873	0.3007	0.3225	0.3043	0.2911	0.3384	0.351	0.3513
1:53:59	0.3046	0.2632	0.3555	0.3341	0.2732	0.2894	0.3166	0.3015	0.2913	0.3211	0.3429	0.3484
1:54:29	0.3241	0.2752	0.3654	0.3345	0.283	0.3022	0.3314	0.3056	0.3015	0.3326	0.3489	0.3559
1:54:59	0.3216	0.2715	0.3707	0.3391	0.2845	0.2977	0.327	0.3011	0.2998	0.3371	0.3487	0.3573
1:55:29	0.3198	0.2772	0.3639	0.3383	0.2794	0.3002	0.325	0.3021	0.2967	0.332	0.352	0.3539
1:55:59	0.3132	0.2756	0.3663	0.3321	0.2788	0.301	0.3276	0.3016	0.2928	0.337	0.3513	0.3555
1:56:29	0.316	0.2748	0.3734	0.3451	0.2805	0.3074	0.3325	0.3055	0.2991	0.3414	0.3568	0.3645
1:56:59	0.3229	0.2757	0.3664	0.3447	0.2977	0.3	0.3296	0.3021	0.3085	0.3451	0.3595	0.3666
1:57:29	0.3138	0.2678	0.3631	0.3403	0.2766	0.2984	0.3222	0.2983	0.3007	0.3394	0.3575	0.3629
1:57:59	0.3274	0.2766	0.3754	0.3385	0.289	0.3039	0.3319	0.3005	0.3021	0.3444	0.3609	0.3649
1:58:29	0.3319	0.2844	0.387	0.3488	0.2909	0.2964	0.3235	0.3072	0.3065	0.3524	0.3607	0.3724
1:59:00	0.3116	0.2599	0.3577	0.3285	0.2762	0.2982	0.3182	0.2935	0.2978	0.3388	0.3541	0.3574
1:59:29	0.2984	0.258	0.352	0.3331	0.2711	0.2889	0.3116	0.2937	0.2935	0.3356	0.3477	0.3544
1:59:59	0.3112	0.2584	0.356	0.328	0.2669	0.2911	0.3112	0.2872	0.2976	0.3378	0.3486	0.3559
2:00:29	0.3127	0.2633	0.3558	0.3256	0.2764	0.2931	0.3188	0.296	0.3019	0.3365	0.3507	0.3597
2:00:59	0.3269	0.2769	0.3669	0.3285	0.2875	0.3091	0.3284	0.2976	0.3078	0.3478	0.3618	0.3653
2:01:30	0.3199	0.2557	0.3587	0.3324	0.2823	0.2987	0.3209	0.294	0.3084	0.3469	0.3578	0.3623
2:02:00	0.3058	0.2741	0.3638	0.3329	0.2821	0.2946	0.3179	0.292	0.3045	0.3438	0.3563	0.3585
2:02:29	0.3029	0.2471	0.3385	0.3096	0.2715	0.2917	0.3089	0.2823	0.2919	0.3347	0.3422	0.351
2:03:00	0.291	0.2462	0.3326	0.3159	0.2613	0.2802	0.3048	0.2819	0.2879	0.3258	0.3402	0.3419
2:03:30	0.2941	0.2442	0.3373	0.3178	0.2622	0.2752	0.3009	0.2857	0.2923	0.328	0.3436	0.3495
2:03:59	0.3113	0.2627	0.3484	0.3234	0.2835	0.2957	0.3175	0.288	0.3104	0.3428	0.3546	0.3557
2:04:29	0.2968	0.25	0.345	0.3239	0.2678	0.2844	0.3083	0.2861	0.2956	0.3286	0.3452	0.3493
2:05:00	0.2894	0.2456	0.3388	0.3137	0.2644	0.2814	0.3032	0.281	0.2934	0.3336	0.3423	0.3516
2:05:29	0.2937	0.2427	0.3353	0.3148	0.2712	0.2853	0.3077	0.2845	0.2916	0.3277	0.3434	0.3429
2:06:00	0.2865	0.241	0.3363	0.3111	0.2518	0.2696	0.298	0.2789	0.2854	0.3233	0.3372	0.3471
2:06:30	0.3148	0.2499	0.3499	0.3202	0.2725	0.2901	0.3184	0.2878	0.306	0.3398	0.3545	0.3597
2:06:59	0.3056	0.2608	0.3455	0.3233	0.2666	0.2896	0.3093	0.2837	0.2973	0.3338	0.3484	0.3537
2:07:29	0.3179	0.265	0.349	0.3273	0.277	0.2981	0.3187	0.2884	0.3029	0.347	0.3548	0.3651
2:07:59	0.2809	0.2339	0.3298	0.3065	0.2482	0.2654	0.291	0.2734	0.281	0.3163	0.3336	0.3395
2:08:29	0.2783	0.233	0.3349	0.3109	0.2436	0.2673	0.2961	0.273	0.2816	0.3216	0.336	0.3409
2:08:59	0.2948	0.2462	0.3395	0.3131	0.2588	0.2788	0.3005	0.2838	0.2948	0.3281	0.3413	0.3505
2:09:29	0.2823	0.2402	0.3294	0.313	0.2466	0.2647	0.2938	0.2746	0.2812	0.3199	0.3371	0.343
2:09:59	0.2842	0.2404	0.331	0.3048	0.2586	0.2741	0.2951	0.2801	0.2839	0.3242	0.3365	0.3423
2:10:29	0.3017	0.2517	0.3356	0.312	0.2764	0.2875	0.313	0.2797	0.2985	0.332	0.342	0.346
2:10:59	0.3003	0.245	0.3395	0.3055	0.2675	0.292	0.3032	0.2726	0.3049	0.3346	0.3464	0.348
2:11:29	0.2756	0.2282	0.3129	0.2976	0.2562	0.271	0.2903	0.2704	0.2886	0.3224	0.3333	0.3372
2:11:59	0.2905	0.2381	0.3284	0.3139	0.2559	0.2735	0.2946	0.2727	0.2913	0.3271	0.3408	0.3454
2:12:29	0.263	0.224	0.3091	0.2934	0.2387	0.2448	0.2808	0.2632	0.2782	0.3157	0.3274	0.3386

## Sheet: Fig4d
Time	G+M+N+/G+M+N+				G+M+N+/G-M-N-				G+M+N-/G-M-N+
0:00:00	0.0385	0.0384	0.0386	0.0386	0.0375	0.0374	0.0374	0.0398	0.0383	0.0376	0.0394	0.04
0:00:28	0.039	0.0392	0.0394	0.0392	0.0389	0.0384	0.0382	0.0409	0.0394	0.0384	0.0395	0.0402
0:00:57	0.0384	0.0389	0.0391	0.0393	0.0381	0.0381	0.038	0.0407	0.0388	0.0384	0.0391	0.0396
0:01:28	0.0384	0.0384	0.0388	0.0392	0.0384	0.038	0.0385	0.041	0.0389	0.038	0.0396	0.0399
0:02:00	0.038	0.039	0.0387	0.0396	0.0381	0.0379	0.0385	0.0408	0.0389	0.0384	0.0394	0.04
0:02:29	0.0382	0.0386	0.0394	0.0395	0.038	0.0381	0.0383	0.0412	0.0392	0.0383	0.0399	0.0409
0:03:00	0.0386	0.0388	0.0395	0.0395	0.0385	0.0385	0.0385	0.0418	0.0405	0.0388	0.0399	0.0426
0:03:29	0.0388	0.0387	0.0392	0.0397	0.0385	0.0385	0.0399	0.0418	0.0399	0.0388	0.041	0.0429
0:03:59	0.0385	0.0386	0.04	0.0399	0.039	0.0387	0.0391	0.0416	0.04	0.039	0.0408	0.0427
0:04:30	0.0383	0.0386	0.0389	0.0394	0.0384	0.038	0.0385	0.0418	0.0398	0.0383	0.0395	0.0402
0:05:00	0.0384	0.0384	0.0388	0.039	0.0382	0.0379	0.0382	0.0413	0.0394	0.0388	0.0395	0.0398
0:05:30	0.0383	0.0384	0.0388	0.0398	0.0384	0.0388	0.0384	0.0418	0.0396	0.0384	0.0401	0.0425
0:06:00	0.0385	0.0385	0.0389	0.0393	0.0385	0.0385	0.0388	0.0417	0.0398	0.039	0.0414	0.043
0:06:29	0.0383	0.0386	0.0385	0.0395	0.0387	0.0387	0.0387	0.0415	0.0398	0.0386	0.0403	0.0419
0:07:00	0.0385	0.0389	0.0393	0.0394	0.0385	0.0384	0.0395	0.0411	0.0396	0.0389	0.0403	0.0426
0:07:30	0.0385	0.0392	0.0399	0.0401	0.039	0.0388	0.0391	0.0416	0.0398	0.0394	0.0404	0.0429
0:08:00	0.0384	0.0381	0.0394	0.0393	0.0385	0.0383	0.0385	0.0417	0.0401	0.0392	0.0404	0.0422
0:08:29	0.0389	0.0391	0.0398	0.0394	0.0385	0.0385	0.0384	0.0412	0.0399	0.0388	0.04	0.0424
0:08:59	0.0387	0.0396	0.0391	0.0393	0.0389	0.0386	0.0384	0.0412	0.0401	0.0387	0.0407	0.0426
0:09:29	0.0387	0.039	0.0399	0.0399	0.0386	0.0384	0.0385	0.0422	0.0399	0.0388	0.0401	0.0421
0:09:59	0.0382	0.0387	0.039	0.0389	0.0387	0.0378	0.0379	0.0415	0.0393	0.0384	0.0396	0.0409
0:10:30	0.0385	0.039	0.0392	0.0396	0.0385	0.0379	0.0378	0.0416	0.0394	0.0381	0.0397	0.0401
0:10:59	0.0388	0.0395	0.0398	0.0401	0.0387	0.0386	0.0384	0.0416	0.0397	0.0385	0.0406	0.0405
0:11:29	0.0388	0.0394	0.0395	0.0402	0.0389	0.0386	0.0383	0.0414	0.0398	0.0388	0.0401	0.041
0:11:59	0.0386	0.0391	0.0398	0.0402	0.0391	0.0388	0.0384	0.0405	0.0393	0.0383	0.0397	0.0401
0:12:29	0.0389	0.039	0.0395	0.0396	0.0383	0.0379	0.0377	0.0406	0.0393	0.0384	0.0396	0.04
0:12:59	0.039	0.0401	0.0408	0.0415	0.0391	0.039	0.0388	0.0413	0.0401	0.0391	0.041	0.0433
0:13:29	0.0395	0.0406	0.041	0.0411	0.0386	0.0386	0.0388	0.0418	0.0398	0.039	0.0403	0.042
0:14:00	0.0396	0.041	0.0412	0.0415	0.0388	0.0388	0.039	0.0418	0.0398	0.0386	0.0406	0.0406
0:14:30	0.0404	0.0408	0.0419	0.0422	0.0392	0.0389	0.0387	0.0414	0.0404	0.0391	0.0401	0.0418
0:14:59	0.0403	0.0409	0.0418	0.0424	0.0388	0.0386	0.0381	0.0414	0.0397	0.039	0.0407	0.0428
0:15:30	0.0405	0.0411	0.0418	0.0424	0.0381	0.038	0.0379	0.0418	0.0392	0.0382	0.0396	0.0402
0:16:00	0.0418	0.0422	0.0425	0.0439	0.0392	0.039	0.0398	0.0414	0.0405	0.0397	0.0419	0.0435
0:16:29	0.0417	0.0431	0.0441	0.0449	0.0387	0.0385	0.0384	0.0418	0.0399	0.0387	0.0406	0.0431
0:17:00	0.0424	0.0437	0.0449	0.0457	0.0388	0.0391	0.0388	0.0416	0.0401	0.039	0.0404	0.0426
0:17:30	0.0431	0.0446	0.0451	0.0463	0.0386	0.0389	0.0387	0.0417	0.0399	0.0387	0.0403	0.0423
0:18:00	0.0444	0.0456	0.0468	0.0478	0.0388	0.0388	0.0386	0.0414	0.0399	0.039	0.042	0.043
0:18:30	0.045	0.0461	0.0475	0.0489	0.0383	0.0388	0.0382	0.0417	0.0399	0.039	0.0399	0.0425
0:19:00	0.0462	0.048	0.0491	0.0514	0.0385	0.0393	0.0385	0.0415	0.0395	0.0388	0.0396	0.04
0:19:30	0.0478	0.0496	0.0502	0.0522	0.0388	0.0391	0.0388	0.0421	0.04	0.0393	0.0412	0.0436
0:20:00	0.0493	0.0514	0.0524	0.0544	0.0391	0.0391	0.0386	0.0418	0.0399	0.0387	0.0402	0.0429
0:20:30	0.0502	0.053	0.0539	0.0564	0.0387	0.0385	0.0386	0.0416	0.0395	0.0387	0.0402	0.0429
0:21:00	0.0516	0.0545	0.0554	0.0585	0.0387	0.0389	0.0386	0.0417	0.0397	0.0386	0.0402	0.0413
0:21:30	0.0538	0.0566	0.0576	0.0607	0.0386	0.0386	0.0381	0.0412	0.0396	0.0387	0.0402	0.0404
0:22:00	0.0554	0.059	0.0604	0.0634	0.0388	0.0389	0.0388	0.0415	0.04	0.0388	0.0399	0.0406
0:22:30	0.0577	0.0613	0.0624	0.0655	0.0386	0.0381	0.0382	0.0417	0.0397	0.0386	0.0404	0.041
0:23:00	0.06	0.064	0.0657	0.0691	0.039	0.0387	0.0389	0.0417	0.0405	0.0391	0.0406	0.0422
0:23:30	0.0628	0.067	0.0681	0.0725	0.0392	0.0388	0.039	0.0415	0.0402	0.0389	0.0407	0.0429
0:24:00	0.0648	0.0691	0.0708	0.0737	0.0388	0.0386	0.0387	0.042	0.0396	0.039	0.04	0.0426
0:24:30	0.0675	0.0717	0.0727	0.077	0.0387	0.0385	0.0382	0.0416	0.0396	0.0386	0.04	0.0425
0:25:00	0.0699	0.0745	0.0758	0.0798	0.0389	0.0387	0.0386	0.0417	0.0401	0.0386	0.0403	0.0419
0:25:30	0.0722	0.0775	0.0794	0.0838	0.0388	0.0385	0.0384	0.0412	0.0399	0.0388	0.0402	0.0413
0:26:00	0.0754	0.081	0.0825	0.0861	0.0388	0.0391	0.0389	0.0417	0.0397	0.039	0.0404	0.0418
0:26:30	0.0783	0.0839	0.0861	0.0898	0.0388	0.0392	0.0402	0.0413	0.0404	0.0395	0.0407	0.0435
0:27:00	0.0815	0.087	0.0888	0.0922	0.0384	0.0382	0.0388	0.042	0.04	0.0388	0.0401	0.0427
0:27:30	0.084	0.0903	0.0918	0.0964	0.0387	0.0386	0.0386	0.0413	0.04	0.0394	0.0409	0.0432
0:28:00	0.0874	0.0931	0.0941	0.0983	0.0385	0.0385	0.0383	0.0419	0.0398	0.0389	0.0396	0.0405
0:28:30	0.0906	0.0967	0.0986	0.1036	0.0389	0.0395	0.0399	0.0421	0.0403	0.039	0.0404	0.043
0:29:00	0.0931	0.0996	0.1019	0.106	0.0385	0.0387	0.0386	0.041	0.0398	0.0391	0.04	0.0405
0:29:30	0.0965	0.1028	0.1048	0.109	0.0384	0.0384	0.0383	0.0411	0.0394	0.0388	0.0396	0.0402
0:30:00	0.1002	0.107	0.1082	0.1125	0.0385	0.0386	0.0386	0.0408	0.0395	0.0391	0.0401	0.0404
0:30:30	0.1038	0.111	0.112	0.1173	0.0392	0.0389	0.0385	0.0411	0.0401	0.0388	0.0405	0.0407
0:31:00	0.1076	0.1155	0.1181	0.1223	0.0389	0.0387	0.0388	0.0422	0.0399	0.0389	0.0405	0.0424
0:31:29	0.1107	0.1185	0.1207	0.1256	0.0392	0.0395	0.0389	0.0417	0.0402	0.0394	0.0406	0.0429
0:31:59	0.1129	0.1209	0.1224	0.1272	0.0387	0.039	0.0384	0.0421	0.0398	0.0385	0.0401	0.0412
0:32:29	0.1159	0.1253	0.1265	0.132	0.0387	0.0384	0.0385	0.0422	0.0397	0.0388	0.0398	0.0403
0:32:59	0.1193	0.1269	0.1293	0.1329	0.0384	0.0379	0.0378	0.0414	0.0392	0.0385	0.0397	0.0407
0:33:29	0.1242	0.1331	0.1344	0.1392	0.0391	0.039	0.0398	0.0415	0.0403	0.0392	0.0405	0.041
0:33:59	0.1264	0.1352	0.1371	0.1416	0.039	0.039	0.0388	0.0419	0.04	0.0386	0.0409	0.0431
0:34:29	0.1307	0.1401	0.1413	0.1469	0.0386	0.0386	0.0386	0.0412	0.0398	0.0388	0.04	0.0426
0:34:59	0.1329	0.1415	0.1429	0.1498	0.039	0.0385	0.0389	0.0414	0.0392	0.0386	0.0397	0.0404
0:35:30	0.1376	0.1489	0.1497	0.1564	0.0387	0.0383	0.0385	0.0408	0.0401	0.0386	0.0402	0.0404
0:35:59	0.1421	0.153	0.155	0.1607	0.039	0.0389	0.0398	0.0422	0.0399	0.039	0.0407	0.0421
0:36:29	0.1438	0.154	0.1562	0.1596	0.0387	0.0386	0.0386	0.0412	0.0393	0.0389	0.0404	0.041
0:36:59	0.1497	0.1592	0.162	0.1666	0.0388	0.0387	0.0384	0.0418	0.0397	0.0386	0.0401	0.0429
0:37:29	0.1548	0.1652	0.1679	0.173	0.039	0.039	0.0386	0.0419	0.0402	0.0392	0.041	0.0427
0:38:00	0.1558	0.1676	0.1705	0.1753	0.039	0.0391	0.0386	0.0418	0.0399	0.0389	0.041	0.0434
0:38:29	0.1582	0.1688	0.1705	0.1742	0.0389	0.0385	0.0393	0.0423	0.0398	0.0386	0.0396	0.0404
0:38:59	0.1656	0.1781	0.1803	0.187	0.0392	0.0392	0.0402	0.042	0.0403	0.039	0.0408	0.0439
0:39:30	0.1665	0.1768	0.181	0.1846	0.0388	0.0384	0.0389	0.0413	0.0402	0.0388	0.0406	0.0423
0:40:00	0.1711	0.1813	0.1838	0.1889	0.0391	0.039	0.0388	0.0411	0.0402	0.0391	0.0401	0.0425
0:40:30	0.1744	0.1843	0.1842	0.1889	0.0386	0.0386	0.0382	0.0404	0.0395	0.0387	0.0397	0.0402
0:41:00	0.1765	0.1868	0.1906	0.1937	0.0384	0.0385	0.0382	0.0406	0.0396	0.0385	0.0396	0.04
0:41:30	0.1804	0.1933	0.1942	0.2003	0.0387	0.0385	0.0381	0.0408	0.0399	0.0383	0.0399	0.0403
0:42:00	0.1864	0.1978	0.1984	0.2042	0.0384	0.0385	0.0385	0.0414	0.0399	0.0388	0.0406	0.0411
0:42:30	0.1883	0.2004	0.2024	0.2065	0.0384	0.0383	0.0381	0.0407	0.0392	0.0384	0.0398	0.0401
0:43:00	0.19	0.2024	0.2045	0.209	0.0385	0.0385	0.0381	0.041	0.0393	0.0382	0.04	0.0401
0:43:29	0.1949	0.208	0.2088	0.2163	0.0388	0.0386	0.0384	0.0408	0.0394	0.0384	0.0401	0.0403
0:43:59	0.2002	0.2148	0.2152	0.2208	0.0386	0.0384	0.0381	0.0414	0.0391	0.0389	0.0398	0.0401
0:44:29	0.203	0.2162	0.2177	0.2244	0.0384	0.0385	0.0388	0.0414	0.0398	0.0389	0.0406	0.041
0:44:59	0.2018	0.2151	0.2195	0.2217	0.0384	0.0383	0.0381	0.041	0.0389	0.0389	0.04	0.0407
0:45:29	0.2104	0.2232	0.2233	0.2271	0.0384	0.0382	0.0382	0.0411	0.0392	0.0388	0.0397	0.0401
0:45:59	0.215	0.2283	0.2294	0.2359	0.0383	0.0386	0.0386	0.0413	0.0396	0.0381	0.0398	0.0402
0:46:29	0.2174	0.2316	0.2327	0.2378	0.039	0.0389	0.039	0.042	0.0397	0.039	0.0408	0.0422
0:47:00	0.2233	0.2366	0.2426	0.2452	0.039	0.0392	0.0398	0.0415	0.0399	0.0383	0.0402	0.0432
0:47:30	0.225	0.2385	0.238	0.2421	0.0392	0.039	0.0388	0.0409	0.0399	0.0389	0.0403	0.0416
0:48:00	0.2279	0.2399	0.2396	0.2433	0.0384	0.0381	0.0375	0.0409	0.0394	0.0382	0.0394	0.0401
0:48:30	0.2337	0.2467	0.2499	0.2554	0.0385	0.0384	0.039	0.0417	0.0395	0.0382	0.0403	0.0406
0:49:00	0.2417	0.2574	0.256	0.2608	0.0384	0.0388	0.0394	0.0415	0.0397	0.0387	0.0404	0.0422
0:49:30	0.2357	0.2495	0.2495	0.2538	0.0385	0.0386	0.0396	0.0411	0.0396	0.0386	0.0397	0.0404
0:50:00	0.2441	0.2572	0.2587	0.2651	0.0387	0.039	0.0399	0.0419	0.0395	0.0386	0.0401	0.0415
0:50:30	0.2467	0.2611	0.2614	0.2683	0.0386	0.0391	0.0383	0.0415	0.0402	0.0389	0.0402	0.0417
0:51:00	0.2518	0.265	0.2686	0.274	0.039	0.0389	0.0388	0.0414	0.0397	0.0393	0.0402	0.0418
0:51:30	0.256	0.2707	0.2733	0.2754	0.0387	0.0394	0.0402	0.0412	0.0399	0.039	0.0402	0.0418
0:52:00	0.2616	0.2789	0.2804	0.2784	0.039	0.0393	0.0387	0.0417	0.0405	0.0396	0.0409	0.0413
0:52:30	0.262	0.2772	0.2777	0.2766	0.0387	0.0391	0.0388	0.0409	0.0397	0.0388	0.0404	0.0405
0:53:00	0.2617	0.2749	0.2769	0.2801	0.0384	0.0386	0.0383	0.041	0.0395	0.0381	0.0401	0.0402
0:53:30	0.2623	0.2787	0.2807	0.2837	0.0386	0.0386	0.0383	0.0406	0.0393	0.0387	0.0402	0.0404
0:54:00	0.2619	0.2805	0.2799	0.2837	0.0385	0.0385	0.0384	0.041	0.0395	0.0388	0.0403	0.0406
0:54:30	0.2716	0.284	0.2857	0.2904	0.0382	0.0383	0.0383	0.0409	0.0391	0.0386	0.0402	0.0406
0:55:00	0.2821	0.2968	0.3006	0.3041	0.0387	0.0388	0.039	0.0413	0.04	0.0392	0.0411	0.0423
0:55:29	0.2777	0.2906	0.29	0.297	0.039	0.0385	0.0383	0.0412	0.0397	0.0388	0.0399	0.0412
0:56:00	0.2803	0.2938	0.2925	0.2955	0.0388	0.0385	0.0384	0.0414	0.0395	0.0388	0.0399	0.0401
0:56:30	0.2838	0.2977	0.3006	0.3048	0.0386	0.0386	0.0384	0.0412	0.0396	0.039	0.04	0.0405
0:57:00	0.2835	0.2999	0.2997	0.3015	0.0387	0.0386	0.0386	0.0416	0.0398	0.0389	0.0399	0.0407
0:57:30	0.2886	0.2992	0.2995	0.3001	0.0383	0.0385	0.0384	0.0408	0.0398	0.0388	0.0394	0.04
0:58:00	0.2898	0.3039	0.3031	0.3025	0.0385	0.0382	0.038	0.0413	0.0395	0.0389	0.0396	0.0401
0:58:30	0.2983	0.3094	0.3113	0.3141	0.0386	0.0387	0.0398	0.0413	0.0396	0.0388	0.0401	0.0409
0:58:59	0.2956	0.3104	0.3106	0.3173	0.0386	0.0385	0.0382	0.0413	0.0394	0.0383	0.0405	0.0407
0:59:29	0.3008	0.3097	0.3124	0.3155	0.0384	0.0384	0.0383	0.0413	0.0395	0.0386	0.04	0.0404
0:59:59	0.3003	0.3146	0.3114	0.3139	0.0384	0.0386	0.038	0.0411	0.0393	0.0385	0.0399	0.0404
1:00:30	0.3072	0.3162	0.318	0.3249	0.0384	0.0387	0.038	0.041	0.0396	0.0387	0.0402	0.0404
1:01:00	0.3012	0.3117	0.3099	0.309	0.0381	0.0385	0.038	0.0406	0.0387	0.0384	0.0397	0.0401
1:01:29	0.3024	0.3104	0.3141	0.3109	0.0383	0.0382	0.038	0.0409	0.0393	0.0387	0.0397	0.0397
1:01:59	0.3075	0.3197	0.3163	0.3205	0.0396	0.039	0.0387	0.041	0.0399	0.0392	0.0404	0.0404
1:02:30	0.3074	0.322	0.3204	0.3242	0.0385	0.038	0.038	0.041	0.0392	0.0382	0.0393	0.0402
1:03:00	0.3124	0.3272	0.3217	0.3291	0.0388	0.0388	0.0387	0.0408	0.0392	0.0386	0.0401	0.0402
1:03:30	0.3191	0.3279	0.33	0.3288	0.0387	0.0382	0.0385	0.0411	0.0397	0.0389	0.04	0.0406
1:04:00	0.3191	0.3278	0.3288	0.3282	0.0385	0.038	0.0376	0.0409	0.0393	0.038	0.0391	0.0399
1:04:29	0.3232	0.3332	0.3328	0.3286	0.0386	0.0388	0.0383	0.0413	0.0396	0.0385	0.0399	0.0406
1:04:59	0.3201	0.3303	0.3279	0.3336	0.0381	0.0383	0.038	0.0409	0.0398	0.0388	0.0398	0.04
1:05:30	0.3199	0.3291	0.3313	0.3338	0.0384	0.0385	0.0382	0.041	0.039	0.0381	0.0402	0.04
1:06:00	0.3278	0.3372	0.337	0.3358	0.0385	0.0383	0.0383	0.041	0.0393	0.0386	0.0399	0.0404
1:06:30	0.337	0.3459	0.3476	0.3499	0.0388	0.0385	0.0383	0.041	0.0396	0.039	0.0397	0.0404
1:06:59	0.3282	0.3374	0.3385	0.3407	0.0383	0.0386	0.0384	0.041	0.0398	0.039	0.0403	0.0401
1:07:30	0.3329	0.3464	0.3421	0.3535	0.0384	0.0383	0.0381	0.0414	0.0397	0.0387	0.0402	0.0401
1:08:00	0.3342	0.3446	0.341	0.348	0.0386	0.0384	0.0381	0.0409	0.0393	0.038	0.0397	0.04
1:08:29	0.3349	0.3449	0.3432	0.3459	0.0385	0.0385	0.0382	0.041	0.0395	0.0387	0.0397	0.0401
1:08:59	0.3378	0.348	0.3457	0.3495	0.0388	0.0385	0.0383	0.0412	0.0397	0.0385	0.04	0.0404
1:09:30	0.3457	0.3545	0.3521	0.3581	0.0385	0.0386	0.0385	0.0414	0.0399	0.0389	0.0406	0.0402
1:09:59	0.3392	0.3476	0.3476	0.3542	0.0385	0.0387	0.0383	0.0413	0.0396	0.0387	0.0399	0.0405
1:10:29	0.3365	0.3463	0.3424	0.3454	0.0386	0.0385	0.0381	0.0403	0.0395	0.0385	0.0396	0.0405
1:11:00	0.3502	0.3625	0.3601	0.3536	0.0387	0.0385	0.0383	0.041	0.0395	0.0387	0.04	0.0402
1:11:30	0.3503	0.357	0.3579	0.356	0.0387	0.0389	0.0388	0.0413	0.0397	0.0384	0.0404	0.041
1:11:59	0.3418	0.3555	0.3487	0.3523	0.0384	0.0385	0.0381	0.041	0.0398	0.0385	0.0401	0.0402
1:12:30	0.3482	0.3568	0.356	0.3584	0.0386	0.0384	0.0386	0.0414	0.04	0.0388	0.04	0.0405
1:13:00	0.3487	0.3616	0.3591	0.3612	0.0383	0.0383	0.0391	0.0412	0.0395	0.0385	0.04	0.0409
1:13:29	0.3493	0.3602	0.3566	0.3568	0.0389	0.0385	0.0382	0.0413	0.0392	0.0389	0.0399	0.0405
1:14:00	0.3471	0.3577	0.3516	0.3583	0.0388	0.039	0.0382	0.0412	0.0394	0.0388	0.0397	0.0403
1:14:30	0.3511	0.3631	0.3632	0.366	0.0384	0.0384	0.0384	0.0409	0.0396	0.0387	0.0396	0.0401
1:15:00	0.3572	0.3677	0.3613	0.3666	0.0384	0.0384	0.0385	0.0413	0.0392	0.0385	0.0402	0.0404
1:15:30	0.3712	0.3806	0.3807	0.3774	0.0388	0.0392	0.0387	0.0422	0.04	0.039	0.0408	0.0426
1:16:00	0.3597	0.3668	0.3645	0.3618	0.0392	0.0391	0.039	0.0421	0.0404	0.0393	0.0405	0.0419
1:16:30	0.3574	0.3678	0.3646	0.3625	0.0387	0.0386	0.0384	0.0409	0.0391	0.0382	0.0393	0.0399
1:17:00	0.3737	0.3842	0.3826	0.3752	0.0389	0.0391	0.0391	0.0415	0.04	0.0393	0.0412	0.0424
1:17:30	0.3593	0.3703	0.3691	0.3692	0.0386	0.0387	0.039	0.0413	0.0396	0.0386	0.0403	0.043
1:18:00	0.3639	0.3754	0.3731	0.3736	0.0383	0.0383	0.0393	0.041	0.0398	0.0388	0.0403	0.0423
1:18:30	0.3555	0.367	0.3611	0.3637	0.0387	0.0385	0.038	0.0408	0.0392	0.0382	0.0394	0.0402
1:19:00	0.3643	0.3695	0.3688	0.3653	0.0386	0.0386	0.0386	0.0413	0.0398	0.0385	0.0396	0.0429
1:19:30	0.3595	0.3684	0.3653	0.3623	0.0385	0.0386	0.0382	0.0411	0.0391	0.0383	0.0394	0.04
1:20:00	0.364	0.3688	0.3719	0.366	0.0387	0.0385	0.0385	0.0415	0.0399	0.0388	0.0401	0.0401
1:20:30	0.3729	0.3796	0.3764	0.375	0.0386	0.0386	0.04	0.0417	0.0398	0.0386	0.0403	0.0406
1:21:00	0.3758	0.3854	0.3812	0.3832	0.039	0.0388	0.0388	0.0411	0.0396	0.0389	0.0407	0.0407
1:21:30	0.3716	0.3874	0.375	0.3753	0.0386	0.0386	0.0384	0.0414	0.0394	0.0388	0.0402	0.0402
1:21:59	0.3667	0.3744	0.373	0.3759	0.0386	0.0382	0.0382	0.0411	0.0395	0.0384	0.0398	0.0402
1:22:29	0.3662	0.376	0.3709	0.3708	0.0389	0.0386	0.0385	0.0408	0.0395	0.0386	0.0401	0.0404
1:23:00	0.367	0.3742	0.3709	0.3691	0.0386	0.0384	0.0382	0.0416	0.0396	0.0387	0.0396	0.0403
1:23:30	0.3722	0.3804	0.3812	0.3795	0.0383	0.0386	0.0384	0.0412	0.0394	0.0388	0.0402	0.0404
1:24:00	0.3739	0.3786	0.3783	0.3735	0.0391	0.0387	0.0388	0.042	0.0399	0.0391	0.0412	0.0432
1:24:30	0.3692	0.3767	0.374	0.3714	0.0386	0.039	0.0385	0.041	0.0396	0.0388	0.0396	0.0403
1:24:59	0.3858	0.3892	0.3896	0.3813	0.0384	0.0391	0.0385	0.0418	0.04	0.0387	0.0399	0.0401
1:25:29	0.372	0.3845	0.3739	0.3774	0.0392	0.0392	0.039	0.0415	0.04	0.0393	0.04	0.0403
1:25:59	0.37	0.3814	0.3804	0.3758	0.0383	0.0386	0.0389	0.0413	0.0395	0.0386	0.0399	0.0404
1:26:30	0.3758	0.3858	0.3828	0.3832	0.0384	0.0381	0.0382	0.0413	0.0395	0.0383	0.0402	0.04
1:26:59	0.3795	0.3865	0.3824	0.3824	0.0382	0.0384	0.0386	0.0411	0.0392	0.0382	0.0399	0.0401
1:27:29	0.3771	0.3824	0.3737	0.3779	0.0385	0.0382	0.0385	0.0412	0.0392	0.0382	0.0399	0.0402
1:27:59	0.383	0.387	0.3824	0.388	0.0382	0.0383	0.0384	0.0413	0.0395	0.0384	0.0395	0.04
1:28:30	0.384	0.3909	0.3873	0.3891	0.0388	0.0387	0.0387	0.0418	0.0396	0.0385	0.0402	0.0406
1:28:59	0.3919	0.3948	0.3922	0.3877	0.039	0.0388	0.0386	0.0411	0.0398	0.0387	0.0402	0.0407
1:29:30	0.394	0.3962	0.3967	0.3987	0.039	0.0387	0.0393	0.042	0.0399	0.0389	0.0403	0.0406
1:30:00	0.3798	0.3802	0.3772	0.3748	0.0386	0.039	0.0386	0.0415	0.0396	0.0388	0.0394	0.0398
1:30:29	0.3886	0.3909	0.3871	0.3878	0.0386	0.039	0.0385	0.0419	0.0392	0.0385	0.0396	0.0403
1:30:59	0.3801	0.3831	0.3813	0.381	0.039	0.0387	0.0383	0.0418	0.0397	0.0381	0.0399	0.0404
1:31:29	0.3921	0.4005	0.3993	0.3967	0.039	0.0387	0.0405	0.042	0.0396	0.0389	0.04	0.0401
1:31:59	0.3824	0.3884	0.3876	0.3853	0.0389	0.0389	0.0389	0.0419	0.0399	0.0387	0.0404	0.0405
1:32:29	0.3944	0.3972	0.3971	0.3904	0.0389	0.0387	0.0385	0.0415	0.0401	0.0386	0.04	0.0403
1:33:00	0.3874	0.3916	0.3905	0.3858	0.0391	0.0387	0.04	0.0421	0.04	0.0382	0.0403	0.0402
1:33:30	0.3997	0.4004	0.4028	0.3952	0.0391	0.0392	0.0393	0.0425	0.0403	0.039	0.0412	0.0428
1:34:00	0.3863	0.3875	0.3876	0.3802	0.0391	0.0391	0.039	0.0422	0.0397	0.0388	0.0408	0.0432
1:34:30	0.3873	0.3938	0.3935	0.3901	0.0388	0.0386	0.0385	0.0419	0.0395	0.0387	0.0395	0.0403
1:35:00	0.3818	0.3874	0.3856	0.384	0.0385	0.0392	0.0389	0.0422	0.0393	0.0388	0.0399	0.0397
1:35:29	0.3911	0.3975	0.3932	0.3913	0.0386	0.0391	0.0394	0.0426	0.0395	0.0387	0.04	0.0403
1:36:00	0.3867	0.3892	0.3863	0.3803	0.0387	0.039	0.0387	0.042	0.0392	0.0382	0.0398	0.04
1:36:30	0.3974	0.4056	0.394	0.3984	0.0389	0.0398	0.0395	0.0431	0.0393	0.0392	0.0401	0.0402
1:37:00	0.3989	0.4031	0.3978	0.3919	0.0388	0.0392	0.039	0.0428	0.0392	0.0384	0.0398	0.0403
1:37:29	0.4049	0.406	0.4047	0.3958	0.0387	0.0394	0.0402	0.043	0.0394	0.0384	0.0406	0.041
1:38:00	0.3892	0.3925	0.3863	0.3868	0.0393	0.039	0.039	0.043	0.0395	0.0388	0.04	0.0403
1:38:30	0.3953	0.3987	0.393	0.3862	0.0388	0.0393	0.0391	0.0434	0.0395	0.0385	0.0399	0.0402
1:39:00	0.3919	0.3954	0.3916	0.3876	0.0395	0.0397	0.0399	0.0436	0.0397	0.0387	0.0405	0.0408
1:39:30	0.3975	0.4052	0.4015	0.3987	0.0392	0.0395	0.0394	0.0437	0.0397	0.0387	0.0402	0.0404
1:40:00	0.3968	0.4009	0.3994	0.3967	0.0391	0.0391	0.0394	0.0434	0.0398	0.0385	0.0396	0.04
1:40:29	0.4054	0.4085	0.4072	0.4084	0.0392	0.0395	0.0395	0.0442	0.0399	0.0387	0.0407	0.0406
1:41:00	0.39	0.3936	0.3921	0.3878	0.0392	0.0398	0.0412	0.0445	0.0396	0.0384	0.0404	0.043
1:41:30	0.3866	0.3889	0.3868	0.3817	0.0393	0.0403	0.04	0.0448	0.0396	0.0385	0.0403	0.0426
1:42:00	0.393	0.3976	0.396	0.3935	0.039	0.0394	0.0402	0.0449	0.0398	0.0389	0.0402	0.0418
1:42:30	0.3872	0.3862	0.3848	0.3798	0.0398	0.0397	0.04	0.0451	0.0397	0.0385	0.0398	0.0408
1:43:00	0.3969	0.4016	0.4063	0.3976	0.0397	0.04	0.0406	0.0458	0.0402	0.0386	0.0403	0.0408
1:43:30	0.3855	0.3921	0.3873	0.3798	0.0395	0.0398	0.0403	0.0458	0.0395	0.0385	0.0395	0.0406
1:44:00	0.3977	0.3988	0.4025	0.3939	0.0398	0.0404	0.0405	0.0466	0.0395	0.0386	0.04	0.0408
1:44:30	0.3868	0.3911	0.3887	0.3828	0.0401	0.04	0.0407	0.0468	0.0395	0.0386	0.0399	0.0405
1:45:00	0.3903	0.3972	0.3922	0.3858	0.0398	0.0401	0.041	0.0473	0.0393	0.0385	0.0391	0.0399
1:45:30	0.395	0.3909	0.4001	0.3914	0.04	0.0404	0.0411	0.0479	0.0395	0.0385	0.0397	0.0405
1:46:00	0.3931	0.391	0.3892	0.3862	0.0404	0.0408	0.042	0.0486	0.0396	0.0387	0.0401	0.0409
1:46:30	0.4103	0.411	0.408	0.4013	0.0402	0.0411	0.0417	0.0496	0.0401	0.0387	0.0398	0.0405
1:47:00	0.3984	0.4036	0.4014	0.3961	0.0408	0.0415	0.0423	0.0502	0.0399	0.0386	0.0404	0.0404
1:47:30	0.3979	0.4004	0.396	0.3874	0.041	0.0421	0.0441	0.0508	0.0396	0.0385	0.0405	0.0405
1:47:59	0.3977	0.4014	0.3981	0.3962	0.0414	0.0414	0.0428	0.052	0.04	0.0386	0.0398	0.0405
1:48:29	0.4003	0.4099	0.4017	0.3972	0.0418	0.0423	0.0453	0.0529	0.0397	0.0387	0.0401	0.0409
1:48:59	0.3996	0.401	0.4006	0.3928	0.0418	0.0426	0.0439	0.0538	0.0401	0.0387	0.0401	0.0409
1:49:30	0.3925	0.3965	0.3948	0.3896	0.0412	0.0423	0.044	0.0548	0.0396	0.0384	0.0396	0.04
1:49:59	0.3978	0.4059	0.3988	0.3917	0.0419	0.0429	0.0467	0.056	0.0397	0.039	0.0399	0.0403
1:50:30	0.3869	0.3922	0.3922	0.3897	0.0421	0.0434	0.0455	0.0573	0.0396	0.0383	0.0392	0.0401
1:51:00	0.3974	0.4	0.3962	0.3943	0.0424	0.0438	0.0464	0.0582	0.0394	0.0388	0.0404	0.0406
1:51:29	0.3943	0.3995	0.399	0.3958	0.0429	0.0439	0.0469	0.0598	0.0396	0.0387	0.0402	0.0402
1:51:59	0.4039	0.4024	0.3998	0.3904	0.0433	0.045	0.048	0.0619	0.04	0.0391	0.0406	0.0425
1:52:29	0.3927	0.3969	0.3915	0.3923	0.0434	0.0449	0.0483	0.0626	0.0396	0.0382	0.0399	0.0403
1:53:00	0.3924	0.4012	0.3904	0.3917	0.0442	0.0461	0.0493	0.0642	0.0398	0.0386	0.0398	0.0404
1:53:29	0.402	0.3971	0.3905	0.3896	0.0449	0.0469	0.0504	0.0661	0.0396	0.0386	0.0402	0.0405
1:53:59	0.3972	0.3974	0.3916	0.3882	0.0452	0.0475	0.0511	0.0677	0.0396	0.0385	0.0399	0.0404
1:54:29	0.3964	0.3979	0.3945	0.3929	0.0458	0.0483	0.0524	0.0691	0.0397	0.0385	0.0406	0.0404
1:54:59	0.3929	0.3963	0.3966	0.3909	0.0464	0.0492	0.0536	0.0709	0.0392	0.0385	0.0398	0.0402
1:55:29	0.3783	0.388	0.3872	0.379	0.0472	0.0505	0.0553	0.0736	0.0402	0.0391	0.0406	0.0433
1:55:59	0.3861	0.3905	0.3924	0.3828	0.0483	0.0516	0.0566	0.0749	0.0397	0.0385	0.041	0.041
1:56:29	0.4003	0.3897	0.3858	0.3839	0.0487	0.0526	0.058	0.0768	0.0395	0.0382	0.0404	0.0408
1:56:59	0.3878	0.394	0.3865	0.3862	0.0494	0.0529	0.0588	0.0784	0.0393	0.0382	0.0401	0.0404
1:57:29	0.4027	0.4023	0.3984	0.3923	0.0508	0.055	0.0626	0.0811	0.0401	0.0389	0.0405	0.0407
1:57:59	0.3916	0.3935	0.385	0.3869	0.0511	0.0557	0.0617	0.0826	0.0389	0.0384	0.0401	0.0404
1:58:29	0.3924	0.3918	0.3873	0.3858	0.0524	0.0568	0.0634	0.0847	0.0392	0.0381	0.0396	0.0404
1:58:59	0.3963	0.3907	0.3843	0.3879	0.0538	0.0587	0.0666	0.0876	0.0394	0.0382	0.0404	0.0405
1:59:29	0.3959	0.3934	0.3944	0.3885	0.055	0.0604	0.0673	0.0891	0.0401	0.0385	0.0399	0.0407
1:59:59	0.3994	0.3936	0.3926	0.3906	0.0562	0.0619	0.0691	0.0925	0.0397	0.0386	0.0404	0.0408
2:00:29	0.3945	0.3922	0.3898	0.3827	0.0573	0.0627	0.0703	0.0932	0.0394	0.0382	0.0396	0.0401
2:00:59	0.39	0.3956	0.3863	0.38	0.0588	0.0647	0.0724	0.096	0.0397	0.0391	0.0405	0.041
2:01:30	0.3943	0.3945	0.3864	0.3764	0.0604	0.0667	0.0749	0.0994	0.0398	0.0388	0.0404	0.041
2:02:00	0.3869	0.3862	0.3822	0.3706	0.0613	0.0677	0.076	0.1	0.04	0.0385	0.0398	0.0402
2:02:29	0.3937	0.3942	0.3924	0.3864	0.0632	0.0698	0.0796	0.1031	0.0394	0.0389	0.0402	0.0405
2:02:59	0.402	0.405	0.4044	0.3885	0.0653	0.0724	0.0815	0.1077	0.0398	0.0391	0.0407	0.0433
2:03:30	0.4042	0.4049	0.3978	0.3892	0.067	0.0743	0.0852	0.1105	0.0402	0.0394	0.0405	0.0435
2:04:00	0.3938	0.3958	0.395	0.3807	0.0683	0.0756	0.0849	0.1116	0.04	0.0388	0.04	0.0408
2:04:29	0.4005	0.3987	0.3933	0.3854	0.0704	0.0777	0.0877	0.1143	0.0396	0.0386	0.0414	0.0431
2:05:00	0.3953	0.39	0.3893	0.3817	0.0719	0.08	0.0895	0.1172	0.0396	0.0385	0.0404	0.0429
2:05:30	0.3893	0.3875	0.3841	0.3791	0.0735	0.0816	0.0917	0.1185	0.0399	0.0386	0.0403	0.0414
2:06:00	0.4045	0.4026	0.4009	0.3929	0.0754	0.084	0.0947	0.1225	0.0402	0.0387	0.0404	0.0428
2:06:30	0.3886	0.3872	0.3829	0.3747	0.0771	0.0857	0.0956	0.1226	0.0397	0.0386	0.0402	0.0414
2:07:00	0.3878	0.3861	0.3796	0.3752	0.0791	0.0875	0.0982	0.1255	0.0397	0.0387	0.0403	0.0413
2:07:30	0.3938	0.3953	0.3893	0.3882	0.0812	0.0908	0.1006	0.1307	0.0398	0.0387	0.0404	0.041
2:08:00	0.3841	0.3857	0.3832	0.3799	0.0828	0.0917	0.1024	0.1303	0.0391	0.0385	0.04	0.0409
2:08:30	0.395	0.3938	0.3882	0.3904	0.0855	0.0952	0.1053	0.1349	0.0398	0.0382	0.0405	0.0408
2:09:00	0.3919	0.394	0.3884	0.3843	0.0876	0.0978	0.1079	0.1377	0.04	0.0388	0.0402	0.0408
2:09:30	0.3962	0.3994	0.399	0.3864	0.0906	0.1014	0.114	0.1426	0.0401	0.0388	0.0415	0.0418
2:10:00	0.3864	0.3855	0.3814	0.3753	0.0912	0.1012	0.1129	0.1419	0.0401	0.039	0.0406	0.0408
2:10:30	0.3871	0.3862	0.3813	0.3751	0.095	0.1052	0.1161	0.1453	0.0401	0.0388	0.0404	0.0411
2:11:00	0.3875	0.3892	0.3875	0.3772	0.0962	0.1068	0.1177	0.1477	0.0399	0.0389	0.0402	0.0411
2:11:30	0.3899	0.3905	0.3888	0.3831	0.098	0.1086	0.1207	0.1521	0.04	0.0387	0.0398	0.0409
2:12:00	0.3858	0.3871	0.3838	0.375	0.0999	0.1107	0.1223	0.1506	0.0399	0.0384	0.0404	0.0409
2:12:30	0.3853	0.3867	0.3799	0.3725	0.1024	0.114	0.126	0.1553	0.0401	0.039	0.0405	0.0415
2:13:00	0.3779	0.382	0.3774	0.366	0.1048	0.116	0.1277	0.1571	0.0395	0.0388	0.0401	0.0412
2:13:30	0.3898	0.3925	0.3855	0.3844	0.1077	0.1186	0.1316	0.1611	0.0404	0.039	0.041	0.0414
2:14:00	0.3799	0.3785	0.3756	0.3677	0.1091	0.12	0.1322	0.1609	0.0399	0.039	0.0404	0.0411
2:14:30	0.3825	0.3809	0.3777	0.3775	0.1111	0.1226	0.1354	0.1655	0.0396	0.039	0.0404	0.0411
2:15:00	0.3865	0.3913	0.3853	0.3806	0.1144	0.1282	0.1394	0.1727	0.04	0.0389	0.0402	0.0411
2:15:30	0.3854	0.387	0.3844	0.3818	0.1172	0.1296	0.1421	0.174	0.0399	0.0387	0.0409	0.0417
2:16:00	0.3802	0.3823	0.3739	0.371	0.119	0.1326	0.1442	0.1745	0.0404	0.0393	0.0405	0.0416
2:16:29	0.3872	0.3792	0.3728	0.3674	0.1223	0.1353	0.1469	0.1781	0.0399	0.039	0.0411	0.0418
2:17:00	0.3854	0.3823	0.3778	0.3742	0.123	0.1348	0.15	0.1782	0.0398	0.0383	0.0402	0.042
2:17:29	0.3851	0.3891	0.3824	0.3813	0.1255	0.139	0.1504	0.1821	0.0402	0.0386	0.0403	0.0415
2:18:00	0.3809	0.3871	0.3807	0.3741	0.1288	0.1432	0.1552	0.1879	0.0401	0.039	0.0405	0.0416
2:18:29	0.3844	0.3879	0.3826	0.3721	0.1311	0.1444	0.1568	0.1875	0.0401	0.0394	0.0409	0.0418
2:19:00	0.3794	0.3801	0.3742	0.3702	0.1338	0.1479	0.1603	0.1906	0.0402	0.0392	0.041	0.0425
2:19:29	0.3817	0.3838	0.3832	0.3735	0.1363	0.1506	0.1637	0.1935	0.0402	0.0393	0.0416	0.0424
2:19:59	0.3788	0.3869	0.3815	0.3749	0.1399	0.1532	0.1653	0.1964	0.0399	0.0391	0.0413	0.0422
2:20:29	0.3757	0.3784	0.3712	0.3658	0.1395	0.1558	0.1676	0.1968	0.0397	0.0392	0.0412	0.0428
2:20:59	0.3709	0.3759	0.3681	0.363	0.1446	0.1596	0.1723	0.2024	0.0401	0.0395	0.042	0.0431
2:21:29	0.3798	0.3798	0.3748	0.3691	0.1471	0.1605	0.1736	0.2036	0.0402	0.0391	0.0412	0.0428
2:22:00	0.3825	0.3828	0.3771	0.3697	0.1493	0.1632	0.1761	0.2042	0.0398	0.0392	0.0409	0.0433
2:22:29	0.3814	0.3786	0.3755	0.3695	0.1511	0.1642	0.1781	0.2048	0.04	0.0395	0.0411	0.0428
2:22:59	0.3859	0.3823	0.377	0.3721	0.1536	0.1682	0.18	0.2086	0.0399	0.039	0.0413	0.0431
2:23:29	0.381	0.384	0.3777	0.3649	0.1579	0.174	0.1853	0.2163	0.0406	0.0397	0.0415	0.0434
2:23:59	0.3791	0.3806	0.372	0.3664	0.1579	0.1722	0.1865	0.2156	0.0399	0.0391	0.0415	0.0435
2:24:29	0.3776	0.3792	0.3689	0.3622	0.162	0.177	0.1903	0.217	0.04	0.039	0.0414	0.0435
2:24:59	0.3732	0.3785	0.3712	0.3657	0.1676	0.1832	0.1958	0.2266	0.0407	0.0401	0.0439	0.048
2:25:29	0.375	0.374	0.369	0.3623	0.1669	0.1821	0.1934	0.2308	0.0408	0.0395	0.0414	0.0444
2:25:59	0.375	0.3782	0.3752	0.3704	0.1694	0.1838	0.1983	0.2245	0.0402	0.0395	0.042	0.0445
2:26:29	0.3818	0.3845	0.3787	0.3695	0.1721	0.1875	0.2004	0.2313	0.0407	0.0397	0.0424	0.0449
2:27:00	0.3738	0.3767	0.3675	0.3648	0.1758	0.1925	0.2047	0.2346	0.041	0.0397	0.0427	0.0451
2:27:29	0.3797	0.3819	0.3754	0.3712	0.1792	0.1957	0.209	0.2389	0.0409	0.0397	0.043	0.0458
2:27:59	0.3717	0.3707	0.3653	0.3607	0.1804	0.1962	0.2097	0.2357	0.0409	0.0399	0.0434	0.0481
2:28:30	0.3734	0.371	0.3619	0.3551	0.1826	0.197	0.2083	0.2345	0.0407	0.0402	0.043	0.0468
2:29:00	0.3787	0.3779	0.3714	0.3636	0.1861	0.201	0.2126	0.2436	0.0407	0.0397	0.0428	0.0467
2:29:29	0.3798	0.3775	0.3692	0.3628	0.1911	0.205	0.2171	0.2466	0.0414	0.0409	0.0439	0.0481
2:30:00	0.3718	0.3722	0.3634	0.3571	0.1945	0.2076	0.219	0.2473	0.041	0.0403	0.044	0.0506
2:30:30	0.3825	0.3776	0.3723	0.3646	0.1992	0.214	0.2279	0.253	0.0414	0.0407	0.0445	0.0507
2:31:00	0.3744	0.376	0.3733	0.3601	0.1958	0.2112	0.225	0.2529	0.0411	0.0407	0.0441	0.0489
2:31:30	0.3717	0.3782	0.3698	0.3624	0.196	0.2124	0.2247	0.2494	0.0411	0.041	0.0442	0.0493
2:32:00	0.3817	0.3788	0.374	0.3692	0.2034	0.2175	0.2303	0.2589	0.0414	0.0408	0.0446	0.0506
2:32:30	0.3737	0.3696	0.3627	0.3508	0.206	0.2206	0.2306	0.2529	0.0414	0.0415	0.045	0.0507
2:33:00	0.3745	0.3714	0.3653	0.3576	0.2062	0.2184	0.2327	0.2588	0.0415	0.041	0.0456	0.0521
2:33:30	0.3742	0.375	0.369	0.3557	0.2091	0.2218	0.2334	0.2569	0.0414	0.0415	0.0453	0.0524
2:34:00	0.3688	0.3682	0.3616	0.3556	0.2118	0.2294	0.2405	0.2628	0.0413	0.0415	0.0469	0.054
2:34:30	0.3607	0.3628	0.3579	0.3517	0.2168	0.2298	0.2402	0.2627	0.0418	0.0418	0.0463	0.0544
2:35:00	0.369	0.3775	0.3657	0.3667	0.216	0.2326	0.2409	0.2655	0.0421	0.0429	0.0467	0.055
2:35:30	0.3766	0.3748	0.3685	0.3591	0.2233	0.2357	0.2493	0.2747	0.0419	0.0422	0.0475	0.0562
2:36:00	0.375	0.3769	0.3672	0.3583	0.2271	0.2405	0.2518	0.2736	0.0427	0.0428	0.0486	0.059
2:36:30	0.3764	0.3729	0.3689	0.3696	0.2236	0.2385	0.2522	0.2776	0.0426	0.043	0.0489	0.0591
2:37:00	0.3706	0.3715	0.3612	0.3536	0.2289	0.2431	0.2556	0.2783	0.0427	0.0437	0.0501	0.061
2:37:30	0.3712	0.3731	0.3671	0.358	0.2275	0.2412	0.2536	0.2734	0.0423	0.0434	0.0493	0.0601
2:38:00	0.3759	0.3743	0.3697	0.3584	0.2356	0.2487	0.2597	0.2816	0.0426	0.0436	0.0508	0.0631
2:38:30	0.3689	0.3728	0.3661	0.3513	0.2335	0.2483	0.2591	0.2812	0.0428	0.044	0.0511	0.0624
2:39:00	0.3661	0.3658	0.3592	0.3496	0.2343	0.2462	0.2565	0.2781	0.0428	0.0442	0.0522	0.066
2:39:30	0.3688	0.3749	0.3649	0.3621	0.2383	0.2592	0.2621	0.2864	0.0428	0.045	0.0531	0.0668
2:40:00	0.3646	0.3646	0.3511	0.3479	0.2457	0.2565	0.2642	0.2827	0.0434	0.0453	0.0535	0.068
2:40:30	0.3639	0.3654	0.3596	0.3512	0.2439	0.2595	0.2689	0.2887	0.0434	0.0454	0.055	0.0703
2:41:00	0.3614	0.3646	0.3514	0.3462	0.2424	0.2566	0.2664	0.282	0.0435	0.0461	0.0554	0.0685
2:41:30	0.3684	0.3692	0.3627	0.3569	0.2466	0.2623	0.2708	0.293	0.0433	0.0467	0.0561	0.0702
2:42:00	0.3711	0.3723	0.3629	0.3538	0.2515	0.2679	0.279	0.3013	0.0444	0.0473	0.0574	0.0736
2:42:30	0.3699	0.3658	0.3541	0.3493	0.254	0.2631	0.2736	0.2931	0.0455	0.0481	0.0587	0.075
2:42:59	0.3635	0.3686	0.3609	0.3533	0.249	0.2649	0.2708	0.292	0.0454	0.0487	0.0586	0.0736
2:43:29	0.36	0.3605	0.3551	0.3498	0.2525	0.2651	0.2732	0.2938	0.0455	0.0494	0.0605	0.0772
2:44:00	0.3651	0.3654	0.3586	0.3527	0.2548	0.2672	0.2785	0.2975	0.0458	0.0495	0.0607	0.0772
2:44:29	0.3593	0.3577	0.3554	0.348	0.2548	0.2682	0.2755	0.2945	0.0463	0.0504	0.062	0.0774
2:44:59	0.3626	0.3624	0.3578	0.3536	0.2573	0.2736	0.2821	0.2973	0.0467	0.0515	0.0639	0.0791
2:45:29	0.3562	0.3547	0.3511	0.3434	0.2646	0.2744	0.2809	0.2986	0.048	0.0526	0.0658	0.0842
2:45:59	0.3554	0.3553	0.3506	0.3429	0.2632	0.2775	0.2787	0.298	0.0485	0.0531	0.0678	0.0855
2:46:29	0.3567	0.3566	0.3457	0.3394	0.2631	0.2787	0.2847	0.3022	0.0496	0.055	0.0691	0.088
2:46:59	0.3659	0.3649	0.3614	0.3493	0.2649	0.2825	0.2879	0.3065	0.0494	0.0551	0.0692	0.0866
2:47:29	0.3564	0.3583	0.3513	0.3417	0.2717	0.2829	0.288	0.3078	0.0499	0.0556	0.07	0.0902
2:47:59	0.3606	0.3652	0.3561	0.3459	0.2725	0.287	0.2977	0.3081	0.0505	0.0568	0.0722	0.0915
2:48:29	0.356	0.3559	0.3501	0.3463	0.2715	0.2862	0.2927	0.3082	0.0508	0.0578	0.0736	0.0929
2:48:59	0.3516	0.3509	0.3458	0.3337	0.2725	0.283	0.2931	0.304	0.052	0.0589	0.0754	0.095
2:49:29	0.3503	0.3539	0.3475	0.3393	0.2781	0.2886	0.2931	0.3041	0.0532	0.0602	0.0771	0.096
2:49:59	0.3601	0.363	0.3541	0.3443	0.279	0.2885	0.2937	0.3107	0.0533	0.0613	0.0773	0.0955
2:50:30	0.3601	0.361	0.3511	0.3475	0.2826	0.2891	0.3006	0.3138	0.054	0.0623	0.0792	0.1005
2:50:59	0.36	0.3586	0.3487	0.3438	0.283	0.2947	0.3054	0.317	0.0546	0.0636	0.0813	0.1019
2:51:29	0.3611	0.355	0.3512	0.3436	0.2816	0.2932	0.2974	0.308	0.0555	0.0644	0.0822	0.1008
2:51:59	0.3594	0.3615	0.348	0.3384	0.2814	0.2937	0.2991	0.3122	0.0568	0.0657	0.0843	0.1046
2:52:29	0.3556	0.3621	0.3571	0.3458	0.2872	0.298	0.305	0.322	0.0576	0.0669	0.0859	0.107
2:52:59	0.3562	0.3569	0.3537	0.3421	0.2886	0.2995	0.3062	0.3184	0.0586	0.0683	0.088	0.1079
2:53:30	0.3548	0.354	0.3445	0.3391	0.2925	0.3058	0.3106	0.3222	0.0594	0.0697	0.0898	0.1085
2:53:59	0.3552	0.3504	0.3404	0.3314	0.2972	0.3032	0.3094	0.3184	0.0609	0.0707	0.092	0.1118
2:54:29	0.3539	0.3555	0.3498	0.3441	0.2891	0.2986	0.3045	0.3192	0.0613	0.0718	0.0915	0.1108
2:54:59	0.3569	0.3575	0.3522	0.3458	0.2966	0.3091	0.3134	0.3295	0.0628	0.0737	0.0944	0.1155
2:55:29	0.3536	0.3491	0.341	0.3354	0.3012	0.3141	0.3154	0.3268	0.0638	0.0749	0.0966	0.1156
2:55:59	0.3493	0.347	0.3394	0.3304	0.2921	0.3059	0.3057	0.3171	0.0647	0.0757	0.0965	0.1152
2:56:29	0.3494	0.3544	0.3433	0.342	0.3029	0.3134	0.3184	0.3312	0.0663	0.0782	0.0998	0.1173
2:57:00	0.3582	0.3598	0.3528	0.3434	0.3035	0.3189	0.3228	0.335	0.0675	0.0797	0.1032	0.1238
2:57:29	0.3494	0.35	0.3426	0.337	0.2977	0.3099	0.3158	0.3252	0.0684	0.0804	0.1024	0.1211
2:57:59	0.3519	0.3514	0.3426	0.3357	0.3005	0.3142	0.3187	0.3279	0.0692	0.0818	0.105	0.1237
2:58:30	0.3498	0.3511	0.3446	0.3343	0.3065	0.3181	0.3202	0.3277	0.0711	0.084	0.1076	0.1281
2:58:59	0.3445	0.3481	0.3417	0.3376	0.2984	0.3139	0.3165	0.3266	0.0719	0.0843	0.1076	0.1261
2:59:29	0.3489	0.3463	0.3362	0.3318	0.3031	0.3172	0.3199	0.3275	0.0735	0.0867	0.1099	0.1284
3:00:00	0.3429	0.342	0.336	0.3288	0.3058	0.3161	0.3198	0.3232	0.0748	0.0884	0.113	0.1342
3:00:30	0.3412	0.3473	0.3406	0.3333	0.3058	0.3171	0.3214	0.3313	0.0755	0.0895	0.1136	0.1334
3:01:00	0.3422	0.34	0.3372	0.3344	0.317	0.3308	0.3278	0.3402	0.0784	0.0914	0.1165	0.139
3:01:30	0.3472	0.3504	0.3406	0.3344	0.3125	0.3235	0.3343	0.3405	0.0789	0.0927	0.1177	0.1352
3:02:00	0.3446	0.3396	0.3333	0.3307	0.3094	0.3229	0.3202	0.3304	0.08	0.0939	0.1194	0.1392
3:02:30	0.3376	0.3531	0.3418	0.327	0.3182	0.3276	0.3296	0.3383	0.0828	0.0964	0.1242	0.1405
3:03:00	0.351	0.3509	0.3482	0.3302	0.3176	0.3275	0.3315	0.3403	0.083	0.0985	0.1255	0.1447
3:03:30	0.3496	0.346	0.3428	0.3371	0.3133	0.3306	0.3327	0.3413	0.085	0.0997	0.1255	0.1478
3:04:00	0.3472	0.3452	0.3359	0.3294	0.3108	0.3217	0.3247	0.3278	0.086	0.0998	0.125	0.1433
3:04:29	0.3413	0.3433	0.3329	0.3298	0.3199	0.3319	0.3319	0.3412	0.0882	0.1035	0.1298	0.1499
3:05:00	0.3467	0.3478	0.3417	0.3326	0.3251	0.3379	0.3432	0.3483	0.0903	0.1056	0.1331	0.153
3:05:30	0.3393	0.3421	0.3291	0.323	0.3181	0.3272	0.3308	0.3384	0.0908	0.1055	0.1324	0.1544
3:06:00	0.3476	0.3456	0.3352	0.333	0.3248	0.3347	0.3339	0.337	0.0929	0.1083	0.1365	0.1559
3:06:30	0.3441	0.3436	0.3399	0.332	0.3268	0.3396	0.3349	0.3395	0.0948	0.1112	0.1408	0.1589
3:07:00	0.3491	0.3491	0.3347	0.334	0.3276	0.3379	0.3356	0.337	0.0955	0.1118	0.1408	0.1589
3:07:30	0.34	0.338	0.3287	0.3179	0.3291	0.337	0.3326	0.3394	0.0966	0.1123	0.1402	0.1578
3:07:59	0.3392	0.3455	0.3398	0.3316	0.3223	0.3345	0.3352	0.3432	0.0971	0.114	0.1404	0.1598
3:08:30	0.3376	0.334	0.329	0.3214	0.3258	0.3372	0.3387	0.3432	0.1008	0.1163	0.147	0.164
3:09:00	0.337	0.3384	0.3315	0.3209	0.3276	0.3363	0.3413	0.3444	0.1017	0.1185	0.1478	0.1655
3:09:30	0.3488	0.3484	0.3419	0.3322	0.3306	0.3384	0.3421	0.3453	0.104	0.1208	0.1528	0.1689
3:10:00	0.3361	0.338	0.3289	0.3198	0.3294	0.3339	0.3364	0.3404	0.1041	0.1208	0.1493	0.1703
3:10:30	0.3449	0.3444	0.3401	0.3303	0.3372	0.342	0.3429	0.3504	0.106	0.1242	0.1541	0.1727
3:11:00	0.3354	0.3342	0.3293	0.3177	0.3243	0.3348	0.3392	0.3405	0.1084	0.1241	0.1555	0.1718
3:11:30	0.3368	0.3431	0.3331	0.3236	0.3281	0.3407	0.3423	0.3457	0.1098	0.126	0.1558	0.1734
3:11:59	0.3496	0.3415	0.3374	0.3261	0.3364	0.3467	0.3446	0.3455	0.1119	0.1288	0.1584	0.1777
3:12:30	0.333	0.3339	0.3253	0.3178	0.3373	0.3394	0.3369	0.3413	0.1133	0.1291	0.1585	0.1772
3:12:59	0.3425	0.3407	0.336	0.3186	0.338	0.3452	0.3469	0.3531	0.1153	0.1321	0.162	0.1834
3:13:30	0.3424	0.3454	0.3317	0.323	0.3295	0.3432	0.3413	0.3426	0.1155	0.1341	0.166	0.1838
3:14:00	0.3386	0.3388	0.3316	0.322	0.3358	0.3433	0.3466	0.3468	0.1186	0.1354	0.1675	0.1857
3:14:30	0.3306	0.3284	0.3235	0.3218	0.3325	0.3371	0.3393	0.342	0.1186	0.1369	0.1655	0.1764
3:15:00	0.3395	0.3354	0.3271	0.3254	0.3381	0.3508	0.3514	0.3528	0.1212	0.1406	0.1709	0.191
3:15:29	0.3359	0.3378	0.3309	0.3242	0.338	0.3478	0.3405	0.3478	0.1227	0.1403	0.1712	0.1885
3:15:59	0.3375	0.3383	0.329	0.3258	0.3402	0.3493	0.3503	0.3545	0.1248	0.1441	0.1758	0.1965
3:16:30	0.3282	0.3287	0.3249	0.3135	0.332	0.3419	0.3416	0.3433	0.1254	0.1436	0.1762	0.1936
3:16:59	0.3376	0.3332	0.3286	0.3213	0.3384	0.3492	0.3441	0.3521	0.1285	0.1458	0.1803	0.1977
3:17:29	0.3366	0.3328	0.323	0.3237	0.3381	0.3508	0.3492	0.3508	0.1293	0.1482	0.1814	0.2023
3:18:00	0.335	0.3338	0.3258	0.3179	0.3379	0.3465	0.3492	0.3484	0.1317	0.1478	0.1788	0.1934
3:18:29	0.3321	0.3276	0.3224	0.3099	0.3412	0.3468	0.3397	0.3459	0.131	0.1512	0.1823	0.197
3:18:59	0.3379	0.3382	0.3292	0.3212	0.3464	0.3529	0.3489	0.3476	0.1359	0.1534	0.1886	0.2032
3:19:30	0.336	0.3347	0.3289	0.3257	0.3449	0.3551	0.3521	0.358	0.1374	0.157	0.1922	0.2077
3:19:59	0.3291	0.3287	0.319	0.3166	0.341	0.3519	0.3463	0.3473	0.1364	0.1558	0.187	0.2045
3:20:29	0.3304	0.3311	0.3219	0.3168	0.3433	0.3508	0.3493	0.349	0.1399	0.1588	0.1885	0.2048
3:21:00	0.3286	0.3312	0.328	0.3219	0.3456	0.3527	0.3546	0.3521	0.141	0.1595	0.1925	0.208
3:21:30	0.3277	0.3276	0.3192	0.3185	0.3451	0.3548	0.3533	0.3503	0.1447	0.1643	0.1967	0.2105
3:21:59	0.3317	0.3227	0.3195	0.3168	0.3389	0.3512	0.3493	0.3522	0.1449	0.1632	0.1968	0.2079
3:22:30	0.3257	0.3291	0.3216	0.3148	0.349	0.3518	0.3488	0.346	0.1475	0.1654	0.198	0.2114
3:23:00	0.3257	0.3251	0.3153	0.3058	0.3459	0.3478	0.3429	0.3411	0.1468	0.1635	0.1984	0.2086
3:23:29	0.326	0.3311	0.321	0.3165	0.3476	0.355	0.3544	0.3535	0.1522	0.1687	0.2044	0.2156
3:24:00	0.3303	0.332	0.3217	0.3155	0.3471	0.3522	0.3506	0.352	0.1524	0.1713	0.2054	0.2202
3:24:30	0.3266	0.3289	0.3177	0.3156	0.3506	0.3566	0.3559	0.3521	0.1548	0.1734	0.206	0.2227
3:24:59	0.3257	0.3231	0.3128	0.3064	0.3448	0.3521	0.3554	0.344	0.1583	0.177	0.207	0.2129
3:25:30	0.3295	0.3298	0.325	0.3151	0.3512	0.355	0.359	0.3545	0.1595	0.1783	0.2119	0.2224
3:26:00	0.3222	0.3202	0.3144	0.3079	0.3437	0.3514	0.3494	0.3466	0.1565	0.1731	0.2097	0.2209
3:26:30	0.3244	0.3188	0.3109	0.3011	0.3417	0.35	0.3464	0.3405	0.1581	0.1754	0.2081	0.2222
3:27:00	0.3231	0.3262	0.3198	0.3135	0.3541	0.3567	0.3574	0.3554	0.1641	0.1829	0.214	0.227
3:27:30	0.3234	0.3224	0.3168	0.3094	0.3478	0.3577	0.3533	0.3524	0.1646	0.1817	0.2206	0.2286
3:28:00	0.321	0.3197	0.3122	0.3002	0.35	0.3529	0.3465	0.3476	0.1628	0.1793	0.219	0.2219
3:28:29	0.3135	0.3167	0.3108	0.3	0.3524	0.354	0.345	0.3458	0.1658	0.1825	0.2136	0.2263
3:29:00	0.3181	0.3183	0.3078	0.2994	0.3482	0.3552	0.3464	0.3514	0.1677	0.1868	0.2211	0.2281
3:29:30	0.3264	0.3253	0.3221	0.3066	0.3541	0.3621	0.3575	0.3556	0.1727	0.1923	0.2259	0.2367
3:30:00	0.3252	0.326	0.3188	0.311	0.3552	0.3607	0.3567	0.357	0.1746	0.1932	0.2295	0.24
3:30:30	0.3196	0.3168	0.3092	0.3	0.3471	0.3544	0.3495	0.3528	0.1727	0.1904	0.2249	0.2347
3:31:00	0.3167	0.3128	0.3114	0.3038	0.3431	0.3512	0.3523	0.3491	0.1744	0.1918	0.2258	0.2293
3:31:30	0.3257	0.3244	0.3183	0.311	0.3479	0.3577	0.3555	0.3539	0.1787	0.1967	0.2344	0.2438
3:32:00	0.3264	0.3178	0.3175	0.3085	0.3514	0.3599	0.3565	0.3541	0.1817	0.1979	0.2325	0.2422
3:32:30	0.3237	0.3127	0.3155	0.306	0.3508	0.3604	0.3512	0.3552	0.1792	0.1948	0.2317	0.2401
3:33:00	0.3211	0.3209	0.3132	0.3075	0.3486	0.3555	0.3584	0.3565	0.1825	0.2021	0.237	0.244
3:33:30	0.3255	0.3217	0.3126	0.3113	0.358	0.3634	0.3572	0.3588	0.1853	0.2052	0.2393	0.2469
3:34:00	0.3206	0.3199	0.3131	0.3062	0.3554	0.359	0.3586	0.3585	0.1872	0.2054	0.24	0.2473
3:34:30	0.3204	0.3126	0.3078	0.3044	0.3539	0.3598	0.3495	0.3516	0.1881	0.2055	0.2378	0.2463
3:35:00	0.3168	0.3125	0.3098	0.3026	0.3516	0.359	0.3543	0.3523	0.1862	0.2073	0.2353	0.2487
3:35:30	0.3054	0.3108	0.3077	0.3007	0.3452	0.3557	0.3506	0.3506	0.1867	0.2075	0.2385	0.2417
3:36:00	0.3095	0.3111	0.3018	0.2961	0.3518	0.3611	0.3478	0.3487	0.1912	0.2084	0.2438	0.2486
3:36:29	0.3126	0.3106	0.3062	0.2967	0.3522	0.3528	0.3511	0.3518	0.1909	0.2084	0.2417	0.2501
3:36:59	0.3167	0.3126	0.301	0.2967	0.3548	0.3614	0.3527	0.351	0.1948	0.2069	0.2413	0.251
3:37:30	0.3202	0.3217	0.3148	0.3061	0.3601	0.3686	0.3628	0.359	0.203	0.2204	0.2574	0.2592
3:37:59	0.3207	0.3145	0.3085	0.3005	0.3624	0.3707	0.3623	0.3625	0.2028	0.2188	0.254	0.2589
3:38:29	0.3122	0.3104	0.3042	0.298	0.3538	0.361	0.3534	0.3526	0.1971	0.2119	0.2497	0.2509
3:39:00	0.3123	0.3147	0.3098	0.2989	0.3642	0.3651	0.359	0.3596	0.2032	0.2223	0.2536	0.2631
3:39:29	0.3085	0.3136	0.3035	0.3017	0.3575	0.3602	0.363	0.3577	0.2062	0.2212	0.2583	0.265
3:39:59	0.3146	0.312	0.3082	0.3026	0.355	0.3594	0.3575	0.3511	0.2052	0.222	0.258	0.2657
3:40:29	0.3108	0.3095	0.3007	0.2938	0.3535	0.3662	0.3564	0.3492	0.2094	0.2236	0.2579	0.2612
3:41:00	0.3122	0.3043	0.3005	0.295	0.3572	0.3626	0.3588	0.3562	0.2092	0.224	0.2589	0.257
3:41:29	0.3144	0.3079	0.3114	0.2994	0.3559	0.3629	0.3506	0.349	0.2126	0.227	0.2668	0.2629
3:41:59	0.3178	0.3152	0.3071	0.3005	0.3564	0.3652	0.3581	0.3547	0.213	0.2327	0.265	0.2736
3:42:29	0.3104	0.3104	0.3022	0.2946	0.3591	0.3616	0.3607	0.3548	0.2164	0.2295	0.2634	0.262
3:42:59	0.3192	0.3134	0.3098	0.3021	0.3606	0.3601	0.3567	0.352	0.2174	0.2379	0.2721	0.271
3:43:30	0.31	0.3075	0.3011	0.2889	0.3523	0.3546	0.3596	0.3526	0.2135	0.2314	0.264	0.2654
3:44:00	0.3167	0.3108	0.3103	0.299	0.3619	0.3718	0.3671	0.3584	0.2214	0.2396	0.2762	0.272
3:44:29	0.3082	0.309	0.2987	0.2874	0.3602	0.3553	0.3529	0.3484	0.2155	0.2265	0.2594	0.2645
3:45:00	0.3089	0.301	0.2986	0.2853	0.357	0.357	0.3546	0.3527	0.2184	0.2332	0.2637	0.2684
3:45:30	0.3094	0.3032	0.2986	0.2909	0.3617	0.3602	0.355	0.3479	0.2222	0.2374	0.2683	0.2673
3:46:00	0.3173	0.3093	0.3005	0.3006	0.3628	0.368	0.3603	0.3545	0.2284	0.2479	0.2866	0.2837
3:46:30	0.3071	0.3069	0.2993	0.2947	0.3593	0.3633	0.3588	0.3627	0.2248	0.2398	0.2764	0.2836
3:47:00	0.3109	0.3099	0.3028	0.2975	0.363	0.3634	0.3584	0.3548	0.2314	0.2449	0.2791	0.2794
3:47:29	0.3058	0.3031	0.2992	0.2888	0.3603	0.3632	0.3566	0.3459	0.2259	0.2423	0.2778	0.2732
3:48:00	0.3082	0.3052	0.2965	0.2891	0.3634	0.3659	0.3616	0.3577	0.2317	0.2473	0.284	0.286
3:48:30	0.3073	0.3013	0.2928	0.2905	0.3591	0.364	0.3544	0.3544	0.2288	0.2448	0.2786	0.2801
3:49:00	0.303	0.3092	0.3054	0.2985	0.3636	0.3654	0.363	0.3572	0.2413	0.2515	0.2901	0.2837
3:49:30	0.3063	0.307	0.2981	0.2937	0.3558	0.366	0.3552	0.3576	0.2408	0.2524	0.2917	0.2906
3:49:59	0.3051	0.3009	0.2936	0.2889	0.3551	0.3591	0.3586	0.3508	0.237	0.25	0.2821	0.2765
3:50:30	0.3037	0.3045	0.2927	0.2864	0.3537	0.3629	0.3507	0.3498	0.2333	0.249	0.2822	0.2819
3:51:00	0.2984	0.3007	0.2916	0.2832	0.3605	0.3618	0.3544	0.346	0.2353	0.2502	0.2823	0.2821
3:51:30	0.3016	0.3037	0.2936	0.2936	0.3587	0.3573	0.3597	0.3508	0.244	0.2566	0.2941	0.2864
3:52:00	0.2989	0.2995	0.294	0.2865	0.3593	0.3591	0.3534	0.3433	0.237	0.2557	0.2868	0.2838
3:52:30	0.2991	0.2987	0.2885	0.2852	0.3561	0.3609	0.3526	0.3469	0.2398	0.2535	0.2862	0.2791
3:53:00	0.2992	0.2983	0.2939	0.2872	0.3613	0.3624	0.3584	0.3518	0.2482	0.2614	0.3017	0.2907
3:53:30	0.2972	0.2945	0.2911	0.2865	0.3555	0.3595	0.3655	0.3552	0.2439	0.2589	0.2908	0.2892
3:53:59	0.2951	0.2962	0.2921	0.2862	0.3562	0.3605	0.3537	0.3469	0.2414	0.2541	0.2852	0.2822
3:54:30	0.2972	0.2968	0.2898	0.2845	0.3581	0.3631	0.3592	0.3522	0.2461	0.2586	0.2963	0.2898
3:55:00	0.3013	0.2968	0.2864	0.2822	0.3574	0.3601	0.3532	0.3465	0.2548	0.2648	0.2978	0.2935
3:55:30	0.2982	0.2913	0.2901	0.2848	0.3611	0.3615	0.3505	0.3459	0.2496	0.2617	0.2914	0.2905
3:56:00	0.2966	0.2934	0.2855	0.2792	0.3533	0.3579	0.3518	0.3383	0.246	0.2562	0.2907	0.2848
3:56:30	0.2957	0.2944	0.2899	0.2802	0.3572	0.3577	0.3554	0.3473	0.2444	0.2613	0.2948	0.2892
3:57:00	0.2956	0.2933	0.2858	0.2759	0.3571	0.3608	0.3571	0.341	0.2518	0.2645	0.3019	0.2926
3:57:30	0.3009	0.2993	0.2942	0.2851	0.36	0.365	0.3579	0.3429	0.2571	0.2737	0.306	0.2967
3:58:00	0.2934	0.2921	0.2874	0.281	0.3561	0.3582	0.3557	0.3525	0.2582	0.2711	0.3019	0.2984
3:58:30	0.301	0.2984	0.2882	0.2828	0.3581	0.3594	0.3581	0.3448	0.2603	0.2679	0.3006	0.2929
3:59:00	0.2951	0.2957	0.2901	0.2782	0.3601	0.357	0.3551	0.3506	0.2593	0.268	0.2985	0.2904
3:59:29	0.3061	0.2961	0.2944	0.2817	0.3625	0.367	0.3558	0.3529	0.2655	0.2797	0.314	0.3098
3:59:59	0.2973	0.2943	0.2814	0.2746	0.3566	0.3688	0.3531	0.3423	0.2634	0.2722	0.3037	0.2993
4:00:30	0.2984	0.2969	0.2946	0.284	0.3619	0.3605	0.3585	0.3535	0.2685	0.2798	0.3141	0.3047
4:01:00	0.2949	0.2927	0.2866	0.2826	0.354	0.3572	0.3544	0.3496	0.2635	0.2761	0.3096	0.3022
4:01:30	0.2984	0.2983	0.294	0.2872	0.3577	0.3657	0.3598	0.3456	0.2701	0.2841	0.3196	0.3108
4:01:59	0.2972	0.2971	0.2876	0.2753	0.3592	0.3574	0.3552	0.3495	0.2685	0.2807	0.3154	0.3059
4:02:30	0.2966	0.2929	0.2935	0.2842	0.3597	0.3626	0.3555	0.3475	0.2701	0.2844	0.3215	0.3028
4:03:00	0.2923	0.2894	0.2844	0.2799	0.3518	0.3612	0.3542	0.348	0.2727	0.2856	0.3172	0.3004
4:03:30	0.2896	0.2881	0.2798	0.2744	0.3551	0.3602	0.3505	0.3446	0.2638	0.2737	0.3039	0.2997
4:03:59	0.2902	0.2929	0.284	0.2744	0.3613	0.3587	0.3555	0.3504	0.2709	0.2849	0.3171	0.3035
4:04:30	0.294	0.2876	0.2868	0.2744	0.3524	0.3598	0.3522	0.3435	0.2752	0.2886	0.3196	0.309
4:05:00	0.2952	0.2921	0.289	0.279	0.356	0.3597	0.3587	0.3432	0.2735	0.2852	0.3201	0.3049
4:05:29	0.2944	0.2877	0.2899	0.2765	0.361	0.3554	0.354	0.3473	0.2788	0.2892	0.3209	0.305
4:06:00	0.289	0.2905	0.2876	0.2756	0.3637	0.3635	0.3548	0.3509	0.2772	0.2882	0.3194	0.3073
4:06:29	0.2908	0.288	0.2776	0.2665	0.3536	0.3578	0.3518	0.3348	0.2752	0.2833	0.3106	0.2983
4:06:59	0.2826	0.2854	0.2722	0.2682	0.352	0.3558	0.3428	0.332	0.2702	0.2801	0.3148	0.303
4:07:29	0.293	0.2926	0.2847	0.2715	0.3576	0.3639	0.3533	0.3439	0.2813	0.2932	0.3235	0.3157
4:07:59	0.2916	0.286	0.2882	0.272	0.3532	0.3553	0.348	0.3411	0.2838	0.2984	0.3286	0.3081
4:08:29	0.2876	0.2842	0.2761	0.2707	0.3461	0.3523	0.3462	0.3431	0.2725	0.2844	0.3173	0.3036
4:08:59	0.2896	0.2824	0.275	0.2655	0.3516	0.3513	0.3488	0.3349	0.2874	0.2958	0.322	0.3065
4:09:29	0.2891	0.2841	0.2741	0.2669	0.3503	0.35	0.344	0.3331	0.277	0.2902	0.317	0.3
4:09:59	0.2867	0.2777	0.2742	0.2672	0.3513	0.3562	0.3445	0.3301	0.2786	0.2899	0.3187	0.3018
4:10:29	0.2866	0.2821	0.2734	0.27	0.3526	0.3552	0.3541	0.3401	0.2875	0.2967	0.3263	0.3108
4:10:59	0.2884	0.2816	0.2783	0.2736	0.3532	0.3543	0.3545	0.3485	0.285	0.2989	0.3299	0.3093
4:11:30	0.2883	0.2845	0.2762	0.2695	0.3524	0.3576	0.3534	0.3287	0.286	0.2905	0.3186	0.3082
4:11:59	0.282	0.2809	0.2708	0.2585	0.3538	0.3586	0.3461	0.3299	0.2921	0.2965	0.3289	0.3093
4:12:29	0.2853	0.2804	0.2718	0.2669	0.3495	0.3552	0.3486	0.3406	0.2868	0.2918	0.3228	0.3144
4:12:59	0.2817	0.2766	0.2665	0.2626	0.3479	0.3486	0.3411	0.3356	0.2846	0.2905	0.3239	0.3075
4:13:30	0.2779	0.2771	0.2711	0.2601	0.3484	0.3475	0.3419	0.3356	0.2846	0.2904	0.323	0.3051
4:13:59	0.2841	0.2838	0.2778	0.2707	0.3501	0.3554	0.3487	0.3418	0.2914	0.3014	0.3344	0.3184
4:14:29	0.2826	0.2781	0.2723	0.2663	0.35	0.3531	0.3431	0.336	0.2919	0.3006	0.3311	0.3153
4:14:59	0.2744	0.2773	0.2724	0.2652	0.3471	0.3504	0.3446	0.3297	0.2858	0.2966	0.324	0.3049
4:15:30	0.2833	0.2774	0.2754	0.2619	0.3438	0.3457	0.3422	0.3317	0.296	0.3084	0.3322	0.3128
4:16:00	0.281	0.2777	0.2742	0.2646	0.3474	0.3518	0.3449	0.3372	0.2957	0.3028	0.338	0.3191
4:16:30	0.2767	0.2767	0.2693	0.2579	0.3466	0.3527	0.3486	0.3317	0.2971	0.2978	0.3261	0.3075
4:16:59	0.2791	0.278	0.2706	0.2591	0.3516	0.3564	0.3456	0.3243	0.2939	0.2983	0.3323	0.3108
4:17:30	0.2832	0.2749	0.2713	0.258	0.3528	0.3553	0.3454	0.3321	0.3024	0.31	0.3346	0.3097
4:18:00	0.2813	0.2752	0.2689	0.2538	0.3535	0.3479	0.3448	0.3296	0.3064	0.3131	0.3352	0.3182
4:18:30	0.2811	0.271	0.2744	0.2576	0.3479	0.3497	0.3437	0.3254	0.3055	0.3113	0.341	0.3249
4:19:00	0.2784	0.2725	0.271	0.2564	0.342	0.3466	0.3458	0.3349	0.2989	0.3071	0.3363	0.3106
4:19:30	0.2715	0.2716	0.2652	0.2538	0.3438	0.3521	0.3446	0.3237	0.3034	0.304	0.3332	0.317
4:20:00	0.2748	0.2707	0.2589	0.2539	0.3459	0.3454	0.3361	0.321	0.2993	0.3022	0.3302	0.3102
4:20:30	0.2703	0.2699	0.2619	0.258	0.3504	0.3475	0.3416	0.3287	0.3052	0.3109	0.3407	0.3224
4:21:00	0.2694	0.2675	0.2674	0.2598	0.347	0.3503	0.3441	0.3302	0.3031	0.3118	0.3421	0.3188
4:21:30	0.2693	0.2737	0.2562	0.2555	0.3487	0.3534	0.3406	0.3244	0.2985	0.3079	0.3373	0.3098
4:22:00	0.2708	0.2734	0.2653	0.2563	0.3441	0.3545	0.35	0.3313	0.3045	0.3086	0.3333	0.3165
4:22:30	0.268	0.2675	0.2616	0.252	0.3402	0.34	0.3331	0.3224	0.3017	0.3076	0.3398	0.308
4:23:00	0.2674	0.2645	0.2596	0.2475	0.3423	0.3335	0.3343	0.3206	0.2894	0.2974	0.3219	0.306
4:23:30	0.271	0.2722	0.2623	0.2557	0.3458	0.3504	0.3398	0.3212	0.3069	0.3066	0.3462	0.3238
4:24:00	0.2597	0.2634	0.2632	0.2516	0.3454	0.3365	0.3304	0.3286	0.2985	0.2975	0.3282	0.3117
4:24:30	0.2714	0.263	0.2608	0.253	0.349	0.344	0.3382	0.3274	0.3084	0.3118	0.3366	0.3193
4:25:00	0.2678	0.2622	0.2593	0.2474	0.3417	0.3403	0.3309	0.3235	0.3005	0.3056	0.3339	0.3134
4:25:30	0.2674	0.2647	0.2569	0.2473	0.347	0.3443	0.3323	0.319	0.3077	0.3106	0.3383	0.3164
4:26:00	0.2637	0.2626	0.2546	0.2506	0.3395	0.3422	0.3331	0.3229	0.2998	0.3058	0.3305	0.3149
4:26:30	0.261	0.2629	0.2528	0.2469	0.3371	0.3417	0.3351	0.319	0.3055	0.307	0.3324	0.3106
4:27:00	0.2646	0.2614	0.2589	0.2505	0.3446	0.3436	0.3385	0.321	0.3061	0.3056	0.3373	0.3134
4:27:30	0.2578	0.2612	0.2549	0.2462	0.3441	0.3447	0.3371	0.3213	0.3058	0.3096	0.3371	0.3127
4:28:00	0.2634	0.2613	0.2548	0.2456	0.3434	0.3396	0.3316	0.3198	0.3069	0.311	0.3338	0.3133
4:28:29	0.2646	0.2653	0.2568	0.2488	0.3388	0.3458	0.3386	0.3183	0.3092	0.3131	0.3417	0.3214
4:29:00	0.2629	0.2627	0.2534	0.2469	0.3472	0.3431	0.3344	0.3154	0.3169	0.3212	0.3454	0.3136
4:29:29	0.2637	0.2584	0.2526	0.2424	0.3351	0.3375	0.3302	0.317	0.3027	0.3088	0.3314	0.3091
4:30:00	0.2666	0.2574	0.2512	0.2428	0.3445	0.3457	0.3357	0.3132	0.3173	0.3255	0.3495	0.3217
4:30:29	0.2578	0.2605	0.2541	0.2417	0.3378	0.3406	0.327	0.3148	0.2986	0.2967	0.3315	0.3095
4:31:00	0.2605	0.2613	0.2491	0.2488	0.3433	0.3506	0.3365	0.3159	0.3174	0.3224	0.3512	0.3186
4:31:29	0.2574	0.2616	0.2519	0.2462	0.3417	0.3442	0.3319	0.3162	0.313	0.3196	0.3436	0.3165
4:32:00	0.2569	0.2598	0.2483	0.239	0.3301	0.3331	0.3292	0.3093	0.3054	0.3034	0.337	0.3062
4:32:29	0.2689	0.2673	0.2646	0.2464	0.3436	0.338	0.3359	0.317	0.3173	0.3208	0.3473	0.3183
4:33:00	0.2646	0.261	0.2549	0.2415	0.343	0.3369	0.332	0.3155	0.3163	0.3146	0.3454	0.3149
4:33:29	0.2604	0.2575	0.2478	0.2371	0.339	0.3349	0.3222	0.3082	0.3096	0.312	0.3377	0.3093
4:34:00	0.2561	0.2541	0.2528	0.2381	0.3375	0.3363	0.3319	0.3116	0.3098	0.3148	0.3439	0.3137
4:34:29	0.2645	0.2561	0.2562	0.2444	0.3383	0.3399	0.335	0.3238	0.3191	0.3189	0.3422	0.3133
4:34:59	0.2598	0.262	0.2465	0.2374	0.3315	0.3362	0.3217	0.3115	0.3044	0.311	0.3346	0.308
4:35:30	0.2552	0.2596	0.2462	0.2406	0.3354	0.3407	0.3304	0.311	0.3151	0.3108	0.3433	0.3162
4:35:59	0.2617	0.2564	0.2517	0.2368	0.3369	0.3342	0.3289	0.3118	0.3106	0.31	0.3345	0.3173
4:36:30	0.2561	0.2591	0.2498	0.242	0.3372	0.3442	0.3324	0.3098	0.3214	0.3242	0.3474	0.3098
4:36:59	0.2547	0.2548	0.2486	0.2357	0.3288	0.3302	0.3263	0.308	0.3144	0.311	0.3405	0.3159
4:37:29	0.256	0.258	0.2522	0.2364	0.3403	0.3343	0.3301	0.3135	0.315	0.3143	0.3432	0.3153
4:37:59	0.2545	0.2525	0.2509	0.2396	0.3318	0.3364	0.3286	0.3141	0.3048	0.3128	0.3376	0.3081
4:38:29	0.2591	0.2618	0.2534	0.2325	0.3342	0.3363	0.3291	0.3056	0.3184	0.3216	0.3464	0.3127
4:38:59	0.2508	0.2529	0.2433	0.2352	0.3269	0.3309	0.3201	0.3051	0.3075	0.3124	0.3385	0.3104
4:39:29	0.2551	0.2575	0.2495	0.2329	0.3258	0.3326	0.3252	0.3071	0.3153	0.3154	0.3469	0.3071
4:39:59	0.2536	0.2551	0.2425	0.2344	0.3232	0.3337	0.3256	0.306	0.3118	0.3097	0.3383	0.3075
4:40:29	0.2454	0.2482	0.2405	0.2316	0.3277	0.3273	0.315	0.2983	0.3061	0.31	0.3332	0.3084
4:41:00	0.2511	0.2517	0.2416	0.2328	0.3268	0.3279	0.3226	0.3048	0.3061	0.3087	0.3415	0.3083
4:41:29	0.2507	0.2555	0.2438	0.2275	0.3284	0.3328	0.3191	0.2983	0.3166	0.3168	0.3489	0.3158
4:41:59	0.2524	0.2526	0.2425	0.235	0.3267	0.3346	0.3224	0.3049	0.3096	0.3148	0.3393	0.3152
4:42:30	0.2486	0.2512	0.2411	0.2258	0.3273	0.3232	0.326	0.3016	0.3226	0.3223	0.3525	0.3123
4:43:00	0.2484	0.2537	0.2375	0.225	0.3314	0.3269	0.3181	0.3013	0.3133	0.3137	0.341	0.3055
4:43:30	0.248	0.2503	0.2421	0.2305	0.3306	0.3272	0.3203	0.3025	0.3173	0.3124	0.3404	0.3093
4:44:00	0.2474	0.2504	0.2408	0.2321	0.3273	0.3366	0.3226	0.2983	0.3127	0.311	0.3384	0.3123
4:44:29	0.2459	0.2482	0.2419	0.2277	0.3285	0.3299	0.3192	0.2996	0.3169	0.3149	0.343	0.3117
4:45:00	0.2462	0.2499	0.244	0.2303	0.3265	0.3286	0.318	0.3011	0.3153	0.3154	0.3396	0.3149
4:45:30	0.2448	0.2458	0.2378	0.2258	0.3228	0.3189	0.3166	0.2967	0.3177	0.3139	0.3379	0.3049
4:46:00	0.2502	0.2523	0.2396	0.2291	0.3251	0.3292	0.3184	0.3005	0.3186	0.3184	0.351	0.3147
4:46:30	0.2469	0.2495	0.2416	0.2265	0.3299	0.3267	0.3177	0.2937	0.3218	0.3203	0.3493	0.3147
4:47:00	0.2433	0.2463	0.2345	0.23	0.3255	0.3249	0.3163	0.2995	0.3239	0.3212	0.3425	0.3043
4:47:30	0.2503	0.2485	0.239	0.2241	0.3325	0.3327	0.3217	0.2972	0.3299	0.3228	0.3438	0.3084
4:48:00	0.2406	0.2451	0.2346	0.2209	0.3238	0.3196	0.3121	0.2918	0.3141	0.3099	0.3335	0.3044
4:48:30	0.2413	0.242	0.2314	0.2216	0.3154	0.3138	0.3106	0.2947	0.3104	0.3124	0.3282	0.2981
4:49:00	0.2446	0.2483	0.2347	0.2219	0.3245	0.3305	0.3162	0.2987	0.318	0.3174	0.3462	0.3129
4:49:30	0.2389	0.2471	0.2358	0.2198	0.3213	0.3236	0.3071	0.2892	0.3184	0.3121	0.3431	0.3029
4:50:00	0.2394	0.2388	0.2319	0.222	0.3217	0.3204	0.3092	0.291	0.3223	0.3196	0.3405	0.3025
4:50:30	0.2446	0.2446	0.2317	0.2174	0.3163	0.3243	0.3162	0.2925	0.3208	0.3189	0.3376	0.3076
4:51:00	0.243	0.2467	0.2325	0.2191	0.3198	0.3191	0.3114	0.2951	0.3102	0.3123	0.3433	0.3126
4:51:30	0.2406	0.242	0.236	0.2213	0.3261	0.3192	0.3136	0.2921	0.3168	0.3158	0.3395	0.3103
4:52:00	0.2399	0.2427	0.2292	0.2162	0.3156	0.3266	0.318	0.2874	0.3215	0.3237	0.3497	0.3072
4:52:30	0.2369	0.2386	0.2341	0.2228	0.3208	0.3178	0.3072	0.2929	0.3094	0.3122	0.3279	0.303
4:53:00	0.2324	0.238	0.231	0.2159	0.3158	0.3214	0.3083	0.2856	0.3181	0.3178	0.3398	0.3054
4:53:30	0.2419	0.2436	0.2318	0.2195	0.3245	0.3217	0.3101	0.293	0.3252	0.3268	0.3418	0.3115
4:54:00	0.2347	0.2351	0.2297	0.2179	0.3147	0.3054	0.3039	0.2858	0.3083	0.3076	0.3255	0.3003
4:54:30	0.2368	0.2366	0.2316	0.2128	0.317	0.3149	0.3008	0.2849	0.3204	0.3188	0.3366	0.3032
4:55:00	0.2356	0.2356	0.224	0.2163	0.3107	0.3113	0.2961	0.288	0.3058	0.3097	0.3268	0.3006
4:55:30	0.2386	0.2448	0.2332	0.2179	0.3195	0.3244	0.313	0.2906	0.3205	0.317	0.3419	0.3104
4:56:00	0.2357	0.2386	0.2274	0.2112	0.3195	0.3141	0.3091	0.2777	0.3273	0.324	0.3389	0.303
4:56:30	0.2373	0.2376	0.2303	0.216	0.3151	0.3194	0.3123	0.2905	0.3214	0.3161	0.3404	0.3067
4:56:59	0.2345	0.2403	0.2287	0.2124	0.3118	0.3156	0.307	0.2814	0.3154	0.3162	0.3403	0.2991
4:57:29	0.2343	0.2359	0.2254	0.2139	0.3163	0.316	0.3031	0.2844	0.3137	0.3137	0.3355	0.3026
4:58:00	0.2298	0.2337	0.2269	0.2108	0.3093	0.307	0.3042	0.2872	0.3124	0.3141	0.3344	0.3062
4:58:29	0.2344	0.2322	0.2183	0.2085	0.3026	0.3063	0.2954	0.2748	0.3088	0.3024	0.3328	0.2946
4:58:59	0.2352	0.2392	0.224	0.2074	0.3191	0.3147	0.3036	0.2802	0.3248	0.3157	0.3468	0.3078
4:59:29	0.23	0.2384	0.2232	0.206	0.311	0.3089	0.3029	0.2838	0.3181	0.3105	0.3343	0.3059
4:59:59	0.2327	0.2362	0.2278	0.2137	0.3211	0.3149	0.2986	0.2815	0.3243	0.3232	0.339	0.3016
5:00:29	0.2292	0.2302	0.2196	0.207	0.3078	0.3101	0.2934	0.2773	0.3093	0.3085	0.3287	0.2958
5:00:59	0.2296	0.2315	0.223	0.2107	0.319	0.318	0.3036	0.2759	0.3268	0.3162	0.3411	0.3024
5:01:29	0.2327	0.2319	0.221	0.2056	0.3063	0.3084	0.2941	0.2736	0.3144	0.3128	0.3358	0.2986
5:01:59	0.2282	0.2318	0.2181	0.2067	0.3048	0.3073	0.2964	0.2719	0.3117	0.3079	0.3305	0.299
5:02:29	0.2303	0.2331	0.2258	0.2115	0.307	0.3083	0.3111	0.2894	0.318	0.3188	0.3382	0.3077
5:02:59	0.2291	0.2336	0.2199	0.2003	0.3103	0.3106	0.2954	0.2767	0.3165	0.3114	0.3348	0.3022
5:03:30	0.2275	0.2305	0.2237	0.2081	0.3152	0.3121	0.2974	0.2775	0.3215	0.3196	0.3405	0.2987
5:03:59	0.2257	0.2285	0.2201	0.2072	0.3039	0.3052	0.2929	0.2745	0.3137	0.3096	0.3345	0.2995
5:04:29	0.2267	0.2301	0.2201	0.2013	0.3073	0.3025	0.2964	0.2757	0.3192	0.3216	0.3422	0.2992
5:04:59	0.2237	0.2223	0.2154	0.2036	0.3056	0.306	0.2977	0.2728	0.311	0.3073	0.3256	0.2968
5:05:29	0.2309	0.2247	0.2186	0.2029	0.3099	0.3119	0.2976	0.2746	0.3242	0.3228	0.3426	0.2973
5:05:59	0.2253	0.2262	0.2183	0.2006	0.3042	0.3036	0.2943	0.2749	0.3227	0.3176	0.3403	0.3031
5:06:30	0.2217	0.2196	0.2126	0.2015	0.301	0.3012	0.2871	0.2673	0.3115	0.3057	0.3319	0.3017
5:07:00	0.227	0.2211	0.2157	0.205	0.3043	0.3015	0.2944	0.273	0.3213	0.3192	0.3398	0.3014
5:07:30	0.2223	0.2184	0.2106	0.2027	0.3075	0.3034	0.2946	0.2738	0.3159	0.319	0.3468	0.2982
5:08:00	0.2236	0.221	0.2104	0.1981	0.297	0.2977	0.2906	0.269	0.304	0.3052	0.3285	0.2937
5:08:30	0.2231	0.2251	0.2143	0.1979	0.3035	0.2995	0.2943	0.2729	0.3151	0.3138	0.3342	0.2998
5:09:00	0.2224	0.2202	0.2116	0.2029	0.303	0.3031	0.2977	0.2749	0.3124	0.3122	0.3265	0.2983
5:09:30	0.2226	0.2194	0.2116	0.1985	0.2996	0.2984	0.2883	0.27	0.3133	0.308	0.3324	0.299

## Sheet: Fig4e
Time	SuCphA1 Tetramer+				SuCphA1 Dimer+				SuCphA1 Tetramer-				SuCphA1 Dimer-
0:00:00	0	0	0	0	0	0	0	0	0	0	0	0	0	0	0	0
0:00:27	-0.0003	0.0005	0	0.0013	-0.0001	0.0002	-0.0005	0.0005	-0.0004	-0.0008	-0.0003	0.0018	0.0001	0.0004	-0.0006	-0.0003
0:00:57	0.0006	0.0015	0.0009	0.0019	0.0011	0.0003	0.0004	0.0009	-0.0002	-0.0005	0.0002	0.0002	0.0024	0.0002	-0.0008	-0.0002
0:01:30	0.0018	0.0036	0.0024	0.0031	0.0009	0.0007	0.0004	0.0009	-0.0004	-0.0006	-0.0002	0	0.0001	-0.0002	-0.0008	-0.0008
0:02:00	0.0028	0.0064	0.0036	0.0046	0.0012	0.0012	0.0009	0.0018	0	-0.0004	0.0005	0.0003	0.0014	0.0003	-0.0001	-0.0001
0:02:30	0.0055	0.0111	0.0064	0.0079	0.0015	0.0025	0.0013	0.0025	-0.0004	-0.0006	0	-0.0001	0.0003	0.0002	-0.0003	-0.0006
0:03:00	0.0092	0.0202	0.012	0.0139	0.0019	0.003	0.0025	0.0032	-0.0006	-0.0004	-0.0002	0	-0.0001	0.0001	-0.0009	-0.0004
0:03:30	0.0149	0.0317	0.0209	0.0229	0.0031	0.0071	0.0041	0.0056	-0.0004	-0.0006	-0.0004	-0.0006	-0.0006	-0.0001	-0.0006	-0.0002
0:04:00	0.0222	0.0444	0.0317	0.0339	0.0054	0.0103	0.0077	0.0096	-0.0003	-0.0004	-0.0002	0.0025	0.0018	0.0002	-0.0001	-0.0004
0:04:30	0.0317	0.0587	0.0443	0.047	0.0107	0.0146	0.0118	0.0145	0.0003	-0.0002	0.0003	-0.0002	-0.0001	0.0007	-0.0006	0.0001
0:04:59	0.0412	0.0739	0.0574	0.0599	0.012	0.0208	0.0177	0.0208	-0.0004	-0.0003	0.0002	0.0003	0.0001	0.0001	-0.0004	-0.0001
0:05:30	0.052	0.0877	0.0707	0.0735	0.0177	0.0297	0.0259	0.0302	-0.0004	-0.0002	-0.0002	0.0005	0.0002	0.0004	-0.0003	-0.0001
0:06:00	0.066	0.1	0.0844	0.0865	0.0236	0.039	0.0344	0.0391	-0.0006	-0.0008	-0.0004	-0.0006	-0.0002	-0.0001	-0.0007	-0.0007
0:06:30	0.0752	0.1151	0.0988	0.101	0.0324	0.0506	0.0443	0.0506	-0.0002	-0.0003	0.0008	0.001	0.0004	0.0003	-0.0002	-0.0004
0:07:00	0.0868	0.1287	0.1121	0.113	0.0409	0.0607	0.0556	0.0619	-0.0002	-0.0005	-0.0002	0.001	-0.0001	0.0006	-0.0002	0
0:07:30	0.0976	0.1406	0.1223	0.1258	0.0507	0.0733	0.0666	0.0743	-0.0006	-0.0014	-0.0006	-0.0007	-0.0003	-0.0001	-0.0008	-0.0005
0:07:59	0.1098	0.1533	0.1362	0.1384	0.061	0.0852	0.0782	0.0864	-0.0001	0	0.0006	0.002	0.0003	0.0006	-0.0007	-0.0001
0:08:30	0.1201	0.164	0.1482	0.1497	0.0737	0.1003	0.0905	0.0991	-0.0004	-0.0001	-0.0002	-0.0005	-0.0004	0	-0.0007	-0.0003
0:09:00	0.1301	0.1759	0.1589	0.1611	0.0827	0.1109	0.1029	0.1127	0.0001	0.0001	0.0005	0.0002	0.0002	0.0004	-0.0006	-0.0003
0:09:29	0.1402	0.1833	0.1672	0.173	0.0945	0.1235	0.1172	0.1238	0.0002	-0.0005	0.0004	0.0001	0.0001	0.0005	-0.0002	-0.0003
0:10:00	0.1494	0.1949	0.178	0.1809	0.1059	0.1358	0.1276	0.1371	0	-0.0001	0.0004	0.0004	0	0.0006	-0.001	-0.0002
0:10:30	0.1569	0.2005	0.1846	0.1888	0.1188	0.1481	0.1404	0.1488	0.0001	-0.0003	0.0003	0.0002	-0.0001	0.0001	-0.0004	-0.0002
0:11:00	0.1685	0.2099	0.1959	0.1968	0.1269	0.1613	0.1509	0.1615	-0.0001	-0.0003	0.0001	0.0003	0.0002	0.0003	-0.0002	-0.0003
0:11:30	0.1748	0.2188	0.2036	0.2073	0.1373	0.1703	0.163	0.1741	0.0003	-0.0003	0.0005	0.0007	-0.0001	0.0003	-0.0002	-0.0002
0:12:00	0.1831	0.2225	0.2116	0.2116	0.1496	0.1808	0.1737	0.1834	0.0001	0.0004	0.0005	0.003	0.0005	0.001	-0.0002	0.0008
0:12:29	0.1927	0.2345	0.2245	0.2211	0.1612	0.1933	0.1842	0.1967	0.0002	0	0.0002	0.0007	0.0004	0.0006	0	0
0:13:00	0.1966	0.2369	0.2271	0.2258	0.1674	0.2026	0.1932	0.2041	0	0.0002	0.001	0.0016	-0.0001	0.0001	-0.0006	0
0:13:30	0.2058	0.2446	0.2342	0.234	0.1779	0.212	0.2041	0.2148	0.0013	0.0013	0.0023	0.0026	0.0006	0.0007	-0.0002	0.0005
0:14:00	0.2109	0.247	0.2378	0.237	0.1887	0.221	0.2149	0.2208	0.0016	0.0014	0.0023	0.0041	0.0002	0.0003	-0.0004	0.0001
0:14:30	0.2171	0.2527	0.2432	0.2421	0.1967	0.2315	0.2237	0.2321	0.0038	0.0029	0.0038	0.0066	0	0.0005	-0.0008	-0.0003
0:15:00	0.2228	0.2581	0.2483	0.248	0.2046	0.2407	0.2305	0.2396	0.0056	0.005	0.0058	0.0097	0.0001	0.0007	-0.0007	-0.0003
0:15:30	0.2302	0.2677	0.2586	0.2586	0.2117	0.252	0.24	0.2501	0.0081	0.0079	0.0087	0.0129	0.0001	0.0007	-0.0004	-0.0001
0:15:59	0.2358	0.2697	0.262	0.2621	0.2221	0.2589	0.2487	0.2582	0.0116	0.0116	0.012	0.0191	0.0003	0.001	-0.0003	0.0003
0:16:30	0.2402	0.2759	0.2686	0.2679	0.2296	0.2681	0.2566	0.2653	0.015	0.0151	0.0159	0.0216	0.0006	0.0001	0.0003	-0.0002
0:17:00	0.242	0.2788	0.2714	0.2701	0.2357	0.2674	0.2634	0.2693	0.0196	0.0192	0.02	0.0261	0.0005	0.0004	-0.0001	0.0002
0:17:30	0.2457	0.2789	0.2712	0.2713	0.2448	0.2777	0.268	0.279	0.0239	0.0235	0.0247	0.0315	0.0004	0.0007	-0.0001	0.0004
0:18:00	0.2526	0.2842	0.2786	0.2728	0.2491	0.2854	0.2751	0.2834	0.0289	0.0288	0.0293	0.0369	0.0007	0.0017	-0.0001	0.0002
0:18:30	0.2598	0.2863	0.2841	0.2766	0.2578	0.2939	0.2848	0.2879	0.0337	0.0337	0.0342	0.0422	0.0009	0.0012	-0.0002	0.0008
0:18:59	0.2566	0.2861	0.2813	0.276	0.2619	0.297	0.2887	0.2961	0.0391	0.039	0.0395	0.0481	0.0013	0.0011	0.0006	0.0009
0:19:30	0.2649	0.2913	0.2857	0.2838	0.2735	0.3004	0.2969	0.2997	0.0445	0.0443	0.0445	0.0538	0.0011	0.0016	0.0006	0.0012
0:20:00	0.2666	0.2916	0.2927	0.2838	0.2709	0.3069	0.2973	0.3044	0.0496	0.0494	0.0497	0.0587	0.0013	0.0017	0.0011	0.0015
0:20:29	0.2645	0.2937	0.2882	0.2833	0.2819	0.3111	0.3065	0.3033	0.0541	0.055	0.055	0.0668	0.0015	0.0018	0.0009	0.0012
0:21:00	0.2728	0.3001	0.2992	0.2935	0.2909	0.316	0.3171	0.3174	0.061	0.0608	0.061	0.0696	0.0021	0.0019	0.0016	0.0014
0:21:30	0.2773	0.3073	0.3015	0.2959	0.2919	0.324	0.3182	0.3176	0.0652	0.0654	0.0658	0.0752	0.0017	0.0023	0.0015	0.0022
0:21:59	0.2778	0.303	0.2982	0.2988	0.2934	0.3208	0.3183	0.3239	0.0707	0.0713	0.0714	0.0797	0.002	0.0027	0.0017	0.0019
0:22:29	0.2822	0.3076	0.3044	0.2982	0.3019	0.3302	0.3227	0.3233	0.076	0.0767	0.0769	0.0863	0.0023	0.003	0.0023	0.0024
0:23:00	0.2804	0.3071	0.3042	0.3	0.3023	0.3329	0.3321	0.3301	0.0805	0.0821	0.0807	0.0912	0.0028	0.0033	0.0027	0.0027
0:23:29	0.2786	0.3061	0.3033	0.2963	0.2977	0.328	0.3257	0.3273	0.0859	0.0867	0.087	0.0952	0.0033	0.0033	0.0031	0.0027
0:23:59	0.2823	0.3062	0.3055	0.3007	0.3058	0.3319	0.3353	0.3282	0.0901	0.0917	0.0915	0.0998	0.0034	0.0034	0.0034	0.003
0:24:30	0.2844	0.3078	0.3034	0.3027	0.3101	0.3371	0.3365	0.3351	0.0959	0.0969	0.0971	0.1063	0.0035	0.0037	0.004	0.0039
0:25:00	0.2871	0.3086	0.3111	0.3022	0.3109	0.3376	0.3395	0.3359	0.099	0.1017	0.1001	0.1116	0.0046	0.0046	0.0044	0.0045
0:25:29	0.2896	0.3113	0.3101	0.3055	0.3178	0.3478	0.3437	0.3442	0.1059	0.1078	0.1064	0.1158	0.0047	0.0051	0.005	0.0049
0:25:59	0.2912	0.3089	0.3154	0.3048	0.3186	0.3486	0.3452	0.3413	0.1093	0.1114	0.1107	0.1201	0.0047	0.0049	0.005	0.0053
0:26:30	0.2953	0.3181	0.3213	0.3125	0.3204	0.3533	0.3532	0.3479	0.1156	0.1167	0.1166	0.1249	0.0061	0.0065	0.0064	0.006
0:27:00	0.2984	0.321	0.321	0.3149	0.3296	0.355	0.3546	0.3498	0.1182	0.1208	0.12	0.128	0.0058	0.0065	0.0063	0.0059
0:27:30	0.2956	0.3173	0.3167	0.3082	0.3275	0.3551	0.3481	0.3486	0.1237	0.126	0.1252	0.1329	0.0067	0.007	0.0072	0.0074
0:28:00	0.3031	0.3221	0.3212	0.3145	0.3298	0.3642	0.353	0.356	0.128	0.1301	0.1291	0.1366	0.0075	0.0078	0.0089	0.0081
0:28:29	0.2921	0.3201	0.3184	0.3113	0.3219	0.3505	0.3491	0.3446	0.131	0.1332	0.1321	0.1389	0.0081	0.0086	0.0085	0.0087
0:28:59	0.3052	0.3199	0.3267	0.3115	0.3466	0.3721	0.3672	0.3678	0.1348	0.1379	0.1342	0.1444	0.0087	0.009	0.0094	0.0091
0:29:30	0.3019	0.3253	0.3257	0.3206	0.3484	0.372	0.3731	0.3608	0.1392	0.1423	0.141	0.1488	0.0095	0.0098	0.0102	0.0097
0:29:59	0.3057	0.3236	0.3256	0.3211	0.3451	0.3697	0.3613	0.3664	0.1433	0.1467	0.1443	0.151	0.0099	0.0107	0.0107	0.0107
0:30:29	0.3035	0.3269	0.3246	0.3174	0.3462	0.3743	0.3686	0.3693	0.1481	0.1523	0.1484	0.1559	0.0106	0.0113	0.0117	0.0118
0:31:00	0.3052	0.3255	0.3266	0.3191	0.337	0.3663	0.3619	0.3603	0.1515	0.1542	0.1533	0.1594	0.0114	0.0124	0.0125	0.0124
0:31:30	0.3026	0.3197	0.3255	0.315	0.3414	0.3653	0.3642	0.3635	0.1551	0.1582	0.1542	0.1638	0.0122	0.0133	0.014	0.0132
0:32:00	0.3048	0.3236	0.3274	0.3168	0.3435	0.3697	0.3723	0.3635	0.1568	0.1623	0.1598	0.1659	0.0133	0.0136	0.0142	0.0137
0:32:30	0.3077	0.3257	0.3267	0.3189	0.3415	0.3651	0.3704	0.3604	0.1608	0.1655	0.1632	0.1695	0.0142	0.0144	0.0153	0.0145
0:32:59	0.3081	0.3231	0.3251	0.3167	0.3472	0.3715	0.3718	0.3639	0.1645	0.1689	0.164	0.1722	0.0145	0.0156	0.0164	0.0159
0:33:29	0.3046	0.3244	0.3212	0.318	0.3528	0.3833	0.3769	0.3665	0.1684	0.1709	0.1691	0.1728	0.0156	0.0167	0.0169	0.0165
0:33:59	0.3097	0.3248	0.3269	0.3172	0.3451	0.3718	0.376	0.3661	0.1717	0.177	0.172	0.1791	0.0164	0.0167	0.018	0.0171
0:34:30	0.3025	0.3208	0.3229	0.3164	0.3367	0.3621	0.3636	0.3541	0.1727	0.1773	0.1755	0.1796	0.0165	0.0175	0.0189	0.018
0:34:59	0.3057	0.3232	0.3254	0.3157	0.3443	0.3709	0.3686	0.3613	0.1783	0.1819	0.1782	0.1839	0.0182	0.0192	0.0199	0.0195
0:35:29	0.3112	0.3232	0.3284	0.3169	0.3521	0.374	0.3726	0.3679	0.1806	0.1857	0.1814	0.1863	0.0187	0.0198	0.0206	0.0197
0:36:00	0.3142	0.3272	0.3326	0.3223	0.3549	0.3862	0.3781	0.3789	0.1853	0.1882	0.1841	0.1874	0.0202	0.0212	0.0222	0.0214
0:36:30	0.3135	0.3287	0.3353	0.3267	0.3619	0.3904	0.3828	0.3795	0.1881	0.1919	0.1905	0.1924	0.0203	0.0214	0.0227	0.0216
0:37:00	0.3022	0.3208	0.3243	0.3143	0.3482	0.3782	0.3727	0.369	0.1862	0.1929	0.1886	0.1925	0.0219	0.0227	0.0235	0.0228
0:37:30	0.3066	0.323	0.3228	0.3182	0.3503	0.3765	0.378	0.3699	0.1901	0.1954	0.1906	0.1954	0.0219	0.0232	0.0246	0.0234
0:37:59	0.3196	0.3349	0.342	0.3256	0.3616	0.3855	0.3885	0.3802	0.1994	0.2039	0.2014	0.204	0.0232	0.0246	0.0257	0.0245
0:38:29	0.3087	0.326	0.326	0.3167	0.3509	0.3743	0.3766	0.3639	0.197	0.2025	0.1988	0.2002	0.0243	0.0255	0.0268	0.0256
0:39:00	0.3106	0.3292	0.3292	0.327	0.3452	0.3674	0.3751	0.3642	0.2003	0.2031	0.2025	0.2067	0.0256	0.0268	0.0279	0.0265
0:39:29	0.3092	0.3222	0.3259	0.322	0.347	0.3795	0.3753	0.3696	0.2012	0.2053	0.2016	0.2074	0.0262	0.0272	0.0288	0.0276
0:40:00	0.3128	0.3309	0.3339	0.3245	0.3565	0.3857	0.3822	0.3743	0.206	0.2147	0.2068	0.2139	0.0271	0.0288	0.0304	0.0289
0:40:29	0.3116	0.3267	0.33	0.322	0.3559	0.3814	0.3785	0.3676	0.2075	0.2125	0.2078	0.2104	0.0275	0.0296	0.0313	0.0295
0:41:00	0.313	0.3276	0.3322	0.3195	0.3627	0.385	0.3822	0.379	0.2113	0.2167	0.2089	0.215	0.029	0.0299	0.0316	0.031
0:41:30	0.3168	0.3285	0.3349	0.3253	0.3537	0.3796	0.3784	0.3772	0.2149	0.2206	0.2125	0.2187	0.0297	0.031	0.0334	0.0318
0:42:00	0.3136	0.3302	0.3326	0.3273	0.3592	0.3845	0.3775	0.3761	0.2139	0.22	0.213	0.2182	0.0309	0.0326	0.0346	0.0321
0:42:29	0.315	0.3311	0.3322	0.3247	0.3509	0.38	0.3791	0.3796	0.2179	0.2234	0.2175	0.2195	0.0318	0.0338	0.0352	0.0341
0:43:00	0.3183	0.3286	0.335	0.3229	0.3571	0.387	0.3813	0.371	0.2184	0.2214	0.2189	0.2192	0.0327	0.0348	0.0365	0.0352
0:43:30	0.3191	0.3312	0.3355	0.3249	0.3586	0.3862	0.3839	0.3721	0.2198	0.2262	0.2232	0.2258	0.0339	0.0351	0.0381	0.0357
0:44:00	0.312	0.3224	0.3268	0.3174	0.3488	0.3692	0.3766	0.3694	0.2199	0.2248	0.2201	0.2219	0.0348	0.0371	0.0394	0.0372
0:44:29	0.3154	0.331	0.3347	0.3292	0.3523	0.3833	0.3817	0.375	0.2261	0.2274	0.2265	0.2263	0.036	0.038	0.0397	0.038
0:44:59	0.309	0.3258	0.3281	0.3158	0.3505	0.37	0.3709	0.3623	0.221	0.2281	0.2224	0.2235	0.0364	0.0389	0.0409	0.0399
0:45:30	0.3131	0.333	0.3354	0.3291	0.3498	0.3737	0.3838	0.3726	0.2289	0.2325	0.2299	0.2325	0.0384	0.0406	0.0427	0.0402
0:45:59	0.3182	0.3273	0.3374	0.3236	0.3493	0.3797	0.3778	0.3704	0.2303	0.2353	0.2303	0.2358	0.0391	0.0414	0.0439	0.0405
0:46:30	0.3084	0.3262	0.329	0.3186	0.3512	0.3766	0.3793	0.3657	0.2279	0.2337	0.2275	0.2316	0.0411	0.0427	0.0449	0.0432
0:47:00	0.3129	0.3324	0.3359	0.3275	0.3458	0.3748	0.3778	0.3688	0.2312	0.2395	0.2346	0.2367	0.0407	0.0439	0.0463	0.0434
0:47:30	0.3107	0.3297	0.3336	0.3204	0.3451	0.3864	0.383	0.3683	0.2316	0.2377	0.2327	0.2336	0.0434	0.0452	0.0472	0.0448
0:47:59	0.3141	0.324	0.3302	0.3203	0.3482	0.3817	0.3797	0.3686	0.2345	0.2388	0.2328	0.2336	0.0442	0.0459	0.0486	0.0469
0:48:30	0.3138	0.3232	0.3272	0.3144	0.3523	0.3784	0.3746	0.3682	0.2309	0.2376	0.2327	0.2361	0.0457	0.0476	0.0493	0.0476
0:49:00	0.3187	0.3284	0.3334	0.3255	0.3661	0.3935	0.3938	0.3811	0.2398	0.246	0.2371	0.2406	0.0452	0.0483	0.0507	0.0481
0:49:30	0.3138	0.3316	0.3317	0.3262	0.3494	0.3758	0.3724	0.3732	0.2388	0.2416	0.2402	0.2369	0.0478	0.0499	0.0524	0.0497
0:50:00	0.3122	0.3251	0.3293	0.3219	0.3438	0.3686	0.3751	0.3611	0.24	0.2457	0.2384	0.2395	0.0489	0.0513	0.054	0.0521
0:50:30	0.3179	0.3381	0.3373	0.3311	0.3473	0.3773	0.3843	0.3779	0.2441	0.2467	0.247	0.2422	0.0493	0.052	0.0551	0.0528
0:50:59	0.3057	0.3208	0.3249	0.3185	0.3415	0.3741	0.3688	0.3638	0.2392	0.2469	0.2394	0.2406	0.0498	0.0539	0.0556	0.0538
0:51:30	0.3123	0.326	0.3258	0.3214	0.3503	0.3811	0.3799	0.371	0.2441	0.2463	0.2439	0.2411	0.0504	0.054	0.0577	0.0555
0:52:00	0.3127	0.3251	0.3327	0.3231	0.3462	0.3822	0.3785	0.3682	0.2451	0.2507	0.2449	0.2432	0.0526	0.0538	0.0583	0.0556
0:52:29	0.3084	0.3264	0.3305	0.3192	0.341	0.3767	0.3722	0.3645	0.2435	0.2493	0.2449	0.2422	0.0539	0.0555	0.0593	0.0579
0:53:00	0.3036	0.3181	0.3237	0.3098	0.3417	0.367	0.3711	0.36	0.2412	0.2488	0.241	0.2426	0.0557	0.0582	0.0611	0.0593
0:53:30	0.3121	0.3262	0.3336	0.3196	0.3481	0.3791	0.3808	0.3735	0.2484	0.2503	0.2489	0.2467	0.056	0.0593	0.063	0.0598
0:53:59	0.307	0.3198	0.3238	0.3136	0.3384	0.3597	0.3703	0.3566	0.2486	0.2528	0.2471	0.2444	0.0575	0.0613	0.0645	0.0615
0:54:30	0.3132	0.3291	0.3343	0.32	0.336	0.37	0.3687	0.3711	0.2505	0.2588	0.2517	0.2498	0.0588	0.0621	0.0641	0.0615
0:55:00	0.3048	0.3233	0.321	0.315	0.3404	0.3703	0.3694	0.3558	0.2482	0.255	0.2485	0.2458	0.0606	0.0632	0.0666	0.0631
0:55:30	0.3134	0.324	0.3297	0.3187	0.3484	0.3811	0.3757	0.3649	0.2517	0.2556	0.2511	0.2473	0.0615	0.0654	0.0681	0.0643
0:56:00	0.3083	0.3223	0.3269	0.3143	0.3366	0.3721	0.3699	0.364	0.2511	0.2551	0.2516	0.2466	0.0629	0.0661	0.0706	0.0662
0:56:30	0.3042	0.3198	0.3265	0.312	0.3402	0.3607	0.3663	0.3581	0.2481	0.2566	0.2508	0.2496	0.0644	0.0659	0.0717	0.0682
0:57:00	0.3074	0.3211	0.3197	0.3131	0.348	0.3709	0.3699	0.3591	0.2523	0.2607	0.2509	0.2472	0.0665	0.0687	0.0734	0.0694
0:57:29	0.3027	0.3166	0.3209	0.3099	0.3345	0.3587	0.3642	0.3561	0.2488	0.2565	0.2508	0.2474	0.066	0.0702	0.0731	0.0686
0:57:59	0.305	0.3218	0.3264	0.3162	0.3447	0.3665	0.3732	0.3629	0.2507	0.2578	0.2509	0.2495	0.0677	0.0712	0.0756	0.0721
0:58:30	0.3103	0.3265	0.3352	0.3248	0.3376	0.369	0.3766	0.3621	0.2545	0.2626	0.2558	0.2534	0.0691	0.0719	0.0767	0.0731
0:58:59	0.3135	0.3299	0.3321	0.318	0.3368	0.3723	0.3745	0.3642	0.2611	0.2659	0.2598	0.2553	0.071	0.0755	0.0786	0.0749
0:59:29	0.3117	0.3222	0.3294	0.3192	0.3519	0.3725	0.3792	0.367	0.2575	0.2658	0.2607	0.2549	0.0738	0.075	0.0804	0.0761
1:00:00	0.3149	0.3267	0.3284	0.3233	0.343	0.3775	0.3773	0.3669	0.2595	0.2669	0.2584	0.2524	0.0747	0.0771	0.0812	0.0783
1:00:30	0.3056	0.3202	0.3215	0.3109	0.3382	0.3616	0.3596	0.3592	0.253	0.2663	0.255	0.2527	0.0736	0.0774	0.0828	0.0799
1:00:59	0.3028	0.3207	0.3244	0.3124	0.337	0.3665	0.3667	0.3605	0.2565	0.2676	0.2568	0.2564	0.0775	0.079	0.0847	0.0801
1:01:30	0.305	0.3184	0.3239	0.3104	0.3362	0.3613	0.3614	0.356	0.257	0.2644	0.2556	0.2517	0.0774	0.0815	0.0864	0.0817
1:02:00	0.3043	0.32	0.3213	0.3062	0.3479	0.3665	0.3735	0.3598	0.2565	0.267	0.2566	0.2534	0.0783	0.0826	0.0873	0.0826
1:02:29	0.3016	0.3149	0.3208	0.3065	0.3387	0.3718	0.3692	0.3524	0.2538	0.2635	0.2519	0.2559	0.081	0.0844	0.0892	0.0846
1:03:00	0.3	0.3109	0.3179	0.3045	0.3252	0.3574	0.3523	0.3441	0.2563	0.2631	0.2573	0.2517	0.0816	0.0854	0.0895	0.0871
1:03:30	0.3063	0.3217	0.3274	0.3136	0.3314	0.3574	0.364	0.3549	0.2627	0.2726	0.2643	0.2581	0.0816	0.0869	0.09	0.085
1:04:00	0.3007	0.3157	0.3196	0.3126	0.3224	0.3554	0.3505	0.35	0.2571	0.269	0.2607	0.2602	0.0835	0.0867	0.0923	0.0886
1:04:30	0.3056	0.3191	0.3221	0.3079	0.3328	0.367	0.3564	0.3514	0.2586	0.2712	0.2571	0.2565	0.0849	0.0885	0.0941	0.0897
1:05:00	0.2952	0.3166	0.3179	0.3078	0.3299	0.3615	0.3639	0.3513	0.2576	0.268	0.2561	0.2554	0.0873	0.0904	0.0953	0.0929
1:05:29	0.2995	0.3133	0.3158	0.3026	0.3311	0.3675	0.3532	0.3482	0.2571	0.263	0.2563	0.2517	0.0883	0.0927	0.097	0.0927
1:06:00	0.3101	0.32	0.3304	0.3065	0.3218	0.3608	0.3607	0.3495	0.2652	0.2722	0.2661	0.2614	0.0883	0.0938	0.0975	0.0935
1:06:30	0.2906	0.3083	0.309	0.3016	0.3263	0.354	0.3557	0.337	0.2524	0.261	0.2553	0.2516	0.0914	0.0956	0.1011	0.0952
1:06:59	0.2952	0.3111	0.3153	0.3027	0.3262	0.3529	0.3513	0.3377	0.2585	0.2676	0.2621	0.2555	0.0912	0.096	0.0999	0.0975
1:07:29	0.2914	0.3093	0.318	0.3035	0.3203	0.3431	0.3495	0.3419	0.2581	0.2673	0.2599	0.254	0.0942	0.0969	0.1025	0.0963
1:08:00	0.2921	0.3117	0.3139	0.2975	0.3176	0.3561	0.3434	0.3413	0.2586	0.2662	0.2587	0.2518	0.0982	0.1003	0.104	0.0999
1:08:30	0.2935	0.3115	0.3138	0.299	0.3115	0.3398	0.3392	0.3335	0.2595	0.2668	0.2602	0.2556	0.0947	0.0993	0.1043	0.0999
1:08:59	0.2967	0.3146	0.3181	0.304	0.3254	0.3568	0.357	0.3427	0.2653	0.2718	0.265	0.2571	0.0965	0.1021	0.1069	0.102
1:09:30	0.2936	0.3109	0.3185	0.3002	0.3181	0.3422	0.3525	0.336	0.2631	0.27	0.2613	0.2535	0.0973	0.1032	0.1081	0.1034
1:10:00	0.2965	0.3174	0.3205	0.3052	0.3212	0.3545	0.356	0.3449	0.2639	0.2726	0.2649	0.2582	0.1	0.106	0.1091	0.1056
1:10:29	0.2886	0.3068	0.3103	0.2981	0.3126	0.3445	0.3424	0.3379	0.2593	0.264	0.2608	0.2543	0.101	0.106	0.1104	0.1073
1:11:00	0.2875	0.3095	0.3159	0.2986	0.318	0.3467	0.3508	0.3459	0.2585	0.2666	0.2586	0.254	0.1045	0.1079	0.1153	0.1075
1:11:30	0.2911	0.3089	0.3119	0.3032	0.3124	0.3556	0.3507	0.3405	0.2632	0.2707	0.2624	0.2571	0.1031	0.1077	0.1154	0.1089
1:12:00	0.292	0.3102	0.3113	0.2992	0.319	0.3479	0.3438	0.3367	0.2637	0.2709	0.261	0.2562	0.1055	0.1096	0.1166	0.1102
1:12:30	0.2924	0.3065	0.3102	0.3006	0.3166	0.3484	0.3495	0.3467	0.2597	0.2697	0.2572	0.258	0.105	0.1092	0.1174	0.1111
1:13:00	0.2976	0.3095	0.3176	0.3062	0.3193	0.3551	0.3524	0.339	0.2675	0.2731	0.2641	0.2581	0.1068	0.1122	0.1188	0.1103
1:13:29	0.2905	0.3102	0.3164	0.3015	0.312	0.344	0.3451	0.3345	0.2626	0.2719	0.262	0.2586	0.1084	0.1155	0.1172	0.1146
1:14:00	0.2916	0.3115	0.3163	0.299	0.3137	0.3443	0.3462	0.3387	0.2647	0.2738	0.2593	0.2592	0.1102	0.1151	0.1207	0.1168
1:14:30	0.2972	0.3156	0.3153	0.2983	0.3243	0.354	0.3537	0.3407	0.2663	0.2742	0.2649	0.2615	0.1124	0.1172	0.1225	0.1168
1:14:59	0.2894	0.3133	0.3118	0.3015	0.3191	0.3471	0.3576	0.336	0.2634	0.2725	0.263	0.2596	0.1125	0.1204	0.1231	0.12
1:15:30	0.2885	0.3085	0.3112	0.3024	0.3084	0.3336	0.3416	0.3363	0.2628	0.2764	0.2678	0.2626	0.1144	0.1187	0.1268	0.1197
1:16:00	0.2841	0.3073	0.3096	0.2942	0.3067	0.3366	0.342	0.3328	0.2616	0.269	0.263	0.2536	0.1171	0.1204	0.1257	0.1219
1:16:30	0.2923	0.3119	0.3145	0.2996	0.3131	0.3478	0.3441	0.3398	0.2658	0.2734	0.2623	0.2606	0.1172	0.126	0.129	0.123
1:16:59	0.2924	0.3063	0.316	0.2978	0.3145	0.3467	0.3404	0.3321	0.2682	0.2777	0.2654	0.2582	0.1189	0.1253	0.1303	0.1234
1:17:30	0.2934	0.3122	0.316	0.3022	0.3115	0.3462	0.345	0.3402	0.2673	0.2766	0.2643	0.2625	0.1195	0.1287	0.131	0.1271
1:18:00	0.2939	0.3122	0.3157	0.3047	0.3078	0.3445	0.3404	0.3419	0.2672	0.2743	0.2681	0.2628	0.1209	0.1281	0.1334	0.1286
1:18:29	0.2819	0.3046	0.3055	0.2928	0.3044	0.3334	0.3378	0.3295	0.2626	0.2703	0.2623	0.256	0.1211	0.1277	0.1312	0.1279
1:19:00	0.2929	0.3113	0.3163	0.3015	0.3039	0.3422	0.3431	0.3358	0.2687	0.2775	0.2653	0.2598	0.1227	0.132	0.1337	0.1286
1:19:30	0.282	0.3028	0.3006	0.2929	0.2981	0.3333	0.3318	0.3232	0.2604	0.2686	0.2593	0.2568	0.1236	0.1305	0.1358	0.1313
1:20:00	0.2853	0.3032	0.3101	0.2931	0.3025	0.3327	0.3364	0.337	0.2656	0.2743	0.2649	0.2594	0.1273	0.132	0.1387	0.1303
1:20:29	0.2876	0.3049	0.3123	0.2926	0.3091	0.3538	0.3422	0.3351	0.2635	0.2764	0.2683	0.26	0.1284	0.1365	0.1414	0.135
1:21:00	0.2785	0.2988	0.3059	0.2898	0.3036	0.3451	0.334	0.3245	0.2623	0.267	0.2604	0.254	0.1287	0.137	0.142	0.1352
1:21:29	0.2856	0.3079	0.3129	0.2932	0.3086	0.3397	0.3426	0.3326	0.269	0.2733	0.2648	0.2576	0.1298	0.1376	0.1401	0.1374
1:22:00	0.2783	0.3	0.299	0.2878	0.2989	0.3354	0.3328	0.3186	0.2597	0.27	0.2614	0.2565	0.1324	0.1402	0.1435	0.1377
1:22:30	0.2774	0.3029	0.3004	0.2916	0.3048	0.3293	0.3358	0.3189	0.2588	0.269	0.2632	0.254	0.1309	0.1372	0.1415	0.1378
1:23:00	0.2832	0.305	0.3086	0.2975	0.2981	0.3325	0.3324	0.3232	0.2666	0.2753	0.2698	0.2602	0.1347	0.1412	0.147	0.14
1:23:29	0.2828	0.3037	0.3093	0.3005	0.3066	0.3364	0.3447	0.328	0.2626	0.2737	0.266	0.2565	0.1352	0.1408	0.1474	0.1412
1:24:00	0.2765	0.3028	0.304	0.2935	0.2959	0.3273	0.3322	0.3257	0.264	0.2768	0.2623	0.2581	0.1347	0.1444	0.149	0.1434
1:24:30	0.274	0.2965	0.2974	0.2882	0.291	0.329	0.3253	0.3172	0.2582	0.2675	0.2568	0.2515	0.1372	0.1411	0.1481	0.1426
1:24:59	0.2769	0.294	0.2994	0.2867	0.2944	0.3286	0.3282	0.319	0.261	0.268	0.2639	0.2541	0.1374	0.1441	0.1539	0.1426
1:25:30	0.2806	0.2958	0.3068	0.2886	0.3118	0.3454	0.3419	0.334	0.2624	0.2719	0.2623	0.256	0.1426	0.1486	0.1554	0.1442
1:26:00	0.2798	0.3036	0.3039	0.2881	0.2985	0.3356	0.3362	0.323	0.2638	0.2746	0.2656	0.2562	0.1411	0.1487	0.1535	0.1462
1:26:29	0.2782	0.2991	0.3034	0.293	0.294	0.3273	0.3291	0.3212	0.2621	0.2756	0.2672	0.2612	0.141	0.15	0.1556	0.1505
1:27:00	0.2711	0.2959	0.2929	0.2868	0.3002	0.3261	0.3366	0.3154	0.2604	0.2712	0.2573	0.251	0.1438	0.1492	0.155	0.1473
1:27:30	0.2687	0.2882	0.2911	0.2803	0.287	0.3196	0.3231	0.3171	0.2568	0.2664	0.2567	0.2518	0.1434	0.1528	0.1549	0.1507
1:27:59	0.273	0.2949	0.2979	0.282	0.2948	0.3322	0.3314	0.3148	0.2596	0.2658	0.2574	0.2528	0.1442	0.1529	0.158	0.1516
1:28:30	0.2699	0.2908	0.2945	0.2847	0.2942	0.3297	0.3217	0.3169	0.2605	0.2685	0.2602	0.2523	0.1473	0.1528	0.1588	0.1529
1:29:00	0.272	0.293	0.2935	0.2845	0.2948	0.3221	0.3338	0.317	0.2595	0.2668	0.2603	0.2522	0.1491	0.1575	0.1594	0.154
1:29:29	0.2751	0.2948	0.2952	0.2761	0.2986	0.3349	0.33	0.3251	0.2589	0.2673	0.2593	0.2526	0.1512	0.1583	0.1628	0.156
1:30:00	0.2703	0.2929	0.2955	0.2831	0.3035	0.323	0.332	0.3137	0.2565	0.2689	0.2562	0.2573	0.1497	0.1572	0.1634	0.1553
1:30:30	0.2772	0.3001	0.3001	0.2876	0.2883	0.3312	0.333	0.3205	0.2656	0.2735	0.2664	0.2594	0.1522	0.1574	0.1679	0.1581
1:31:00	0.2685	0.2852	0.2935	0.2751	0.2878	0.3384	0.3169	0.3267	0.2588	0.2611	0.2574	0.2488	0.1515	0.1577	0.1622	0.1588
1:31:29	0.2748	0.2938	0.2941	0.2824	0.2961	0.3353	0.3278	0.3178	0.2609	0.2679	0.2612	0.2516	0.1549	0.1615	0.1703	0.1603
1:32:00	0.2704	0.2892	0.2923	0.279	0.2907	0.3303	0.3222	0.322	0.259	0.2639	0.2609	0.2523	0.158	0.1637	0.1682	0.1634
1:32:29	0.2706	0.2952	0.2911	0.2818	0.284	0.3199	0.3236	0.3143	0.2611	0.2676	0.2609	0.2518	0.1575	0.1624	0.1714	0.1606
1:33:00	0.2714	0.2884	0.2924	0.2747	0.293	0.3296	0.3288	0.3242	0.2578	0.2642	0.2604	0.248	0.1558	0.1638	0.1695	0.1654
1:33:30	0.2652	0.2866	0.2857	0.2755	0.2839	0.3215	0.3126	0.3059	0.2574	0.2666	0.255	0.2509	0.1578	0.1648	0.1717	0.1609
1:33:59	0.2648	0.2872	0.2908	0.2735	0.2822	0.322	0.3142	0.3149	0.2523	0.2646	0.2529	0.2485	0.1587	0.1652	0.1678	0.1657
1:34:29	0.2627	0.2851	0.2893	0.2784	0.2827	0.3107	0.3188	0.3098	0.2579	0.2662	0.2595	0.2499	0.1585	0.1648	0.1723	0.1653
1:35:00	0.2638	0.2903	0.2894	0.2761	0.2903	0.3252	0.3226	0.309	0.2571	0.2658	0.2556	0.2492	0.1613	0.1683	0.1754	0.17
1:35:30	0.2724	0.2958	0.2946	0.2794	0.2907	0.3267	0.3291	0.3264	0.2637	0.2714	0.264	0.2543	0.167	0.1739	0.178	0.1704
1:36:00	0.2707	0.2963	0.2915	0.283	0.292	0.3305	0.3383	0.3194	0.2642	0.2679	0.2621	0.2538	0.1657	0.1739	0.1789	0.1699
1:36:30	0.2646	0.2837	0.2923	0.2721	0.2873	0.3185	0.3133	0.3082	0.2594	0.2653	0.2596	0.2477	0.1652	0.1694	0.1773	0.1729
1:37:00	0.2625	0.2866	0.287	0.2754	0.2825	0.3214	0.3142	0.3126	0.2568	0.2653	0.2557	0.2509	0.1635	0.1702	0.1778	0.1695
1:37:29	0.26	0.287	0.2959	0.2767	0.2857	0.313	0.3289	0.3115	0.2545	0.2641	0.2571	0.2482	0.1648	0.1721	0.1788	0.1729
1:37:59	0.2613	0.2921	0.288	0.2761	0.2778	0.3174	0.3131	0.3098	0.2576	0.2684	0.2613	0.2481	0.1687	0.1751	0.1797	0.1749
1:38:30	0.2572	0.2796	0.281	0.269	0.2799	0.322	0.3156	0.3108	0.2543	0.2601	0.2546	0.2447	0.1678	0.1729	0.1825	0.1717
1:39:00	0.2659	0.2855	0.2879	0.2727	0.2824	0.3249	0.3145	0.3083	0.2578	0.2667	0.2584	0.2465	0.168	0.1769	0.1833	0.1702
1:39:30	0.2622	0.2871	0.2906	0.2746	0.2831	0.3238	0.3213	0.312	0.2583	0.2683	0.2606	0.2516	0.1702	0.1783	0.1824	0.1819
1:40:00	0.2649	0.2873	0.2923	0.2769	0.2841	0.3225	0.3216	0.3144	0.2595	0.267	0.2589	0.252	0.1745	0.1807	0.1847	0.1797
1:40:29	0.2693	0.2868	0.2908	0.2696	0.2878	0.3259	0.3264	0.3159	0.2607	0.2672	0.2584	0.2518	0.1767	0.1824	0.1879	0.1811
1:40:59	0.258	0.2792	0.2789	0.2675	0.2763	0.3102	0.313	0.3068	0.2531	0.2597	0.2547	0.2486	0.172	0.178	0.1845	0.1803
1:41:30	0.2615	0.285	0.2922	0.2707	0.2858	0.3239	0.3253	0.3137	0.2593	0.2676	0.2563	0.2506	0.1794	0.1876	0.1924	0.1829
1:42:00	0.2638	0.282	0.288	0.2731	0.2786	0.318	0.314	0.309	0.254	0.2646	0.2584	0.2473	0.1743	0.1816	0.1839	0.1814
1:42:29	0.2557	0.2805	0.2827	0.2715	0.2779	0.3128	0.3118	0.3074	0.2532	0.2636	0.256	0.244	0.1748	0.1803	0.1884	0.1849
1:43:00	0.2604	0.2827	0.2834	0.2723	0.2796	0.316	0.3121	0.305	0.2558	0.2637	0.2548	0.2531	0.1755	0.1806	0.1909	0.1797
1:43:30	0.2619	0.28	0.2848	0.2691	0.2786	0.3185	0.3138	0.3139	0.2551	0.2651	0.2544	0.2484	0.1776	0.1844	0.1902	0.1825
1:43:59	0.2545	0.2777	0.2805	0.2657	0.2721	0.3129	0.3131	0.3061	0.2527	0.2586	0.2542	0.2445	0.1771	0.1865	0.1893	0.1849
1:44:30	0.2515	0.2801	0.2782	0.2606	0.2765	0.3078	0.3144	0.2992	0.2461	0.2623	0.2496	0.2465	0.1794	0.186	0.1908	0.1794
1:45:00	0.2561	0.2799	0.2839	0.2696	0.2709	0.3225	0.31	0.3127	0.2515	0.2649	0.2536	0.2492	0.1795	0.185	0.1945	0.1862
1:45:29	0.2572	0.2821	0.2856	0.274	0.2736	0.3254	0.3176	0.3136	0.2529	0.2616	0.2578	0.2478	0.1807	0.1915	0.198	0.1915
1:46:00	0.2616	0.2867	0.2843	0.2719	0.2775	0.3175	0.322	0.3097	0.2562	0.2663	0.2581	0.2487	0.1874	0.19	0.1937	0.1887
1:46:30	0.2526	0.2786	0.2802	0.2669	0.2746	0.3116	0.312	0.3033	0.2529	0.2629	0.2541	0.2454	0.1809	0.1928	0.1942	0.192
1:46:59	0.2539	0.2771	0.281	0.2674	0.2866	0.3157	0.3161	0.3042	0.2518	0.2616	0.2527	0.2455	0.1844	0.1914	0.1942	0.1879
1:47:30	0.2544	0.2794	0.2797	0.2646	0.2756	0.3168	0.3123	0.3051	0.2508	0.263	0.2532	0.2472	0.1855	0.1899	0.1968	0.1903
1:47:59	0.2586	0.28	0.2786	0.2717	0.272	0.3107	0.309	0.3082	0.2508	0.2595	0.2559	0.2462	0.1831	0.1948	0.1962	0.1936
1:48:29	0.2562	0.2761	0.2773	0.2689	0.2799	0.3197	0.3164	0.3091	0.2498	0.257	0.253	0.2442	0.1852	0.1899	0.1969	0.1893
1:48:59	0.2535	0.2778	0.2784	0.2636	0.2838	0.319	0.3118	0.3107	0.2512	0.2623	0.2501	0.2455	0.1878	0.1933	0.2004	0.1903
1:49:30	0.2561	0.2786	0.2813	0.2689	0.2706	0.3131	0.3168	0.3114	0.2544	0.2633	0.2592	0.2399	0.1885	0.1971	0.2023	0.1923
1:50:00	0.2576	0.2825	0.2824	0.2678	0.2808	0.3204	0.3168	0.3116	0.2532	0.2625	0.2527	0.2453	0.1906	0.1968	0.2005	0.1935
1:50:30	0.2498	0.2802	0.2779	0.2666	0.2764	0.3183	0.3177	0.3067	0.2509	0.2648	0.2554	0.2491	0.1863	0.1981	0.2014	0.196
1:51:00	0.2529	0.2748	0.2792	0.2658	0.2786	0.3181	0.3102	0.3066	0.2541	0.261	0.2541	0.2447	0.1922	0.1983	0.2023	0.1953
1:51:30	0.2522	0.2714	0.2752	0.2642	0.2769	0.3152	0.3054	0.3098	0.2487	0.2597	0.2497	0.2417	0.1894	0.1944	0.2032	0.1936
1:51:59	0.2496	0.2756	0.2752	0.2594	0.283	0.3186	0.3139	0.3054	0.2491	0.2572	0.2484	0.2418	0.1903	0.2009	0.2031	0.2
1:52:29	0.253	0.276	0.2776	0.2602	0.2797	0.3171	0.3116	0.305	0.2485	0.2592	0.2496	0.2467	0.1936	0.2014	0.2046	0.1981
1:53:00	0.2501	0.2762	0.2784	0.2659	0.2704	0.3129	0.3124	0.3051	0.2512	0.259	0.2539	0.2428	0.1916	0.1987	0.2061	0.1988
1:53:30	0.2478	0.2717	0.2726	0.2585	0.278	0.3112	0.3067	0.3024	0.2448	0.2545	0.2474	0.2412	0.1923	0.199	0.2054	0.1967
1:54:00	0.2494	0.2714	0.2723	0.2625	0.2763	0.3216	0.3107	0.3091	0.2492	0.2585	0.2472	0.2408	0.1971	0.2063	0.2113	0.2014
1:54:30	0.2493	0.2778	0.2752	0.263	0.2719	0.313	0.3099	0.305	0.2488	0.2584	0.2535	0.2437	0.1941	0.2015	0.2054	0.2023
1:55:00	0.245	0.2757	0.2732	0.2651	0.2722	0.3024	0.3111	0.295	0.2487	0.2573	0.2517	0.2437	0.1959	0.201	0.2073	0.2014
1:55:29	0.2463	0.2763	0.2747	0.2651	0.2683	0.3034	0.3082	0.3025	0.2475	0.2615	0.2544	0.2433	0.1901	0.2023	0.21	0.2031
1:56:00	0.2411	0.2685	0.2667	0.2616	0.2707	0.3106	0.3098	0.3001	0.2443	0.2546	0.246	0.234	0.1951	0.205	0.2053	0.1993
1:56:30	0.2513	0.2696	0.2763	0.2623	0.2756	0.3086	0.3159	0.3041	0.2465	0.2585	0.2474	0.24	0.198	0.2042	0.2074	0.2022
1:56:59	0.2547	0.2775	0.2754	0.2668	0.279	0.3163	0.3164	0.3078	0.2511	0.2609	0.2474	0.2413	0.1984	0.2079	0.2118	0.2079
1:57:30	0.2472	0.2693	0.27	0.2577	0.2745	0.3098	0.314	0.3087	0.2433	0.2577	0.2439	0.24	0.1994	0.2055	0.2095	0.2023
1:58:00	0.2455	0.2695	0.2729	0.2603	0.2704	0.3071	0.3098	0.3028	0.2456	0.2588	0.247	0.2437	0.1987	0.2045	0.2068	0.2028
1:58:30	0.2473	0.2705	0.2718	0.2623	0.2732	0.3106	0.3159	0.3006	0.2482	0.2563	0.2479	0.2401	0.1983	0.2044	0.2106	0.2046
1:59:00	0.2415	0.2643	0.2677	0.2516	0.2676	0.3079	0.3005	0.2979	0.2402	0.2526	0.2427	0.2337	0.1996	0.2027	0.2076	0.1996
1:59:30	0.2384	0.2645	0.2633	0.2512	0.2696	0.3087	0.2994	0.2952	0.2422	0.2506	0.2411	0.2333	0.1967	0.207	0.2104	0.2024
2:00:00	0.2506	0.2669	0.2704	0.2539	0.2745	0.3122	0.3091	0.2993	0.2456	0.2539	0.2458	0.2376	0.2006	0.2097	0.2138	0.2085
2:00:29	0.2473	0.2722	0.2701	0.2628	0.2838	0.3175	0.3182	0.3044	0.2487	0.2557	0.2445	0.2399	0.2046	0.2157	0.2201	0.2098
2:01:00	0.2447	0.2669	0.2723	0.2583	0.2675	0.3055	0.3078	0.3011	0.244	0.2556	0.2473	0.2362	0.2042	0.2086	0.2151	0.2043
2:01:30	0.2391	0.2599	0.2653	0.2471	0.268	0.3058	0.3029	0.2914	0.2416	0.2505	0.2386	0.2341	0.2017	0.2087	0.2137	0.2033
2:02:00	0.2376	0.2651	0.2664	0.2547	0.2573	0.303	0.2994	0.2986	0.2416	0.2509	0.2475	0.2343	0.1995	0.2073	0.2122	0.2071
2:02:30	0.2397	0.2645	0.2646	0.2512	0.2605	0.2976	0.304	0.293	0.2409	0.2507	0.2389	0.2353	0.1995	0.206	0.2151	0.2029
2:03:00	0.2401	0.2657	0.2636	0.2548	0.2711	0.3149	0.2974	0.2956	0.2428	0.2489	0.2424	0.2336	0.1991	0.2103	0.2102	0.2079
2:03:30	0.2428	0.2691	0.2626	0.2542	0.267	0.3094	0.3005	0.2989	0.2437	0.254	0.247	0.2391	0.2044	0.2126	0.2159	0.2106
2:04:00	0.2432	0.2658	0.2669	0.2554	0.2691	0.315	0.3117	0.2948	0.2421	0.2519	0.2441	0.2341	0.2027	0.2163	0.2142	0.2107
2:04:30	0.2438	0.2688	0.2676	0.2602	0.2708	0.3057	0.3127	0.2973	0.2432	0.2547	0.2461	0.2372	0.2076	0.2138	0.216	0.2094
2:05:00	0.2373	0.2631	0.2619	0.2513	0.2635	0.3108	0.298	0.2983	0.2395	0.2503	0.2437	0.2331	0.2027	0.2105	0.2164	0.2087
2:05:30	0.2379	0.2661	0.2627	0.2561	0.2738	0.3074	0.3079	0.3039	0.2437	0.2533	0.2431	0.2333	0.2101	0.2129	0.2183	0.2115
2:05:59	0.2451	0.2659	0.2662	0.2558	0.2675	0.31	0.3141	0.3006	0.2436	0.2551	0.2439	0.2351	0.2081	0.2172	0.2227	0.2145
2:06:29	0.2363	0.2587	0.2591	0.252	0.2662	0.3014	0.2998	0.2911	0.2383	0.2485	0.2378	0.2377	0.2026	0.2123	0.2137	0.2085
2:07:00	0.2344	0.2596	0.2584	0.2448	0.2672	0.3008	0.2989	0.2959	0.2362	0.2471	0.2385	0.2286	0.2072	0.2132	0.217	0.2121
2:07:30	0.236	0.2602	0.2594	0.252	0.2649	0.3103	0.303	0.2933	0.241	0.2494	0.2395	0.2308	0.2072	0.2145	0.2212	0.2093
2:07:59	0.2372	0.2636	0.2622	0.2532	0.2677	0.3065	0.3051	0.2992	0.2407	0.2494	0.2413	0.2338	0.2041	0.2149	0.2147	0.2113
2:08:30	0.2392	0.2632	0.2601	0.2484	0.2645	0.309	0.3058	0.2979	0.2377	0.251	0.2406	0.2313	0.2096	0.2144	0.219	0.2131
2:09:00	0.2335	0.2596	0.2593	0.2473	0.2667	0.3057	0.3045	0.2941	0.2352	0.2494	0.2381	0.2312	0.2082	0.2154	0.2186	0.2131
2:09:30	0.2376	0.2619	0.2631	0.2478	0.2689	0.3095	0.3013	0.2968	0.2379	0.2491	0.2389	0.2306	0.2065	0.217	0.2159	0.2163
2:10:00	0.2319	0.2571	0.255	0.2449	0.2638	0.2999	0.3013	0.2943	0.2348	0.2447	0.2369	0.2278	0.2071	0.2187	0.2142	0.2163
2:10:30	0.2294	0.258	0.2572	0.2436	0.2607	0.2945	0.296	0.2864	0.2365	0.2435	0.24	0.2252	0.2039	0.2125	0.218	0.2085
2:11:00	0.2297	0.254	0.2551	0.2435	0.2635	0.2961	0.3021	0.2912	0.2363	0.2413	0.239	0.2258	0.2065	0.2147	0.2177	0.2146
2:11:29	0.2352	0.2571	0.2607	0.247	0.2628	0.3049	0.3058	0.2956	0.2387	0.2479	0.24	0.2308	0.2143	0.2155	0.2247	0.2128
2:11:59	0.2323	0.2577	0.2521	0.2459	0.2633	0.3033	0.2929	0.291	0.2375	0.2472	0.2359	0.2286	0.2105	0.2153	0.2208	0.212
2:12:30	0.2358	0.2591	0.2601	0.2504	0.2673	0.3033	0.3145	0.3013	0.2414	0.2506	0.2437	0.2309	0.216	0.2239	0.2264	0.2197
2:12:59	0.2317	0.2563	0.2518	0.2429	0.2671	0.3033	0.2996	0.289	0.2329	0.2451	0.2319	0.2308	0.209	0.2212	0.2247	0.2142
2:13:30	0.2267	0.2512	0.2531	0.2374	0.2588	0.2978	0.2979	0.2934	0.2296	0.2401	0.2355	0.2231	0.2087	0.2181	0.2174	0.2147
2:14:00	0.2286	0.2575	0.2539	0.2446	0.2623	0.2946	0.2965	0.2854	0.2359	0.2447	0.2376	0.2275	0.2109	0.2202	0.2195	0.2142
2:14:29	0.226	0.2487	0.2502	0.2387	0.2552	0.2968	0.3012	0.2845	0.2266	0.2412	0.2324	0.2228	0.2054	0.2148	0.2208	0.2122
2:14:59	0.2254	0.2506	0.2467	0.239	0.2611	0.2924	0.2965	0.2775	0.2308	0.238	0.231	0.2242	0.2069	0.2191	0.2186	0.2128
2:15:30	0.2255	0.2488	0.2474	0.2388	0.2622	0.2943	0.2918	0.2902	0.2298	0.2393	0.2324	0.2204	0.2105	0.2183	0.2223	0.2101
2:15:59	0.2303	0.2546	0.2547	0.2425	0.2723	0.298	0.2981	0.2911	0.2339	0.2445	0.2375	0.2217	0.2156	0.2236	0.2214	0.2169
2:16:29	0.2247	0.2507	0.2513	0.2407	0.2552	0.291	0.2891	0.2884	0.2309	0.2429	0.2293	0.2265	0.2086	0.2169	0.2193	0.2128
2:17:00	0.222	0.2505	0.2489	0.2337	0.2589	0.29	0.2924	0.275	0.2296	0.244	0.2348	0.2182	0.2108	0.2209	0.2204	0.2146
2:17:30	0.2252	0.251	0.2457	0.2395	0.2623	0.2906	0.2886	0.2806	0.23	0.241	0.2318	0.2226	0.206	0.2148	0.2172	0.2135
2:18:00	0.2268	0.2496	0.2515	0.2404	0.2541	0.2948	0.2916	0.289	0.2321	0.2417	0.2343	0.2231	0.2154	0.2169	0.2266	0.2146
2:18:30	0.2246	0.2462	0.2503	0.2423	0.249	0.2943	0.2906	0.2873	0.2334	0.2432	0.2354	0.2282	0.2137	0.2214	0.2259	0.215
2:18:59	0.224	0.2486	0.2495	0.2371	0.2579	0.2893	0.2914	0.2878	0.2303	0.2365	0.2328	0.2211	0.2078	0.221	0.2177	0.219
2:19:29	0.2292	0.2529	0.25	0.2386	0.2605	0.2964	0.2946	0.2905	0.2334	0.2433	0.2302	0.2237	0.2185	0.2262	0.2283	0.2203
2:20:00	0.2256	0.2447	0.2477	0.2329	0.2574	0.2932	0.2895	0.2772	0.2294	0.2382	0.2294	0.2203	0.2145	0.2197	0.22	0.2171
2:20:30	0.2251	0.2453	0.2494	0.2345	0.2506	0.2908	0.2844	0.281	0.2322	0.2393	0.2318	0.2223	0.2126	0.2201	0.2257	0.217
2:21:00	0.2244	0.2496	0.2509	0.2355	0.2562	0.2953	0.2962	0.2915	0.2319	0.244	0.2341	0.2243	0.2129	0.2265	0.2258	0.2209
2:21:30	0.2181	0.2433	0.2474	0.2328	0.2537	0.2829	0.2865	0.278	0.2249	0.2386	0.2278	0.2204	0.2132	0.2179	0.2207	0.2118
2:22:00	0.2229	0.246	0.2476	0.2352	0.2549	0.2846	0.2915	0.2801	0.228	0.2418	0.2286	0.2195	0.2096	0.2212	0.2221	0.2171
2:22:29	0.2257	0.2457	0.2489	0.2367	0.26	0.2903	0.2974	0.2829	0.2294	0.2365	0.2285	0.2197	0.2144	0.2228	0.2239	0.22
2:23:00	0.2193	0.2383	0.2466	0.2335	0.248	0.2763	0.2858	0.2706	0.2237	0.2369	0.2258	0.2193	0.2086	0.2175	0.2192	0.2151
2:23:30	0.2144	0.2392	0.24	0.2274	0.2454	0.2819	0.2837	0.2731	0.2226	0.2347	0.2249	0.2195	0.2094	0.2199	0.2211	0.219
2:23:59	0.2232	0.2479	0.2456	0.233	0.2612	0.2878	0.2864	0.276	0.2311	0.2415	0.2301	0.2214	0.2192	0.2207	0.2277	0.2191
