# Supplementary material for: A cryptic third active site in cyanophycin synthetase creates primers for polymerization
Source: Nat Commun. 2022 Jul 7;13:3923. doi: 10.1038/s41467-022-31542-7 (PMC9262961; doi:10.1038/s41467-022-31542-7)
Supplement: Supplementary file 4 — Source Data [file 41467_2022_31542_MOESM4_ESM.zip › 357019_2_data_set_6576122_rcgj76.xlsx]

## Sheet: SupFig1a
Time	10uM				20uM				30uM				40uM
0:00:00.000	0	0	0	0	0	0	0	0	0	0	0	0	0	0	0	0
0:04:00.000	-0.0001	0.0015	0.0004	0.0012	0.0011	0.0009	0.0004	0.0004	0.0012	0.0005	0.001	0.0006	0.0003	0.0011	0.0003	0.0002
0:09:00.000	-0.0005	0.0015	-0.0002	0.0007	0.0003	0.0009	0.0002	-0.0003	0.0018	0.0005	0.0007	0.0008	0.0003	0.0007	0.0001	0.0002
0:14:00.000	0	0.0012	0.0002	0.0006	0.0007	0.0001	0.0003	-0.0002	0.001	0.0002	-0.0001	0.0002	-0.0001	0.0002	-0.0001	0.0002
0:19:00.000	0.0003	0.0012	-0.0001	0.0001	0.0007	0.0003	0.0009	0.0001	0.0011	0.0003	0.0005	0.0004	-0.0005	0.0003	0.0007	0.0006
0:24:00.000	0.0006	0.0014	-0.0002	0.0007	0.0008	-0.0001	0.0005	-0.0002	0.0012	0.0004	0.0003	0.0008	-0.0001	0.0005	0.0002	0.0002
0:29:00.000	-0.0001	0.0011	0	0.001	0.0005	0.0004	0.0007	-0.0001	0.0011	0.0004	0	0.0004	-0.0007	0.0008	0.0003	0.0004
0:34:00.000	-0.0006	0.001	-0.0002	0.0009	0.0004	-0.0002	-0.0004	-0.0005	0.0013	0.0009	-0.0005	0.0002	-0.0008	0.0002	0.0001	0
0:39:00.000	0.0003	0.001	0.0001	0.0008	0.0013	-0.0002	0.0006	0.0002	0.001	0.0008	-0.0002	0.0007	0	0.0005	0.0006	0.0007
0:44:00.000	-0.0002	0.0019	-0.0007	0.0007	0.0003	0.0005	0.0001	-0.0002	0.0011	0.0009	-0.0004	0.0001	-0.0007	0.0004	0.0003	-0.0001
0:49:00.000	0.0012	0.001	-0.0001	0.0007	0.0008	0.0002	0.0005	-0.0004	0.0008	0.0008	0	0.0004	-0.0002	0.0004	0.0007	0.0006
0:54:00.000	0.0003	0.0009	-0.0004	0.0009	0.0003	0.0004	0.0006	0	0.001	0.0004	-0.0006	-0.0001	-0.0005	0.0004	0.0004	0.0002
0:59:00.000	0.001	0.0006	0.0001	0.0009	0.0008	0	0.0007	0.0001	0.0003	0.0008	-0.0003	0.001	-0.0008	-0.0001	-0.0005	-0.0003
1:04:00.000	0.0005	-0.0005	-0.0003	0.0008	0.0002	0.0007	0.0007	-0.0005	0.0003	0.0006	-0.0003	-0.0003	-0.001	0.0001	0.0002	0.0002
1:10:00.000	0	0.0015	-0.0003	0.0011	0.0005	0	0.0002	0.0002	0.0008	0.0009	-0.0003	-0.0002	-0.0004	0.0002	-0.0004	-0.0003
1:15:00.000	-0.0011	0.0013	-0.0011	0.001	0.0003	0.0001	0.0002	-0.0002	0.0008	0.0005	-0.0009	0.0002	-0.0007	0.0003	0.0001	0.0003
1:20:00.000	-0.0005	0.001	-0.0008	0.001	0.0005	0.0003	0.0003	-0.0001	0.0009	0.0007	-0.0007	0.0001	-0.0009	0	-0.0008	-0.0003
1:25:00.000	-0.0013	0.0019	-0.0011	0.0006	0.0001	-0.0003	-0.0006	-0.0004	0.0015	0	0	0.0006	-0.001	0.0004	-0.0003	-0.0003
1:30:00.000	0.0001	0.0005	-0.0002	0.0006	0.0004	-0.0007	0	-0.0007	0.0005	0.0005	-0.0007	0.0003	-0.0012	0.0002	-0.0005	0.0005
1:35:00.000	0.0005	0.0008	-0.0009	0.0006	0.0003	-0.0001	0.0001	-0.0006	0.0005	0.0008	-0.0006	0.0006	-0.0011	-0.0004	-0.0001	-0.0003
1:40:00.000	-0.0012	0.0027	-0.0011	0.0001	0.0002	0	0.0002	-0.0002	0.0011	0.0006	-0.0001	0.0006	-0.0009	0.0006	-0.0005	0
1:44:00.000	-0.0008	0.0015	-0.001	0.0002	0.0007	-0.0002	0.0009	0	0.0009	0.0004	-0.0003	0.0013	-0.0009	0.0001	0.0001	0.0005
1:50:00.000	-0.0019	0.0019	-0.0013	0.0003	0.0007	-0.0007	0.0004	0	0.0007	0.0003	-0.0007	0.0001	-0.0013	0.0003	-0.0002	0
1:55:00.000	-0.0003	0.0008	-0.0011	0.001	-0.0003	0.0001	-0.0004	-0.0012	0.0008	0	-0.001	-0.0004	-0.0008	-0.0002	0	-0.0003
1:59:00.000	-0.0006	0.0015	-0.0012	0.0004	0.0007	-0.0007	0.0005	-0.0006	0.0012	-0.0002	-0.0005	0.0007	-0.001	0.0002	-0.0005	-0.0003
2:05:00.000	0.0002	0.0014	-0.0008	0	0.0003	0.0006	0.0007	-0.0006	0.0017	0.0005	0.0003	0	-0.0013	0.0003	0	-0.0005
2:09:00.000	-0.0014	0.0021	-0.0008	0.0006	0.001	-0.0001	0.001	0.0002	0.0011	0.0006	-0.0006	0.0008	-0.0012	0.0009	0.0001	-0.0005
2:15:00.000	-0.0011	0.002	-0.0005	0.0004	0	0.0002	0.0007	-0.0005	0.0009	0.0007	-0.0011	0.0003	-0.0014	0.0001	0.0009	0.0001
2:19:00.000	-0.0005	0.0014	-0.0013	0.0007	-0.0003	-0.0004	0.0004	0	0.0004	0.0004	-0.0002	0.0006	-0.0016	0.0005	-0.0007	-0.0004
2:25:00.000	-0.0015	0.0013	-0.0008	0.0007	0.0011	-0.0001	-0.0001	0	0.0009	0.0005	0	0.0001	-0.0012	0.0004	-0.0007	0.0003
2:30:00.000	-0.0004	0.0012	-0.0009	0.0002	0	-0.0004	0.0008	0.0002	0.0001	0.0008	0.0005	0.0003	-0.0014	0.0001	0.0003	-0.0001
2:35:00.000	-0.0002	0.001	-0.0015	0.0008	-0.0003	0.0002	0.0003	-0.0002	0.001	0.0006	0	0.0005	-0.0012	0	0.0001	-0.0003
2:40:00.000	-0.0012	0.0017	-0.002	0.0008	0.0006	-0.0005	0	-0.0004	0.0007	0.0003	-0.0008	0.0002	-0.0011	0.0001	-0.001	0.0001
2:45:00.000	-0.0015	0.0018	-0.0009	0	0.0012	0.0004	-0.0004	0.0003	0.001	0.0003	-0.0004	0.0003	-0.0019	0.0002	0.0007	-0.0005
2:49:00.000	-0.0021	0.0026	-0.001	0.001	0.0007	-0.0008	0.0001	-0.0003	0.0009	0.0005	-0.0005	0.0008	-0.0026	0.0005	0.0001	-0.0001
2:55:00.000	-0.0009	0.0011	-0.0007	0.0012	0.0006	-0.0009	0.0003	0.0001	0.0013	0.0007	-0.0011	0.0006	-0.0012	0.0006	0.0003	-0.0004
3:00:00.000	-0.0007	0.0012	-0.0002	-0.0004	0.0002	0.0001	0.0003	-0.0004	0.0003	0.0003	-0.002	0	-0.0011	0	-0.0004	0.0002
3:05:00.000	-0.001	0.0009	-0.0006	0.0005	-0.0004	0.0003	0	-0.001	0.0012	0	0	0.0005	-0.0012	-0.0004	-0.0006	-0.0001
3:10:00.000	0	0.0008	-0.0004	0.0004	0	0.0006	0.0005	-0.0004	0.0009	-0.0004	-0.0009	-0.0005	-0.0002	0.0002	-0.0003	-0.0005
3:15:00.000	0.0008	0.001	-0.0004	0.0002	-0.0003	0.0005	0.0006	-0.0004	0.0015	0.0004	0	0	-0.0014	0.0004	-0.0006	0.0008
3:20:00.000	-0.0003	0.0023	-0.0009	-0.0003	0.0002	-0.0003	-0.0001	-0.0002	0.0012	0.0001	-0.0005	0.0005	-0.0017	0.0004	0.0001	-0.0002
3:25:00.000	-0.001	0.0017	-0.0005	0.0002	0	0.0002	0.0001	-0.0006	0.0005	0.0007	-0.0009	0.0003	-0.0012	0.0001	-0.0008	-0.0005
3:30:00.000	-0.0012	0.0021	-0.0007	-0.0001	-0.0002	-0.0007	0.0003	-0.0005	0.0011	-0.0004	0.0001	-0.0001	-0.0011	-0.0001	-0.0007	0
3:35:00.000	-0.0013	0.0015	-0.0011	0.0008	0.0012	-0.0003	0	0.0002	0.0009	0.0003	-0.0006	0.0013	-0.0011	0.0014	0.0003	0.0006
3:40:00.000	-0.001	0.0019	-0.0007	0.0003	0.0013	-0.0005	0.0004	-0.0002	0.0011	0.0003	-0.0004	0.0012	-0.0016	0.0011	-0.0005	0.0004
3:44:00.000	-0.0018	0.002	-0.0004	0.0008	0	-0.0009	0.0009	-0.0007	0.0009	0	-0.0003	0.0001	-0.0013	0	-0.0009	-0.0002
3:50:00.000	0	0.0003	-0.0013	0.0003	0.0008	0.0003	-0.0001	0	0.0009	-0.0001	-0.0007	0.0009	-0.0017	-0.0005	-0.0002	0
3:55:00.000	0.0002	0.0008	-0.0008	-0.0005	0.0008	-0.0001	-0.0004	-0.0002	0.0009	0	-0.001	0.0006	-0.0013	0.0008	0.0003	-0.0006
4:00:00.000	0	0.0015	-0.0005	0.0006	0.0004	-0.0003	0.0007	-0.0006	0.0008	0.0004	-0.0002	0.001	-0.0015	0.0003	0.0001	-0.0002
4:05:00.000	-0.0008	0.0013	-0.0011	0.0008	0.0004	-0.0006	0	-0.0004	0.0009	0.0002	-0.0006	0.0006	-0.0013	0.0008	0.0004	0.0003
4:09:00.000	-0.0015	0.0023	-0.0013	0.0005	0.0004	-0.0005	0.0009	-0.0001	0.0007	-0.0002	-0.0001	-0.0005	-0.0013	0.0005	-0.0003	-0.0004
4:15:00.000	-0.0015	0.0021	-0.0013	0.0008	0.0002	-0.0008	0.0001	0.0003	0.0015	0.0002	-0.0011	0.0004	-0.001	0.0001	-0.0004	-0.0002
4:20:00.000	-0.0012	0.0017	-0.0008	0.0002	0.0003	-0.0004	0.0004	-0.0004	0.0011	0	-0.0003	-0.0004	-0.0015	0.0006	-0.0002	-0.0001
4:25:00.000	-0.0006	0.0017	-0.001	0	0.0006	-0.0002	0.0005	-0.0006	0.0013	-0.0002	-0.001	-0.0004	-0.0012	-0.0007	0.0001	-0.0002
4:30:00.000	0.0002	0.0008	-0.0007	0.0003	-0.0002	0.0006	0.0003	-0.0002	0.0005	0.0006	-0.0005	0	-0.0016	0.0004	0.001	-0.0004
4:35:00.000	0.0002	0.001	-0.001	0.0007	0.001	-0.0004	0.0003	-0.0005	0.0009	0.0001	-0.001	-0.0001	-0.0004	0.0002	-0.0002	0.0001
4:39:00.000	-0.0011	0.0017	-0.0013	0.0002	0.0002	-0.0007	0.0001	-0.0004	0.0003	0.0006	-0.0014	0	-0.0011	0.0004	0.0002	-0.0006
4:45:00.000	-0.0003	0.0008	-0.0003	0.0006	0.0001	-0.0003	0.0004	0.0002	0.0011	0.0001	-0.0001	0.0007	-0.002	-0.0003	0.0001	0
4:50:00.000	-0.0011	0.0017	-0.0007	-0.0004	0	0	0.0002	-0.0003	0.001	0.0003	0.0004	0	-0.0008	-0.0003	0.0008	0
4:54:00.000	-0.0015	0.0017	-0.0004	0.0004	-0.001	-0.0006	0.0006	-0.0008	0.001	0.0003	0.0001	-0.001	-0.0009	0.0009	-0.0003	0.0001
5:00:00.000	-0.0015	0.0018	-0.0004	0.0006	-0.0005	0	0.0005	-0.0005	0.0007	0.0003	-0.0001	-0.0016	-0.0012	0.0006	0.0002	0.0004
5:05:00.000	-0.001	0.0021	-0.0011	-0.0006	0.0005	-0.0011	0.0007	-0.0009	0.0008	0.0009	-0.0009	0.0011	-0.0013	0.0001	0.0002	-0.0002
5:10:00.000	-0.0007	0.0007	-0.0007	-0.0012	0	-0.0007	-0.0002	-0.0003	0.0009	-0.0004	-0.0011	0.0006	-0.0017	0.0008	-0.0005	0.0002
5:15:00.000	-0.001	0.0017	-0.0008	0.0015	0.0004	0	0.0004	0.0002	0.0007	0	-0.0005	0.0003	-0.0004	0.0004	0.0008	-0.0004
5:20:00.000	-0.0006	0.0022	-0.0011	0.0009	0.0007	-0.0001	0.0001	-0.0003	0.0006	0.0003	-0.0001	0.0004	-0.0015	0.0007	0.0005	-0.0001
5:25:00.000	-0.0015	0.002	-0.0009	0.0006	0.0005	-0.0006	0.0007	-0.0003	0.001	0.0001	-0.0006	0.0009	-0.0014	-0.0003	-0.0002	-0.0004
5:30:00.000	-0.0003	0.0011	-0.0012	0.0013	-0.0002	-0.0006	-0.0001	-0.0002	0.0009	0.0001	-0.0001	0.0003	-0.0016	0.0002	-0.0005	0
5:35:00.000	-0.0011	0.0008	-0.0014	0.0001	0.0005	-0.0007	-0.0001	-0.0007	0.0004	0.0002	-0.0012	-0.0003	-0.0016	0.0005	0.0002	-0.0004
5:40:00.000	-0.0008	0.0012	-0.0005	0.0009	-0.0002	0.0005	0.0007	0	0.0016	-0.0003	0.0001	-0.0005	-0.0009	0.0005	-0.0007	0.0005
5:45:00.000	-0.0007	0.0015	-0.0012	0.0006	-0.0003	0.0003	0.0002	-0.0004	0.0013	-0.0004	-0.0008	-0.0003	-0.0002	0.0005	-0.0006	-0.0002
5:50:00.000	-0.0011	0.0015	-0.0005	0.0007	0.0003	-0.0003	0.0002	0.0001	0.0005	0.0001	-0.0002	0.0012	-0.0011	0.0003	-0.0008	0.0004
5:55:00.000	-0.0014	0.0017	-0.0009	0.0003	0.0004	-0.0002	0.0004	-0.0009	0.0015	-0.0006	-0.0005	0.0001	-0.001	0.0004	-0.0003	-0.0002
5:59:00.000	-0.0015	0.0014	-0.001	0	-0.0004	-0.0003	0.0002	-0.0004	0.001	-0.0009	-0.0005	0	-0.0016	0.0001	-0.0001	-0.0001
6:05:00.000	-0.0014	0.0015	-0.0011	0.0001	0.0012	-0.0005	0.0007	-0.0004	0.0007	0.0002	-0.0003	0.0007	-0.0008	0.0003	-0.0002	0.0007
6:10:00.000	-0.0006	0.0007	-0.0004	0.0006	-0.0002	-0.0003	0	-0.0006	0.0011	0	0.0001	0.0005	-0.0012	0.0004	-0.0004	-0.0009
6:15:00.000	-0.0002	0.0011	-0.0008	0	0.0002	0.0001	0.0002	-0.0003	0.0009	-0.0004	-0.0007	0.0003	-0.001	0.0005	0.0003	-0.0005
6:20:00.000	-0.0009	0.0014	-0.0012	0.0001	0.0005	-0.0004	0.0001	-0.0002	0.0009	-0.0004	-0.0006	0.0005	-0.001	-0.0002	-0.0003	-0.0002
6:25:00.000	-0.0005	0.0005	-0.0006	0.0001	-0.0006	-0.0002	-0.0007	0	0.0004	0.0001	0	-0.0004	-0.0011	-0.0004	-0.001	0.0001
6:30:00.000	-0.0012	0.0011	-0.0008	0.0006	0.0003	0.0006	-0.0006	-0.0001	0.0006	0.0004	-0.0012	0.0001	-0.0008	0.0005	0.0007	0.0005
6:35:00.000	-0.0009	0.001	-0.0007	0.0004	0.0004	-0.0001	0	-0.0003	0.0008	0.0001	-0.0006	0.0003	-0.0009	0.0006	-0.0007	0.0003
6:40:00.000	-0.0009	0.001	-0.0006	0.0002	-0.0002	-0.0007	-0.0002	-0.0002	0.0006	0.0001	-0.0002	0.0004	-0.0024	0.0003	0.0001	-0.0001
6:45:00.000	-0.0011	0.0012	-0.0001	0.0012	0.0003	-0.0006	0.0009	-0.0002	0.0012	-0.0012	-0.0008	0.0004	-0.0012	-0.0001	-0.0011	0.0001
6:50:00.000	-0.0005	0.0012	-0.0008	0.0001	0.0005	-0.0002	0.0004	-0.0001	0.0005	0.0002	-0.0018	-0.0005	-0.0009	0.0005	-0.0003	0.0004
6:55:00.000	-0.0007	0.0017	-0.0007	0.0004	0.0002	-0.0006	0.0008	-0.0005	0.0008	0.001	-0.0005	0.0002	-0.0004	0.0006	-0.0009	0.0001
6:59:00.000	-0.001	0.0011	-0.001	0.0008	0.0001	0.0004	-0.0002	0.0002	0.0004	0.0002	-0.0001	0.0005	-0.0011	0.0004	0.0002	0.0004
7:05:00.000	-0.0012	0.0013	-0.0005	0.0007	0.0002	0	0.0001	0.0002	0.0009	0.0005	-0.0007	-0.0001	-0.001	0.0001	-0.0001	0.0003
7:10:00.000	-0.0012	0.0017	-0.0007	0.0002	0.0005	0.0001	0.0007	0	0.0005	0.0008	-0.0004	0.0008	-0.0008	0.0007	0.0004	0.0003
7:14:00.000	-0.0015	0.0013	-0.001	0.0001	-0.0001	0	0.0001	-0.0008	0.0007	0.0004	-0.0001	0	-0.0013	0.0001	-0.0004	-0.0006
7:20:00.000	-0.0017	0.0013	-0.0018	0.0003	0.0001	0	-0.0004	0.0002	0.0005	-0.0001	-0.0007	0.0002	-0.001	0.0007	0.0004	-0.0007
7:25:00.000	-0.0014	0.0017	-0.0013	-0.0004	0.0002	-0.0004	0.0013	-0.0009	0.0011	-0.0002	-0.0006	0.0013	-0.0011	0.0002	0.0002	0
7:30:00.000	-0.0004	0.0005	-0.0011	0.0008	0.0009	-0.0007	0	-0.0007	0.001	0.0001	-0.0011	0.0008	-0.0006	0.0005	0.0001	-0.0008
7:35:00.000	-0.0011	0.0012	-0.0011	0.0001	0.0005	0.0001	0.0001	-0.0006	0.0004	-0.0001	-0.0013	-0.0002	-0.0006	-0.0001	-0.0003	-0.0004
7:40:00.000	-0.0009	0.0016	-0.0006	-0.0001	0.0003	0	0.0005	-0.0006	0.0008	0.0002	-0.0005	-0.0003	-0.0011	0.0011	-0.0002	0.0009
7:45:00.000	-0.0005	0.0009	-0.001	0.0004	-0.0006	0	0.0004	-0.0002	0.0005	-0.0003	0.0001	-0.0005	-0.0013	-0.0007	0.0005	-0.0004
7:50:00.000	-0.0012	0.0012	-0.0008	-0.0005	0.0004	-0.0004	0	-0.0002	0.0007	0.0001	-0.0011	0.0002	-0.0005	0.0004	-0.0005	-0.0001
7:55:00.000	-0.0013	0.0011	-0.0001	0.0001	0.0006	-0.0004	-0.0003	0.0001	0.0005	-0.0001	-0.0007	0.0004	-0.0007	0.0004	-0.0002	0.0003
8:00:00.000	-0.0013	0.0011	-0.0012	0.0005	0.0012	-0.0006	0.0006	-0.0004	0.0018	-0.0002	-0.0004	0.0007	-0.0009	0.0004	-0.0001	-0.0005
8:04:00.000	-0.0012	0.0013	-0.0004	0.0003	-0.0004	-0.0008	0.0005	-0.0004	0.0005	-0.0006	-0.0005	-0.0005	-0.0023	0.0007	-0.0009	-0.0001
8:10:00.000	-0.0006	0.001	-0.0013	0.0012	0.0004	0.0002	0.0001	-0.0003	0.0012	0.0006	-0.0001	-0.0003	-0.0016	0.0007	-0.0002	-0.0003
8:15:00.000	-0.0013	0.0015	-0.0009	0.0001	0.0003	0	0.0002	-0.0002	0.0012	-0.0001	-0.0004	-0.0003	-0.001	0.0007	-0.0002	-0.0002
8:19:00.000	-0.0013	0.0015	-0.0015	-0.0004	-0.0001	0.0005	-0.0002	0.0002	0.0004	0.0007	0.0002	0.0007	-0.0013	-0.0002	-0.0003	0.0004
8:25:00.000	-0.0015	0.0015	-0.0014	0.0008	0	-0.0004	0.0004	-0.0005	0.0009	-0.0004	-0.0005	-0.0002	-0.0015	0.0003	0.0003	-0.0002
8:30:00.000	-0.0013	0.0011	-0.0001	0.001	0.0006	-0.0001	0.0001	-0.0001	0.0007	0.0009	-0.0004	0.0012	-0.0005	0.0005	-0.0004	0.001
8:34:00.000	-0.0011	0.0018	-0.0008	0.0007	0.0005	-0.0001	-0.0004	-0.0004	0.001	0.0006	0	0.0005	-0.0016	0.0008	0	-0.0003
8:40:00.000	-0.0007	0.0012	-0.0013	0.0007	0.0005	0.0001	0.0002	-0.0003	0.0011	0	-0.0006	-0.0003	-0.0005	0.0004	0.0003	-0.0002
8:45:00.000	-0.0007	0.0005	-0.0005	0.0006	0.0001	-0.0001	-0.0001	0.0001	0.0004	0.0004	-0.0002	-0.0004	-0.0011	0	-0.0002	0
8:50:00.000	-0.0008	0.0006	-0.0008	-0.0009	-0.0004	0.0009	0.0003	0.0002	0.0008	0.0012	0.0002	-0.0008	-0.001	0.0001	-0.0001	0.0003
8:55:00.000	-0.0007	0.0012	-0.0008	0.0004	0.0007	-0.0011	0.0011	0.0001	0.0011	-0.0004	-0.0001	0.0001	-0.001	0.0009	-0.0011	0.0002
8:59:00.000	-0.0009	0.0011	-0.001	0.001	0	-0.0001	0.0007	-0.0003	0.0012	0.0003	-0.0006	-0.0005	-0.0007	0.0005	-0.0003	-0.0001
9:05:00.000	-0.0012	0.0015	-0.0006	0.0007	0.0005	-0.0002	0.0002	-0.0003	0.0008	0.0006	-0.0002	0	-0.0013	0.0002	-0.0003	0
9:10:00.000	-0.0006	0.0011	-0.0005	0.0003	0.0012	0.0001	0	-0.0004	0.0008	-0.0001	-0.0004	0.0003	-0.0019	0.0003	-0.0001	-0.0002
9:15:00.000	-0.0011	0.0013	-0.0009	0.0009	0.0008	-0.0001	0	-0.0003	0.0005	0.001	-0.0006	0	-0.002	0.0003	-0.0007	-0.0002
9:20:00.000	-0.0013	0.0012	-0.0005	0.0005	0	-0.0003	0.0005	-0.0004	0.0009	0.0008	-0.0003	0	-0.0009	0.0009	-0.0008	0.0004
9:25:00.000	-0.0011	0.0006	-0.0007	-0.0006	-0.0001	-0.0004	0.0005	-0.0004	0.0004	0.0001	-0.001	0	-0.0015	0.0009	0	-0.0002
9:30:00.000	-0.0015	0.001	-0.0007	0.0002	-0.0001	0.0002	0.0001	0.0004	0.0009	0.0001	-0.0004	-0.0005	-0.0018	0.0005	0.0004	-0.0008
9:35:00.000	-0.001	0.0019	-0.0005	0.0001	0.0002	0.0002	0.0001	0.0001	0.0007	0.0012	0.0001	-0.0007	-0.0005	0.0007	0.0002	-0.0003
9:40:00.000	-0.0014	0.0008	-0.002	0.0002	0.0004	-0.0004	-0.0002	-0.0008	0.0002	0.0001	-0.0009	0.0005	-0.0018	0.0007	0	-0.0006
9:45:00.000	-0.0017	0.0017	-0.0016	0.0008	0.0004	0.0001	0.0002	0.0001	0.0009	-0.0004	-0.0001	0.0004	-0.0019	0	0.0001	-0.0004
9:50:00.000	-0.0011	0.001	-0.001	0.0005	-0.0001	-0.0001	0.0002	-0.0009	0.0005	0.0001	-0.0009	-0.0004	-0.0011	-0.0004	-0.0005	-0.0003
9:54:00.000	-0.0012	0.0012	-0.0007	0.0006	0.0004	0.0005	0.0005	0.0003	0.0008	0.0002	0.0002	-0.0004	-0.0007	0.0001	0	-0.0006
10:00:00.000	-0.0011	0.0012	-0.0005	0.0001	0.0002	0.0002	0	-0.0003	0.001	0.0004	0	0.0004	-0.0006	0.0004	0.0001	0.0004
10:05:00.000	-0.0008	0.0011	-0.0012	0.0005	-0.0001	0.0004	-0.0007	-0.0003	0.0009	-0.0008	-0.0001	-0.0007	-0.0017	-0.0002	-0.0001	-0.0005
10:09:00.000	-0.0012	0.0011	-0.0011	0.0001	0.0001	-0.0005	0	-0.0001	-0.0002	0.0004	-0.001	0.0002	-0.0018	-0.0003	0.0005	-0.0002
10:15:00.000	-0.0014	0.001	-0.001	0.0004	-0.0002	-0.0002	0.0001	-0.0003	0.0013	-0.0007	-0.0005	0.0003	-0.0012	-0.0005	0	0.0003
10:19:00.000	-0.0014	0.0007	-0.001	0.0006	0.0001	0.0002	-0.001	0	0.0003	0	-0.0006	0	-0.001	-0.0007	0.0003	-0.0009
10:25:00.000	-0.0011	0.0005	-0.0007	0.0005	-0.0001	0.0002	-0.0005	-0.0002	-0.0001	0.0003	-0.0001	-0.0002	-0.0016	0	-0.0001	0.0001
10:30:00.000	-0.0013	0.001	-0.0012	0.0007	0.001	-0.0003	0.0002	-0.001	0.0009	-0.0002	-0.0012	-0.0001	-0.0006	0.0006	-0.0005	0.0002
10:34:00.000	-0.0013	0.0011	-0.001	0.0004	-0.0002	-0.0001	0.0003	-0.001	0.0003	0.0001	-0.0008	0	-0.0019	-0.0001	0.0001	-0.0008
10:40:00.000	-0.0018	0.0012	-0.0002	0.0003	0.0005	-0.0004	-0.0002	0.0001	0.0009	-0.0003	-0.0008	0.0001	-0.0012	0.0004	0	-0.0002
10:45:00.000	-0.0017	0.0013	-0.0006	0.0002	0.0003	0.0002	0.0001	-0.0002	0.0011	-0.0005	-0.0012	-0.0001	-0.0008	0	0.0005	-0.0002
10:50:00.000	-0.0011	0.0007	-0.0004	0.0006	0.0001	-0.0002	0	-0.0004	0	0.0002	-0.001	0.0003	-0.0007	0.0002	-0.0003	-0.0003
10:55:00.000	-0.0014	0.0009	-0.0013	0.0002	-0.0003	0	0.0001	-0.0008	0.0008	-0.0006	-0.0003	-0.001	-0.0007	0.0001	0	0
11:00:00.000	-0.0011	0.0008	-0.0007	0.0006	-0.0002	-0.0007	0	0	0.0005	-0.0003	0	0.0008	-0.0008	0.0005	-0.0004	-0.0004
11:05:00.000	-0.0016	0.0013	-0.0007	0.0007	0.0005	-0.0007	0.0004	-0.0002	0.0009	-0.0004	-0.0003	0.0011	-0.0018	0.0006	0.0001	-0.0004
11:09:00.000	-0.0015	0.0014	-0.0008	0.0003	0.0003	0.0001	0.0005	-0.0002	0.001	0.0004	-0.0009	0.0004	-0.0007	0.0005	0.0003	-0.0007
11:15:00.000	-0.0015	0.0013	-0.0006	-0.0002	0.0005	-0.0008	0.0003	-0.0003	0.0009	0.0001	-0.0012	0.0006	-0.002	0.0008	-0.0003	0.0005
11:20:00.000	-0.0015	0.0011	-0.0012	0	0.0002	0.0001	0.0003	-0.0008	0.0011	-0.0007	-0.0006	-0.0002	-0.0011	-0.0005	0.0002	-0.0006
11:25:00.000	-0.0014	0.0013	-0.001	-0.0001	0.0006	-0.0004	0.0002	-0.0001	0.0006	0.0008	-0.0007	0.0008	-0.0014	-0.0003	-0.0001	0.0004
11:30:00.000	-0.0017	0.001	-0.0009	0.0003	0.0005	-0.0002	0	-0.0003	0.0004	-0.0001	-0.001	0.0002	-0.0017	0	-0.0003	-0.0007
11:34:00.000	-0.0017	0.001	-0.0007	0.0003	0.0005	0.0003	-0.001	0.0003	0.0003	0.0006	0.0003	0.0001	-0.0009	0.0005	0.0002	0.0002
11:40:00.000	-0.0016	0.0011	-0.0003	0.0004	-0.0003	0	-0.0003	0.0001	0.0006	0.0003	-0.0005	0	-0.0022	0	0.0006	-0.0005
11:45:00.000	-0.0009	0.0006	-0.001	0.0005	0.0006	-0.0005	0.0001	-0.0002	0.0006	0.0009	0.0002	0.0011	-0.0013	0.001	0.0009	0.0001
11:50:00.000	-0.0013	0.001	-0.0011	0	0.0008	0.0001	0.0001	-0.0003	0.0007	0.0001	-0.001	0.0005	-0.0012	0.0001	-0.0008	-0.0005
11:55:00.000	-0.0013	0.0012	-0.001	0.0004	-0.0002	0.0003	0.0006	-0.0005	0.0002	0.0003	-0.0005	0.0001	-0.0015	0.0007	0	-0.0001
12:00:00.000	-0.0015	0.0012	-0.0011	0.0002	-0.0001	0.0004	0.0001	-0.0001	0.0004	0.0004	-0.0004	-0.0006	-0.0015	0.0001	0	-0.0002
12:05:00.000	-0.0017	0.0013	-0.0007	0.0006	-0.0003	0.0001	-0.0002	-0.0003	0.0006	0	0	0	-0.0016	0.0007	-0.0001	0.0002
12:10:00.000	-0.0022	0.0012	-0.0009	0.0007	0.0005	-0.0002	0.0002	-0.0007	0.0008	-0.0002	-0.0004	0.0001	-0.0013	0.0004	0.0007	-0.0004
12:15:00.000	-0.0016	0.0007	-0.0003	0.0005	-0.0001	-0.0002	-0.0001	-0.0002	0.0012	-0.0002	-0.0004	-0.0002	-0.0013	0.0001	0.0008	-0.0007
12:20:00.000	-0.0016	0.001	-0.0004	0.0008	0.0001	-0.0001	0.0003	0.0001	0.0005	0.0006	-0.0002	0.0003	-0.0014	0	0.0004	-0.0001
12:25:00.000	-0.0016	0.0014	-0.0007	-0.0001	0.0006	-0.0001	0	-0.0006	0.0002	0.0005	-0.0006	0.0003	-0.0011	0.0004	0.0004	-0.0002
12:30:00.000	-0.0018	0.0009	-0.0012	0.0003	0.0002	0	0.0003	-0.0007	0.0007	-0.0002	-0.0004	0.0005	-0.0017	-0.0008	0.0001	-0.0001
12:35:00.000	-0.001	0.0008	-0.0012	0.0005	0.0005	-0.0003	0.0001	-0.0006	0.0006	0.0001	-0.0004	0.0003	-0.0013	0.0004	0.0004	0.0002
12:40:00.000	-0.0014	0.0014	-0.0008	0.0002	0.0001	0.0005	-0.0005	0.0002	0.0006	0	0.0006	-0.0002	-0.0011	0.0006	0.0005	-0.0009
12:45:00.000	-0.0013	0.0013	-0.0008	0.0002	0.0003	-0.0003	0	-0.0002	0.0007	-0.0002	0	0.0004	-0.0011	0.0012	-0.0004	-0.0003
12:49:00.000	-0.0013	0.0009	-0.0015	0.0001	0.0006	-0.0004	-0.0004	-0.0001	0.0004	0.0004	-0.0009	0.0002	-0.0018	-0.0001	0.0002	-0.0009
12:55:00.000	-0.0014	0.0013	-0.0015	0.0005	0.0003	0	-0.0001	0.0003	0.0008	-0.0005	-0.0008	0.0007	-0.0011	0.0002	0.0008	-0.0001
12:59:00.000	-0.002	0.0007	-0.0009	0.0001	-0.0001	-0.0005	0.0006	-0.0007	0.0004	0.0001	-0.0005	0	-0.0017	0	-0.0004	0.0004
13:05:00.000	-0.0016	0.0012	-0.0006	0.0001	0.0003	0	0.0003	-0.0001	0.0011	-0.0002	-0.0007	-0.0002	-0.001	0.0005	0.0001	-0.0002
13:10:00.000	-0.0014	0.0009	-0.0012	0.0008	0.0009	0.0007	0.0008	-0.0004	0.0006	0.0001	-0.0008	0	-0.0013	0.0006	0.0011	-0.0004
13:15:00.000	-0.0015	0.0005	-0.0008	-0.0001	0.0002	0.0003	0	-0.0002	0.0007	-0.0004	-0.0011	-0.0003	-0.0001	0.0007	-0.0005	-0.0002
13:19:00.000	-0.0013	0.0008	-0.0009	0.0002	0.0006	0.0003	-0.0005	-0.0002	0.0006	0.0002	-0.0006	0	-0.001	0.0002	-0.0006	-0.0003
13:25:00.000	-0.0013	0.0002	-0.0006	0.0003	0.0002	-0.0005	0.0008	-0.0005	0.0004	-0.0004	-0.0007	0	-0.0008	0.0007	0.0012	-0.0005
13:30:00.000	-0.0011	0.0006	-0.0004	0.0003	0.0004	0	0.0003	-0.0003	0.0007	0.0003	0.0005	0.0006	-0.0005	0.0009	0.0001	0.0001
13:35:00.000	-0.0015	0.0004	-0.0008	0.0008	0.0002	-0.0004	0.0002	-0.0002	0.0008	0.0005	-0.0003	0.0008	-0.0008	0.0007	-0.0001	0.0004
13:40:00.000	-0.0018	0.0013	-0.001	0.0001	0.0002	-0.0006	0.0004	-0.0001	0.0004	0.0007	-0.0006	0	-0.0007	0.0001	0.0007	0.0003
13:44:00.000	-0.0019	0.0012	-0.0012	0.0005	0.0001	0	0.0003	-0.0006	0.0005	0.0004	-0.0011	-0.0001	-0.0007	-0.0004	-0.0001	-0.0002
13:50:00.000	-0.0018	0.0012	-0.001	0.0008	0.0007	-0.0003	0.0001	-0.0002	0.0007	-0.0002	0	0.0008	-0.0014	-0.0001	-0.0006	-0.0004
13:55:00.000	-0.0013	0.001	-0.0002	0.0013	0.0008	0.0001	0.0004	0.0005	0.001	0.0005	0.0004	0.0009	-0.0003	0.0007	0.0007	0
13:59:00.000	-0.0011	0.0001	-0.0005	0.0005	0.0002	-0.0003	0.0001	-0.0004	0.0004	0.0006	-0.0009	0.0008	-0.0008	0.0002	-0.0001	-0.0002
14:05:00.000	-0.0016	0.0006	-0.0007	0.0004	0.0003	-0.0003	0.0002	0.0001	0.0009	0.0004	0.0003	0.0005	-0.0014	0.0005	0	0.0002
14:10:00.000	-0.0017	0.0017	-0.0013	0.0008	0.0004	-0.0004	0.0003	-0.0002	0.0006	0.0003	0	0.0007	-0.0011	0.0011	0.0005	0.0003
14:15:00.000	-0.0018	0.0008	-0.001	0.0008	-0.0004	0.0003	-0.0001	-0.0007	0.0006	0	-0.0008	0	-0.0007	0.0004	-0.0002	0.0001
14:20:00.000	-0.0012	0.0008	-0.0004	0.0004	0.0003	-0.0004	0.0002	-0.0002	0.0006	0.0002	-0.0006	0.0004	-0.0007	0.0006	0.0004	0.0006
14:24:00.000	-0.0016	0.001	-0.0003	0.001	0.0001	0.0004	0.0007	0.0001	0.0009	0.0005	-0.0001	0.0002	-0.0007	0.0002	0	0
14:30:00.000	-0.0012	0.0007	-0.0002	0.0007	0.0007	0.0003	-0.0001	0.0001	0.001	0.0006	-0.0004	0.0004	-0.0006	0.0002	0.0004	0.0006
14:35:00.000	-0.0014	0.0006	-0.0004	0.0012	0.0004	0.0001	0.0002	0.0001	0.0008	0.0004	-0.0004	0.0003	-0.0006	-0.0005	-0.001	-0.0001
14:39:00.000	-0.0017	0.001	-0.0011	0.0005	0.0005	0.0003	0.0003	-0.0003	0.0013	0	0.0004	0.0012	-0.0007	0.0004	0.0002	0.0002
14:45:00.000	-0.0019	0.001	-0.0004	0.0005	-0.0004	0.0004	0.0004	-0.0001	0.0005	0.0005	0.0003	0.0002	-0.0007	0.0001	-0.0001	0
14:50:00.000	-0.0017	0.001	-0.0008	0.001	0.0004	0.0004	0.0003	0.0001	0.0008	0.0005	-0.0001	0.0008	-0.0008	-0.0003	-0.0002	-0.0002
14:55:00.000	-0.0016	0.001	-0.0004	0.0008	-0.0001	0.0007	0.0007	-0.0003	0.0004	0.0007	-0.0002	0.0007	-0.0011	-0.0001	-0.0002	0.0003
15:00:00.000	-0.0015	0.0007	-0.0007	0.0007	0.0002	0.0001	0.0005	0.0001	0.0006	0.0005	0.0003	0.0001	-0.0007	0.0005	-0.0001	-0.0001
15:05:00.000	-0.0014	0.0011	-0.0001	0.0009	0.0007	0.0001	0.0005	0.0003	0.0009	0.0003	-0.001	0.0007	-0.0009	0.0001	0.0005	0.0005
15:10:00.000	-0.0015	0.0009	-0.001	0.0002	0.0004	0.0003	0.0002	0	0.001	0	-0.0002	0.0004	-0.0008	0.0002	0.0002	0.0001
15:14:00.000	-0.0019	0.0011	-0.0007	0.0006	0	0.0002	0.0008	0.0001	0.0005	0.0004	-0.0003	0.0002	-0.0007	0.0008	0	0
15:20:00.000	-0.0016	0.0013	-0.0004	0.0008	0.0005	0.0003	0.0003	0.0001	0.0009	0.0005	-0.0001	0.0007	-0.0005	0.0005	-0.0002	0.0002
15:25:00.000	-0.0013	0.0007	-0.0011	0.0007	0.0006	0.0005	0.0001	-0.0004	0.0003	0.0003	-0.0005	0.0002	-0.0007	0.0001	-0.0002	-0.0001
15:29:00.000	-0.0015	0.001	-0.0004	0.0004	0.0006	0.0001	0.0005	-0.0001	0.0007	0.0003	-0.0001	0.0008	-0.0009	0.0002	0.0006	0.0003
15:35:00.000	-0.0017	0.0011	-0.0004	0.001	0	0.0007	0.0007	0.0003	0.0007	0.0007	-0.0001	0.0004	-0.001	0.0004	-0.0001	0.0004
15:40:00.000	-0.0016	0.0006	-0.0004	0.0006	0.0002	0.0003	0.0003	0	0.0006	0.0003	-0.0003	0.0006	-0.0006	0.0005	-0.0005	-0.0005
15:45:00.000	-0.0017	0.0014	-0.0009	0.0007	0.0005	0.0004	0.0003	0.0002	0.0013	0.0006	0	0.0002	-0.0002	0.0003	0	0.0003
15:50:00.000	-0.0014	0.001	-0.0007	0.0006	0.0001	0	0.0005	-0.0001	0.0004	0.0007	-0.0006	0.0008	-0.0004	0.0001	-0.0003	0
15:55:00.000	-0.0016	0.0011	-0.0011	0.0006	0.0002	0.0003	0.0004	0.0004	0.0006	0.0007	-0.0001	0.0003	-0.0008	0.001	0.0006	0
16:00:00.000	-0.0013	0.0009	-0.0002	0.0011	0.0005	0.0005	0.0002	0.0003	0.0004	0.0006	0.0002	0.001	-0.0005	0.0006	0.0004	0.0002
16:05:00.000	-0.0015	0.0011	-0.0009	0.0002	0.0006	0.0002	-0.0005	-0.0002	0.0006	0.0008	-0.0003	0.001	-0.0007	0.0002	-0.0003	-0.0008
16:09:00.000	-0.0013	0.0011	-0.0003	0.0011	0.0004	0.0003	0.0011	0.0008	0.0006	0.0009	-0.0006	0.0001	-0.0004	0.0009	0.0001	0.0002
16:15:00.000	-0.0015	0.0014	0	0.001	0.0007	-0.0002	0.0008	0.0004	0.0009	0.0007	-0.0002	0.0006	-0.0003	0.0007	0.0005	-0.0002
16:20:00.000	-0.0018	0.0013	-0.0007	0.0005	-0.0004	-0.0001	0.0008	0.0003	0.0006	0.0004	-0.0006	0.0006	-0.001	0.0006	0.0004	0.0003
16:25:00.000	-0.0015	0.0008	-0.0005	0.0008	0.0002	0.0003	0.0005	-0.0001	0.0004	0.0007	-0.0005	0.0006	-0.0012	0.0002	0.0005	0.0004
16:30:00.000	-0.0019	0.0009	-0.0005	0.0003	0.0002	0.0005	0.0008	0	0.0006	0.0006	0.0004	0.0008	-0.0003	0.0007	-0.0005	-0.0006
16:35:00.000	-0.0015	0.0009	-0.0005	0.0008	0.0003	0.0007	0.0007	-0.0003	0.0005	0.0008	-0.0006	0.0004	-0.0003	0.0006	0.0006	0.0005
16:40:00.000	-0.0017	0.001	-0.001	0.0007	-0.0004	-0.0003	0.0006	0.0001	0.0004	0.0006	-0.0003	0.0006	-0.0008	0.0004	0.0002	0.0001
16:45:00.000	-0.0013	0.0007	-0.0006	0.0006	0.0005	0.0002	-0.0001	-0.0006	0.0008	0.0006	0.0001	0.0008	-0.0005	0.0008	0.0004	0.0002
16:50:00.000	-0.0016	0.0013	-0.0005	0.0004	0.0006	0.0001	0.0006	0.0005	0.0005	0.0007	0.0001	0.0011	-0.0008	0.0009	0.0002	0
16:55:00.000	-0.0019	0.001	-0.001	0.0001	0.0001	0.0006	0.0004	-0.0002	0.0005	0.0003	-0.0005	0.0004	-0.0006	-0.0001	0.0003	0.0002
17:00:00.000	-0.0017	0.0008	-0.0007	0.001	0.0006	0.0005	0.0003	0	0.0003	0.0005	-0.0006	0.0003	-0.001	0.0006	0	-0.0002
17:05:00.000	-0.0019	0.0015	-0.001	0.0008	0.0003	0.0001	0.0001	-0.0003	0.0007	0.0003	-0.0006	0.0002	-0.0003	-0.0001	0.0002	0
17:10:00.000	-0.0016	0.0006	-0.0006	0.0007	0.0002	0.0007	0.0004	0.0004	0.0004	0.0006	-0.0007	0.0004	-0.0005	-0.0001	0.0002	0.0001
17:14:00.000	-0.0016	0.0008	-0.0007	0.0009	-0.0001	0.0002	0.0001	-0.0002	0.0001	0.0003	-0.0011	0.0004	-0.0012	0.0001	-0.0003	0
17:20:00.000	-0.0016	0.0012	-0.001	0.0006	0.0005	0.0008	0.0006	0.0002	0.0005	0.0009	-0.0006	0	-0.0008	0.0002	0.0001	0.0003
17:25:00.000	-0.0013	0.0008	-0.0005	0.0008	0	0.0001	0.0001	-0.0006	0.0001	0.0004	-0.0009	-0.0001	-0.0011	0.0001	-0.0003	0.0003
17:30:00.000	-0.0016	0.0008	-0.0003	0.0007	0.0004	0.0005	0.0001	0.0002	0.0007	0.0007	-0.0005	0.001	-0.0007	0.0001	0.0001	0.0006
17:35:00.000	-0.0015	0.0014	-0.0006	0.0008	0.0005	0.0005	0.0009	0.0004	0.0006	0.0007	0.0003	0.0009	-0.0002	0.0005	0.0001	0.0002
17:40:00.000	-0.0017	0.0013	-0.0005	0.001	0.0002	0.0009	0	-0.0005	0.0008	0.0004	0.0004	0.001	-0.0004	0.0003	0.0001	-0.0003
17:45:00.000	-0.0017	0.0013	-0.0004	0.0005	0.0004	0.0002	0.0006	-0.0001	0.0007	0.0004	-0.0005	0.0005	-0.0007	0.0002	0.0002	-0.0002
17:50:00.000	-0.0015	0.0008	0	0.0006	0.0002	0	0.0002	0	0.0006	0.0009	0.0002	0.0014	-0.0003	0.0004	0	-0.0002
17:54:00.000	-0.0015	0.0009	-0.001	0.0002	0.0003	0.0004	0.0005	0.0002	0.0006	0.0004	-0.0002	0.0004	-0.0006	0.0004	0.0005	0.0001
18:00:00.000	-0.0017	0.0008	-0.0002	0.0006	0.0002	0.0008	0.0004	-0.0001	0.0008	0.0006	-0.0001	0.0003	-0.0005	0.0002	0	0.0001
18:05:00.000	-0.0017	0.001	-0.0003	0.001	0.0006	0.0001	0.0003	0.0002	0.0008	0.0007	-0.0006	0.0004	-0.0008	0.0005	-0.0002	0.0001
18:09:00.000	-0.0016	0.001	-0.0008	0.0007	0.0008	0	0.0006	-0.0001	0.0003	0.0008	-0.0003	0.0007	-0.0004	-0.0002	0.0002	-0.0002
18:15:00.000	-0.0016	0.0014	-0.0006	0.0006	0.0005	0.0003	0.0005	0	0.0007	0.0009	-0.0001	0.0007	-0.0005	0.0005	0.0002	0.0003
18:20:00.000	-0.0015	0.0012	-0.0004	0.0008	0.0005	0.0006	0.001	0.0002	0.0006	0.001	-0.0003	0.0007	-0.0002	0.0005	0.0001	-0.0002
18:25:00.000	-0.0017	0.001	-0.0005	0.0004	0.0005	0.0003	-0.0001	-0.0001	0.0002	0.0006	-0.0005	0.0006	-0.0004	0.0005	0.0004	0.0002
18:30:00.000	-0.0016	0.001	-0.0009	0.0007	0.0002	0.0004	0.0002	0	0.0005	0.0006	-0.0001	0.0007	-0.0005	0.0007	0.0001	-0.0001
18:34:00.000	-0.0015	0.0009	-0.0007	0.0006	0.0006	0.0009	0.0005	0	0.0004	0.0004	0.0001	0.0008	-0.0006	0.0005	0.0001	0.0008
18:40:00.000	-0.0013	0.0007	-0.0002	0.0005	-0.0001	0.0003	0.0006	-0.0005	0.0001	0.0007	-0.0008	0.0006	-0.0004	0.0007	-0.0003	-0.0003
18:44:00.000	-0.0017	0.0007	-0.0004	0.0009	0.0002	0.0004	0.0002	-0.0004	0.0001	0.0006	-0.0006	0.0002	-0.0004	0.0001	-0.0001	-0.0002
18:50:00.000	-0.0013	0.001	0	0.0003	0.0004	0.0003	-0.0002	-0.0006	0.0003	0.0014	-0.001	0.0006	0	-0.0001	-0.0003	0.0002
18:54:00.000	-0.0016	0.0013	-0.0005	0.0005	0	0.0004	0.0001	0.0002	0.0003	0.0008	-0.0001	0.0004	-0.0006	0.0001	-0.0004	-0.0002
19:00:00.000	-0.0014	0.0012	-0.0003	0.0007	0.0004	0.0006	0.0001	0.0001	0.0005	0.0007	-0.0001	0.001	-0.0001	0.0001	-0.0002	-0.0001
19:05:00.000	-0.0013	0.0012	-0.0001	0.001	0.0005	-0.0002	0.0002	0.0001	0.0005	0.0004	-0.0001	0.0004	-0.0006	0.0003	0	-0.0001
19:10:00.000	-0.002	0.0013	-0.0006	0.0007	0.0007	0.0002	0.0003	0.0001	0.0004	0.0006	-0.0006	0.0004	-0.0005	0.0003	0.0002	0.0004
19:15:00.000	-0.0018	0.0008	-0.0007	0.0005	0	0.0007	0.0004	-0.0005	0.0009	0.0005	-0.0007	0.0009	-0.001	0.0003	-0.0006	0
19:20:00.000	-0.0016	0.0014	0	0.0011	0.0006	0.0007	0.0001	0.0004	0.0005	0.0008	0.0003	0.0002	-0.0007	0.0009	0.0005	0.0001
19:25:00.000	-0.0022	0.0015	-0.0008	0.0006	0.0004	0.0004	0	-0.0002	0.0007	0.0009	-0.0008	0.0006	-0.0007	0.0002	0	0
19:30:00.000	-0.002	0.0013	-0.0005	0.0005	0.0001	0.0005	0.0002	-0.0002	0.0008	0.0004	0	0.0001	-0.0004	0.0007	0.0003	0.0006
19:35:00.000	-0.0022	0.0012	-0.0005	0.0008	0.0005	0.0007	0.0002	0	0.001	0.0006	-0.0004	0.0012	-0.0005	0.0007	-0.0003	0.0003
19:40:00.000	-0.0018	0.0015	-0.0003	0.001	0.0005	0.0004	0.001	0.0005	0.0006	0.001	0.0003	0.0008	-0.0003	0.0007	0.0002	0.0001
19:44:00.000	-0.0018	0.0009	-0.001	0.0003	0.0003	0.0004	0.0004	0	0.0001	0.0007	-0.0008	-0.0003	-0.001	0	-0.0004	-0.0003
19:50:00.000	-0.0014	0.001	-0.0001	0.0014	0.001	0.0003	0.0006	0.0001	0.0003	0.0008	-0.0003	0.0007	0	0.0004	0.0006	0.0004
19:55:00.000	-0.0016	0.0009	-0.0007	0.0009	-0.0001	0.0006	0	-0.0002	0.0002	0.0009	0.0002	0.0006	-0.0009	0.0007	0.0007	0.0004
20:00:00.000	-0.0013	0.0013	-0.0002	0.0007	0.0005	0.0005	0.0006	0.0001	0.0003	0.0008	0	0.0012	-0.0005	0.0009	0.0004	0.0001
20:04:00.000	-0.0015	0.0016	-0.0006	0.0003	0.0002	0.0005	0.0003	-0.0001	0.0003	0.0009	-0.0006	0.0004	-0.0004	0.0008	-0.0001	-0.0002
20:10:00.000	-0.0014	0.0006	-0.0003	0.001	0.0003	0.0003	0.0005	-0.0004	0.0001	0.0014	0	0.0006	-0.0004	0.0006	0.0003	0.0003
20:15:00.000	-0.0015	0.0008	-0.0003	0.0007	0.0004	0.0002	0.0008	0.0001	0.0005	0.0009	-0.0001	0.0008	-0.0007	0.0003	0.0001	0.0004
20:19:00.000	-0.0017	0.0011	-0.0003	0.0004	0.0002	0.0005	0.0004	0.0002	0.0001	0.0009	0.0001	0.0009	-0.0002	0.0008	0.0001	-0.0002
20:25:00.000	-0.0015	0.001	-0.0005	0.001	0.0005	0.0003	0.0003	-0.0003	0	0.0009	-0.0006	0.0001	-0.0003	0.0003	0	0.0003
20:30:00.000	-0.0015	0.0012	-0.0009	0.0003	0.0006	0.0001	0.0003	0.0004	0.0002	0.0007	0	0.001	-0.0007	0.0008	0.0002	0.0002
20:35:00.000	-0.0018	0.001	-0.0008	0.0003	0.0003	0.0001	0.0005	-0.0001	0.0001	0.0005	-0.001	0.0004	-0.0008	0.0005	0.0004	0.0001
20:39:00.000	-0.0018	0.0011	-0.001	0.0003	0.0006	0.0003	0.0002	0	0.0004	0.0002	-0.0003	0.0004	-0.0006	0.0005	0.0001	0.0001
20:45:00.000	-0.0014	0.0013	-0.0001	0.0009	0.0003	0.0009	0.0005	0	0.0004	0.0008	0.0002	0.0007	-0.0007	0.0003	-0.0006	0
20:50:00.000	-0.002	0.0011	-0.001	0.0005	0.0003	0.0001	0.0002	-0.0001	-0.0003	0.0002	0	0	-0.001	-0.0001	-0.0007	-0.0002
20:54:00.000	-0.0018	0.001	-0.0001	0.001	0.0008	-0.0002	0.0003	-0.0002	0.0004	0.0001	-0.0003	0	-0.0009	0.0007	0.0006	0.0004
21:00:00.000	-0.0018	0.0008	-0.0006	0.0001	0.0004	0	0.0004	-0.0006	0.0002	0.0004	-0.0006	0.0004	-0.0004	0.0003	-0.0003	-0.0001
21:05:00.000	-0.0018	0.001	-0.0005	0.0012	0.0003	0.0005	0.0002	0	0.0006	0.0004	0.0002	0.0004	-0.0011	0.0012	0.0003	0.0002
21:09:00.000	-0.0018	0.0008	-0.0013	0.0002	0.0004	0.0002	-0.0001	-0.0005	0.0004	-0.0001	-0.0003	0.0004	-0.0004	-0.0001	-0.0002	-0.0004
21:15:00.000	-0.0015	0.0005	-0.0002	0.0007	0.0005	0.0002	-0.0001	-0.0007	0	0.0002	-0.0001	-0.0001	-0.0009	0.0007	0	-0.0006
21:20:00.000	-0.0015	0.0011	-0.001	0.001	0.0002	-0.0003	0.0003	-0.0001	0	0.0007	-0.0002	0.0005	-0.0003	0	-0.0007	-0.0001
21:24:00.000	-0.0022	0.001	-0.0013	0.0004	0.0002	0	0.0003	-0.0001	-0.0001	0.0005	-0.0004	0.0005	-0.0012	0.0001	0.0002	-0.0002
21:30:00.000	-0.0018	0.0011	-0.0008	0.0003	-0.0002	0.0005	0.0005	-0.0005	0.0001	0.0003	-0.0003	0	-0.0015	-0.0002	0	-0.0001
21:35:00.000	-0.0017	0.0011	-0.0007	0.0006	0.0004	0	0.0003	0	0.0005	0.0008	0	0.0005	-0.0011	0.0003	0.0004	0
21:40:00.000	-0.0015	0.0004	-0.0008	-0.0001	0.0001	-0.0006	0.0001	-0.0004	-0.0003	0.0005	0.0004	0.0005	-0.0012	-0.0003	-0.0008	-0.0009
21:45:00.000	-0.0016	0.0005	-0.0011	0.0006	0.0006	-0.0003	-0.0001	-0.0003	0.0002	0.0004	-0.0006	0.0009	-0.0005	-0.0002	-0.0006	0
21:50:00.000	-0.0021	0.0009	-0.0007	0.0001	0.0003	0.0001	0	-0.0004	0	0	-0.0005	0.0002	-0.0011	0.0003	-0.0005	0
21:54:00.000	-0.0022	0.0009	-0.0009	0	0.0006	0.0001	0.0009	0.0004	0.0006	0.0005	-0.0008	0.0001	-0.0012	0	-0.0001	0.0005
22:00:00.000	-0.002	0.0008	-0.0006	0.0003	0	0.0006	0.0003	-0.0005	0.0002	0.0002	-0.0005	0.0005	-0.0013	-0.0005	0	-0.0004
22:05:00.000	-0.0017	0.001	-0.0009	0.0007	0.0002	-0.0004	0.0001	-0.0002	0.0001	0.0007	-0.0002	0.0004	-0.0002	0.0008	-0.0009	0.0004
22:10:00.000	-0.002	0.0004	-0.0007	0.0003	0.0001	0	0	-0.0007	0.0001	0.0003	-0.0002	0.0003	-0.001	0.0002	0.0003	0.0001
22:15:00.000	-0.0018	0.0008	-0.0009	0.0001	0.0002	-0.0001	0	0.0001	-0.0003	0.0005	-0.0008	0.0003	-0.0013	-0.0001	-0.0005	0
22:20:00.000	-0.0015	0.0008	-0.0006	0.0007	0	-0.0002	0.0002	-0.0003	0	0	0.0001	0.0005	-0.0008	0	-0.0005	-0.0004
22:25:00.000	-0.0018	0.0013	-0.0006	0.0009	0.0008	0.0004	0.0003	-0.0004	0.0001	0.0009	-0.0001	0.0006	-0.0007	0.0006	-0.0003	-0.0003
22:30:00.000	-0.0018	0.0012	-0.0011	0.0003	0.0003	-0.0003	-0.0003	-0.0001	-0.0001	0.0001	0	0.0008	-0.001	0.0006	-0.0004	-0.0004
22:35:00.000	-0.0019	0.001	-0.0011	0.0008	0.0006	-0.0001	0.0006	0.0002	0.0001	0.0008	-0.0006	0.0009	-0.0008	0.0002	-0.0001	-0.0002
22:40:00.000	-0.002	0.0009	-0.0007	-0.0002	-0.0001	0.0007	-0.0001	-0.0004	-0.0004	0.0002	-0.0001	0.0005	-0.0015	0.0004	-0.0004	-0.0003
22:45:00.000	-0.0021	0.0009	-0.0006	0.0002	-0.0001	0.0003	0.0008	-0.0004	0	0	-0.0002	0.0005	-0.0017	0.0007	0	0.0002
22:49:00.000	-0.0017	0.0009	-0.0005	0.0007	0.0003	0.0003	0.0001	0.0002	0.0001	0.0001	-0.0001	0.0005	-0.0013	0.0006	-0.0002	0.001
22:55:00.000	-0.0016	0.0009	-0.0002	0.0003	0.0004	0.0003	0.0004	-0.0002	0	0.0003	-0.0005	0.0006	-0.0016	-0.0001	0.0001	-0.0002
22:59:00.000	-0.0021	0.0011	-0.001	0.0013	0.0002	0.0009	0.0007	-0.0002	0.0001	0.0006	-0.0001	-0.0005	-0.001	0.0002	0.0003	0
23:05:00.000	-0.0019	0.0012	-0.0014	-0.0002	0	-0.0003	0.0003	0.0003	-0.0005	0.0005	-0.0004	0.0001	-0.0004	0.0002	-0.0003	-0.0003
23:09:00.000	-0.0024	0.0013	-0.0012	0.0007	0.0005	0.0001	0.0003	-0.0003	0.0006	0.0001	-0.0003	0.0001	-0.0013	0.0002	0.0002	-0.0006
23:15:00.000	-0.0019	0.0013	-0.0004	0.0001	-0.0002	0.0001	0.0001	-0.0006	-0.0001	0.0005	0	-0.0009	-0.0019	0.0001	-0.0003	0.0002
23:20:00.000	-0.0024	0.0008	-0.0011	-0.0003	0.0002	-0.0002	0.0001	-0.0001	-0.0005	0.0004	-0.0013	0	-0.0015	0.0001	0.0003	-0.0008
23:24:00.000	-0.002	0.0009	-0.0007	0.0006	0.0007	0.0002	0.0004	-0.0002	-0.0002	0.0003	-0.0008	0.0005	-0.0004	0.0005	-0.0004	-0.0004
23:30:00.000	-0.0021	0.0006	-0.0002	-0.0001	0.0005	0.0003	-0.0005	-0.0002	0.0001	0.0002	-0.0013	0.0005	-0.0012	0.0001	0.0003	-0.0005
23:35:00.000	-0.002	0.0007	-0.0003	0.0005	0.0002	-0.0001	0.0003	-0.0006	0.0002	0.0003	-0.0007	0.0003	-0.0008	0.0008	0.0005	0.0002
23:40:00.000	-0.002	0.0015	-0.0007	0.001	0.0002	0.0002	-0.0004	-0.0007	0	-0.0001	-0.0004	-0.0002	-0.001	0.0006	-0.0001	-0.0002
23:45:00.000	-0.002	0.0015	-0.0006	0.0008	0.0011	-0.0005	0.0006	0	0.0001	0.0008	-0.0006	0.0009	-0.0011	0.0005	-0.0001	0.0001
23:50:00.000	-0.0023	0.0012	-0.0012	0.0001	0.0004	-0.0002	0.0007	-0.0006	-0.0005	0.0004	-0.0001	-0.0002	-0.0019	-0.0002	0.0002	-0.0005
23:55:00.000	-0.0022	0.0013	-0.0005	0.0001	-0.0001	-0.0002	0.0004	-0.001	-0.0002	0.0004	-0.0003	0.0001	-0.0012	0	0.0002	-0.0007
24:00:00.000	-0.0024	0.0008	-0.0008	0.0003	0	0	-0.0003	-0.0012	-0.0001	0.0003	-0.0003	0.0003	-0.0012	0.0003	0	-0.0002
24:05:00.000	-0.0021	0.0011	-0.0004	0.0003	0.0004	-0.0002	0	-0.0002	-0.0001	0.0005	-0.0008	-0.0005	-0.001	0	-0.0003	-0.0001
24:09:00.000	-0.0017	0.0014	-0.0002	0.0005	0.0005	-0.0004	0.0003	0	0	0.0001	-0.0007	0.0007	-0.0007	0.0006	0.0001	0.0003
24:15:00.000	-0.0018	0.0008	-0.0008	-0.0005	-0.0002	0.0005	0.0003	-0.0007	0.0003	0.0003	0.0002	-0.0006	-0.0012	-0.0003	-0.0004	-0.0002
24:20:00.000	-0.0014	0.0013	-0.0001	0.0007	0.0004	0.0003	0.0006	0	0.0006	0.0001	0.0001	0.0006	-0.0006	0.0006	0.0004	-0.0004
24:24:00.000	-0.0017	0.0007	-0.0012	0.0004	-0.0003	-0.0002	-0.0002	0.0001	-0.0003	0.0005	0	0.0003	-0.0008	0.0002	0	-0.0005
24:30:00.000	-0.0022	0.0013	-0.0008	-0.0001	0.0002	-0.0004	0.0002	-0.0005	-0.0002	0.0002	-0.0013	-0.0001	-0.0013	0.0004	-0.0004	-0.0005
24:35:00.000	-0.002	0.0011	-0.0007	0.0002	0.0003	-0.0002	0.0008	-0.0001	0.0004	-0.0002	-0.0005	0.0006	-0.0011	0.0001	-0.0001	-0.0002
24:40:00.000	-0.0017	0.0014	-0.0005	0.0008	0.0006	0.0004	0	-0.0002	0.0001	0.0008	-0.0002	0.0001	-0.0012	0.0006	0.0001	-0.0003
24:45:00.000	-0.0023	0.0008	-0.0007	0.0003	0	-0.0001	-0.0002	-0.0006	-0.0004	-0.0001	-0.0008	0	-0.0015	0.0002	-0.0002	-0.0003
24:50:00.000	-0.0016	0.0008	-0.0006	0.0004	-0.0001	0.0003	0.0001	-0.0006	0	-0.0002	-0.0002	0.0005	-0.0011	0.0004	-0.0001	-0.0005
24:55:00.000	-0.0016	0.0008	-0.0003	0.0003	0.0002	0.0003	0	-0.0001	0	0.0003	-0.0009	0.0004	-0.0009	0.0001	0.0001	0.0003
25:00:00.000	-0.0017	0.001	-0.0013	0.0005	0.0008	0.0001	0.0006	-0.0005	0.0003	0.0001	-0.0008	0.0004	-0.0014	0.0005	0.0004	0.0001
25:05:00.000	-0.0012	0.0007	-0.0007	0.0005	-0.0002	0.0003	0.0002	-0.001	0.0002	0	-0.0002	0.0004	-0.0017	0	0	0.0005
25:10:00.000	-0.0023	0.0008	-0.0005	0.0005	0.0004	-0.0002	-0.0001	-0.0008	0	0.0004	-0.0009	0.0006	-0.0012	0	0.0007	-0.0002
25:15:00.000	-0.0022	0.0011	-0.0001	-0.0003	0.0009	0.0006	0	-0.0004	0.0001	0.0003	-0.0009	0.0005	-0.0012	0.0001	0.0001	0.0001
25:20:00.000	-0.0018	0.0009	-0.0011	0.0004	0.0005	-0.0005	0	-0.0005	-0.0003	0.0001	-0.0009	0.0007	-0.0008	0.0003	0.0002	-0.0004
25:25:00.000	-0.0024	0.0013	-0.0009	0.0004	0.0002	0.0004	0.0002	-0.0003	0.0001	0.0006	0	0.0003	-0.0015	-0.0003	-0.0002	-0.0003
25:29:00.000	-0.0018	0.0006	-0.0004	0.0005	-0.0002	-0.0005	0.0005	-0.0008	0	0.0003	-0.0001	0.0002	-0.0012	0.0005	-0.0005	-0.0001
25:35:00.000	-0.0021	0.0011	-0.0006	0.0002	0.0003	-0.0003	0.0001	-0.0005	0.0001	0	-0.0011	0.0003	-0.0014	-0.0001	-0.0004	0.0005
25:40:00.000	-0.0017	0.0014	-0.001	0.0007	0.0001	0.0003	0.0001	0	0.0002	0.0004	0.0003	0.0004	-0.0001	0.0006	0.0006	0.0003
25:45:00.000	-0.0025	0.0009	-0.0004	0.0006	0.0003	0	-0.0006	-0.0004	-0.0001	0.0001	-0.0007	0.0006	-0.0015	0.0007	0	-0.0002
25:50:00.000	-0.0026	0.0009	-0.0008	0.0001	0.0003	0	0	-0.0002	0.0002	0.0004	-0.0006	0.0004	-0.0014	-0.0003	0.0002	-0.0005
25:55:00.000	-0.002	0.0002	-0.0008	-0.0002	0.0006	-0.0004	-0.0003	-0.0004	-0.0003	-0.0003	-0.001	0.0001	-0.0014	-0.0009	-0.0003	-0.0002
26:00:00.000	-0.0019	0.0008	-0.0012	0	0.0004	0.0003	-0.0003	0.0001	-0.0004	0.0003	-0.0007	0.0004	-0.001	0.0003	0	-0.0001
26:05:00.000	-0.0017	0.0005	-0.0007	0.0001	0.0006	0	-0.0005	-0.0007	0.0002	0.0002	-0.0006	0.0004	-0.0011	0.0005	0.0007	0.0001
26:10:00.000	-0.0021	0.0008	-0.0001	-0.0009	0	-0.0005	-0.0005	-0.0005	-0.0005	0.0003	-0.0009	0.0003	-0.0018	-0.0002	-0.0011	0.0003
26:15:00.000	-0.0012	0.0011	-0.001	0.0007	0.0007	-0.0004	0.0003	-0.0001	0.0004	0.0003	-0.0008	0.0008	-0.0007	0.0003	0.0008	-0.0005
26:20:00.000	-0.0021	0.0009	-0.0007	0.0004	0.0001	0	0.0006	-0.0002	0.0003	0.0001	-0.0006	0.0005	-0.0005	0.0003	-0.0004	-0.0006
26:25:00.000	-0.0021	0.0009	-0.0003	0.0001	0.0004	-0.0001	0.0005	-0.0004	-0.0003	0.0002	-0.0001	-0.0005	-0.0015	0.0001	-0.001	-0.0003
26:29:00.000	-0.0018	0.0009	-0.001	0.0007	0	0	0.0006	-0.0003	-0.0001	-0.0003	-0.0001	-0.0003	-0.0012	0.0006	-0.0002	-0.0002
26:35:00.000	-0.0016	0.0009	-0.001	0.0005	0.0005	-0.0008	0.0002	-0.0004	0.0002	-0.0002	-0.0004	0.0005	-0.0013	0.0006	0.0006	-0.0001
26:39:00.000	-0.0018	0.0012	-0.0005	0.0005	-0.0002	-0.0003	-0.0003	0.0001	0.0002	-0.0005	-0.0003	0.0005	-0.0018	0.0002	0.0001	0
26:45:00.000	-0.0017	0.0012	-0.0014	0.0006	-0.0002	0	0.0003	-0.0007	-0.0003	-0.0001	-0.0005	0.0001	-0.0013	0.0001	-0.0001	-0.0004
26:50:00.000	-0.002	0.0008	-0.0008	-0.0004	0.0001	0.0001	0.0002	-0.0008	-0.0001	0.0001	-0.0007	0.0005	-0.001	-0.0008	0.0005	-0.0003
26:54:00.000	-0.0021	0.0008	-0.0007	0.0003	-0.0001	-0.0002	0.0003	-0.0003	0.0002	0.0003	-0.0006	0.0004	-0.0015	-0.0001	0.0005	-0.0003
27:00:00.000	-0.0017	0.0008	-0.0008	0.0002	0.0003	0.0001	0.0003	-0.0003	-0.0002	0.0006	-0.0005	-0.0005	-0.0003	0.001	-0.0002	-0.0003
27:05:00.000	-0.0017	0.001	-0.0012	-0.0003	0.0001	0.0002	0.0004	-0.0003	-0.0004	0.0005	-0.0007	-0.0001	-0.0007	0.0009	-0.0002	0.0002
27:10:00.000	-0.0017	0.001	-0.0011	0.0002	0.0004	0	0.0003	-0.0002	-0.0002	0.0007	-0.0008	0.0003	-0.0013	0.0003	-0.0003	-0.0004
27:15:00.000	-0.0017	0.001	-0.0012	0.0003	0.0003	0	0.0005	-0.0003	0.0003	-0.0007	-0.0001	0.0003	-0.0021	0.0003	-0.0006	-0.0004
27:20:00.000	-0.0022	0.0015	-0.0005	0.0005	0.0004	0.0002	0.0005	-0.0004	-0.0001	0.0001	-0.0004	0.0005	-0.0017	-0.0004	0.0004	-0.0001
27:25:00.000	-0.0021	0.0012	-0.0008	0.0002	0.0003	-0.0001	0.0003	-0.0005	-0.0004	0.0005	-0.0011	0.0006	-0.0011	0.0005	-0.0004	-0.0001
27:30:00.000	-0.0024	0.0009	-0.0005	0	-0.0004	0.0007	0.0006	-0.0005	0.0004	0.0002	0.0002	-0.0001	-0.001	-0.0003	0	-0.0005
27:35:00.000	-0.0017	0.0012	-0.001	0.0006	0.0003	-0.0003	-0.0001	0	-0.0003	0.0003	-0.001	0.0001	-0.0014	0.0006	-0.0004	-0.0004
27:40:00.000	-0.0018	0.001	-0.0011	0.0007	0.0008	-0.0006	-0.0002	0.0002	-0.0003	0.0004	-0.0014	0.0005	-0.0014	0	0.0008	-0.0007
27:45:00.000	-0.0014	0.0009	-0.0008	0.0005	-0.0001	0.0005	0.0002	0.0002	-0.0004	-0.0003	0	0.0001	-0.0015	0.0005	0.0005	-0.0001
27:50:00.000	-0.0017	0.0013	0.0001	0.0006	0.0002	0.0005	-0.0002	-0.0005	0.0001	0.0003	0.0002	0.0003	-0.0011	0.0009	-0.0003	0.0003
27:54:00.000	-0.0018	0.0011	-0.0007	0.0004	0.0001	-0.0001	0.0001	-0.0007	0.0005	0	-0.0005	0.0004	-0.0012	-0.0004	0.0002	-0.0004
28:00:00.000	-0.0015	0.0008	-0.001	0.0005	0.0004	-0.0001	0.0007	-0.0007	0.0003	0.0005	-0.0011	0.0001	-0.0013	-0.0001	-0.0001	0.0002
28:05:00.000	-0.002	0.0012	-0.0005	-0.0002	0.0004	0.0003	0	-0.0003	0	0	-0.0005	0	-0.0006	0.0001	-0.0005	-0.0007
28:10:00.000	-0.0017	0.0014	-0.0006	0.0008	-0.0004	0.0005	0.0001	-0.0001	-0.0002	0.0003	0.0002	0.0001	-0.0012	0.0007	-0.0002	-0.0001
28:15:00.000	-0.0018	0.0014	-0.0001	0.0004	0.0003	0.0005	0.0001	-0.0001	-0.0003	0.0002	-0.0007	0.0009	-0.0009	0.0004	-0.0003	0.0006
28:20:00.000	-0.0019	0.0011	-0.0003	0.0003	0.0002	-0.0006	0.0002	-0.0003	-0.0001	0	0	0.0005	-0.0014	0.001	-0.0006	-0.0004
28:24:00.000	-0.0015	0.0009	-0.001	0.0007	0.0007	0.0001	0.0007	-0.0005	-0.0007	0.0004	-0.0004	0.0007	-0.0013	0.0002	-0.0001	-0.0004
28:30:00.000	-0.0014	0.0009	-0.0012	0.0001	0.0003	0.0004	-0.0001	-0.0003	0.0001	-0.0003	-0.0008	0.0002	-0.002	-0.0002	-0.0004	-0.0007
28:35:00.000	-0.0015	0.0016	-0.0006	0.0007	0.0008	-0.0002	0.0001	-0.0003	0.0001	0.0001	-0.0003	0.0009	-0.001	0	-0.0001	-0.0004
28:40:00.000	-0.0015	0.0006	-0.0004	-0.0002	-0.0008	0.0001	0.0001	0.0003	-0.0002	0.0005	0.0008	0.0002	-0.0015	0.0002	-0.0002	0.0001
28:45:00.000	-0.0019	0.0009	-0.0013	0.0005	0.0004	0	0.0004	-0.0001	0.0002	-0.0003	0	0.0006	-0.0017	0.0009	-0.0002	-0.0004
28:50:00.000	-0.0017	0.0009	-0.001	0.0003	0	-0.0002	0.0004	-0.0004	-0.0002	0.0003	0	-0.0001	-0.0016	0.0001	-0.0003	-0.0006
28:55:00.000	-0.0019	0.0013	-0.0016	0	0.0003	0.0003	-0.0004	-0.0003	-0.0004	-0.0002	-0.0007	0.0003	-0.0015	-0.0002	0	0.0001
29:00:00.000	-0.0017	0.001	-0.0007	0.0013	0	0.0001	0.0001	0.0002	0	0	-0.0007	0.0003	-0.0007	0.0001	-0.0004	0.0002
29:04:00.000	-0.0019	0.0009	-0.0006	0.0002	0.0004	0	-0.0002	0	0.0003	-0.0002	-0.0007	0.0004	-0.0005	0.0002	-0.0002	0.0004
29:10:00.000	-0.0017	0.0009	-0.0004	0.0004	0.0003	-0.0001	-0.0003	-0.0003	-0.0003	-0.0001	-0.0006	0.0004	-0.0016	0.0003	0.0002	-0.0004
29:15:00.000	-0.0021	0.0008	-0.0008	-0.0002	-0.0002	-0.0004	0.0004	-0.001	0.0002	-0.0002	-0.0008	0.0003	-0.0012	0.0002	-0.0009	-0.0002
29:19:00.000	-0.0019	0.0008	-0.0008	0.0002	0.0003	-0.0002	0	-0.0004	0	0.0002	-0.0001	-0.0002	-0.0014	0	-0.0003	-0.0009
29:25:00.000	-0.0016	0.0012	-0.0001	0.0007	0.0003	0.0002	0.0008	-0.0003	0.0002	0.0004	-0.0004	0.001	-0.0018	-0.0001	0.0003	-0.0001
29:30:00.000	-0.0016	0.0011	-0.0004	-0.0007	0.0007	0.0004	-0.0003	-0.0004	0.0002	-0.0003	-0.0008	-0.0004	-0.001	0	0	-0.0006
29:35:00.000	-0.0019	0.001	-0.0017	0.0008	0	0.0003	0.0001	0.0001	-0.0001	0.0004	-0.0006	-0.0001	-0.0013	0.0002	-0.0006	-0.0005
29:40:00.000	-0.002	0.0011	-0.0003	0.0007	0.0006	0.0002	0.0001	-0.0003	-0.0004	0.001	-0.0011	0.0004	-0.0009	0.0009	0.0002	-0.0001
29:45:00.000	-0.0022	0.0008	-0.0005	0.0005	0.0007	0	0.0002	-0.0007	-0.0003	0.0005	-0.0008	0.0002	-0.0018	0.0001	-0.0003	-0.0001
29:50:00.000	-0.0017	0.0009	-0.0001	0.0003	0.0006	0.0002	0.0005	0.0004	-0.0004	0.0011	0.0001	0.0001	-0.0013	0.0005	0.0003	-0.0008
29:55:00.000	-0.0018	0.0009	-0.0013	0.0004	0.0004	-0.0005	0.0003	-0.0002	-0.0002	0.0001	0.0009	0.0003	-0.0016	0.0005	-0.0001	0.0001
30:00:00.000	-0.0021	0.001	-0.0007	0.0004	0.0005	-0.0001	-0.0003	-0.0007	0.0001	0.0002	-0.001	0.0006	-0.0006	0.0001	-0.0003	-0.0004
30:05:00.000	-0.0016	0.0011	-0.0008	0.0007	0.0008	0	0.0004	-0.0002	0	0.0004	-0.0004	0.0001	-0.0014	0.0004	0.0003	0
30:10:00.000	-0.0015	0.0014	-0.0008	0.0004	0	0.0005	0.0002	-0.0004	0.0002	-0.0001	0.0007	0	-0.0011	0.0007	0.0001	-0.0003
30:15:00.000	-0.0015	0.0011	-0.0007	0.0003	0.0007	0	-0.0003	-0.0003	0	0.0001	-0.0007	0.0002	-0.0014	0.0001	0.0003	-0.0012
30:20:00.000	-0.0018	0.0008	-0.0008	0.0003	-0.0002	0.0002	0.0007	-0.0001	0.0002	0	-0.0003	-0.0001	-0.0009	0.0004	-0.0001	0.0002
30:25:00.000	-0.0019	0.0008	-0.0005	0.0003	0.0001	0.0006	-0.0001	-0.0001	0	-0.0001	-0.0002	-0.0003	-0.0011	-0.0001	-0.0003	0.0001
30:30:00.000	-0.0014	0.0012	-0.0003	0.0008	-0.0002	0	0.0005	-0.0003	-0.0001	0.0005	-0.0002	0.0003	-0.0013	0.0003	0.0006	-0.0002
30:35:00.000	-0.0017	0.001	0.0002	-0.0001	-0.0003	0.0003	0.0004	-0.0001	0	0.0003	-0.0001	-0.0001	-0.0017	0.0008	-0.0001	0.0001
30:40:00.000	-0.0015	0.0006	-0.0007	0.0005	0.0002	-0.0001	-0.0002	-0.0002	-0.0001	0.0008	-0.0002	0.0007	-0.0007	0.0002	-0.0003	-0.0003
30:45:00.000	-0.0022	0.0007	-0.0006	-0.0001	-0.0001	-0.0003	-0.0001	-0.0004	-0.0004	-0.0002	-0.0008	-0.0002	-0.0017	-0.0006	-0.0014	0
30:49:00.000	-0.0014	0.0008	-0.0004	0.0009	0.0004	-0.0008	0	0	-0.0004	0.0001	-0.0008	0.0009	-0.0016	0.0001	0.0004	-0.0003
30:55:00.000	-0.0021	0.0011	-0.0007	0.0011	0.0005	0	0.0003	-0.0005	0.0005	-0.0002	-0.0001	0	-0.0012	-0.0001	0	0
31:00:00.000	-0.0014	0.001	-0.0007	0.0006	-0.0005	0.0003	-0.0003	-0.0002	-0.0003	0.0001	0	-0.0001	-0.0012	0.0001	0.0005	-0.0005
31:05:00.000	-0.0017	0.0013	-0.0005	0.0005	0.0002	0.0005	-0.0001	-0.0005	0.0003	0.0003	-0.0006	0.0003	-0.0013	0.0001	0	0.0003
31:10:00.000	-0.0015	0.001	-0.0008	0.0003	0.0002	0	-0.0001	-0.0001	-0.0004	0.0002	-0.0002	0.0002	-0.001	0.0007	0.0006	-0.0002
31:15:00.000	-0.0014	0.0012	-0.0008	0.0001	-0.0002	0.0001	0.0003	-0.0005	-0.0001	-0.0004	-0.0007	0.0005	-0.001	0	-0.0004	-0.0002
31:20:00.000	-0.0016	0.0012	0	0.0004	0	0.0003	0.0004	-0.0002	0	-0.0002	-0.0003	0.0005	-0.0016	0	-0.0005	-0.0002
31:25:00.000	-0.0015	0.0011	-0.0001	0.0007	0.0003	0	0.0003	-0.0002	0.0003	0.0004	-0.0008	0.0009	-0.0014	0.0007	0.0001	-0.0003
31:30:00.000	-0.0017	0.0015	-0.0007	0.0005	0.0001	0.0003	0.0002	-0.0004	-0.0001	0.0003	-0.0004	0.0005	-0.0012	0.0007	-0.0007	0
31:35:00.000	-0.0022	0.0015	-0.0003	0	0.0001	-0.0003	0.0001	-0.0005	-0.0008	0.0004	-0.0009	-0.0001	-0.0012	-0.0003	0.0004	-0.0007
31:40:00.000	-0.0016	0.0012	-0.0008	0.0007	0.0005	-0.0001	0.0002	-0.0007	0.0001	0.0001	-0.0008	0.0007	-0.0012	0.0002	0	0
31:45:00.000	-0.002	0.0008	-0.0005	0.0002	0.0001	-0.0002	0.0001	-0.0007	-0.0005	0.0004	-0.0013	0.0004	-0.0012	0	-0.0005	-0.0005
31:50:00.000	-0.0016	0.0009	-0.0006	0.0002	0.0002	-0.0001	-0.0001	-0.0006	-0.0005	0.0001	-0.001	-0.0003	-0.0024	0.0005	0.0006	-0.0001
31:55:00.000	-0.0017	0.0007	-0.0005	0	-0.0003	-0.0002	0.0002	-0.0006	-0.0004	0.0001	-0.0005	0.0003	-0.0019	0	-0.0006	0.0004
32:00:00.000	-0.0018	0.0007	-0.0013	0.0001	0	0.0002	0.0005	-0.0005	-0.0001	0.0003	-0.0001	0.0003	-0.0014	0.0007	0	0
32:05:00.000	-0.0013	0.001	-0.0006	0.0006	-0.0001	0	0.0003	-0.0005	-0.0005	0.0001	-0.0009	-0.0001	-0.0013	0.0002	0.0007	-0.0004
32:10:00.000	-0.0015	0.001	-0.0001	0	0.0003	-0.0006	0.0001	-0.0003	-0.0002	0	-0.0004	-0.0002	-0.0013	-0.0003	-0.0004	0.0003
32:14:00.000	-0.0019	0.0013	-0.0007	0.0004	0.0003	0.0006	0.0003	-0.0001	-0.0002	-0.0001	-0.0014	0.0002	-0.0012	-0.0006	0.0001	-0.0005
32:20:00.000	-0.0013	0.0011	-0.0004	0.0003	0.0004	0.0008	0.0006	-0.0006	0.0003	0.0006	-0.0003	0.0002	-0.0011	0.0004	0	0.0003
32:25:00.000	-0.0017	0.0007	-0.0005	-0.0002	0.0006	-0.0001	0	0.0001	-0.0003	0.0006	-0.0014	0.0008	-0.0014	0	0.0005	-0.0002
32:30:00.000	-0.0021	0.001	-0.0011	0.0002	0.0001	-0.0003	-0.0004	-0.0001	-0.0003	0	-0.0014	0.0001	-0.0017	0.0003	0	-0.0008
32:35:00.000	-0.0015	0.0015	-0.0005	0.0003	0.0004	0.0004	0.0006	-0.0001	0	0	-0.0004	0.0004	-0.0011	0.0006	0.0013	-0.0001
32:40:00.000	-0.0019	0.0009	-0.0007	0.0001	0	0	-0.0001	-0.0003	-0.0002	0.0003	-0.0006	0.0001	-0.001	-0.0003	-0.0002	-0.0003
32:45:00.000	-0.0019	0.0008	-0.0008	0.0005	0.0009	-0.0004	-0.0002	-0.0004	-0.0003	-0.0002	-0.001	0.0001	-0.0025	0.0001	-0.0003	-0.0002
32:50:00.000	-0.0013	0.0005	-0.0005	0.0006	0.0007	0.0001	0.0008	-0.0002	-0.0001	-0.0001	-0.0012	-0.0004	-0.0013	-0.0002	0.0001	-0.0001
32:55:00.000	-0.0014	0.0008	-0.0002	0.0004	-0.0002	0.0004	-0.0001	-0.0001	-0.0001	-0.0002	-0.0004	0.0008	-0.0013	0.0001	0	-0.0003
33:00:00.000	-0.0017	0.001	-0.0004	0.0001	0.0005	0.0003	-0.0002	-0.0002	-0.0002	0.0003	-0.001	0.0007	-0.0009	0.0005	-0.0001	-0.0002
33:05:00.000	-0.0016	0.0007	-0.0008	0.0001	0.0001	-0.0003	0.0003	-0.0009	-0.0004	-0.0005	-0.0016	0	-0.002	-0.0003	-0.0006	-0.0011
33:09:00.000	-0.0018	0.001	-0.0006	0.001	0.0007	0.0004	0.0005	0.0004	0.0002	0.0007	-0.0008	-0.0003	-0.0008	0.0004	-0.0006	-0.0004
33:15:00.000	-0.0016	0.0007	-0.0009	0.0008	0	-0.0002	0.0002	-0.0009	-0.0003	-0.0001	-0.0011	0.0004	-0.0013	0.0009	-0.0003	-0.0007
33:20:00.000	-0.0021	0.0011	0	0	0	0	0.0002	-0.0003	-0.0004	0	-0.001	0.0002	-0.0019	0.0002	-0.0005	-0.0004
33:25:00.000	-0.0016	0.0007	-0.001	0	0.0002	-0.0001	0.0001	0	-0.0003	-0.0002	-0.0005	0.0001	-0.0017	-0.0002	0.0003	-0.0003
33:30:00.000	-0.0017	0.0007	-0.0007	-0.0002	-0.0001	0	-0.0001	-0.0006	-0.0004	0.0002	-0.0004	0.0003	-0.0019	0.0005	0.0001	-0.0004
33:35:00.000	-0.0016	0.0011	-0.0006	-0.0001	0.0001	-0.0001	0.0006	-0.0002	-0.0007	0.0005	-0.001	-0.0001	-0.0012	-0.0002	-0.0002	-0.0007
33:40:00.000	-0.0018	0.0011	-0.0007	0.0004	-0.0001	0.0001	0.0001	0.0001	-0.0005	0.0003	-0.0004	0	-0.001	0	-0.0001	-0.0002
33:45:00.000	-0.0014	0.001	-0.0001	0.0006	0.0003	0.0001	0.0001	-0.0008	-0.0003	0.0006	-0.0005	0.0004	-0.0017	0.0001	0.0002	0.0001
33:50:00.000	-0.0014	0.0011	-0.0002	0.0001	0.0001	-0.0003	0.0007	-0.0004	-0.0001	0.0004	0	0.001	-0.0013	0.0003	0.0004	0.0001
33:55:00.000	-0.0017	0.0006	-0.0005	-0.0003	0.0004	-0.0001	-0.0001	0	-0.0006	0.0002	-0.0003	0.0004	-0.0022	0.0003	0.0003	0.0002
34:00:00.000	-0.0016	0.0008	-0.0005	0.0003	0.0005	0.0004	0	0.0002	-0.0003	0	-0.0009	0.0008	-0.0015	0	0.0001	0.0002
34:05:00.000	-0.0018	0.0012	-0.001	0.0006	0	0.0006	0.0003	-0.0005	0	0.0001	-0.0007	0.0001	-0.0012	0.0007	0.0001	0.0002
34:10:00.000	-0.0022	0.0011	-0.0006	-0.0003	-0.0001	-0.0001	0.0003	-0.001	-0.0006	-0.0001	-0.0004	0	-0.0023	-0.0003	0.0002	-0.0003
34:15:00.000	-0.0015	0.0012	-0.0006	0.0003	0.0008	0.0003	0.0002	-0.0003	0.0001	-0.0001	-0.0003	0.0002	-0.001	0.0002	-0.0003	0
34:20:00.000	-0.0018	0.0017	-0.0004	0.001	0.0003	-0.0001	0.0007	0	-0.0006	0.0006	-0.0001	0.0001	-0.0009	0.0002	0.0005	0
34:25:00.000	-0.0015	0.0008	-0.001	0.0007	0.0005	-0.0005	0.001	-0.0009	-0.0006	0.0004	-0.0009	0.0004	-0.0015	0.0001	0.0001	-0.0007
34:30:00.000	-0.001	0.0005	-0.0001	-0.0001	0.0002	-0.0002	-0.0001	-0.0005	-0.0004	0.0002	-0.0005	0.0005	-0.0012	0.0002	0.0005	0.0002
34:35:00.000	-0.0016	0.0008	-0.001	0	0.0006	0.0001	0.0008	-0.0003	-0.0004	0.0004	-0.0003	0.0006	-0.0018	0.0002	0.0003	-0.0004
34:40:00.000	-0.0011	0.0012	-0.0006	0.0011	0.0008	0.0004	0.0003	0.0004	-0.0001	0.0001	-0.0002	0.0006	-0.0006	-0.0001	-0.0001	-0.0001
34:45:00.000	-0.0008	0.0011	-0.0007	0.0003	0.0004	-0.0003	-0.0001	-0.0004	-0.0006	0.0003	-0.001	0	-0.0019	-0.0002	0.0003	-0.0002
34:50:00.000	-0.0013	0.0006	0	-0.0004	0	-0.0004	-0.0008	0	-0.0005	0.0002	-0.0008	-0.0002	-0.0012	0	-0.0006	-0.0001
34:55:00.000	-0.0015	0.0012	-0.0006	0.0005	0.0002	-0.0001	0	-0.0003	-0.0005	0.0003	-0.0005	0.0008	-0.0011	0.0002	-0.0002	0.0002
35:00:00.000	-0.0014	0.0009	-0.0008	0.0004	0.0005	0	0.0002	-0.0003	-0.0003	0.001	0	0.0006	-0.001	0.0006	0.0003	0.0004
35:04:00.000	-0.0015	0.0008	0.0001	0.001	0.001	0	0	0.0001	-0.0005	0.0002	-0.0004	0.0005	-0.0012	0.0005	0.0002	0.0002
35:10:00.000	-0.0018	0.0008	-0.0011	0	0	0	0.0001	-0.0007	-0.0011	-0.0003	-0.0004	-0.0001	-0.0013	-0.0003	-0.0008	-0.0004
35:15:00.000	-0.0016	0.0012	-0.0005	0	0.0003	0.0006	0.0003	-0.0003	-0.0001	0.0002	-0.0001	0.0005	-0.0007	0.0003	-0.0004	-0.0001
35:19:00.000	-0.0015	0.0008	-0.0007	0.0003	0	-0.0003	0.0001	-0.0003	-0.0003	0.0001	-0.0007	0.0007	-0.0017	0.0001	0.0003	-0.0009
35:25:00.000	-0.0013	0.0011	-0.0001	-0.0004	-0.0003	0.0001	0.0004	0.0001	-0.0002	0.0001	-0.0005	0	-0.0009	0.0007	-0.0002	-0.0004
35:30:00.000	-0.0015	0.0011	-0.0005	0.0006	0.0003	-0.0001	0.0006	0	0	0.0006	-0.0003	0.0001	-0.0012	0.0004	-0.0001	0
35:34:00.000	-0.0017	0.0008	-0.0004	0.0006	0.0002	-0.0001	-0.0001	-0.0008	-0.0005	-0.0005	-0.001	0.0001	-0.0011	0.0001	0.0002	-0.0003
35:40:00.000	-0.0021	0.0011	-0.0005	-0.0001	0.0005	-0.0004	0.0007	0	-0.0006	0.0003	-0.0005	0.0008	-0.0011	0.0007	0.0004	-0.0009
35:45:00.000	-0.0016	0.0011	-0.0005	0.0003	0.0004	0	0.0006	0.0002	-0.0003	0.0008	0	0.0007	-0.0019	-0.0002	0.0007	-0.0002
35:50:00.000	-0.0019	0.0011	-0.0006	0.0003	0.0001	0.0002	0.0003	0.0001	-0.0004	0.0005	-0.0007	0	-0.001	0.0006	0	-0.0002
35:55:00.000	-0.0016	0.0009	-0.0005	0.0005	0.0001	0.0004	0.0007	0	-0.0004	0.0004	-0.0001	0.0008	-0.0004	0.0004	-0.0005	-0.0009
35:59:00.000	-0.0011	0.0012	-0.0001	0.0011	0.0006	0.0002	0.0001	-0.0001	0.0002	0.0006	-0.0008	0.0004	-0.0014	0.0002	-0.0001	0
36:05:00.000	-0.0016	0.0008	-0.0006	0.0004	0.0001	0	-0.0001	-0.0007	-0.0002	0	-0.0001	-0.0001	-0.001	-0.0003	-0.0007	-0.0011
36:10:00.000	-0.0013	0.0011	-0.0007	0.0007	0.0001	0.0001	0.0005	0.0002	0	0.0003	0.0003	0.0003	-0.0006	0.0002	0.0001	0.0004
36:14:00.000	-0.0016	0.0008	-0.0005	0.0003	-0.0001	-0.0002	0.0001	0	-0.0006	0.0002	-0.0005	0.0008	-0.0014	-0.0001	0.0002	-0.0009
36:20:00.000	-0.0023	0.0011	-0.0005	0	0.0003	-0.0005	0	-0.0004	-0.0003	0.0001	-0.0006	0.0009	-0.0012	0.0005	-0.0001	-0.001
36:25:00.000	-0.0018	0.0012	-0.0005	0.0006	0.0005	0.0003	-0.0003	-0.0001	0.0002	0.0006	-0.0003	0.0006	-0.0011	0.0001	-0.0003	-0.0007
36:29:00.000	-0.0011	0.0009	-0.0004	0.0006	-0.0001	0.0007	0.0006	-0.0002	0.0002	0.0004	0.0005	0.0006	-0.0007	0.0007	-0.0002	0.0001
36:35:00.000	-0.0013	0.0008	-0.0003	0.0008	0.0004	-0.0004	0.0001	0.0001	-0.0002	0.0008	0	0.0006	-0.0009	0.0003	-0.0001	0
36:40:00.000	-0.0011	0.0009	0	0.0005	0	-0.0004	0.0007	-0.0003	-0.0002	0.0001	-0.0006	0.0006	-0.0011	0.0002	-0.0005	0.0001
36:45:00.000	-0.0011	0.0011	-0.0004	0.0009	0.0001	-0.0001	0.0006	0.0001	-0.0003	0.0003	-0.0001	0.0007	-0.0007	0	-0.0003	-0.0003
36:50:00.000	-0.0013	0.0008	-0.0006	0.0005	-0.0002	-0.0001	0.0004	-0.0001	-0.0001	0	0.0002	0.0004	-0.001	0.0004	0	0.0001
36:55:00.000	-0.0015	0.0011	-0.0004	0.0007	0	-0.0001	0.0002	-0.0003	-0.0002	0.0001	-0.0004	0.0003	-0.0009	0.0008	-0.0003	0.0003
37:00:00.000	-0.0013	0.0005	-0.0005	0.0002	0.0001	-0.0007	-0.0001	-0.0003	-0.0001	0.0001	-0.0002	0.0006	-0.0011	-0.0001	-0.0007	-0.0004
37:05:00.000	-0.0009	0.0005	-0.0009	0.0001	0.0007	0.0003	0.0009	0.0001	0	-0.0001	-0.0008	0.0006	-0.001	0.0002	-0.0004	0
37:10:00.000	-0.001	0.0011	-0.0001	0.001	0.0004	0.0005	0.0006	-0.0001	-0.0001	0.0002	-0.0005	0.0009	-0.0009	0.0005	0	-0.0002
37:15:00.000	-0.0011	0.0009	-0.0008	0.0006	-0.0001	0.0004	0.0007	0.0001	-0.0001	0.0005	-0.0002	0.0003	-0.001	0.0003	0	0.0002
37:20:00.000	-0.0012	0.0013	-0.0006	0.0005	0.0001	0	0.0004	0.0003	-0.0004	0.0003	-0.0005	0.0004	-0.0012	0.0002	0.0003	0.0003
37:25:00.000	-0.0013	0.0011	-0.0007	0.0006	0.0006	0	0.0001	-0.0004	-0.0002	-0.0001	-0.0008	0.0006	-0.0015	0.0006	0.0005	-0.0001
37:29:00.000	-0.0008	0.0007	0	0.0013	0.0006	0.0003	0.0001	-0.0002	0	0.0004	-0.0002	0.0007	-0.0006	0.0007	0	-0.0004
37:35:00.000	-0.0011	0.0009	-0.0002	0.0003	0.0002	-0.0001	0.0005	-0.0004	-0.0005	0.0004	-0.0011	0.0008	-0.0008	0.0004	-0.0002	-0.0002
37:40:00.000	-0.0011	0.0011	-0.0005	0.0005	0.0004	0	0.0003	0.0002	-0.0004	0.0009	-0.0005	0.0002	-0.0004	0.0006	-0.0001	-0.0003
37:45:00.000	-0.0011	0.0006	-0.0001	0.0011	0.0004	0.0003	0.0006	-0.0003	-0.0004	0.0005	-0.0001	0.0007	-0.0008	-0.0001	-0.0009	-0.0002
37:50:00.000	-0.0014	0.0007	-0.0006	0.0007	0	-0.0001	0.0003	0	0	0.0003	-0.0003	0	-0.0003	-0.0001	0.0001	-0.0002
37:55:00.000	-0.0015	0.001	-0.0009	0.0003	0	0	0	-0.0008	-0.0006	0.0006	-0.0009	0.0002	-0.0012	-0.0001	-0.0003	-0.0003
38:00:00.000	-0.0013	0.001	-0.0002	0.0006	0	0.0002	0.0002	-0.0001	-0.0002	0.0007	-0.0005	0.0005	-0.0011	0.0007	0	-0.0005
38:05:00.000	-0.001	0.001	-0.0007	0.0004	0.0004	0.0004	0.0008	0.0004	0	0.0004	-0.0007	0.0001	-0.0008	0.0004	0.0001	-0.0001
38:09:00.000	-0.0007	0.0008	-0.0001	0.0012	0.0003	0.0003	0.0008	0.0005	-0.0004	0.0008	0.0002	0.0006	-0.0008	0.0003	0.0001	-0.0001
38:15:00.000	-0.0014	0.001	-0.0001	0.0011	0.0003	-0.0003	0.0003	0	-0.0002	0.0011	-0.0001	0.0008	-0.0007	0.0008	0.0001	0
38:20:00.000	-0.0017	0.0009	-0.0004	0.0004	0.0007	-0.0004	0.0003	0	0	0.0002	-0.0006	0.0008	-0.0009	0	-0.0001	0.0001
38:25:00.000	-0.0008	0.001	0.0001	0.0009	0.0006	0.0001	0.0006	-0.0004	0	0.0001	-0.0006	0.0008	-0.0008	0.0002	-0.0006	-0.0001
38:30:00.000	-0.0016	0.0008	0	0.001	0.0004	0	0.0003	-0.0003	-0.0002	0.0005	-0.0005	0.0005	-0.0011	0.0011	0.0006	-0.0001
38:35:00.000	-0.0014	0.0015	-0.0002	0.0006	0.0003	0.0003	0.0004	-0.0002	-0.0001	0.0008	0.0002	0.0012	-0.0007	0.0003	0.0004	0
38:40:00.000	-0.0008	0.0012	0	0.001	0.0003	0.0005	0.0006	-0.0001	0	0.0004	0.0004	0.0011	-0.0006	0.0005	0.0002	0.0001
38:45:00.000	-0.0006	0.001	0.0002	0.0005	0.0004	0.0003	0.0003	0.0004	-0.0004	0.0012	-0.0008	0.001	-0.0008	0.0007	0.0003	0.0003
38:49:00.000	-0.0009	0.0011	-0.0006	0.0001	0	0.0003	0.0004	0.0003	0.0001	0.0005	0.0002	0.0007	-0.0009	0.0002	-0.0001	0
38:55:00.000	-0.0013	0.0014	-0.0003	0.0006	0.0001	0	0.0003	-0.0002	-0.0006	0.001	-0.001	0.0006	-0.0005	0.0001	-0.0004	0.0004
39:00:00.000	-0.0012	0.0011	-0.0001	0.0011	0.0004	0.0001	0.0003	0.0004	-0.0002	0.0007	-0.0004	0.0007	-0.0004	0	-0.0002	-0.0002
39:04:00.000	-0.0011	0.0008	-0.0003	0.0007	0.0002	0.0004	0.0007	0.0004	0	0.0005	-0.0003	0.0005	-0.0005	0.0001	-0.0002	0
39:10:00.000	-0.0011	0.0009	-0.0004	0.0005	0.0003	0.0001	0.0006	0.0005	-0.0002	0.0004	0	0.0006	-0.001	0.0004	0.0003	0.0003
39:15:00.000	-0.0017	0.001	-0.0005	0.0005	0.0003	0	0.0004	-0.0003	-0.0002	0.0005	-0.0003	0.0004	-0.0013	0.0001	-0.0004	-0.0005
39:20:00.000	-0.0011	0.0013	0	0.0007	0.0004	0.0005	0.001	0.0004	0.0002	0.0007	-0.0005	0.0004	-0.0008	-0.0001	0.0003	0.0002
39:25:00.000	-0.0013	0.0007	-0.0003	0.0006	0.0006	0.0002	0.0004	-0.0001	0.0001	0.0004	-0.0006	0.0006	-0.0013	0.0009	0.0008	0
39:30:00.000	-0.0012	0.0011	0.0002	0.001	0.0003	0	0.0006	0.0003	-0.0001	0.0006	-0.0001	0.0007	-0.0006	0.0004	0.0003	0.0001
39:35:00.000	-0.0017	0.0011	-0.0004	0.0011	0.0003	-0.0001	0.0008	0.0002	-0.0001	0.0002	-0.0001	0.0012	-0.0013	0.0007	0.0002	-0.0002
39:40:00.000	-0.0015	0.0013	-0.0002	0.0008	0	-0.0001	0.0008	0.0006	-0.0002	0.0004	-0.0005	0.001	-0.0005	0.0002	-0.0001	0.0002
39:45:00.000	-0.0016	0.0011	-0.0004	0.0005	0.0003	0.0001	0.0006	0	-0.0002	0.0006	-0.0008	0.0005	-0.0009	0.0001	-0.0005	-0.0005
39:50:00.000	-0.0011	0.0015	0	0.0008	0.0003	0.0005	0.0005	-0.0003	0.0001	0.0006	0.0004	0.0012	-0.0004	0.0004	-0.0004	-0.0005
39:55:00.000	-0.0016	0.0015	-0.0004	0.0004	0.0004	0.0002	0.0005	0.0001	0	0.0007	-0.0001	0.0009	-0.0005	0.0008	0.0001	0.0002
40:00:00.000	-0.0016	0.0009	-0.0001	0.0008	-0.0001	0	0.0005	0.0002	-0.0001	-0.0002	-0.0002	0.0007	-0.0005	0.0002	0	0.0001
40:04:00.000	-0.0017	0.001	-0.0006	0.0004	0.0005	0.0003	0.0003	-0.0004	0	0.0006	-0.0005	0.0008	-0.0006	0.0002	-0.0002	-0.0005
40:10:00.000	-0.0013	0.0015	-0.0003	0.0007	0.0002	0.0009	0.0012	0.0008	-0.0002	0.0009	-0.0001	0.0005	-0.0003	0.0005	0.0005	0.0005
40:15:00.000	-0.0011	0.0013	-0.0006	0.0002	0.0001	-0.0001	0.0006	0.0005	-0.0002	0.0004	-0.0006	0.0001	-0.0008	0.0004	-0.0004	-0.0001
40:19:00.000	-0.0013	0.0012	-0.0002	0.0008	0.0006	0.0002	0.0007	0.0003	0.0003	0.0009	-0.0003	0.0002	-0.0004	0.0009	0.0002	0.0006
40:25:00.000	-0.0013	0.0009	-0.0001	0.0005	0.0002	0.0002	0.0003	-0.0001	-0.0005	0.0006	0.0004	0.0004	-0.0006	0.0005	0.0001	-0.0003
40:29:00.000	-0.0009	0.0015	0	0.0005	0.0006	0.0004	0.0002	0.0001	-0.0001	0.0007	-0.0001	0.0006	-0.0009	0.0007	0	0.0005
40:35:00.000	-0.0013	0.0014	0.0001	0.0008	0.0006	0.0003	0	-0.0003	0	0.0006	-0.0004	0.0007	-0.0006	0.0006	0.0001	-0.0002
40:40:00.000	-0.0011	0.0013	-0.0001	0.0007	0.0001	0	0.0003	-0.0001	-0.0001	0.0004	-0.0004	0.0008	-0.0005	-0.0001	-0.0002	0.0002
40:45:00.000	-0.0006	0.0011	-0.0005	0.0004	0.0002	0.0002	0.0007	0.0003	-0.0004	0.0006	-0.0004	0.0009	-0.0007	0.0005	0.0004	-0.0001
40:50:00.000	-0.0008	0.0012	-0.0001	0.0009	0.0004	0.0003	0.0005	0	-0.0001	0.0006	-0.0003	0.0006	-0.0007	0.001	0.0007	0.0001
40:54:00.000	-0.0008	0.0013	0.0002	0.001	0.0001	0.0006	0.0005	-0.0004	-0.0005	0.0007	-0.0011	0.0003	-0.0005	0.0006	-0.0005	-0.0004
41:00:00.000	-0.001	0.001	-0.0003	0.0008	0.0005	0.0004	0.0001	-0.0006	-0.0002	0.0008	-0.0005	0.001	-0.0006	0.0002	-0.0003	0
41:04:00.000	-0.0005	0.0011	0.0003	0.0009	0	0.0001	0.0005	-0.0001	-0.0001	0.0006	-0.0005	0.0003	-0.0002	0.0006	-0.0002	-0.0004
41:10:00.000	-0.0012	0.0011	-0.0004	0.0003	0	0.0004	0.0002	-0.0002	-0.0002	0.0006	-0.0003	0.0007	-0.001	0.0006	0.0002	-0.0002
41:15:00.000	-0.0009	0.0011	-0.0001	0.0007	0.0002	-0.0004	0.0002	0.0002	-0.0002	0.0003	-0.0002	0.0007	-0.0006	0.0003	0	-0.0001
41:20:00.000	-0.0012	0.001	0.0002	0.0009	0.0005	0.0005	0.0003	-0.0003	0	0.0006	0.0004	0.0006	-0.0007	0.0005	0.0003	-0.0002
41:25:00.000	-0.0013	0.0016	-0.0002	0.0011	0.0006	0.0004	0.0006	0.0001	0.0002	0.0002	0.0001	0.001	-0.0005	0.0005	0.0007	0
41:30:00.000	-0.0012	0.0013	0	0.0007	0.0009	0.0007	0.0009	0.0001	0.0001	0.0007	-0.0001	0.0011	-0.0003	0.0001	0.0005	0.0003
41:35:00.000	-0.001	0.0013	-0.0002	0.0007	0	0.0005	0.0001	0	-0.0001	0.0003	-0.0001	0.0007	-0.001	-0.0001	-0.0005	-0.0002
41:40:00.000	-0.0015	0.0012	-0.0007	0.0006	0.0001	0.0001	0.0005	-0.0002	-0.0006	0.0004	-0.0003	0.0007	-0.0007	0.0006	-0.0002	0
41:45:00.000	-0.0013	0.0017	-0.0001	0.0009	0	0.0006	0.0003	0.0001	-0.0002	0.001	-0.001	0.0004	-0.0003	0.0004	-0.0004	-0.0003
41:50:00.000	-0.0009	0.0012	-0.0001	0.0007	0.0001	0.0002	0.0002	-0.0004	-0.0001	0.0005	0	0.0008	-0.001	0.0005	0.0001	-0.0002
41:55:00.000	-0.0011	0.0011	0.0003	0.0007	0.0005	0.0004	0.0005	0.0001	0.0003	0.0005	-0.0005	0.0007	-0.0002	0.0002	0.0009	0.0007
41:59:00.000	-0.0012	0.0009	-0.0002	0.0004	0.0001	0.0002	0.0006	0.0001	-0.0003	0.0006	-0.0004	0.0014	-0.0009	0.0002	0.0001	-0.0002
42:05:00.000	-0.0011	0.0011	-0.0005	0.0003	0.0004	0.0002	0.0009	0.0001	-0.0002	0.0005	-0.0009	0.0004	-0.0008	0.0004	-0.0002	-0.0001
42:10:00.000	-0.001	0.0015	0.0003	0.0011	0.0004	0.0008	0.001	0.0002	-0.0002	0.0005	0.0002	0.0008	-0.0005	0.0006	-0.0001	0.0002
42:15:00.000	-0.0007	0.0013	0.0002	0.0005	0.0001	0.0008	0.0004	-0.0001	-0.0003	0.0003	-0.0005	-0.0001	-0.0003	0.0004	0.0001	-0.0001
42:20:00.000	-0.0011	0.0015	0.0001	0.0009	0.0002	0.0002	0.0001	0.0001	0	0.0001	0.0002	0.0011	-0.0009	0.0001	-0.0002	-0.0002
42:25:00.000	-0.0009	0.0013	-0.0003	0.0006	0.0002	0.0004	0.0003	-0.0002	-0.0001	0.0002	-0.0005	0.0009	-0.0006	0.0002	0.0004	0.0005
42:30:00.000	-0.0012	0.0011	-0.0001	0.0002	0.0005	0.0002	0.0008	0	-0.0002	0.0006	-0.0003	0.001	-0.0003	0	-0.0003	-0.0001
42:35:00.000	-0.001	0.0011	0.0003	0.0007	0.0003	0	0.0004	-0.0005	-0.0003	0.0002	0	0.0007	-0.0007	0.0007	0.0003	-0.0001
42:40:00.000	-0.001	0.0009	0.0004	0.0006	0.0002	0.0005	0.0002	0	-0.0005	0.0009	-0.0007	0.0002	-0.0007	0.0005	0.0005	0.0002
42:45:00.000	-0.0012	0.001	0.0006	0.0008	0.0009	0.0008	0.0008	0.0003	0.0004	0.0007	0.0004	0.0012	-0.0004	0.0006	0.0001	0.0001
42:49:00.000	-0.0008	0.0012	0	0.0008	0.0004	0.0003	0.0001	-0.0001	-0.0001	0.0008	-0.0006	0.0012	-0.0006	0.0007	-0.0002	-0.0004
42:55:00.000	-0.0013	0.0007	-0.0003	0.0004	0.0001	0.0001	0.0001	0	-0.0001	0	-0.0003	0	-0.0008	0	0	-0.0003
43:00:00.000	-0.0011	0.0012	0.0001	0.0006	0.0001	0.0005	0.0006	0	0.0002	0.0003	-0.0012	0.0004	-0.0009	0.0005	-0.0001	-0.0001
43:05:00.000	-0.0011	0.0014	0.0004	0.0012	0	0.0007	0.0008	0.0002	0	0.0005	-0.0004	0.0008	-0.0008	0.0007	0.0004	0.0003
43:10:00.000	-0.0009	0.0012	0	0.0007	0.0006	0.0008	0.0002	0.0001	0.0002	0.001	0.0001	0.0008	-0.0004	0.0007	-0.0002	0.0002
43:15:00.000	-0.0012	0.0013	0.0001	0.0011	0.0004	0.0003	0.0004	-0.0002	0.0003	0.0003	0	0.0008	-0.0003	-0.0001	0.0003	-0.0003
43:19:00.000	-0.0014	0.0008	-0.0002	0.0004	0	-0.0001	0.0003	-0.0003	-0.0003	0.0003	-0.001	0.0001	-0.0012	-0.0002	-0.0003	-0.0008
43:25:00.000	-0.0014	0.0016	-0.0002	0.0009	0.0003	0	0.0009	0.0005	-0.0001	0.0004	-0.0002	0.0014	-0.0008	0.0005	-0.0001	0.0001
43:30:00.000	-0.0016	0.001	-0.0001	0.0007	0	0	0.0001	0.0003	0	0.0007	-0.0006	0.0001	-0.0003	0.0003	-0.0003	-0.0001
43:35:00.000	-0.0007	0.0011	0	0.0007	0	0.0006	0.0003	-0.0001	-0.0004	0.0006	-0.0006	0.0007	-0.0004	0.0005	0.0005	0.0008
43:40:00.000	-0.0014	0.001	0.0003	0.0007	0.0005	0.0008	0.0007	0	0	0.0005	-0.0007	0.0002	-0.0005	0	0.0005	0.0009
43:45:00.000	-0.0016	0.0013	-0.0004	0.0009	0	0.0004	0.0001	0	-0.0001	0.0007	-0.0002	0.0003	-0.0007	0.0005	0.0001	-0.0002
43:49:00.000	-0.0011	0.0013	0.0001	0.0008	0.0001	0.0005	0.0006	-0.0003	-0.0002	0.0006	0	0.0007	-0.0004	0.0004	-0.0003	-0.0004
43:55:00.000	-0.0009	0.0011	0.0001	0.0009	0.0003	-0.0001	0.0003	0	-0.0002	0.0005	0	0.0005	-0.001	0.0001	0.0001	-0.0003
44:00:00.000	-0.001	0.0012	-0.0002	0.0007	0.0005	0.0012	0.0011	0.0004	0.0004	0.0009	0.0002	0.001	-0.0008	0.0005	0.0004	0
44:04:00.000	-0.0006	0.0017	0.0004	0.0011	0.0008	0.0002	0.0003	0.0001	-0.0001	0.0011	0.0001	0.0012	-0.0005	0.0003	0.0004	0.0005
44:10:00.000	-0.001	0.0009	-0.0004	0.0007	0	0.0002	0.0003	0.0001	-0.0006	0.0007	-0.0008	0.0006	-0.0003	0.0001	-0.0003	-0.0001
44:15:00.000	-0.0011	0.0014	-0.0002	0.0007	0.0002	0.0004	-0.0001	-0.0004	0	0.0002	-0.0004	0.0004	-0.0009	0.0001	-0.0001	-0.0009
44:20:00.000	-0.0006	0.0012	-0.0001	0.0008	0.0003	0.0001	0.0006	0.0005	-0.0007	0.0009	-0.0009	0.0003	-0.0006	0.0002	-0.0003	0.0002
44:25:00.000	-0.0006	0.0011	0	0.0007	0.0007	0.0005	0.0008	0.0004	-0.0001	0.0009	-0.0005	0.0009	-0.0001	0.0002	0.0002	0
44:30:00.000	-0.001	0.001	-0.0001	0.0007	0.0002	0.0001	0.0001	-0.0003	-0.0005	0.0009	0.0001	0.0009	-0.0012	0.0008	0	0
44:35:00.000	-0.0006	0.0011	-0.0002	0.0006	0.0004	0	0.0005	0.0002	-0.0004	0.0006	-0.0003	0.0011	-0.0006	0.0005	0.0002	-0.0003
44:40:00.000	-0.0011	0.0014	-0.0003	0.0005	0.0003	0.0005	0.0003	-0.0004	-0.0002	0.0003	-0.0005	0.0007	-0.0004	0.0006	0	0
44:45:00.000	-0.001	0.0015	-0.0001	0.0008	0.0005	-0.0003	-0.0002	-0.0004	-0.0005	0.0004	-0.0007	0.0004	-0.0007	0.0002	0.0001	0
44:50:00.000	-0.0012	0.0012	-0.0007	0.0007	0.0007	0.0004	0.0003	0.0002	0.0001	0.0004	-0.0003	0.0006	-0.001	0.0001	-0.0002	0.0001
44:55:00.000	-0.0014	0.0015	-0.0007	0.0007	0.0007	0	0.0001	0.0003	0	0.0002	0.0002	0.0013	-0.0007	0.0006	0.0002	-0.0003
45:00:00.000	-0.0014	0.0016	-0.0008	0.0001	0.0007	-0.0004	0.0006	0	-0.0001	0.0007	-0.0002	0.0008	-0.0006	0.0005	0.0003	0.0002
45:05:00.000	-0.001	0.0014	-0.0003	0.0003	0.0006	0.0003	0.0008	-0.0001	-0.0006	0.0012	-0.0009	0.0003	-0.0013	0	0	-0.0001
45:09:00.000	-0.001	0.0009	-0.0008	0.0004	0.0002	-0.0001	0.0002	-0.0002	-0.0003	0.0005	-0.0002	0.0012	-0.0008	0.0004	0.0001	0.0003
45:15:00.000	-0.0007	0.0014	0.0002	0.0004	0.0001	-0.0004	-0.0001	0	-0.0008	0.0004	-0.001	0	-0.0011	0.0005	0.0003	-0.0002
45:20:00.000	-0.0009	0.0011	0	0.0011	0.0006	-0.0001	0.0002	-0.0001	0	0.0003	0	0.0006	-0.0001	0.0006	0.0003	-0.0001
45:24:00.000	-0.0013	0.0012	-0.0003	0.0006	0.0002	-0.0002	-0.0002	-0.0007	-0.0003	-0.0001	-0.0005	0.0002	-0.0014	0.0004	0.0004	-0.0004
45:30:00.000	-0.0014	0.0012	-0.0002	0.0009	0.0005	0.0003	0.0005	-0.0001	-0.0001	0.0003	-0.0005	0.0006	-0.0001	0.0002	0.0003	0
45:35:00.000	-0.0011	0.001	-0.0004	0.0006	0.0005	-0.0002	0.0004	-0.0005	0.0001	0	0.0001	0.0007	-0.0012	0.0007	0.0001	0.0001
45:40:00.000	-0.0012	0.0013	-0.0005	0.0004	0.0007	0.0001	-0.0001	-0.0005	-0.0006	0.0001	-0.001	0.0001	-0.0005	0	-0.0006	0.0001
45:45:00.000	-0.0008	0.001	0.0002	0.0012	0.0004	0.0006	0.0003	-0.0004	-0.0002	0.0007	-0.0004	0.0007	-0.0011	0.0004	0.0003	0.0002
45:49:00.000	-0.0016	0.0006	-0.0009	0.0002	0.0003	-0.0008	-0.0005	-0.0004	-0.0004	0.0003	-0.0006	0.0004	-0.0015	0.0001	-0.0006	-0.0007
45:55:00.000	-0.001	0.0009	-0.0009	0.0005	0	-0.0003	-0.0002	0.0004	-0.0002	-0.0004	-0.0005	0.0002	-0.0013	-0.0002	-0.0002	-0.0001
46:00:00.000	-0.0012	0.0012	-0.0002	0.0006	0.0004	0.0007	0.0005	-0.0001	-0.0002	-0.0001	-0.0006	0	-0.0012	0.0007	-0.0001	-0.0002
46:05:00.000	-0.0008	0.0013	0.0002	0.0012	0.0012	0.0003	0.0003	-0.0002	0.0003	0.0006	-0.0005	0.0005	-0.0008	0.0002	0.0001	-0.0005
46:10:00.000	-0.0011	0.0015	0	0.0003	-0.0001	-0.0002	-0.0001	-0.0009	-0.0003	-0.0005	-0.0005	-0.0004	-0.0015	0.0004	-0.0003	-0.0002
46:15:00.000	-0.0013	0.001	-0.0009	0.0002	0.0001	-0.0003	0.0001	-0.0005	-0.0004	-0.0005	-0.0007	0.0003	-0.002	0.0002	-0.0004	-0.0005
46:19:00.000	-0.0008	0.0012	-0.0007	0.0006	0	-0.0002	0	-0.0003	-0.0003	-0.0003	0.0001	-0.0001	-0.0011	0.0002	0.0002	-0.0004
46:25:00.000	-0.0011	0.0014	-0.0004	0.0003	0.0004	0.0002	0.0002	-0.0004	0.0002	-0.0002	-0.0001	0.0007	-0.0015	-0.0008	0.0009	-0.0003
46:30:00.000	-0.0014	0.0014	-0.0002	0.0003	0.0006	-0.0002	0.0003	-0.001	0.0004	-0.0002	-0.0009	0.0003	-0.001	0.0002	-0.0008	-0.0004
46:35:00.000	-0.0015	0.0013	-0.0007	0.0012	0	-0.0003	0.0007	-0.0007	0	-0.0004	-0.0011	-0.0002	-0.0011	0.0006	0.0003	0.0004
46:40:00.000	-0.0015	0.0015	-0.0007	0.0002	-0.0003	-0.0008	-0.0004	-0.0003	-0.0004	-0.0001	-0.0012	-0.0002	-0.0011	0.0004	0.0002	-0.0002
46:45:00.000	-0.0009	0.0007	-0.0006	0	0	-0.0006	-0.0005	-0.0004	-0.0003	-0.0006	-0.0012	0	-0.0017	-0.0003	-0.0008	-0.0005
46:50:00.000	-0.0011	0.001	-0.0005	0.001	0.001	0.0002	0.0005	-0.0001	-0.0003	0.0001	-0.0006	0.0004	-0.0013	0.0003	0.0003	-0.0004
46:55:00.000	-0.001	0.0007	-0.0002	0	0	-0.0001	0	-0.0007	-0.0005	-0.0009	-0.0008	0.0004	-0.0018	0.0001	0.0002	-0.0007
47:00:00.000	-0.0011	0.0011	-0.0005	0	-0.0002	-0.0003	-0.0003	-0.0008	-0.0001	-0.0005	-0.0007	0.0002	-0.0014	-0.0002	0.0006	-0.0008
47:05:00.000	-0.0016	0.0016	-0.0007	0.0001	0.0001	-0.0005	-0.0002	-0.0007	-0.0004	-0.0006	-0.0007	0.0006	-0.0013	-0.0002	-0.0007	-0.0001
47:10:00.000	-0.0013	0.0017	-0.0001	0.0003	-0.0003	-0.0001	0.0002	-0.0008	-0.0002	-0.0001	-0.0005	-0.0002	-0.0011	0.0004	-0.0009	0.0004
47:15:00.000	-0.0013	0.0015	-0.001	0.0009	0.0001	-0.0001	0.0002	-0.0003	-0.0004	-0.0001	-0.0009	0	-0.0015	0	0.0004	-0.0008
47:19:00.000	-0.0019	0.0015	-0.0014	0.0003	0.0009	-0.0007	0.0003	-0.0009	0	0.0006	-0.0008	0.0005	-0.0009	0.0004	-0.0005	-0.0002
47:25:00.000	-0.0015	0.0008	-0.0009	0.0006	0.0004	-0.0007	-0.0005	-0.0005	-0.0003	0.0001	-0.0005	-0.0001	-0.0013	-0.0002	-0.0007	0.0001
47:30:00.000	-0.0018	0.0014	-0.0005	0.0002	-0.0004	0.0002	-0.0002	-0.0007	-0.0006	0.0005	-0.0004	-0.0002	-0.0015	0.0006	-0.0003	-0.0002
47:34:00.000	-0.0014	0.0014	-0.0005	0.0001	-0.0002	0.0001	0.0004	-0.0005	0	-0.0004	0.0001	-0.0004	-0.0022	-0.0001	-0.0007	-0.0001
47:40:00.000	-0.0011	0.0013	-0.0003	0.0003	0.0003	-0.0002	0.0015	-0.0011	-0.0001	0.0001	-0.0008	0.0005	-0.0015	0.0004	-0.0002	0
47:45:00.000	-0.0013	0.0014	-0.0005	0.0004	-0.0002	0.0002	0.0002	-0.0006	-0.0006	-0.0001	-0.0006	0.0001	-0.0013	-0.0003	-0.0007	-0.0003
47:49:00.000	-0.0009	0.0008	-0.0005	0.0003	0.0001	-0.0011	0.0005	-0.0013	-0.0003	-0.0004	-0.0006	0	-0.0018	0.0004	-0.0006	-0.0008
47:55:00.000	-0.0012	0.0009	-0.0009	0.0005	0.0006	0	0.0005	-0.0007	-0.0002	-0.0003	-0.0004	-0.0001	-0.0017	0.0001	0	0.0003
48:00:00.000	-0.001	0.0012	-0.0003	0.0007	0.0005	-0.0002	0.0003	-0.0003	-0.0001	-0.0002	0.0001	0.0003	-0.0013	0	0.0004	0.0003
48:05:00.000	-0.0019	0.0014	-0.0009	0	-0.0002	-0.0003	-0.0009	-0.0003	-0.0006	-0.0002	-0.001	0	-0.0017	-0.0006	-0.0002	-0.0011
48:09:00.000	-0.0011	0.0013	-0.0001	0.0005	-0.0003	-0.0001	-0.0002	-0.0005	-0.0005	0.0002	0.0001	0.0002	-0.0015	0.0006	0	0.0001
48:15:00.000	-0.002	0.0011	-0.0006	0.0001	0	0	-0.0001	-0.0007	-0.001	0.0003	-0.0013	-0.0001	-0.0022	-0.0001	0	-0.0008
48:19:00.000	-0.0017	0.001	-0.001	0.0001	0.0006	-0.0013	0	-0.0007	-0.0004	-0.0004	-0.0009	0.0009	-0.0017	-0.0005	-0.0002	-0.0005
48:25:00.000	-0.0016	0.0012	-0.0005	-0.0001	0	0.0004	0	-0.0002	-0.0003	0.0002	-0.0002	0.0008	-0.001	0.0009	0.0001	0.0002
48:30:00.000	-0.0017	0.0012	-0.0012	-0.0005	0.0006	0.0004	0.0001	0	-0.0005	-0.0002	-0.0009	-0.0002	-0.0015	-0.0004	-0.0005	0.0001
48:35:00.000	-0.0016	0.002	-0.0006	0.0004	-0.0002	0.0003	0.0002	0.0002	-0.0004	0.0005	-0.0006	-0.0001	-0.001	-0.0005	0	-0.0004
48:40:00.000	-0.001	0.0014	-0.0003	0.0002	0.0001	0.0001	0.0005	0.0004	0	0.0004	-0.0002	0.0006	-0.0012	-0.0002	0.0002	0.0001
48:44:00.000	-0.0012	0.001	-0.0008	0.0007	0.0002	-0.0006	0.0006	-0.0003	-0.0001	0.0001	-0.0006	0	-0.0011	0.0004	-0.0007	-0.0002
48:50:00.000	-0.0011	0.0017	-0.0003	0.0006	0.0002	-0.0008	0.0006	-0.0002	-0.0001	0	-0.0004	0.001	-0.0012	-0.0001	0.0007	-0.0004
48:54:00.000	-0.0011	0.0011	-0.0004	0.0001	-0.0001	0	0.0002	-0.0009	-0.0002	-0.0004	-0.0009	-0.0007	-0.0016	-0.0001	-0.0008	-0.0005
49:00:00.000	-0.0011	0.0013	-0.0009	0.0015	0.0002	-0.0003	0.0004	-0.0002	0.0001	-0.0003	-0.0012	-0.0002	-0.0016	0.0005	-0.0003	-0.0006
49:04:00.000	-0.0013	0.001	-0.0015	0.0003	0	-0.0005	0.0001	-0.0014	-0.0004	-0.0001	-0.0011	-0.0004	-0.0016	0.0001	-0.0005	-0.0006
49:10:00.000	-0.0016	0.0014	-0.0007	0.0004	0	0.0001	0.0001	-0.0005	-0.0004	-0.0002	-0.0013	0.0001	-0.0017	-0.0002	0.0006	-0.0007
49:15:00.000	-0.0017	0.0016	-0.0003	0.0006	0.0002	0.0002	0.0001	0.0002	-0.0002	-0.0005	-0.0002	0.0007	-0.0015	-0.0001	0	-0.0004
49:20:00.000	-0.0014	0.001	-0.0006	-0.0002	0	-0.0005	0.0003	-0.0005	-0.0002	-0.0001	-0.0003	0.0002	-0.0016	0.0006	0.0003	-0.0003
49:25:00.000	-0.0017	0.0019	-0.0007	0.0001	0.0003	0.0001	0.0002	-0.0004	-0.0006	-0.001	-0.0006	0	-0.002	-0.0004	0.0001	-0.0003
49:30:00.000	-0.0013	0.001	-0.0002	0.0002	-0.0001	0	-0.0001	0.0001	-0.0003	-0.0002	-0.0004	0.0002	-0.0011	-0.0001	0.0003	-0.0006
49:35:00.000	-0.0015	0.0008	-0.0005	0.0002	0.0004	-0.0002	0.0001	-0.0004	-0.0001	-0.0001	-0.0001	0.0004	-0.0021	0.0008	-0.0007	-0.0005
49:40:00.000	-0.0013	0.001	-0.0008	0.0008	0.001	-0.0005	0.0005	-0.0002	-0.0004	-0.0002	-0.0019	0.0006	-0.0015	-0.0001	-0.0004	-0.0004
49:45:00.000	-0.001	0.0013	-0.0005	0.0003	-0.0003	0.0002	0	-0.0002	-0.0004	0.0001	-0.0003	0.0003	-0.0015	-0.0003	0	-0.0006
49:50:00.000	-0.0014	0.0012	-0.0015	0.0002	0.0003	-0.0013	0.0006	-0.0008	-0.0003	-0.0001	-0.001	0.0004	-0.0016	0.0001	-0.0001	-0.0012
49:55:00.000	-0.0015	0.0012	-0.0012	0.0002	0.0005	-0.0001	0.0003	-0.0006	-0.0002	-0.0004	-0.0007	0.0002	-0.0018	0.0004	0.0004	-0.0004
50:00:00.000	-0.0017	0.0011	-0.0007	0.0002	-0.0001	0	0.0002	-0.0006	-0.0003	-0.0004	-0.0002	0.0001	-0.0014	0.0001	-0.0004	-0.0002
50:05:00.000	-0.0019	0.0017	-0.001	0.0007	-0.0008	-0.0004	0.0009	-0.0005	-0.0007	-0.0004	-0.0003	-0.0009	-0.0009	0.0006	-0.0003	-0.0001
50:09:00.000	-0.0017	0.0013	-0.0007	-0.0007	0.0002	-0.0001	-0.0005	-0.0008	-0.0004	-0.0002	-0.0013	0.0003	-0.0018	-0.0001	0	-0.0006
50:15:00.000	-0.0017	0.0011	-0.0008	0.0001	0.0009	0.0003	-0.0001	-0.0001	-0.0004	0.0001	-0.0013	0.0003	-0.0015	-0.0001	-0.0002	-0.0009
50:20:00.000	-0.0012	0.0014	-0.0007	0	-0.0002	-0.0008	0.0009	-0.0008	-0.0006	-0.0003	-0.0006	-0.0002	-0.0013	0	0.0002	0.0002
50:25:00.000	-0.0013	0.0007	-0.0005	0.0008	0.0005	-0.0001	0.0004	0.0001	-0.0001	0	-0.0008	-0.0002	-0.0021	0	0.0003	-0.0007
50:30:00.000	-0.0015	0.0017	-0.0005	0.0012	-0.0001	-0.0002	0.0005	-0.0001	-0.0003	-0.0002	-0.0005	0.0002	-0.002	0.0002	-0.0001	-0.0003
50:34:00.000	-0.0009	0.0014	-0.0004	0.0008	-0.0001	0.0005	0.0006	0	-0.0001	0.0001	-0.0009	0.0008	-0.0011	0.0001	-0.0004	0
50:40:00.000	-0.0012	0.0011	-0.0004	0.0004	0.0002	-0.0003	-0.0002	-0.0005	-0.0004	0.0002	-0.0004	0.0003	-0.001	0.0001	0	-0.0006
50:44:00.000	-0.0013	0.0009	-0.001	-0.0005	-0.0002	0.0001	-0.0004	-0.0002	-0.0001	-0.0003	0.0001	-0.0004	-0.0025	0.0003	-0.0001	-0.0003
50:50:00.000	-0.0009	0.001	0	-0.0003	-0.0001	-0.0004	0.0003	0	-0.0005	0.0004	-0.0002	0.0008	-0.0007	0.0005	-0.0001	0.0001
50:55:00.000	-0.0016	0.0018	-0.0011	-0.0001	0	0	0.0002	-0.0005	-0.0007	-0.0003	-0.0009	-0.0003	-0.0016	0.0002	-0.0002	-0.0007
51:00:00.000	-0.0013	0.0015	-0.0007	0.0003	0.0002	0.0004	0.0011	-0.0005	-0.0004	-0.0003	-0.0002	-0.0002	-0.0022	0.0006	0.0003	0.0002
51:05:00.000	-0.0012	0.0011	0	0.0005	0.0002	-0.0005	-0.0006	0.0004	-0.0004	-0.0004	-0.0006	0	-0.0014	-0.0002	-0.0003	-0.0002
51:09:00.000	-0.0012	0.0016	-0.0003	0.0007	-0.0003	0.0001	0.0006	-0.0008	-0.0002	0.0003	-0.0008	-0.0004	-0.0013	0.0001	0.0011	-0.0008
51:15:00.000	-0.0017	0.0012	-0.0001	0.0008	-0.0002	-0.0006	0	-0.0006	-0.0004	0	-0.0005	0.0003	-0.0017	0.0001	-0.0001	-0.0001
51:20:00.000	-0.0014	0.0014	-0.0007	-0.0002	0.0005	0.0003	-0.0004	-0.0004	-0.0005	-0.0007	-0.0018	-0.0001	-0.0016	0	-0.0013	-0.0001
51:24:00.000	-0.0009	0.0012	-0.0003	0.0003	0.0002	0	0.0005	-0.0001	-0.0001	0.0001	-0.0007	-0.0001	-0.0014	0.0001	0.0009	-0.0005
51:30:00.000	-0.001	0.0011	-0.0004	0.0004	0.0002	0.0003	0.0003	0	-0.0001	0.0001	-0.0011	-0.0004	-0.0012	0.0002	-0.0003	0.0004
51:35:00.000	-0.0014	0.0016	-0.0009	0.0005	-0.0001	-0.0004	0.0003	0	-0.0001	-0.0004	-0.0005	0.0003	-0.0017	0.0007	-0.0004	0
51:40:00.000	-0.0013	0.0012	-0.0009	0.0003	0.0002	0.0004	0.0002	0	-0.0007	-0.0007	-0.0007	-0.001	-0.0008	0.0007	-0.0004	-0.0002
51:45:00.000	-0.0018	0.0016	-0.0005	0.0003	-0.0006	0.0006	-0.0003	-0.0003	-0.0003	0.0004	-0.0001	-0.0007	-0.0013	0.0001	-0.0009	-0.0004
51:50:00.000	-0.0016	0.0009	-0.0009	-0.0002	0.0002	0.0004	0.0003	-0.0005	-0.0002	0.0003	-0.0012	0.0002	-0.0013	-0.0001	0.0002	-0.0003
51:54:00.000	-0.0014	0.001	-0.001	0	0.0001	-0.0007	0.0007	-0.0008	-0.0006	-0.0001	-0.0011	-0.0001	-0.0016	0	-0.0004	-0.0005
52:00:00.000	-0.0009	0.0014	-0.0007	0.0005	0.0009	0	0.0002	-0.0003	0.0001	0.0002	-0.0004	0.0005	-0.0014	0.0002	-0.0005	-0.0007
52:05:00.000	-0.0014	0.0017	-0.001	0.0006	-0.0001	-0.0001	0.0006	0.0002	-0.0004	-0.0001	0	-0.0004	-0.002	0.0004	0.0002	-0.0005
52:10:00.000	-0.0014	0.002	-0.0005	0.0007	0.0001	-0.0001	0.0002	0	-0.0006	-0.0002	-0.0009	0.0002	-0.0014	0.0003	0	-0.0005
52:15:00.000	-0.0013	0.0014	-0.0008	0.0003	0	-0.0004	0.0001	-0.0003	-0.0004	-0.0001	-0.0008	-0.0002	-0.0018	-0.0001	0.0005	-0.0012
52:20:00.000	-0.0013	0.0014	-0.0008	0.0003	-0.0001	-0.0003	0.0004	-0.0008	0	-0.0005	-0.0003	-0.0003	-0.0018	0.0002	-0.0005	-0.0004
52:25:00.000	-0.0012	0.0009	-0.0003	-0.0002	0.0001	0	-0.0002	-0.0005	-0.0003	-0.0001	-0.0012	0	-0.0014	0.0002	-0.0007	-0.0002
52:30:00.000	-0.0009	0.0009	-0.0004	0.0005	-0.0004	-0.0005	-0.0001	-0.0006	-0.0009	0.0002	-0.0006	-0.0001	-0.0011	-0.0001	-0.0009	-0.0001
52:34:00.000	-0.001	0.0009	-0.0011	0.0003	0.0001	0	0	0.0002	0	-0.0001	-0.0012	0.0001	-0.0014	0	0.0003	-0.0004
52:40:00.000	-0.0006	0.0011	-0.0002	0.0001	-0.0003	0.0001	0.0003	-0.0005	-0.0001	0.0004	-0.0009	-0.0002	-0.0009	0.0002	-0.0003	0.0006
52:44:00.000	-0.0014	0.0011	-0.001	-0.0001	0	-0.0003	0.0006	-0.0007	0.0001	-0.0002	-0.0006	-0.0001	-0.0014	0.0009	-0.0005	-0.0004
52:50:00.000	-0.0013	0.0011	-0.0012	-0.0001	-0.0001	-0.0002	0.0002	-0.0005	-0.0005	-0.0002	-0.001	-0.0001	-0.0023	-0.0004	-0.0007	-0.0006
52:55:00.000	-0.0013	0.0018	0.0001	0.0004	0.0004	-0.0004	0.0003	-0.0004	0	-0.0005	-0.0008	0.0013	-0.0016	0.0004	-0.0002	0.0007
53:00:00.000	-0.0013	0.0012	-0.0016	0.0002	0.0001	-0.0007	-0.0003	-0.0007	-0.0004	-0.0003	-0.0013	0.0004	-0.001	0.0005	-0.0003	-0.0008
53:05:00.000	-0.001	0.0016	-0.0003	0.0001	0.0007	-0.0002	0.0003	-0.0002	-0.0001	0	-0.001	0.0006	-0.0018	0.0005	-0.0004	0
53:10:00.000	-0.001	0.0015	-0.0001	0.0002	0.0002	0.0002	0	-0.0007	-0.0004	-0.0003	-0.0009	-0.0005	-0.0016	-0.0002	-0.0012	0.0001
53:14:00.000	-0.0009	0.0009	-0.0007	-0.0001	0.0004	0.0006	-0.0001	0	0	0	-0.0004	0.0008	-0.0014	0.0002	-0.0002	-0.0001
53:20:00.000	-0.0012	0.0013	-0.0011	0.0006	0.0007	-0.0005	-0.0004	0	0.0001	-0.0005	-0.001	0.0006	-0.0015	0.0006	0.0004	-0.0006
53:24:00.000	-0.0013	0.0009	-0.0005	-0.0007	0.0001	-0.0007	0.0006	-0.0004	0	-0.0003	-0.0003	0.0006	-0.002	0.0001	-0.0003	-0.0004
53:30:00.000	-0.0011	0.001	0.0002	0.0008	-0.0002	0.0001	0.0003	-0.0006	-0.0001	-0.0004	-0.0006	0	-0.0017	-0.0002	0.0002	-0.0006
53:34:00.000	-0.0015	0.0013	-0.0004	-0.0002	0.0009	0.0003	-0.0005	-0.0004	0.0002	-0.0001	-0.001	0.0005	-0.0016	0.0003	0.0003	-0.0005
53:40:00.000	-0.0008	0.0009	-0.0005	0.0001	0.0007	0.0002	-0.0004	-0.0003	-0.0002	-0.0002	-0.0006	0.001	-0.0012	0.0002	-0.0011	-0.0004
53:44:00.000	-0.0012	0.001	-0.0009	0.0008	0.0008	-0.0002	0.0004	-0.0002	0	-0.0003	-0.0006	-0.0004	-0.001	0.0009	-0.0002	-0.0001
53:50:00.000	-0.0013	0.0013	-0.0001	0.0006	0.0001	-0.0008	0.0008	0.0001	0.0002	0	-0.0008	0.0002	-0.0012	0.0003	0	-0.0004
53:55:00.000	-0.0011	0.0016	-0.0003	0.0003	0.0003	0	0.0003	-0.0002	-0.0001	0.0001	0.0005	-0.0002	-0.0015	0	-0.0003	-0.0005
53:59:00.000	-0.0013	0.0013	-0.0003	0.0002	-0.0001	0.0008	0.0002	0.0004	-0.0001	0.0002	0.0003	0.0001	-0.0013	0.0001	0	-0.0001
54:05:00.000	-0.0011	0.0013	-0.0007	0.0009	0	0	0.0002	-0.0004	-0.0003	0.0001	-0.0002	0	-0.0007	0.0008	0.0003	0
54:10:00.000	-0.0015	0.0012	-0.0003	0	0	0.0001	0.0001	-0.0007	-0.0004	0.0003	-0.0006	-0.0001	-0.0017	-0.0003	-0.0007	0.0001
54:15:00.000	-0.0017	0.0012	-0.0004	0.0003	0.0002	0	0.0001	-0.0002	0	-0.0003	-0.0009	0.0001	-0.001	-0.0003	0.0002	-0.0002
54:20:00.000	-0.0013	0.0011	-0.0007	0.0003	-0.0002	-0.0002	0.0001	-0.0006	0.0001	-0.0005	-0.001	0.0001	-0.0017	0.0007	-0.0006	-0.0003
54:25:00.000	-0.0012	0.0008	-0.0003	0.0001	0.0003	0.0002	-0.0002	0	-0.0002	0	-0.0009	0.0003	-0.0016	0.0003	0.0001	-0.0002
54:29:00.000	-0.0009	0.0011	-0.0002	0	0	0	0.0003	-0.0007	-0.0001	0.0001	-0.0007	0.0002	-0.0015	0.0001	-0.0002	-0.0001
54:35:00.000	-0.0015	0.0017	-0.0005	0.0007	0.0002	0.0003	0.0007	-0.0003	-0.0002	-0.0004	-0.0008	-0.0002	-0.0011	-0.0004	0.001	-0.0005
54:40:00.000	-0.0007	0.0014	-0.0004	0.0008	0	0	-0.0003	-0.0008	-0.0005	-0.0002	-0.0002	-0.0004	-0.0008	0	-0.0001	0.0003
54:44:00.000	-0.0011	0.0009	-0.0005	0.0007	-0.0003	0	0.0008	-0.0007	-0.0001	-0.0006	0	0.0002	-0.0014	0.0002	-0.0001	0
54:50:00.000	-0.0008	0.001	-0.0009	0.0004	-0.0003	-0.0002	0.0001	-0.0008	-0.0005	0	-0.0004	0	-0.0011	0.0004	-0.0007	0.0002
54:55:00.000	-0.0012	0.0015	-0.0004	0.0006	0.0002	-0.0004	-0.0001	0.0001	0.0004	0.0003	0	0.0013	-0.0016	0.0005	-0.0004	0.0001
55:00:00.000	-0.0015	0.0008	-0.0007	0.0008	-0.0004	0.0002	0.0002	-0.0005	-0.0004	-0.0005	-0.0009	-0.0004	-0.0016	-0.0003	0	-0.001
55:05:00.000	-0.0013	0.0013	0	0.0002	0.0003	0	-0.0003	-0.0004	0	-0.0004	-0.0003	0.0004	-0.0011	0.0001	-0.0003	-0.0003
55:09:00.000	-0.0013	0.0009	-0.0003	-0.0001	0.0001	0.0003	-0.0001	-0.0005	-0.0004	-0.0001	-0.0004	0.0001	-0.0018	0	-0.0001	0.0001
55:15:00.000	-0.001	0.0015	-0.0008	0.0007	0.0009	-0.0003	-0.0002	-0.0009	-0.0003	-0.0005	-0.0016	0.0009	-0.0011	0.0001	0.0006	-0.0003
55:20:00.000	-0.0007	0.0008	-0.001	-0.0003	-0.0001	0	-0.0003	0	-0.0007	0.0001	-0.0007	0.0003	-0.0015	-0.0001	0.0003	-0.0004
55:25:00.000	-0.0015	0.0015	-0.0008	0.0005	0.0004	0.0004	-0.0003	-0.0003	-0.0009	0	-0.0009	-0.0004	-0.0011	0.0008	-0.0007	-0.0003
55:30:00.000	-0.0013	0.0016	-0.0006	-0.0001	0.0006	0.0002	0.0005	-0.0004	0	-0.0001	-0.0006	0	-0.0013	0.0007	-0.0005	-0.0001
55:35:00.000	-0.0012	0.0006	-0.0004	-0.0001	0.0001	0	0.0003	-0.0007	-0.0001	-0.0007	-0.0012	0.0006	-0.0013	0.0002	-0.0002	-0.0005
55:40:00.000	-0.0011	0.0007	-0.0004	0.0001	0.0002	0.0002	0.0002	-0.0005	-0.0001	-0.0002	-0.0012	0.0001	-0.0019	-0.0001	-0.0005	-0.0002
55:45:00.000	-0.001	0.0013	-0.0004	0.0001	-0.0004	0.0004	0	-0.0005	-0.0003	0.0005	0	0.0003	-0.001	0.0004	0.0001	-0.0002
55:49:00.000	-0.0014	0.0016	-0.0007	0.0005	-0.0001	0	0.0005	-0.0008	-0.0006	0.0003	-0.001	0.0001	-0.0016	0.0005	-0.0008	0.0002
55:55:00.000	-0.0013	0.0016	-0.0006	0.0004	0.0002	-0.0003	0.0006	0	-0.0004	0.0005	-0.0007	0.0008	-0.0008	0	-0.0002	0.0001
56:00:00.000	-0.001	0.0014	-0.0008	0.0006	0.0002	0.0001	0.0002	-0.0003	-0.0002	-0.0001	-0.0001	-0.0003	-0.0019	-0.0001	0.0002	-0.0008
56:04:00.000	-0.0012	0.0015	-0.0008	0.0005	-0.0003	0	0.0001	-0.0007	-0.0005	0.0004	-0.0002	-0.0001	-0.0013	0	-0.0001	-0.0005
56:10:00.000	-0.0013	0.0017	-0.0005	0.0001	-0.0003	0	0.0006	-0.0004	-0.0001	0.0001	-0.0012	0	-0.0011	-0.0001	0.0005	-0.0005
56:14:00.000	-0.0014	0.0014	-0.0007	0.0004	0.0004	0.0001	0.0003	-0.0002	0	-0.0001	-0.0006	0.0008	-0.0015	0.0001	-0.0001	-0.0003
56:20:00.000	-0.001	0.0011	-0.0002	0.0002	0	0	-0.0004	-0.0005	-0.0006	-0.0001	-0.0004	0.0003	-0.0014	0.0002	-0.0008	0.0006
56:25:00.000	-0.0013	0.001	0.0001	0.0003	-0.0004	-0.0007	0.0005	-0.0007	-0.0003	0.0002	-0.0001	0.0001	-0.002	0	0.0004	-0.0008
56:29:00.000	-0.0012	0.0011	-0.0005	0.0006	0.0004	-0.0002	0	-0.0003	-0.0004	0	-0.0005	0.0004	-0.0016	-0.0002	-0.0007	-0.0002
56:35:00.000	-0.0011	0.0012	-0.0007	-0.0003	0.0007	-0.0003	0.0009	-0.0005	0.0003	0	-0.0006	0.0004	-0.0014	0.0005	-0.0004	-0.0007
56:40:00.000	-0.0013	0.0014	-0.0004	0.0004	0.0002	-0.0002	0.0004	-0.0005	-0.0004	0	-0.0008	0.0001	-0.0002	0.0003	-0.0007	-0.0002
56:45:00.000	-0.0011	0.0015	-0.0002	0.0002	-0.0002	0.0001	0.0002	0.0004	-0.0003	0	0.0007	-0.0001	-0.0017	0.0003	0	-0.0001
56:49:00.000	-0.0013	0.0012	-0.0005	0.0006	-0.0003	-0.0003	0.0001	0	-0.0001	0.0001	-0.0004	0.0001	-0.0018	0.0002	-0.0001	-0.0004
56:55:00.000	-0.0011	0.0011	-0.0006	-0.0001	0.0002	0	0.0001	-0.0005	-0.0001	0.0001	-0.0013	-0.0007	-0.0018	0	-0.0003	-0.001
57:00:00.000	-0.0009	0.0013	-0.0007	-0.0002	-0.0001	0.0001	-0.0003	-0.0002	-0.0002	-0.0002	-0.0006	-0.0002	-0.0017	-0.0001	-0.0005	-0.001
57:04:00.000	-0.0019	0.0019	-0.0009	0.0003	0.0005	-0.0004	0.0001	0.0002	0.0002	-0.0001	-0.0007	0.0005	-0.001	0.0002	-0.0004	-0.0004
57:10:00.000	-0.0015	0.0015	-0.001	0.0008	0.0004	-0.0002	0.0006	-0.0003	0.0002	-0.0006	-0.0005	0.0005	-0.0015	0.0003	0.0002	0.0002
57:14:00.000	-0.0012	0.0013	-0.0008	0.0005	0	-0.0004	0.0003	-0.0001	-0.0002	-0.0002	-0.0006	0.0004	-0.0017	0.0003	0.0003	-0.0001
57:20:00.000	-0.0013	0.0015	-0.0016	0.0007	-0.0008	0.0003	0.0008	-0.0007	0.0001	0.0005	0.0007	0.0002	-0.0011	-0.0001	0.0001	-0.0006
57:25:00.000	-0.0015	0.0015	-0.0004	0.0004	0.0003	0.0002	0.0002	-0.0006	0.0001	-0.0002	-0.0003	0.0004	-0.0019	0.0004	-0.0001	-0.0002
57:30:00.000	-0.0012	0.0016	-0.0006	0.0002	0.0002	-0.0005	0.0009	-0.0005	-0.0001	-0.0001	-0.001	0.0004	-0.0016	-0.0001	-0.0005	-0.0007
57:35:00.000	-0.001	0.0013	-0.0004	0.0007	0	-0.0004	0.0004	-0.0006	-0.0006	-0.0002	-0.0004	-0.0004	-0.0011	0.0002	-0.0003	-0.0002
57:40:00.000	-0.0011	0.0017	-0.0004	0.0008	0.0004	0	0.0005	-0.0002	0.0001	-0.0004	-0.0006	-0.0002	-0.0016	0.0005	-0.0007	-0.0001
57:45:00.000	-0.0013	0.0015	-0.0004	0.0002	0.0003	-0.0006	-0.0005	0	-0.0007	0	-0.0002	0.0007	-0.0018	-0.0003	0.0009	-0.0006
57:50:00.000	-0.0017	0.0011	-0.0002	-0.0012	-0.0001	-0.0001	-0.0004	-0.0005	-0.0003	-0.0007	-0.0001	0.0007	-0.0019	-0.0008	0.0002	-0.0007
57:55:00.000	-0.0011	0.0012	-0.0013	0.0005	0.0008	-0.0008	0.0003	-0.0001	0.0001	0.0003	-0.0012	0.0009	-0.0012	-0.0001	-0.0002	-0.0005
58:00:00.000	-0.001	0.0014	-0.0013	0.0002	0.0005	0.0004	-0.0004	-0.0004	-0.0007	-0.0004	-0.0007	-0.0001	-0.0015	0.0002	0.0003	-0.0009
58:05:00.000	-0.0008	0.0017	-0.0003	0.0006	0.0001	-0.0002	0.0001	-0.0002	-0.0003	-0.0002	-0.0005	0.0002	-0.0016	0.0004	-0.0001	0.0002
58:09:00.000	-0.0012	0.0017	-0.0002	0.0005	0.0001	0.0004	-0.0001	0.0003	-0.0001	0.0002	0.0001	-0.0001	-0.0014	0.0001	-0.0001	0.0002
58:15:00.000	-0.0011	0.0013	0.0001	0.0007	0.0005	0	0.0009	-0.0004	-0.0001	0.0002	-0.0003	0.0008	-0.001	0.0002	0.0002	-0.0002
58:19:00.000	-0.001	0.0012	-0.0001	0.0005	0.0003	0.0003	0.0003	-0.0003	0.0001	0	-0.0003	0	-0.0009	0.0004	-0.0003	0
58:25:00.000	-0.0012	0.0014	-0.0006	0.0002	-0.0007	0.0003	-0.0001	-0.0005	-0.0003	0.0003	-0.0002	-0.0002	-0.002	0.0005	0.0003	-0.0003
58:29:00.000	-0.0014	0.002	-0.0012	0.0002	0.0004	-0.0007	0.0006	-0.0007	0.0001	0.0003	-0.0005	0.0004	-0.0016	0	0.0004	-0.0008
58:35:00.000	-0.0015	0.0012	-0.0007	0.0003	0.0001	0.0003	0.0003	0	-0.0001	0	-0.0004	-0.0003	-0.0013	0.0004	0	0
58:40:00.000	-0.0013	0.0017	-0.0005	0.0002	0	0.0001	0.0003	0.0002	-0.0001	0.0001	0.0003	-0.0001	-0.0011	0.0004	0.0001	-0.0005
58:45:00.000	-0.0009	0.0011	-0.0002	0.0007	0.0001	-0.0008	0.0003	-0.0005	0.0002	-0.0006	-0.0007	0.0012	-0.0018	0.0002	-0.0005	-0.0001
58:50:00.000	-0.001	0.0014	-0.001	0.0008	-0.0001	0.0004	0.0005	-0.0003	-0.0001	0.0001	-0.0002	-0.0004	-0.0011	0.0009	-0.0013	-0.0001
58:55:00.000	-0.0009	0.0013	-0.0005	0.0005	0.0003	-0.0003	0.0001	-0.0004	-0.0005	-0.0002	-0.001	0.0006	-0.002	-0.0002	0	-0.0005
59:00:00.000	-0.0008	0.0016	-0.0007	0.0002	0.0002	0.0001	0.0006	-0.0006	-0.0002	0	-0.0006	0.0002	-0.0015	-0.0001	0.0003	-0.0001
59:05:00.000	-0.0013	0.0015	-0.0004	-0.0008	0.0003	-0.0002	0.0005	-0.0008	-0.0001	-0.0001	-0.0015	-0.0001	-0.0012	0.0003	-0.001	-0.0004
59:09:00.000	-0.0009	0.0011	-0.0013	0.0006	0.0001	0.0003	0	0	-0.0005	-0.0001	-0.0008	-0.0004	-0.0017	0.0005	0	0.0002
59:15:00.000	-0.0012	0.0018	-0.0003	0.0004	-0.0001	0.0002	-0.0001	-0.0003	-0.0003	-0.0001	-0.0001	0.0003	-0.002	0.0004	0.0003	0
59:20:00.000	-0.0014	0.0013	-0.0008	-0.0003	0.0006	0.0004	0	0.0001	-0.0002	0.0003	-0.0007	0.0005	-0.001	-0.0001	0.0005	-0.0001
59:25:00.000	-0.0008	0.0017	-0.0002	0.0004	0.001	0.0002	0	-0.0005	0	0.0001	-0.0005	0.0004	-0.0017	-0.0003	0	-0.0003
59:30:00.000	-0.0013	0.0012	-0.0004	0.0001	-0.0003	-0.0003	-0.0001	0	-0.0004	0.0001	0	-0.0002	-0.0012	0.0007	-0.0012	0.0001
59:35:00.000	-0.0011	0.0014	-0.0008	0	0	-0.0003	-0.0003	-0.0004	0.0003	-0.0006	-0.0001	0.0007	-0.0016	-0.0005	-0.0001	-0.0005
59:40:00.000	-0.001	0.0014	-0.0005	0.0006	0.0002	-0.0001	0.0005	-0.0003	0	0.0001	-0.0004	0.0009	-0.0017	0.0002	0.0001	-0.0003
59:45:00.000	-0.0015	0.0012	-0.0006	-0.0001	0.0006	-0.0006	0.0003	-0.0001	0.0001	0.0001	-0.0004	0.001	-0.0017	0.0001	-0.0001	-0.0003
59:50:00.000	-0.0012	0.0013	-0.0005	0.0005	0	-0.0001	0	-0.0003	-0.0003	0.0001	-0.0008	0.0001	-0.0008	0.0004	-0.001	0.0001
59:54:00.000	-0.0008	0.0008	-0.0007	0.0009	0.0005	0.0002	0.0007	0.0001	0.0002	0.0001	-0.0001	-0.0001	-0.0011	0.0008	-0.0002	0
60:00:00.000	-0.0014	0.0015	-0.0004	-0.0001	0	-0.0001	0.0006	-0.0005	-0.0005	-0.0002	-0.0003	0.0001	-0.0012	0.0005	-0.0004	-0.0004
60:05:00.000	-0.0017	0.0012	-0.0007	0.0003	-0.0005	0	0.0007	-0.001	0.0002	0.0001	0.0003	-0.0003	-0.0015	-0.0004	-0.0003	-0.0002
60:10:00.000	-0.0012	0.0013	-0.0005	0.0006	-0.0001	-0.0002	0.0002	-0.0006	0.0001	0	-0.0001	0.0001	-0.0013	0.0002	-0.0006	-0.0002
60:15:00.000	-0.0012	0.0011	-0.0007	-0.0002	0	0	-0.0005	-0.0003	-0.0001	-0.0003	-0.0001	0	-0.0016	-0.0006	-0.0007	-0.0004
60:20:00.000	-0.0008	0.0012	-0.0011	0.0004	-0.0002	-0.0001	0.0003	-0.0006	0	-0.0004	0	0.0002	-0.0007	0.0001	-0.0007	-0.0002
60:25:00.000	-0.0012	0.0019	-0.0008	0.0002	-0.0003	0	0.0003	-0.0004	-0.0002	0.0003	-0.0005	0.0003	-0.0012	0.0001	-0.0002	0
60:30:00.000	-0.0011	0.0015	-0.0007	0	-0.0003	-0.0002	0.0001	-0.0009	-0.0001	-0.0002	0	-0.0001	-0.0013	-0.0001	-0.0003	-0.0001
60:35:00.000	-0.001	0.0009	-0.001	0.0001	-0.0002	0	0.0001	-0.0001	-0.0003	-0.0001	-0.0006	0	-0.001	-0.0004	-0.0002	0
60:40:00.000	-0.0011	0.0015	-0.0009	0.0003	0.0002	-0.0002	0.0001	-0.0004	-0.0003	0.0001	-0.0003	0.0001	-0.0018	0	-0.0007	-0.0004
60:45:00.000	-0.0011	0.002	-0.0007	0.0006	0.0004	-0.0002	0.0001	0.0001	0.0006	0.0001	-0.0001	0	-0.0013	0.0001	0	0.0001
60:50:00.000	-0.0013	0.0017	-0.0007	0.0001	-0.0001	-0.0003	0.0001	0.0001	-0.0002	0.0003	-0.0001	0	-0.0013	0	0	-0.0008
60:55:00.000	-0.0008	0.0011	-0.0008	0.001	0.0004	0.0001	0.0004	-0.0002	-0.0001	0.0001	-0.001	-0.0006	-0.0016	0.0001	0.0001	-0.0004
61:00:00.000	-0.0009	0.0014	-0.0004	-0.0001	0.0004	-0.0003	0.0003	0.0001	0.0005	-0.0001	-0.0001	0.0008	-0.001	0.0005	-0.0002	-0.0008
61:05:00.000	-0.0011	0.0014	-0.0006	0.0005	-0.0002	0.0001	0.0001	0.0006	0.0001	-0.0003	-0.0006	-0.0002	-0.0013	-0.0001	-0.0001	0.0002
61:09:00.000	-0.001	0.0013	-0.0009	0	-0.0001	0.0002	0.0003	0	0.0003	-0.0001	0	0.0002	-0.0013	0.0002	-0.0004	-0.0004
61:15:00.000	-0.0008	0.0015	-0.0004	0.0008	0.0002	-0.0005	0.0002	-0.0002	0.0001	0	-0.0005	0.0008	-0.0016	0.0004	0.0002	-0.0003
61:19:00.000	-0.0011	0.002	-0.0003	0.0003	0.0006	0.0005	0.0005	-0.0001	0.0009	-0.0002	-0.0003	0.0008	-0.0009	0.0007	0.0005	0.0005
61:25:00.000	-0.0009	0.0015	-0.0002	0.0003	0.0006	-0.0002	0.0003	0	0	0.0001	-0.0004	0.0004	-0.001	0.0005	0	-0.0004
61:30:00.000	-0.001	0.001	-0.0007	-0.0001	-0.0005	-0.0003	0.0002	-0.0004	-0.0002	-0.0002	-0.0007	0.0003	-0.0013	0	-0.0001	-0.0008
61:35:00.000	-0.0009	0.0017	-0.0008	0.0001	-0.0003	-0.0001	0.0001	-0.0003	0.0009	-0.0007	-0.0004	0.0004	-0.0011	0.0006	0.0001	-0.0004
61:40:00.000	-0.0011	0.0016	-0.0007	0.0002	0.0008	0.0001	0.0006	0	0.0001	0.0001	-0.0008	0.0003	-0.0015	0.0004	0.0003	0.0002
61:45:00.000	-0.0005	0.0014	-0.0003	0.0007	0.0001	0	0.0004	0.0003	0.0005	0.0001	0.0004	0.0004	-0.0011	0.0004	-0.0004	0.0003
61:50:00.000	-0.0011	0.0018	-0.0005	0.0009	0.0003	0.0001	0.0003	-0.0001	0.0001	0.0006	-0.0006	0.0007	-0.0012	0.0006	0.0001	-0.0001
61:55:00.000	-0.0009	0.0013	-0.001	0.0003	0.0002	0.0002	-0.0002	-0.0002	0.0002	0.0002	-0.0001	0.0002	-0.0013	0.0001	0.0001	0
62:00:00.000	-0.0008	0.0013	0	0.0003	0.0005	0.0002	0.0005	-0.0003	0.0006	-0.0001	-0.0001	0.0007	-0.0013	-0.0002	0.0006	-0.0008
62:05:00.000	-0.0007	0.0015	-0.0004	0	0.0002	0	0.0003	0.0002	0.0002	-0.0001	-0.0005	0.0004	-0.0013	0.0003	0	-0.0002
62:10:00.000	-0.0012	0.0011	-0.0009	0	-0.0003	-0.0002	0	-0.0003	0.0003	-0.0006	-0.0006	0.0003	-0.0012	0.0004	-0.0005	0
62:14:00.000	-0.0008	0.0015	-0.0005	0.0001	0.0002	0.0003	0.001	0.0005	0.0004	0.0002	0.0001	0.0005	-0.0014	0.0006	-0.0004	-0.0003
62:20:00.000	-0.0014	0.0016	-0.001	0.0004	0.0004	-0.0002	0.0002	0	0.0004	-0.0002	-0.0009	-0.0004	-0.0012	-0.0004	0.0003	-0.0002
62:25:00.000	-0.0009	0.0014	-0.0003	0.0003	0	-0.0001	0.0005	0.0005	0.0007	0.0001	-0.0005	0.0001	-0.0015	0	0.0002	-0.0005
62:30:00.000	-0.001	0.0014	-0.0001	0.0011	0	0.0006	0.0004	-0.0005	0.0007	0.0002	0.0001	0.0004	-0.001	0.0003	-0.0008	0.0001
62:35:00.000	-0.0011	0.0012	-0.0008	0.0003	0.0003	0.0004	0.0002	0	0.0002	0.0003	-0.0001	0.0004	-0.001	-0.0001	0.0002	-0.0006
62:40:00.000	-0.0011	0.0018	-0.0005	0.0001	0.0002	0.0001	0.0005	0	0.0002	0.0002	-0.0005	0.0009	-0.0008	0.0003	-0.0001	0.0001
62:45:00.000	-0.0007	0.001	-0.0008	0.0004	0.0002	-0.0002	0.0005	-0.0003	0	-0.0001	0.0002	0.0006	-0.0009	0.0006	-0.0003	0.0003
62:50:00.000	-0.0008	0.0017	-0.0002	0.0005	0.0001	0.0006	0.0003	0.0002	0.0004	0.0004	-0.0002	0.0006	-0.0009	0.0004	0.0003	-0.0002
62:55:00.000	-0.001	0.0016	-0.0001	0	0.0001	0.0001	0.0007	0.0001	0.0006	0.0003	0.0004	0.0007	-0.001	-0.0001	-0.0001	0
62:59:00.000	-0.0013	0.001	-0.0008	0	-0.0001	-0.0005	0.0003	0.0001	0.0003	-0.0003	-0.0002	0.0005	-0.0016	-0.0002	0.0009	-0.0006
63:05:00.000	-0.001	0.0017	-0.0012	0.0002	-0.0003	0.0002	0	-0.0005	0.0002	0	-0.0002	0.0006	-0.0013	0.0001	-0.0003	-0.0006
63:10:00.000	-0.0009	0.0014	-0.0005	0.0003	0.0001	0.0002	0.0002	-0.0003	0.0002	-0.0002	-0.0006	0.0004	-0.0015	0.0002	0	-0.0004
63:14:00.000	-0.0007	0.001	-0.0005	0.0008	0.0001	0.0001	0	-0.0004	0.0003	-0.0001	0	0.0003	-0.001	0.0002	0.0005	0
63:20:00.000	-0.001	0.0013	-0.0008	0.0005	0	-0.0001	0.0003	0.0002	0.0001	0.0002	0.0001	0.0001	-0.0013	0	0.0002	-0.0001
63:25:00.000	-0.0011	0.0017	-0.0007	0.0007	0.0004	0.0002	0.0003	-0.0001	0.0003	0	-0.0007	0.0007	-0.0012	0.0005	0	0.0004
63:30:00.000	-0.0008	0.0015	-0.0006	0.0001	-0.0001	0.0005	0.0006	-0.0001	0.0004	-0.0004	-0.0001	0	-0.0012	0.0003	-0.0006	-0.0007
63:35:00.000	-0.0007	0.0013	-0.001	0.0001	0.0006	-0.0002	0.0004	-0.0002	0	0	-0.0008	0.0006	-0.0013	-0.0001	0.0001	-0.0003
63:39:00.000	-0.0008	0.0014	-0.0006	0.0005	0.0001	0	0.0002	0.0003	0.0005	-0.0002	0.0002	0.0006	-0.001	0.0004	-0.0002	-0.0003
63:45:00.000	-0.0008	0.0014	-0.0006	0	0	-0.0001	0.0003	0.0001	0.0005	-0.0001	0.0002	0.0006	-0.0015	0.0001	0.0002	0
63:49:00.000	-0.0007	0.0016	-0.0001	0.0001	0.0004	-0.0002	0.0003	-0.0001	0.0004	0.0002	-0.0005	0.0006	-0.001	0.0002	-0.0001	-0.0002
63:55:00.000	-0.0008	0.0013	-0.0005	0.0005	-0.0002	0.0006	0.0007	-0.0003	0.0008	-0.0002	0	0.0002	-0.0012	0	-0.0004	0.0001
63:59:00.000	-0.0008	0.0014	-0.0003	0.0003	0.0001	0.0004	0.0002	-0.0001	0.0004	-0.0001	0	0.0005	-0.0011	0.0001	0.0001	-0.0001
64:05:00.000	-0.001	0.0012	-0.0008	0.0003	0.0005	-0.0001	0.0003	0.0003	0.0001	0.0003	-0.0006	0.0005	-0.0013	0.0005	0.0009	-0.0002
64:10:00.000	-0.0007	0.0013	-0.0005	0.0001	-0.0001	-0.0002	0	-0.0004	0.0005	-0.0004	0	0.0004	-0.0015	-0.0002	-0.0003	0.0006
64:15:00.000	-0.0009	0.0015	-0.0006	0.0005	0.0002	0.0003	0.0003	-0.0001	-0.0001	0.0002	0.0004	0.0003	-0.0013	0.0002	-0.0001	0.0002
64:19:00.000	-0.0007	0.0016	-0.0007	0.0003	0.0002	0.0003	0.0006	0.0003	0.0007	0	-0.0005	0.0002	-0.0012	0.0005	0.0002	-0.0001
64:25:00.000	-0.0007	0.0016	-0.0005	0.0007	-0.0002	-0.0001	0.0007	0.0006	0.0004	-0.0001	-0.0004	0.0005	-0.0011	-0.0002	0	-0.0002
64:30:00.000	-0.0005	0.0017	-0.0004	0.0006	0.0002	0.0001	0.0004	-0.0002	0.0004	0.0001	0.0003	0.0007	-0.0012	0.0006	-0.0006	-0.0001
64:35:00.000	-0.0007	0.0014	-0.0008	0.0005	0	0.0001	0.0007	0	0.0004	0.0002	-0.0001	0.0006	-0.001	0.0004	-0.0001	-0.0003
64:40:00.000	-0.001	0.0015	-0.0008	0.0003	0.0001	0.0004	0.0006	0	0.0005	0.0001	0	0.0006	-0.0011	0.0009	-0.0004	0.0002
64:44:00.000	-0.0007	0.0014	-0.0005	0.0007	0.0005	0.0003	0.0001	-0.0009	0.0007	0.0003	0	0.0011	-0.001	0.0006	0.0005	-0.0001
64:50:00.000	-0.0006	0.0016	-0.0008	0.0003	0.0004	0.0003	0.0004	-0.0005	0.0003	-0.0002	-0.0007	0.0007	-0.0008	0.0005	-0.0006	0.0001
64:55:00.000	-0.0007	0.0012	-0.0006	0.0005	0.0002	0.0002	-0.0002	-0.0004	0.0007	0	0.0001	0.0001	-0.0008	0	0.0004	0.0006
65:00:00.000	-0.0011	0.0013	-0.0007	0.0003	0.0003	-0.0002	0.0004	0.0002	0.0006	0.0003	-0.0005	0.0008	-0.0011	0.0007	0	-0.0003
65:05:00.000	-0.0009	0.0015	-0.0009	0.0004	0.0001	0	0.0006	-0.0003	0.0005	0.0001	0.0002	0.0004	-0.0011	0.0001	-0.0002	-0.0001
65:09:00.000	-0.0009	0.0009	-0.0008	0.0006	-0.0001	-0.0001	0.0001	-0.0005	0.0001	-0.0004	-0.0003	0.0011	-0.0017	0.0003	-0.0008	0.0002
65:15:00.000	-0.0013	0.0016	-0.0007	0.0003	-0.0003	-0.0001	0.0007	0	0.0003	-0.0001	-0.0003	0.0005	-0.0012	-0.0002	0	-0.0003
65:20:00.000	-0.0008	0.0016	-0.0003	0.001	0.0002	0.0003	0.0005	-0.0003	0.0004	0.0003	-0.001	0.001	-0.0009	0.0002	0.0007	0.0002
65:25:00.000	-0.001	0.0012	-0.0003	0.0003	0.0001	0.0003	0.0004	0	0.0005	0	0.0004	0.0002	-0.0011	0	0.0004	-0.0004
65:30:00.000	-0.0007	0.0013	-0.0006	0.0007	0.0004	0	-0.0001	0.0002	0.0008	0.0001	0.0001	0.0006	-0.0009	0.0005	-0.0005	-0.0001
65:35:00.000	-0.0007	0.0014	-0.0003	0.0003	0.0002	0.0004	0.001	0	0.0003	0.0003	0	0.0005	-0.0012	-0.0001	-0.0003	0.0003
65:40:00.000	-0.0008	0.0013	-0.001	0.0003	0.0003	-0.0003	0.0001	-0.0002	0.0004	0.0002	-0.0007	0.0002	-0.001	0.0004	0	0.0002
65:44:00.000	-0.0008	0.0017	-0.0007	0.0008	0.0002	0.0002	0.0005	0.0004	0.0007	0.0004	-0.0002	0.001	-0.0007	0.0007	0.0006	0.0004
65:50:00.000	-0.0009	0.0012	-0.0007	0.0002	0.0001	-0.0003	0.0002	-0.0002	0.0004	0.0003	0.0001	0.0007	-0.0011	0.0001	-0.0003	0
65:55:00.000	-0.0007	0.0013	-0.0005	0.0004	-0.0002	-0.0001	0.0002	0.0001	0.0004	0.0005	0.0001	0.0008	-0.0011	-0.0005	0.0004	0
65:59:00.000	-0.001	0.0016	-0.0013	-0.0003	0.0001	-0.0001	-0.0001	-0.0003	0.0006	0	-0.0001	0.0007	-0.0011	0.0003	0	-0.0005
66:05:00.000	-0.0004	0.0014	-0.0008	0.0003	-0.0001	0.0004	-0.0002	-0.0004	0.0001	0.0002	0.0004	0.0003	-0.0009	0.0007	0.0004	0.0001
66:10:00.000	-0.001	0.0014	-0.0009	0.0005	0.0002	0.0001	0.0008	0.0004	0.001	0.0003	-0.0002	0.0003	-0.0009	-0.0001	-0.0001	0.0004
66:14:00.000	-0.0007	0.0011	-0.0005	0.0004	0.0003	0.0006	0.0004	0	0.0004	0	-0.0005	0	-0.0013	0.0002	-0.0001	0.0001
66:20:00.000	-0.0006	0.0013	-0.0011	0.0001	0.0002	-0.0003	0.0004	0.0004	0.001	-0.0003	-0.001	0.0007	-0.0011	0	-0.0009	-0.0001
66:25:00.000	-0.0007	0.0015	-0.0006	0.0006	0	0	0.0002	-0.0007	0.0001	0.0003	0.0002	0.0009	-0.0008	0.0004	-0.0007	-0.0002
66:29:00.000	-0.0008	0.0013	-0.0008	0.0003	0.0001	-0.0002	0.0003	-0.0003	0.0001	0.0001	-0.0006	0.0004	-0.0014	-0.0002	-0.0002	-0.0001
66:35:00.000	-0.0007	0.0014	-0.0006	0.0004	0	0.0001	0.0004	0	0.0005	-0.0001	0	0.0004	-0.001	0.0006	-0.0001	-0.0001
66:40:00.000	-0.0008	0.0015	-0.0005	0.0005	0.0007	0.0006	0.0005	-0.0001	0.0009	-0.0002	0.0001	0.0011	-0.0012	0.0009	0.0005	-0.0001
66:45:00.000	-0.0009	0.0017	-0.0006	0.0006	-0.0002	0.0004	0.0009	0.0001	0.0007	-0.0004	0.0002	0.001	-0.0011	-0.0005	-0.0005	0.0001
66:50:00.000	-0.0008	0.0019	-0.0004	0.0005	0.0003	0.0005	0.0007	0	0.0009	0	0	0.0008	-0.0008	0.0003	-0.0004	0.0002
66:54:00.000	-0.0008	0.0014	-0.0007	0.0004	0.0003	0.0001	0.0007	0	0.0003	0.0006	0.0002	0.0002	-0.0012	-0.0001	0.0003	-0.0003
67:00:00.000	-0.0006	0.001	-0.001	0.0002	0.0002	0.0003	0.0002	-0.0001	0.0003	0.0002	-0.0005	-0.0002	-0.0013	-0.0001	-0.0009	0
67:04:00.000	-0.0004	0.0012	-0.0001	0.0006	0.0005	0.0001	0.0004	0.0002	0.0005	0.0008	0	0.0009	-0.0003	0.0012	0.0006	0.0006
67:10:00.000	-0.0008	0.0015	0	0.0004	0.0005	-0.0003	0.0006	0.0002	0.0007	0	-0.0002	0.0009	-0.0012	-0.0001	0.0001	0
67:14:00.000	-0.0006	0.0014	-0.0007	0.0002	0.0004	0.0001	0.0006	-0.0001	0.0009	-0.0002	-0.0013	0.0003	-0.0012	-0.0002	-0.0002	0.0001
67:20:00.000	-0.0009	0.0012	-0.0005	0.0003	0.0001	0.0001	0.0007	0.0002	0.0007	0.0001	0.0001	0.0008	-0.001	0.0003	0.0002	-0.0004
67:24:00.000	-0.0006	0.0013	-0.0006	0.0006	-0.0001	0.0001	0.0003	-0.0003	0.0002	0.0003	0.0002	0	-0.0015	0.0003	0.0012	0.0001
67:30:00.000	-0.0005	0.0015	-0.0007	0.0003	0.0005	-0.0007	0.0006	0.0003	0.0004	0	0.0004	0.0011	-0.0013	0.0004	0.0002	0
67:35:00.000	-0.0007	0.0012	-0.0003	0.0004	0.0006	-0.0003	-0.0003	-0.0002	0.0005	0.0001	-0.0001	0.0011	-0.001	-0.0003	0.0001	0.0002
67:40:00.000	-0.001	0.0016	-0.0004	0.0009	0	0.0003	0.0004	0.0001	0.0008	0.0003	0.0001	0.0002	-0.0007	0.0001	-0.0001	0.0003
67:45:00.000	-0.0007	0.0014	-0.0001	0.0003	0.0002	0	0.0006	0.0002	0.0006	0.0004	0.0003	0.0013	-0.0013	-0.0001	-0.0006	0.0002
67:50:00.000	-0.0007	0.0011	-0.0002	0.0004	0.0003	0.0002	-0.0001	-0.0002	0.0005	0.0001	0.0001	0.0008	-0.001	0.0003	-0.0002	0.0002
67:55:00.000	-0.0008	0.0015	-0.0007	0.0008	0.0001	0.0005	0.0004	-0.0003	0.0003	0.0002	0.0004	0.0005	-0.0012	0	0	-0.0001
68:00:00.000	-0.0008	0.0015	-0.0006	0.0005	0	0.0007	0.001	0.0001	0.0006	0.0003	0.0002	0.0006	-0.001	-0.0003	-0.0002	-0.0002
68:04:00.000	-0.0006	0.0013	-0.0004	0.0005	0.0003	0.0003	0.0002	-0.0004	0.0007	-0.0001	-0.0002	0.0004	-0.0011	0.0001	-0.0002	0.0002
68:10:00.000	-0.0007	0.0012	-0.0009	0.0005	0.0001	0.0007	0.0005	-0.0002	0.0007	0	0	0.0003	-0.0011	0.0001	0.0003	0.0002
68:15:00.000	-0.0005	0.0013	-0.0005	0.0005	0.0002	-0.0001	0.0004	-0.0001	0.0004	-0.0001	-0.0002	0	-0.001	0.0003	0	0.0002
68:20:00.000	-0.0007	0.0015	-0.0009	0	0	0.0003	-0.0003	-0.0002	0.0005	0.0005	0.0002	0.0008	-0.001	0.0004	0.0003	-0.0001
68:25:00.000	-0.0009	0.0012	-0.0012	0.0002	0.0004	0.0004	0.0001	-0.0006	0.0005	0.0003	-0.0004	0	-0.001	0.0001	0	-0.0004
68:30:00.000	-0.0005	0.0011	-0.0003	0.0004	0.0005	-0.0003	0.0005	-0.0003	0.0005	0.0001	-0.0001	0.0006	-0.0008	-0.0001	0.0005	0.0001
68:35:00.000	-0.0007	0.0016	-0.001	0.0005	-0.0001	0.0002	0.0005	-0.0003	0.0004	0	-0.0001	0.0005	-0.0011	0.0002	0.0001	-0.0005
68:39:00.000	-0.0003	0.0015	-0.0002	0.0006	0.0004	0.0005	0.0001	0.0002	0.0005	0.0008	-0.0002	0.0003	-0.0009	0.0002	0.0005	0.0004
68:45:00.000	-0.0006	0.0015	-0.0005	0.0001	0.0003	0.0003	0.0001	0.0001	0.0006	0.0003	0.0005	0.0004	-0.001	0.0007	0.0002	-0.0005
68:50:00.000	-0.0008	0.0016	-0.0005	0.0003	-0.0004	0.0003	0.0008	-0.0002	0.0007	0	0.0005	0.0008	-0.0012	0.0003	-0.0001	0.0002
68:54:00.000	-0.0012	0.0013	-0.0006	0.0005	-0.0001	0.0005	0.001	0.0001	0.0005	0.0003	-0.0002	0.0007	-0.0011	0.0005	-0.0001	0
69:00:00.000	-0.0006	0.0016	-0.0006	0.0005	0.0002	0.0004	0.0005	-0.0006	0.0006	0.0002	-0.0009	-0.0001	-0.0014	0	-0.0003	0.0002
69:04:00.000	-0.0005	0.0016	-0.0004	0.0002	0	0.0003	0.0009	0.0002	0.0008	0.0001	0.0007	0.0009	-0.0008	0	-0.0001	-0.0002
69:10:00.000	-0.0012	0.0014	-0.0006	0.0005	0.0002	0	0.0005	0.0003	0.0006	0.0001	0	0.0004	-0.0016	-0.0007	-0.0014	-0.0002
69:15:00.000	-0.0007	0.0015	-0.0005	0.0002	-0.0001	0	0.0007	0.0001	0.0003	0.0002	0	0.0005	-0.0008	-0.0001	-0.0007	0.0002
69:20:00.000	-0.0009	0.001	-0.0008	0.0005	-0.0002	-0.0002	0.0006	0.0001	0.0006	0	-0.0007	-0.0004	-0.0013	0.0001	-0.0002	-0.0002
69:25:00.000	-0.0013	0.001	-0.0008	0.0003	-0.0001	-0.0002	0.0003	-0.0003	0.0005	-0.0002	-0.0003	0.0003	-0.0016	0.0002	0.0001	-0.0003
69:30:00.000	-0.0007	0.0016	-0.0003	0.0006	-0.0001	0.0001	0.0006	-0.0001	0.0007	0.0003	0.0006	0.0006	-0.0013	0.0003	0	0.0001
69:34:00.000	-0.001	0.0016	-0.0011	0.0004	0.0006	0	-0.0001	0	0.0007	0.0002	-0.0006	-0.0002	-0.0012	0.0003	0.0004	0
69:40:00.000	-0.0009	0.0017	0	0.0007	0.0004	-0.0001	0	0.0001	0.0011	-0.0007	-0.0002	0.0012	-0.0012	0.0002	-0.0001	0.0001
69:45:00.000	-0.0008	0.0014	-0.0006	0.0001	0.0002	0.0005	0	-0.0004	0.0006	0	-0.0003	0	-0.0009	0.0009	0.0005	-0.0004
69:49:00.000	-0.0007	0.0016	-0.0007	0.0002	0.0005	0.0001	0.0008	-0.0002	0.0012	-0.0001	-0.0001	0.0004	-0.0016	0.0011	-0.0006	0.0001
69:55:00.000	-0.0009	0.0013	-0.0009	-0.0002	-0.0003	0	0.0001	-0.0002	0.0008	-0.0002	-0.0003	0.0003	-0.0014	0.0001	-0.0005	0
70:00:00.000	-0.0008	0.0013	-0.0007	0.0008	0.0005	0.0002	0.0002	0	0.0012	-0.0001	0	0.0007	-0.0011	-0.0001	-0.0005	-0.0004
70:05:00.000	-0.0009	0.0018	-0.0005	0.0003	0.0001	0.0001	0.0001	-0.0005	0.0008	-0.0001	-0.0003	0.0001	-0.0014	0.0005	-0.0002	0.0008
70:10:00.000	-0.0009	0.0016	-0.0003	0.0005	0.0002	0.0006	0.0002	0	0.0007	0.0003	0.0006	0.0006	-0.0012	0.0001	0.0007	-0.0006
70:15:00.000	-0.001	0.0009	-0.0007	0.0001	0.0005	0	0.0001	0	0.0005	0.0001	-0.0004	0.0004	-0.0012	0	-0.0002	0.0001
70:20:00.000	-0.0008	0.0014	-0.0004	0.0001	0.0006	0.0005	0.0005	-0.0005	0.0007	-0.0001	0	0.0002	-0.0011	0.0001	-0.0005	0.0001
70:25:00.000	-0.0015	0.0009	-0.0006	0.0001	-0.0008	-0.0005	0.0003	-0.0006	0.0005	0.0001	0.0004	0.0004	-0.0015	0.0005	-0.0006	0
70:30:00.000	-0.0009	0.0019	-0.0002	-0.0002	0.0006	-0.0004	0.0006	-0.0005	0.001	0	0.0001	0.0002	-0.0011	-0.0003	0.0001	-0.0003
70:35:00.000	-0.0011	0.0011	-0.0012	0.0004	0.0004	-0.0004	-0.0004	-0.0002	0.0008	-0.0005	-0.0003	0.0006	-0.0013	0.0003	0.0004	-0.0005
70:40:00.000	-0.0011	0.0013	-0.0005	-0.0001	-0.0002	-0.0007	0.0005	-0.0001	0.0004	-0.0004	-0.0003	0.0009	-0.0012	0.0002	-0.0009	0.0001
70:45:00.000	-0.0012	0.0014	-0.0012	-0.0005	-0.0003	-0.0003	0.0003	-0.0003	0.0009	-0.0005	0.0003	-0.0003	-0.0009	0.0003	-0.0004	0.0002
70:50:00.000	-0.0011	0.001	-0.0003	-0.0003	0.0006	-0.0001	-0.0001	-0.0001	0.0005	-0.0005	-0.0002	0.0004	-0.0016	0.0002	0.0002	-0.0001
70:55:00.000	-0.001	0.0014	-0.0004	0	0.0004	0	0.0005	-0.0001	0.0012	0	-0.0003	0.0006	-0.0012	-0.0001	0.0003	0.0001
71:00:00.000	-0.0013	0.0016	-0.0003	-0.0003	0.0004	-0.0001	0.0001	0.0002	-0.0002	0.0005	-0.0007	0.0009	-0.0013	0.0003	0.0002	0.0001
71:05:00.000	-0.0011	0.0013	-0.0006	-0.0007	0	-0.0002	0.0005	-0.0002	0.0007	0	0.0001	-0.0001	-0.0015	0.0005	0.0002	-0.0003
71:10:00.000	-0.001	0.0014	-0.0005	0	-0.0008	0.0001	-0.0002	-0.0006	0.0004	-0.0001	-0.0004	-0.0003	-0.0016	-0.0002	0.0007	-0.0006
71:15:00.000	-0.0012	0.0009	-0.0005	-0.0005	0.0003	0.0004	0.0002	-0.0001	0.0004	0.0001	-0.0002	0.0004	-0.0018	-0.0004	0.0002	-0.0008
71:20:00.000	-0.001	0.0016	-0.0003	0.0006	0.0004	0.0001	0.0002	-0.0005	0.0004	0.0002	0	0.0002	-0.0008	0.0008	0.0005	-0.0003
71:25:00.000	-0.0009	0.001	-0.0008	-0.0002	0.0004	0.0003	0.0002	-0.0001	0.0006	-0.0002	-0.0006	0.0004	-0.0015	-0.0003	-0.0002	0.0002
71:30:00.000	-0.001	0.0009	-0.001	0.0003	0.0001	0.0001	0.0005	-0.0002	0.0008	0.0004	-0.0004	0.0001	-0.0015	0.0005	-0.0008	0.0003
71:35:00.000	-0.0013	0.0017	0	0.0005	0.0002	0.0004	0.0002	-0.0002	0.0012	0.0002	-0.0001	0.0006	-0.0012	0.0004	0.0004	0.0003

## Sheet: SupFig1b
Time	No primer				1mer				1.5mer				2mer				3mer				4mer
0:00:00	0.0422	0.0382	0.0393	0.0382	0.0368	0.0373	0.0377	0.0384	0.039	0.0395	0.0413	0.0405	0.0374	0.0379	0.0387	0.0394	0.0381	0.0382	0.0413	0.0398	0.0397	0.0401	0.0372	0.0386
0:00:22	0.0409	0.037	0.0382	0.0377	0.0362	0.037	0.0373	0.0381	0.0394	0.0389	0.044	0.0393	0.037	0.0367	0.0378	0.0388	0.0383	0.0372	0.0411	0.0389	0.0444	0.0391	0.0381	0.0399
0:00:48	0.041	0.0372	0.0376	0.0374	0.0373	0.0376	0.0376	0.038	0.0396	0.0391	0.0573	0.0403	0.0367	0.0371	0.0383	0.039	0.0398	0.0384	0.0428	0.0401	0.0404	0.04	0.038	0.0404
0:01:14	0.0422	0.0381	0.0387	0.0382	0.0368	0.0378	0.038	0.0387	0.0388	0.0394	0.0534	0.0406	0.0375	0.0371	0.0387	0.0397	0.0398	0.0379	0.0426	0.0393	0.042	0.0414	0.038	0.0395
0:01:39	0.0421	0.0377	0.0381	0.0376	0.0364	0.0368	0.0373	0.0381	0.0385	0.0382	0.042	0.0392	0.0364	0.0372	0.0384	0.0383	0.0397	0.0372	0.0434	0.0398	0.0424	0.0425	0.038	0.0405
0:02:05	0.0417	0.0376	0.0388	0.0383	0.0377	0.038	0.0384	0.039	0.0393	0.0387	0.0393	0.0405	0.0369	0.0373	0.039	0.0392	0.0413	0.0378	0.0449	0.0401	0.0457	0.0456	0.0401	0.0418
0:02:29	0.0405	0.0371	0.0375	0.037	0.0365	0.0371	0.0374	0.0405	0.0384	0.039	0.0392	0.0401	0.0364	0.0375	0.0384	0.0391	0.042	0.0382	0.0452	0.0396	0.0494	0.048	0.0411	0.043
0:02:54	0.0414	0.0386	0.0382	0.0375	0.0374	0.0371	0.0379	0.0382	0.0399	0.0394	0.0398	0.0406	0.0368	0.038	0.0394	0.04	0.0442	0.0389	0.048	0.0406	0.0541	0.0511	0.0437	0.0461
0:03:19	0.0412	0.0373	0.038	0.0373	0.0368	0.0372	0.0374	0.0373	0.0395	0.0386	0.0388	0.0404	0.0368	0.0373	0.038	0.0392	0.0467	0.0398	0.0491	0.0411	0.0562	0.0564	0.0483	0.0506
0:03:44	0.0422	0.0379	0.0386	0.0378	0.0365	0.0374	0.0379	0.0385	0.0389	0.039	0.0392	0.0403	0.0366	0.0369	0.0383	0.0397	0.049	0.0428	0.0523	0.0459	0.0618	0.0623	0.0546	0.0577
0:04:09	0.0414	0.0376	0.0381	0.0381	0.0371	0.0381	0.038	0.0381	0.0393	0.0392	0.0393	0.0411	0.0372	0.0376	0.0388	0.0395	0.0539	0.0466	0.0561	0.0475	0.0686	0.0696	0.0625	0.0658
0:04:34	0.0418	0.0375	0.038	0.0377	0.0374	0.0376	0.0376	0.0379	0.0391	0.0392	0.0397	0.0404	0.0375	0.0373	0.0388	0.0393	0.0574	0.0505	0.0605	0.0526	0.0763	0.0774	0.0708	0.0745
0:04:59	0.0415	0.0371	0.0377	0.0373	0.0368	0.0367	0.0375	0.0377	0.0387	0.0388	0.0388	0.0396	0.0416	0.0374	0.0383	0.0391	0.0624	0.0566	0.0657	0.0581	0.0837	0.0849	0.0796	0.0842
0:05:24	0.0411	0.0378	0.0378	0.0372	0.0372	0.0371	0.0376	0.0377	0.0392	0.0392	0.0392	0.0406	0.0406	0.0373	0.0385	0.0392	0.0697	0.0647	0.073	0.0661	0.0927	0.0942	0.0894	0.094
0:05:49	0.0412	0.0378	0.0385	0.0379	0.0373	0.0376	0.0382	0.0381	0.0394	0.0395	0.0399	0.0411	0.0402	0.0385	0.0394	0.0402	0.0768	0.0727	0.0791	0.0739	0.1067	0.1023	0.0992	0.1038
0:06:14	0.0412	0.0379	0.038	0.0378	0.037	0.0372	0.0376	0.038	0.0388	0.0388	0.0384	0.0399	0.0445	0.0383	0.0389	0.0397	0.0827	0.0804	0.086	0.082	0.1089	0.1099	0.1072	0.1128
0:06:39	0.0417	0.0384	0.0385	0.0375	0.0374	0.0376	0.0382	0.0382	0.0394	0.0391	0.0395	0.04	0.043	0.0399	0.0413	0.0418	0.0903	0.0896	0.0938	0.091	0.1181	0.1194	0.1187	0.1218
0:07:04	0.0416	0.0381	0.0381	0.0375	0.0375	0.0376	0.0378	0.0378	0.0389	0.0387	0.039	0.0404	0.0445	0.0402	0.0418	0.0431	0.0979	0.0982	0.1017	0.1032	0.1259	0.1266	0.1261	0.1309
0:07:29	0.0409	0.0383	0.0386	0.0379	0.0374	0.0373	0.038	0.0391	0.0396	0.0392	0.0399	0.0407	0.0476	0.0427	0.0435	0.0445	0.1054	0.107	0.1087	0.1089	0.1335	0.1348	0.1352	0.1396
0:07:54	0.0415	0.0377	0.0381	0.038	0.0374	0.0375	0.038	0.0374	0.0401	0.0401	0.0406	0.0414	0.05	0.0444	0.0466	0.0476	0.1126	0.1145	0.1166	0.1172	0.1404	0.1417	0.1425	0.1473
0:08:19	0.0414	0.0382	0.0386	0.0383	0.038	0.0378	0.0386	0.0384	0.0416	0.0414	0.0422	0.0428	0.0543	0.0477	0.0497	0.0504	0.1215	0.1247	0.1249	0.1273	0.1496	0.1505	0.1526	0.1557
0:08:44	0.0421	0.0384	0.039	0.0381	0.038	0.0379	0.0382	0.0383	0.0422	0.0422	0.0426	0.043	0.0581	0.0504	0.052	0.0531	0.1281	0.1329	0.1318	0.1352	0.1549	0.1565	0.1576	0.1624
0:09:09	0.0418	0.0378	0.038	0.0378	0.0385	0.0372	0.0378	0.0379	0.0431	0.0432	0.0441	0.0444	0.0611	0.0531	0.0546	0.0559	0.1346	0.1399	0.1392	0.1429	0.1606	0.1614	0.1643	0.1709
0:09:34	0.0414	0.038	0.0387	0.0376	0.0379	0.0379	0.0376	0.0379	0.0452	0.0451	0.0458	0.0466	0.0653	0.0568	0.059	0.0602	0.1425	0.1523	0.1462	0.151	0.1685	0.1683	0.1712	0.1776
0:09:59	0.043	0.0411	0.0387	0.0381	0.038	0.0374	0.0383	0.0385	0.0477	0.0476	0.0486	0.0488	0.0693	0.0606	0.0626	0.0641	0.1488	0.1585	0.1523	0.1593	0.1749	0.175	0.1789	0.1829
0:10:24	0.0424	0.0382	0.0386	0.0379	0.0378	0.0372	0.0382	0.0377	0.0502	0.0503	0.0511	0.0511	0.0735	0.0649	0.0671	0.0682	0.1565	0.1656	0.1603	0.1667	0.1802	0.1815	0.1851	0.1896
0:10:49	0.0427	0.038	0.039	0.0382	0.0384	0.038	0.0388	0.04	0.0524	0.0527	0.0539	0.0542	0.0782	0.069	0.0713	0.0727	0.1626	0.1707	0.1656	0.1734	0.1874	0.1863	0.1901	0.1961
0:11:14	0.0412	0.0375	0.038	0.0377	0.038	0.0375	0.0384	0.038	0.0548	0.0551	0.0559	0.0557	0.0816	0.0716	0.0744	0.0758	0.1688	0.1766	0.1713	0.1812	0.192	0.1964	0.1958	0.2002
0:11:39	0.043	0.0378	0.0387	0.038	0.0379	0.0377	0.0381	0.0384	0.0576	0.0577	0.0592	0.0588	0.0856	0.076	0.0782	0.0795	0.1748	0.1848	0.1789	0.1862	0.1963	0.1966	0.2013	0.2059
0:12:04	0.0432	0.0381	0.0389	0.0374	0.0385	0.0377	0.0387	0.0385	0.0611	0.0614	0.0632	0.0624	0.0912	0.0812	0.0836	0.085	0.1804	0.1914	0.186	0.1941	0.2083	0.202	0.2081	0.2103
0:12:29	0.0416	0.0404	0.0386	0.038	0.0368	0.0375	0.0382	0.0382	0.0634	0.0632	0.0669	0.065	0.0961	0.0842	0.0863	0.0878	0.1864	0.1953	0.1894	0.1985	0.2058	0.205	0.2098	0.2169
0:12:54	0.0424	0.038	0.0396	0.0376	0.0375	0.0378	0.0378	0.0377	0.0672	0.0675	0.0701	0.0685	0.0987	0.0881	0.0916	0.093	0.1935	0.2027	0.1953	0.2077	0.2114	0.2114	0.215	0.2194
0:13:19	0.0414	0.0386	0.0387	0.0376	0.0379	0.0376	0.0379	0.0381	0.07	0.0705	0.0741	0.0706	0.1024	0.0914	0.0941	0.096	0.1982	0.2121	0.2011	0.2137	0.2154	0.2182	0.2231	0.2266
0:13:44	0.0412	0.0379	0.038	0.0379	0.0376	0.0372	0.0381	0.0383	0.0738	0.0736	0.0764	0.075	0.1078	0.0965	0.0994	0.1008	0.2032	0.2137	0.206	0.2172	0.22	0.2239	0.2239	0.229
0:14:10	0.0415	0.0382	0.0382	0.038	0.0377	0.0385	0.0386	0.0382	0.0773	0.0771	0.0791	0.0782	0.1111	0.1007	0.1038	0.1044	0.2076	0.2184	0.2108	0.2227	0.2256	0.2261	0.231	0.2322
0:14:34	0.0412	0.0383	0.0403	0.0379	0.0379	0.0377	0.038	0.0403	0.0806	0.0797	0.0826	0.0821	0.1161	0.1054	0.1084	0.1096	0.2113	0.2223	0.2142	0.2235	0.2282	0.2255	0.2318	0.2336
0:14:59	0.0415	0.0381	0.0388	0.0377	0.0383	0.0377	0.0381	0.0382	0.0838	0.0839	0.0869	0.0844	0.1218	0.1081	0.1114	0.1122	0.2153	0.2276	0.219	0.2316	0.2307	0.2343	0.2365	0.2375
0:15:25	0.0415	0.0379	0.0386	0.0379	0.0374	0.0376	0.0378	0.0383	0.0866	0.0867	0.0906	0.089	0.124	0.1122	0.1165	0.1164	0.2197	0.231	0.2234	0.2354	0.2381	0.2353	0.2402	0.246
0:15:49	0.0423	0.0386	0.0387	0.0385	0.0391	0.0383	0.0387	0.0391	0.0917	0.0915	0.0941	0.0922	0.1284	0.1183	0.12	0.1213	0.2228	0.2392	0.2291	0.2388	0.2401	0.2383	0.2446	0.2467
0:16:14	0.0417	0.0387	0.0398	0.038	0.0392	0.0383	0.0388	0.0384	0.0943	0.0946	0.0977	0.0968	0.1327	0.122	0.1247	0.1258	0.2279	0.2424	0.2303	0.2404	0.2444	0.2428	0.2497	0.2509
0:16:39	0.0414	0.04	0.0399	0.0382	0.0388	0.0386	0.039	0.0389	0.0979	0.0982	0.1026	0.0999	0.1361	0.125	0.1274	0.1297	0.2334	0.2457	0.2348	0.2465	0.2466	0.2443	0.2527	0.2566
0:17:04	0.0422	0.0402	0.0399	0.0387	0.0388	0.0381	0.0389	0.0393	0.1019	0.1023	0.105	0.1028	0.1405	0.1287	0.1319	0.1329	0.2379	0.2479	0.2394	0.2497	0.2527	0.2485	0.2538	0.2582
0:17:29	0.0422	0.0398	0.0414	0.04	0.0388	0.0398	0.04	0.0428	0.1044	0.1052	0.1089	0.1068	0.1444	0.1325	0.1352	0.1376	0.2429	0.2536	0.2422	0.2546	0.2557	0.2517	0.2614	0.2639
0:17:55	0.0426	0.0403	0.0413	0.0399	0.0394	0.0389	0.0399	0.0402	0.1083	0.1081	0.1118	0.1096	0.1481	0.1361	0.1385	0.1399	0.2459	0.2563	0.2463	0.2586	0.2572	0.2541	0.2635	0.2666
0:18:19	0.0438	0.0415	0.042	0.0411	0.04	0.0396	0.0411	0.0414	0.1122	0.1122	0.1164	0.1139	0.1509	0.1399	0.1438	0.1449	0.2465	0.2575	0.2478	0.2596	0.2624	0.2584	0.2681	0.2669
0:18:44	0.0466	0.0432	0.0443	0.0427	0.0414	0.0414	0.0429	0.0451	0.1162	0.1156	0.1204	0.1176	0.1555	0.1442	0.1481	0.1491	0.2506	0.2616	0.2499	0.2631	0.2603	0.2593	0.2658	0.27
0:19:09	0.0456	0.0436	0.0444	0.0431	0.0413	0.042	0.0435	0.0441	0.1183	0.1192	0.1235	0.121	0.1585	0.1473	0.1509	0.1526	0.2517	0.2639	0.2564	0.2672	0.2634	0.2606	0.2698	0.2725
0:19:34	0.047	0.0456	0.0481	0.0454	0.0431	0.0446	0.045	0.0455	0.1225	0.1237	0.1276	0.1252	0.1643	0.1517	0.1532	0.1561	0.2581	0.2682	0.2584	0.2707	0.2706	0.2678	0.2728	0.2758
0:19:59	0.0483	0.0468	0.0488	0.0473	0.0444	0.0448	0.0471	0.0473	0.126	0.1255	0.1295	0.127	0.1659	0.1544	0.1571	0.1592	0.2612	0.2697	0.2612	0.2734	0.2726	0.2686	0.2765	0.2774
0:20:24	0.0495	0.0493	0.0506	0.0491	0.0452	0.0474	0.0484	0.0493	0.1287	0.1283	0.1319	0.13	0.17	0.1588	0.1616	0.1623	0.2639	0.276	0.2662	0.2762	0.2742	0.2718	0.2821	0.2835
0:20:49	0.0515	0.0515	0.0547	0.0514	0.048	0.0479	0.0503	0.0509	0.1322	0.1332	0.1369	0.1335	0.1729	0.162	0.1639	0.1655	0.2624	0.2745	0.2645	0.2754	0.2731	0.2707	0.2775	0.2815
0:21:15	0.0549	0.0531	0.056	0.0541	0.0498	0.0505	0.053	0.0538	0.1362	0.1363	0.1402	0.1369	0.1756	0.1652	0.1693	0.1699	0.2664	0.277	0.2671	0.2787	0.2786	0.2782	0.2823	0.2863
0:21:39	0.0566	0.0561	0.0589	0.0565	0.0518	0.0527	0.0551	0.0586	0.14	0.1401	0.1443	0.1425	0.1823	0.1711	0.1737	0.1746	0.2729	0.2833	0.2763	0.2882	0.2815	0.2799	0.2896	0.2946
0:22:04	0.0589	0.0586	0.0616	0.0594	0.0542	0.0546	0.0579	0.0585	0.1433	0.1415	0.147	0.1442	0.1849	0.172	0.1749	0.1771	0.2735	0.2851	0.2766	0.2886	0.2844	0.2826	0.2914	0.2906
0:22:29	0.0601	0.0611	0.0642	0.0619	0.0569	0.0576	0.0606	0.0616	0.145	0.1443	0.1494	0.1473	0.186	0.1747	0.1767	0.1785	0.2711	0.2853	0.2742	0.2847	0.2808	0.2769	0.2874	0.2909
0:22:54	0.0621	0.0633	0.067	0.065	0.0586	0.0606	0.0626	0.0654	0.1482	0.1485	0.1533	0.1503	0.1906	0.1785	0.1804	0.1816	0.2749	0.288	0.2798	0.2922	0.2883	0.2857	0.2932	0.2958
0:23:19	0.0649	0.0678	0.0702	0.068	0.0623	0.0631	0.0662	0.0673	0.1507	0.1504	0.1565	0.1536	0.1928	0.1822	0.1841	0.1858	0.2797	0.29	0.2811	0.2924	0.288	0.286	0.296	0.2958
0:23:44	0.0678	0.075	0.0736	0.0712	0.0645	0.0652	0.0684	0.0703	0.155	0.1544	0.1589	0.156	0.1983	0.1853	0.1886	0.1913	0.2866	0.293	0.2873	0.2959	0.2924	0.2952	0.3008	0.3018
0:24:09	0.0706	0.0726	0.0773	0.0746	0.0674	0.0688	0.0718	0.0735	0.1577	0.1573	0.1624	0.1596	0.2066	0.1898	0.1912	0.1909	0.2816	0.2906	0.2797	0.2912	0.2895	0.2849	0.2939	0.2971
0:24:34	0.0742	0.0757	0.0806	0.0775	0.0711	0.072	0.0746	0.0768	0.1611	0.1612	0.1653	0.1631	0.2018	0.1922	0.1943	0.1951	0.2848	0.2964	0.2886	0.2994	0.2963	0.2912	0.3014	0.3049
0:25:00	0.0765	0.086	0.085	0.0808	0.074	0.0752	0.0781	0.0826	0.1658	0.1664	0.1714	0.1681	0.2094	0.1972	0.2004	0.2004	0.2872	0.2959	0.2896	0.2994	0.2995	0.2957	0.3037	0.3061
0:25:24	0.0798	0.0832	0.0878	0.0842	0.0767	0.0779	0.082	0.083	0.1675	0.1674	0.1713	0.1686	0.2108	0.1988	0.2009	0.2024	0.2905	0.298	0.2907	0.2999	0.3016	0.296	0.3041	0.3063
0:25:49	0.084	0.087	0.0906	0.0881	0.0799	0.0808	0.0846	0.0869	0.1719	0.1717	0.1776	0.1726	0.2142	0.2024	0.205	0.2078	0.2898	0.3	0.2929	0.3036	0.3013	0.2981	0.308	0.3112
0:26:14	0.0867	0.0883	0.0933	0.0907	0.0838	0.0848	0.0884	0.0899	0.1717	0.1713	0.1763	0.1736	0.2132	0.2022	0.2047	0.2053	0.2892	0.2988	0.2904	0.3005	0.3023	0.2941	0.3029	0.3061
0:26:39	0.0911	0.0935	0.0983	0.0949	0.087	0.0881	0.0918	0.0936	0.1782	0.1777	0.1818	0.1781	0.2195	0.207	0.2115	0.2119	0.295	0.3041	0.2966	0.3077	0.3029	0.299	0.3092	0.3113
0:27:04	0.0923	0.0954	0.1012	0.098	0.09	0.0906	0.0949	0.0963	0.1773	0.1782	0.1827	0.1799	0.2224	0.2111	0.213	0.2148	0.2932	0.3018	0.2913	0.3089	0.3078	0.3033	0.3107	0.3173
0:27:29	0.0958	0.1012	0.1043	0.1019	0.0927	0.0937	0.0975	0.1002	0.1821	0.181	0.1865	0.1832	0.2234	0.2116	0.2136	0.216	0.291	0.3001	0.2923	0.3028	0.303	0.3007	0.3083	0.3148
0:27:54	0.0979	0.1019	0.1073	0.1045	0.0963	0.0976	0.1008	0.1026	0.1825	0.1822	0.1885	0.183	0.2246	0.2127	0.2149	0.2158	0.2894	0.3012	0.2936	0.3022	0.3022	0.2995	0.307	0.3119
0:28:19	0.1022	0.1058	0.1116	0.1086	0.1003	0.1011	0.1051	0.1061	0.1856	0.1849	0.1907	0.1876	0.2273	0.2166	0.221	0.2213	0.2935	0.3044	0.2924	0.3044	0.3049	0.3	0.3096	0.3129
0:28:44	0.1054	0.1106	0.1141	0.1122	0.1028	0.1038	0.1075	0.1103	0.1901	0.1909	0.1956	0.1918	0.2316	0.2192	0.2224	0.2252	0.3028	0.3068	0.3057	0.3164	0.3117	0.3093	0.3229	0.3192
0:29:09	0.1083	0.1119	0.1176	0.1147	0.1057	0.1072	0.1111	0.112	0.191	0.1896	0.1954	0.1919	0.2358	0.2228	0.2242	0.2248	0.296	0.3062	0.2973	0.3082	0.3095	0.3039	0.3139	0.3189
0:29:34	0.1115	0.1157	0.1217	0.1183	0.1097	0.1104	0.1142	0.1161	0.194	0.1937	0.1994	0.1939	0.2369	0.2237	0.2276	0.2271	0.2992	0.3072	0.3005	0.3128	0.3114	0.3096	0.317	0.32
0:29:59	0.1142	0.1189	0.1249	0.1225	0.1127	0.1132	0.1168	0.1198	0.1973	0.1972	0.2021	0.1972	0.2399	0.2298	0.2305	0.23	0.304	0.3127	0.3031	0.3136	0.3184	0.3102	0.32	0.3219
0:30:24	0.1184	0.1233	0.1282	0.1258	0.1156	0.1168	0.1207	0.1228	0.2024	0.2	0.2053	0.203	0.2432	0.2298	0.2333	0.2336	0.3049	0.3142	0.3077	0.3201	0.3133	0.3112	0.3224	0.3268
0:30:49	0.1216	0.1258	0.1314	0.1291	0.1194	0.1211	0.1247	0.1259	0.2025	0.2023	0.2064	0.2012	0.2459	0.2351	0.2376	0.234	0.3049	0.3117	0.3036	0.3162	0.3161	0.3111	0.3222	0.3238
0:31:14	0.1247	0.1299	0.1363	0.1329	0.1229	0.1239	0.1267	0.13	0.2069	0.2073	0.2123	0.2082	0.2489	0.2362	0.2404	0.2406	0.3115	0.3188	0.3155	0.3251	0.3249	0.3191	0.3296	0.3338
0:31:39	0.1267	0.1313	0.1369	0.1342	0.125	0.1261	0.1289	0.131	0.2066	0.2071	0.2107	0.2084	0.2504	0.2386	0.2391	0.2403	0.3093	0.3187	0.3072	0.3152	0.3208	0.3153	0.3266	0.3277
0:32:04	0.1309	0.1358	0.1419	0.1389	0.1287	0.1304	0.1341	0.1353	0.2102	0.2096	0.2133	0.2091	0.2526	0.2417	0.2423	0.2423	0.308	0.3139	0.3082	0.3209	0.3211	0.317	0.3272	0.3262
0:32:30	0.1332	0.1396	0.1446	0.1424	0.1326	0.1335	0.1371	0.1398	0.2135	0.2132	0.2206	0.2146	0.2561	0.2436	0.246	0.2465	0.3148	0.317	0.3135	0.3221	0.3262	0.3216	0.329	0.3315
0:32:54	0.1363	0.1402	0.1469	0.1447	0.1339	0.1352	0.139	0.1442	0.2115	0.2115	0.2171	0.211	0.256	0.2433	0.2437	0.2419	0.3074	0.318	0.306	0.3128	0.3222	0.3188	0.3273	0.328
0:33:19	0.139	0.1439	0.15	0.1483	0.1383	0.1378	0.1422	0.1443	0.2168	0.2168	0.2223	0.2176	0.2567	0.2463	0.2484	0.2484	0.3117	0.3163	0.3116	0.3234	0.3183	0.3191	0.3293	0.331
0:33:44	0.144	0.1516	0.1565	0.1534	0.1405	0.1436	0.1464	0.1496	0.2208	0.2206	0.2238	0.2194	0.2639	0.2528	0.2537	0.2514	0.3117	0.3178	0.3148	0.3192	0.3264	0.3198	0.333	0.3323
0:34:09	0.1469	0.1523	0.1577	0.1555	0.146	0.1473	0.1512	0.1525	0.2234	0.224	0.2318	0.2264	0.2735	0.2576	0.2592	0.2564	0.3162	0.3249	0.3164	0.3257	0.3305	0.33	0.337	0.3386
0:34:34	0.149	0.155	0.1618	0.1591	0.1463	0.1496	0.1511	0.1544	0.2231	0.222	0.2268	0.222	0.2633	0.2531	0.2558	0.2548	0.3126	0.3215	0.3123	0.3222	0.3271	0.322	0.3322	0.3314
0:34:59	0.1521	0.1585	0.1647	0.1623	0.1532	0.153	0.1564	0.1569	0.2258	0.2248	0.2291	0.2246	0.2699	0.2547	0.2579	0.2568	0.3161	0.3246	0.312	0.3193	0.3322	0.3275	0.334	0.3343
0:35:24	0.1564	0.1634	0.1671	0.1631	0.1527	0.1542	0.1584	0.1582	0.2298	0.228	0.2328	0.2262	0.2658	0.2584	0.2572	0.2561	0.3124	0.3234	0.3154	0.3231	0.3296	0.3256	0.3404	0.339
0:35:50	0.1578	0.1635	0.1692	0.1671	0.1574	0.1581	0.1609	0.1633	0.2301	0.2303	0.2315	0.2284	0.2676	0.257	0.2601	0.2585	0.3121	0.3207	0.3116	0.3201	0.329	0.3227	0.3319	0.3318
0:36:14	0.1617	0.1689	0.174	0.1701	0.1623	0.1597	0.1649	0.166	0.234	0.2344	0.238	0.236	0.2802	0.2632	0.2646	0.263	0.3256	0.3299	0.3268	0.3353	0.3343	0.3335	0.344	0.3461
0:36:39	0.1651	0.1694	0.1767	0.1736	0.1636	0.1638	0.1667	0.1687	0.234	0.2346	0.2376	0.2318	0.2714	0.2639	0.2629	0.2615	0.3158	0.3252	0.3172	0.3231	0.3277	0.3244	0.3384	0.3379
0:37:04	0.169	0.1767	0.1838	0.1794	0.1682	0.1686	0.1727	0.1741	0.2399	0.2386	0.2435	0.2378	0.2797	0.2659	0.2709	0.2696	0.3212	0.3333	0.3223	0.3332	0.3349	0.3333	0.344	0.3458
0:37:29	0.1692	0.1762	0.1839	0.1805	0.1681	0.1716	0.1726	0.1753	0.24	0.24	0.2451	0.237	0.2832	0.2681	0.2697	0.2667	0.3182	0.331	0.3167	0.3266	0.334	0.332	0.3401	0.3419
0:37:54	0.1717	0.1767	0.1843	0.1821	0.1719	0.1717	0.1771	0.1766	0.241	0.2386	0.2426	0.2402	0.2806	0.2683	0.2711	0.2686	0.3198	0.3276	0.3168	0.3285	0.3334	0.3313	0.3404	0.3435
0:38:19	0.1761	0.1825	0.1897	0.1871	0.1731	0.1774	0.1793	0.1806	0.2472	0.2455	0.2502	0.2474	0.2868	0.2722	0.2732	0.2718	0.3253	0.3316	0.3234	0.3336	0.3428	0.3383	0.3459	0.3464
0:38:44	0.1803	0.1871	0.192	0.1891	0.1792	0.1776	0.1812	0.1842	0.2465	0.2469	0.2513	0.247	0.291	0.2776	0.2774	0.2776	0.3266	0.3376	0.3273	0.3316	0.3425	0.3332	0.3462	0.3472
0:39:09	0.1861	0.1922	0.1991	0.1962	0.1843	0.185	0.1904	0.1904	0.2469	0.2472	0.2512	0.249	0.288	0.2799	0.28	0.2776	0.3195	0.331	0.3239	0.33	0.3376	0.3337	0.345	0.3462
0:39:35	0.1849	0.1931	0.1974	0.1931	0.1858	0.1848	0.1868	0.1891	0.2498	0.2476	0.253	0.2476	0.292	0.2787	0.2781	0.2767	0.323	0.3336	0.3224	0.3308	0.3439	0.3352	0.3461	0.3476
0:40:00	0.1871	0.192	0.1978	0.1953	0.1849	0.1869	0.1884	0.1896	0.2479	0.2467	0.2505	0.2454	0.2888	0.2762	0.2766	0.2757	0.3167	0.3249	0.3151	0.3277	0.3362	0.3325	0.3432	0.3393
0:40:25	0.1876	0.1945	0.1983	0.1977	0.1878	0.1888	0.1909	0.1916	0.2486	0.2478	0.2533	0.2456	0.2877	0.2783	0.2785	0.2747	0.3159	0.3311	0.3182	0.3239	0.336	0.3302	0.3424	0.3428
0:40:50	0.1951	0.203	0.2085	0.2034	0.1945	0.1962	0.1981	0.1991	0.2621	0.2571	0.2635	0.258	0.2973	0.2827	0.2857	0.2858	0.33	0.3341	0.3275	0.3348	0.3455	0.3375	0.3508	0.3558
0:41:14	0.1991	0.2052	0.211	0.2094	0.196	0.199	0.202	0.2008	0.26	0.2579	0.2629	0.2561	0.2971	0.2885	0.2876	0.2831	0.3308	0.3322	0.3219	0.3304	0.3484	0.344	0.3498	0.3502
0:41:39	0.2001	0.2042	0.2072	0.2038	0.1989	0.1998	0.202	0.2013	0.2593	0.2562	0.2612	0.2547	0.3017	0.2876	0.2878	0.2835	0.3257	0.3326	0.3209	0.3267	0.3474	0.3426	0.3502	0.3481
0:42:04	0.1991	0.205	0.2097	0.2094	0.1997	0.2007	0.2007	0.2024	0.256	0.2518	0.2583	0.2523	0.2942	0.2807	0.2819	0.2777	0.3154	0.3272	0.3136	0.322	0.3356	0.3294	0.3438	0.3417
0:42:29	0.2034	0.2072	0.2148	0.2141	0.2008	0.2024	0.2077	0.2093	0.259	0.2587	0.2622	0.2597	0.2967	0.2876	0.2916	0.2867	0.3249	0.3303	0.3276	0.3333	0.3426	0.3428	0.35	0.3529
0:42:54	0.2057	0.2092	0.2161	0.2146	0.2052	0.206	0.2074	0.2075	0.2614	0.2602	0.2626	0.259	0.3017	0.288	0.2888	0.2854	0.3222	0.3324	0.3235	0.3252	0.3409	0.3337	0.3491	0.35
0:43:19	0.2069	0.2144	0.2195	0.2183	0.2097	0.2113	0.2127	0.2147	0.2637	0.2599	0.265	0.2625	0.3023	0.2909	0.2894	0.2871	0.3254	0.3309	0.3242	0.3265	0.3403	0.3379	0.3471	0.3476
0:43:44	0.2152	0.2211	0.2273	0.2226	0.2138	0.2163	0.2199	0.2189	0.272	0.2702	0.273	0.2648	0.3104	0.2963	0.2984	0.2938	0.3377	0.3411	0.3309	0.3367	0.3558	0.3463	0.3575	0.3548
0:44:09	0.211	0.216	0.2219	0.2195	0.2125	0.2128	0.2133	0.2138	0.2647	0.263	0.2668	0.2591	0.3026	0.2885	0.2906	0.2888	0.3235	0.3331	0.3186	0.3258	0.3479	0.3412	0.3494	0.3484
0:44:35	0.2152	0.2174	0.2243	0.2232	0.2148	0.2158	0.2164	0.2167	0.2646	0.2672	0.2691	0.2634	0.3055	0.2933	0.2932	0.2909	0.3284	0.3364	0.3244	0.3304	0.3464	0.3452	0.354	0.3515
0:44:59	0.2165	0.2271	0.2282	0.224	0.2183	0.2182	0.2184	0.2195	0.2639	0.264	0.2682	0.2632	0.3005	0.2911	0.2913	0.2892	0.3215	0.3284	0.3182	0.3256	0.3422	0.3396	0.3465	0.35
0:45:24	0.2194	0.2242	0.2291	0.2244	0.2185	0.2187	0.2209	0.2203	0.2704	0.269	0.2712	0.2636	0.3056	0.2946	0.2944	0.2878	0.3216	0.3257	0.3166	0.3243	0.3426	0.337	0.3502	0.3506
0:45:49	0.2226	0.2254	0.229	0.2284	0.2226	0.2228	0.2211	0.2208	0.2676	0.2691	0.2711	0.2667	0.308	0.296	0.2956	0.2917	0.3203	0.334	0.316	0.3248	0.3451	0.3415	0.3494	0.3515
0:46:14	0.2206	0.2267	0.2345	0.2309	0.2239	0.2248	0.2243	0.2231	0.2701	0.2678	0.2701	0.2664	0.3054	0.2946	0.2948	0.2912	0.3228	0.3308	0.3203	0.3251	0.3431	0.3393	0.3523	0.3505
0:46:39	0.2212	0.2263	0.2349	0.2286	0.2263	0.2245	0.2278	0.2295	0.2708	0.2697	0.2744	0.2679	0.3101	0.2984	0.2974	0.2984	0.3204	0.3346	0.3221	0.33	0.3483	0.3463	0.3554	0.3568
0:47:04	0.2293	0.2316	0.2375	0.2367	0.228	0.2286	0.2299	0.2295	0.2748	0.2732	0.2809	0.2755	0.3082	0.2988	0.299	0.3004	0.3219	0.3279	0.3255	0.3297	0.3454	0.3464	0.352	0.3559
0:47:29	0.2237	0.2285	0.2361	0.2303	0.2269	0.2273	0.2291	0.2259	0.2679	0.2674	0.2715	0.2652	0.3046	0.2931	0.2943	0.2903	0.3141	0.3217	0.3138	0.3226	0.3408	0.3406	0.3498	0.349
0:47:54	0.2298	0.2339	0.2382	0.239	0.2305	0.2295	0.2304	0.232	0.2744	0.2743	0.273	0.2677	0.3061	0.2967	0.2966	0.2923	0.3203	0.3224	0.3166	0.324	0.3445	0.3384	0.3502	0.348
0:48:19	0.2349	0.2397	0.2431	0.2419	0.2323	0.2318	0.2335	0.2349	0.2774	0.2752	0.2783	0.2713	0.311	0.3013	0.3028	0.294	0.3224	0.3312	0.3242	0.3276	0.3472	0.3389	0.3521	0.351
0:48:44	0.2322	0.2412	0.2449	0.2397	0.234	0.2315	0.2341	0.2334	0.2798	0.2765	0.2796	0.2725	0.3125	0.3002	0.2994	0.2961	0.3248	0.3337	0.3235	0.3267	0.3504	0.3448	0.351	0.3533
0:49:09	0.2427	0.2431	0.2507	0.2479	0.2387	0.2393	0.2431	0.2418	0.2797	0.2782	0.2789	0.2727	0.3174	0.3022	0.3049	0.2988	0.3252	0.3333	0.3211	0.3305	0.3458	0.3434	0.3554	0.3551
0:49:34	0.2365	0.2428	0.2504	0.2448	0.2397	0.2399	0.242	0.2397	0.2794	0.2764	0.2817	0.2721	0.3145	0.3034	0.3031	0.2988	0.325	0.3312	0.3184	0.3267	0.354	0.3452	0.3559	0.3546
0:49:59	0.2381	0.2405	0.2472	0.2449	0.2408	0.2411	0.2419	0.2382	0.277	0.275	0.2799	0.2745	0.3089	0.3014	0.3012	0.2982	0.32	0.3292	0.3189	0.3249	0.3478	0.3388	0.3528	0.3504
0:50:24	0.2473	0.254	0.2556	0.2478	0.2489	0.2475	0.2484	0.2455	0.281	0.2788	0.282	0.275	0.3169	0.3069	0.3021	0.2998	0.325	0.331	0.3154	0.3244	0.3485	0.3472	0.3523	0.3538
0:50:50	0.244	0.2454	0.254	0.2478	0.2482	0.2455	0.2522	0.2498	0.2831	0.2827	0.2858	0.2794	0.3186	0.3116	0.3086	0.3038	0.3228	0.3248	0.3194	0.3279	0.3516	0.3454	0.3544	0.3538
0:51:14	0.2494	0.2526	0.2567	0.2491	0.2485	0.2496	0.2511	0.2496	0.2891	0.2886	0.2903	0.284	0.3208	0.3104	0.3124	0.3073	0.3267	0.3282	0.3243	0.331	0.3535	0.3518	0.3596	0.3604
0:51:40	0.2472	0.2535	0.259	0.2552	0.2496	0.2493	0.2507	0.2492	0.2838	0.2824	0.2848	0.282	0.3193	0.3084	0.311	0.3053	0.3248	0.3274	0.3243	0.3298	0.3481	0.3426	0.3553	0.356
0:52:04	0.252	0.255	0.2606	0.2604	0.2513	0.2538	0.2559	0.2536	0.2939	0.2892	0.2906	0.289	0.327	0.3163	0.3182	0.311	0.3359	0.332	0.3328	0.3345	0.3541	0.3515	0.3609	0.3607
0:52:29	0.2484	0.2534	0.259	0.2539	0.2536	0.2506	0.2514	0.2511	0.2873	0.2829	0.2891	0.2829	0.317	0.3092	0.309	0.3033	0.3187	0.3224	0.3135	0.3212	0.3442	0.3398	0.3516	0.3502
0:52:54	0.256	0.2604	0.2643	0.2581	0.2589	0.2594	0.2597	0.2576	0.2932	0.2905	0.2913	0.2858	0.3263	0.3161	0.3155	0.3099	0.3291	0.3287	0.3235	0.3293	0.3551	0.348	0.3582	0.3564
0:53:19	0.2533	0.2572	0.2609	0.2566	0.2507	0.2528	0.2524	0.2529	0.2854	0.283	0.2898	0.2804	0.3203	0.3097	0.3083	0.3008	0.3195	0.3275	0.3183	0.3235	0.3436	0.3436	0.354	0.3532
0:53:44	0.2585	0.2606	0.2661	0.2662	0.2607	0.2591	0.2597	0.2594	0.2959	0.2907	0.2909	0.2876	0.3266	0.3169	0.3146	0.3083	0.3238	0.3313	0.325	0.3295	0.3549	0.3549	0.3624	0.3601
0:54:09	0.2586	0.2637	0.2656	0.2639	0.2681	0.2624	0.2575	0.2551	0.2918	0.29	0.2919	0.2841	0.327	0.3125	0.3144	0.3059	0.3193	0.3256	0.3215	0.3269	0.3529	0.3437	0.3542	0.3523
0:54:34	0.2581	0.2591	0.2644	0.2624	0.2563	0.2567	0.2582	0.2574	0.2889	0.2872	0.2929	0.2837	0.3265	0.3097	0.3086	0.3062	0.3183	0.3268	0.3193	0.3226	0.3459	0.3483	0.3558	0.3528
0:54:59	0.2673	0.2708	0.2763	0.2723	0.2669	0.2662	0.2649	0.2635	0.2974	0.2962	0.3004	0.2954	0.3301	0.3193	0.3201	0.3154	0.3269	0.3361	0.3271	0.3366	0.3546	0.3504	0.3596	0.3627
0:55:24	0.2603	0.264	0.2695	0.2651	0.2618	0.2613	0.2611	0.259	0.2913	0.2883	0.2913	0.2869	0.3265	0.3139	0.3117	0.3066	0.3196	0.3278	0.3159	0.3239	0.3503	0.3473	0.354	0.3552
0:55:49	0.2632	0.2644	0.2693	0.2669	0.2644	0.265	0.2659	0.2609	0.2938	0.29	0.2956	0.2895	0.3259	0.3173	0.3153	0.309	0.3227	0.332	0.3221	0.3254	0.351	0.3532	0.3616	0.3591
0:56:14	0.2659	0.2691	0.2735	0.2678	0.2713	0.2688	0.2693	0.2668	0.2935	0.2911	0.2944	0.2867	0.3252	0.314	0.3174	0.3113	0.3173	0.323	0.3146	0.3221	0.3477	0.3441	0.353	0.3528
0:56:39	0.2681	0.2705	0.2729	0.2724	0.2675	0.2681	0.2637	0.263	0.2944	0.2919	0.2957	0.288	0.3277	0.3168	0.3153	0.3088	0.3229	0.3277	0.326	0.3301	0.3549	0.3481	0.3599	0.355
0:57:04	0.2738	0.2776	0.2754	0.2774	0.2747	0.2726	0.2724	0.269	0.3013	0.2976	0.2981	0.2922	0.3325	0.3184	0.3182	0.3107	0.3196	0.3232	0.3175	0.3246	0.3536	0.3449	0.3563	0.3573
0:57:29	0.277	0.2783	0.2836	0.2801	0.2759	0.276	0.2733	0.2699	0.3001	0.3005	0.2993	0.2918	0.3311	0.3177	0.3204	0.3143	0.3206	0.3301	0.3214	0.3306	0.3534	0.347	0.3576	0.3601
0:57:54	0.2707	0.2751	0.2777	0.2771	0.2734	0.2706	0.2702	0.2702	0.2996	0.2966	0.3001	0.2937	0.3344	0.3219	0.3224	0.3154	0.3284	0.3307	0.3248	0.3269	0.3559	0.3524	0.3661	0.3599
0:58:19	0.2719	0.2764	0.2828	0.2814	0.2764	0.2751	0.2766	0.271	0.2999	0.3007	0.3066	0.2939	0.3355	0.321	0.3212	0.3125	0.3255	0.3254	0.3189	0.3254	0.3555	0.3518	0.3626	0.3604
0:58:44	0.2695	0.2686	0.2752	0.2732	0.2695	0.2733	0.2706	0.2674	0.2969	0.2951	0.2987	0.2884	0.3254	0.3167	0.3176	0.3095	0.313	0.327	0.3158	0.3175	0.3494	0.3442	0.3528	0.3561
0:59:10	0.2684	0.2695	0.2734	0.2735	0.2714	0.272	0.2696	0.2661	0.2962	0.2936	0.2941	0.2881	0.326	0.3161	0.3145	0.3086	0.3158	0.3244	0.3128	0.3169	0.3536	0.347	0.3557	0.3519
0:59:34	0.2684	0.2709	0.2752	0.2754	0.271	0.2699	0.2716	0.2682	0.2915	0.2925	0.2951	0.2882	0.3262	0.3166	0.3121	0.3124	0.3184	0.319	0.309	0.3161	0.3477	0.3416	0.3496	0.3541
1:00:00	0.2761	0.2796	0.2839	0.2779	0.2772	0.2765	0.2763	0.2731	0.2987	0.2992	0.3018	0.2924	0.3292	0.3175	0.3192	0.3136	0.3159	0.3227	0.3154	0.3194	0.3511	0.3466	0.3552	0.3569
1:00:24	0.2742	0.2758	0.2831	0.2765	0.2759	0.2755	0.2739	0.2714	0.2985	0.3002	0.2989	0.2928	0.3278	0.3166	0.3191	0.3145	0.3145	0.3233	0.3158	0.3279	0.3512	0.3467	0.3567	0.3572
1:00:49	0.2743	0.278	0.2809	0.2769	0.2761	0.2771	0.2742	0.2727	0.2983	0.2969	0.3007	0.2958	0.3295	0.3174	0.3181	0.3136	0.3182	0.3242	0.3175	0.3246	0.3518	0.3495	0.3558	0.3572
1:01:14	0.2911	0.2954	0.2959	0.2887	0.2918	0.2876	0.2833	0.2806	0.3069	0.3021	0.3052	0.2982	0.3322	0.3222	0.3221	0.3179	0.3195	0.3276	0.3186	0.3287	0.3568	0.3497	0.3561	0.361
1:01:39	0.2769	0.2813	0.2841	0.2834	0.2819	0.2788	0.2784	0.2751	0.3016	0.2983	0.3014	0.2933	0.3309	0.3184	0.3189	0.3119	0.3197	0.3232	0.3161	0.3235	0.3512	0.3508	0.3567	0.3538
1:02:04	0.2935	0.2937	0.2957	0.2909	0.2951	0.2932	0.2919	0.288	0.3134	0.3088	0.3083	0.2995	0.3436	0.3291	0.3277	0.3239	0.3245	0.3254	0.3212	0.3234	0.3612	0.3534	0.3605	0.36
1:02:29	0.2875	0.2876	0.2904	0.2888	0.2931	0.2866	0.2835	0.2818	0.3044	0.2992	0.3021	0.2951	0.333	0.3228	0.3201	0.3172	0.3146	0.3254	0.3147	0.3188	0.3476	0.3443	0.354	0.3515
1:02:54	0.285	0.2906	0.2906	0.2838	0.2894	0.284	0.282	0.279	0.302	0.3015	0.3037	0.2978	0.3318	0.3238	0.3233	0.3133	0.3163	0.3234	0.3146	0.3173	0.3524	0.3505	0.3598	0.3557
1:03:19	0.2822	0.2848	0.2865	0.2869	0.2861	0.2844	0.281	0.2772	0.3026	0.3024	0.3023	0.2958	0.3346	0.3244	0.3242	0.3175	0.3178	0.3192	0.3199	0.3232	0.354	0.348	0.3584	0.3609
1:03:44	0.2857	0.283	0.2879	0.287	0.283	0.2795	0.2806	0.2758	0.3015	0.3003	0.3044	0.2956	0.3336	0.3243	0.32	0.3138	0.3185	0.3235	0.3154	0.3199	0.3532	0.3471	0.3577	0.3563
1:04:09	0.2793	0.2828	0.2856	0.2828	0.283	0.281	0.2803	0.2757	0.2974	0.2988	0.2998	0.2913	0.3277	0.3194	0.3173	0.3127	0.3116	0.3188	0.3094	0.316	0.3414	0.3396	0.3526	0.3543
1:04:34	0.2841	0.2848	0.2885	0.2837	0.2821	0.2817	0.2781	0.2747	0.3023	0.3048	0.3021	0.2963	0.3318	0.3208	0.3231	0.3152	0.3138	0.3168	0.3117	0.317	0.3483	0.3456	0.3567	0.3512
1:04:59	0.2905	0.2925	0.2984	0.2957	0.2895	0.2905	0.2898	0.2846	0.3099	0.3089	0.3118	0.3024	0.3391	0.3281	0.3271	0.323	0.3231	0.3204	0.3185	0.3196	0.3578	0.3511	0.3615	0.356
1:05:24	0.2906	0.2942	0.2968	0.2923	0.2951	0.2951	0.2933	0.2864	0.3098	0.3102	0.3127	0.3043	0.3415	0.3299	0.3268	0.3229	0.3167	0.3262	0.3168	0.3207	0.3526	0.3478	0.3556	0.3556
1:05:49	0.2925	0.2941	0.2993	0.2951	0.2931	0.2939	0.2958	0.2886	0.3134	0.3097	0.3131	0.3063	0.3452	0.3316	0.3326	0.326	0.328	0.3262	0.3243	0.3229	0.3603	0.3559	0.3664	0.369
1:06:14	0.2859	0.2878	0.2915	0.2879	0.2894	0.2871	0.2867	0.2862	0.3031	0.3023	0.3063	0.2982	0.3296	0.3237	0.3216	0.3149	0.3103	0.32	0.3124	0.315	0.3485	0.3448	0.3541	0.3541
1:06:39	0.2914	0.2939	0.2948	0.2927	0.2921	0.2916	0.2883	0.2851	0.3091	0.3053	0.3092	0.3016	0.337	0.3289	0.3254	0.3211	0.319	0.3229	0.313	0.3195	0.3541	0.3478	0.3594	0.3546
1:07:04	0.289	0.2914	0.2944	0.2891	0.2879	0.2862	0.2856	0.2818	0.3052	0.3008	0.3042	0.299	0.336	0.3254	0.3246	0.3184	0.3136	0.3147	0.3125	0.3177	0.3502	0.3472	0.3557	0.3541
1:07:29	0.2948	0.2967	0.2965	0.2934	0.2947	0.291	0.2905	0.2867	0.3078	0.3066	0.3095	0.3034	0.3362	0.3287	0.3271	0.3203	0.3216	0.3241	0.3164	0.3217	0.3553	0.35	0.362	0.3597
1:07:54	0.3011	0.3022	0.3038	0.3011	0.2993	0.2991	0.294	0.2916	0.3136	0.3097	0.3119	0.3019	0.3382	0.3295	0.3306	0.3229	0.317	0.3198	0.3163	0.3186	0.3522	0.3486	0.3609	0.36
1:08:19	0.2947	0.2952	0.3011	0.2957	0.2974	0.2923	0.2906	0.2869	0.3095	0.3074	0.3105	0.3014	0.3353	0.3303	0.3265	0.321	0.3149	0.316	0.3118	0.3138	0.3468	0.35	0.3608	0.3526
1:08:44	0.3014	0.3064	0.3063	0.302	0.3044	0.3041	0.3014	0.2954	0.3165	0.3139	0.3147	0.3043	0.3448	0.3303	0.3301	0.3224	0.3106	0.3202	0.3108	0.3201	0.3536	0.349	0.3609	0.355
1:09:09	0.2907	0.2905	0.294	0.2911	0.2959	0.2911	0.2894	0.2854	0.3062	0.3037	0.3069	0.2999	0.3336	0.3246	0.3265	0.3196	0.3114	0.3144	0.3086	0.3121	0.352	0.3481	0.3586	0.3544
1:09:34	0.295	0.2966	0.294	0.2951	0.2936	0.2925	0.2888	0.285	0.3109	0.3061	0.309	0.302	0.3348	0.3262	0.3258	0.3162	0.3111	0.3158	0.3106	0.3151	0.3463	0.3454	0.353	0.354
1:09:59	0.2913	0.295	0.2961	0.2922	0.2931	0.2915	0.2914	0.2855	0.3076	0.3047	0.3063	0.3016	0.3346	0.3249	0.3223	0.318	0.3156	0.3186	0.3135	0.3177	0.3476	0.3448	0.3549	0.3531
1:10:24	0.2914	0.2912	0.2993	0.2988	0.2933	0.2918	0.2943	0.2891	0.3102	0.308	0.3107	0.3049	0.3385	0.3302	0.3331	0.3274	0.3199	0.3203	0.3202	0.3232	0.3582	0.3572	0.3685	0.3649
