# Supplementary material for: A cryptic third active site in cyanophycin synthetase creates primers for polymerization
Source: Nat Commun. 2022 Jul 7;13:3923. doi: 10.1038/s41467-022-31542-7 (PMC9262961; doi:10.1038/s41467-022-31542-7)
Supplement: Supplementary file 4 — Source Data [file 41467_2022_31542_MOESM4_ESM.zip › 357019_2_data_set_6576123_rcgj7l.xlsx]

## Sheet: SupFig2c
Time	WT				A204C				A190T				G437A				Gomega				Glid				V516E M520N V524Q				V516E M520N V524Q A204C				V516E M520N V524Q A204C A173R				V516E M520N V524Q A204C A173R V10R				V516E M520N V524Q A190T				V516E M520N V524Q A190T G437A				V516E M520N V524Q A190T G437A A204C
00:00:00	0	0	0	0	0	0	0	0	0.0006	0.0003	0.0008	0.0018	0.0006	0.0009	0.0009	0.0003	0.0005	0.0002	0	0.0001	0.0001	0.001	0.0002	-0.0018	-0.0003	0.0002	-0.0002	0.0002	0.0027	0.0004	0.0003	0.0001	0.0009	-0.0006	0.0007	-0.0007	0	-0.0067	0.0009	-0.0019	0.0381	0.0383	0.0402	0.0428	0.0388	0.0376	0.0388	0.0385	0.039
00:00:26	0.0002	0.0008	0	0.0006	-0.0005	0.0003	-0.0026	-0.0049	0.0005	-0.0001	0.0003	0.0012	0.0004	0.0014	0.0008	0.0005	0.0005	0.0002	0.0002	0	-0.0001	0.0007	-0.0001	-0.0021	0	0.0004	0.0002	0.0001	0.0008	0.0004	0.0001	0.0001	0.0005	-0.0009	0.0004	-0.0004	-0.0004	-0.0073	0.0005	-0.0017	0.0397	0.0384	0.0399	0.0435	0.0381	0.0378	0.0392	0.039	0.0387
00:00:58	0.0008	0.0016	0.0002	0.0006	0.0004	0.0006	-0.0023	-0.0049	0.0006	0.0006	0.0013	0.0017	0.0015	0.0017	0.0011	0.001	0.0018	0.0005	0.0008	0.0006	0.0003	0.001	0.0003	-0.0014	0.0006	0.0009	0.0009	0.0009	0.0017	0.0013	0.001	0.0013	0.0006	-0.0017	0.0009	-0.0002	0.0006	-0.0066	0.0014	-0.001	0.0385	0.0382	0.0402	0.0431	0.0379	0.0377	0.0388	0.0387	0.0391
00:01:30	0.0006	0.0028	0.0007	0.0008	0.0006	0.0011	-0.0018	-0.0048	0.0006	0.0017	0.001	0.0013	0.0008	0.0012	0.001	0.0012	0.0005	0.0003	0.0003	0.0006	0.0003	0.001	0.0002	-0.0021	0.0005	0.001	0.0003	0.0002	0.0014	0.0011	0.0004	0.0004	0.0011	-0.0048	0.0009	0.0002	0.0005	-0.006	0.0012	-0.0018	0.0383	0.0383	0.0396	0.0432	0.0382	0.0377	0.039	0.0387	0.0387
00:01:59	0.0009	0.0023	0.0006	0.0011	0.0011	0.0012	-0.0014	-0.0041	0.0006	0.0006	0.0011	0.0013	0.0006	0.002	0.0016	0.001	0.0009	0.0001	0.0007	0.0007	0.0002	0.0011	0.0005	-0.0013	0.0008	0.0009	0.0014	0.0008	0.0013	0.0013	0.0008	0.001	0.0011	-0.0047	0.0013	-0.0001	0.0004	-0.0064	0.0014	-0.0018	0.0384	0.0381	0.0398	0.0427	0.0379	0.0378	0.0387	0.0382	0.039
00:02:29	0.0005	0.0015	0.0006	0.0009	0.0005	0.0008	-0.0018	-0.0044	0.0008	0.0009	0.0009	0.0012	0.0012	0.0018	0.0018	0.0009	0.0024	0.0004	0.0008	0.0006	0	0.0012	0.0004	-0.0016	0.0006	0.0009	0.0012	0.0011	0.0016	0.0004	0.0007	0.0003	0.001	-0.0051	0.001	-0.0004	0.0004	-0.0064	0.0011	-0.0016	0.0384	0.0387	0.0402	0.0437	0.0385	0.0381	0.039	0.0391	0.0393
00:03:00	0.0009	0.0014	0.0007	0.0006	0.0004	0.0008	-0.0016	-0.0048	0.0013	0.0008	0.0015	0.0011	0.0013	0.002	0.0015	0.0007	0.0009	0.0003	0.0009	0.0006	0.0004	0.0012	0.0005	0.0001	0.0012	0.0012	0.0013	0.0007	0.0014	0.0013	0.001	0.001	0.0014	-0.0046	0.0013	0.0004	0.001	-0.006	0.0016	-0.0016	0.0384	0.0385	0.0399	0.043	0.0381	0.0376	0.039	0.0391	0.0391
00:03:30	0.0012	0.0015	0.001	0.0011	0.0008	0.001	-0.0014	-0.0045	0.0006	0.0003	0.0007	0.0011	0.0008	0.0016	0.0013	0.0004	0.0007	0.0003	0.0004	0.0006	-0.0002	0.0007	0.0001	-0.002	0.0003	0.0004	0.0005	0.0005	0.0013	0.0006	0.0007	0.0005	0.0008	-0.005	0.0006	-0.0004	0.0004	-0.0071	0.0011	-0.0017	0.038	0.0381	0.0401	0.0436	0.0382	0.038	0.0391	0.0387	0.0388
00:04:00	0.0008	0.0044	0.0005	0.0007	0.0009	0.0009	-0.0021	-0.0046	0.0012	0.0011	0.0015	0.0011	0.0012	0.0017	0.0017	0.0009	0.0015	0.0005	0.0011	0.0015	0.0006	0.0017	0.0011	-0.0008	0.001	0.001	0.0012	0.0013	0.0021	0.0012	0.0008	0.0005	0.0015	-0.0048	0.0009	0.0001	0.0009	-0.0062	0.0017	-0.0014	0.0382	0.0381	0.0395	0.043	0.0379	0.0376	0.0387	0.0383	0.039
00:04:29	0.0011	0.0064	0.001	0.0012	0.0008	0.001	-0.0016	-0.0041	0.0006	0.0009	0.0012	0.0011	0.0014	0.0017	0.0018	0.0009	0.001	0.0006	0.0008	0.0012	0.0003	0.0008	0.0004	0.0003	0.0007	0.0012	0.0008	0.0007	0.0017	0.0015	0.0013	0.0008	0.001	-0.0045	0.0014	0.0002	0.0009	-0.0059	0.002	-0.0012	0.0386	0.0384	0.0399	0.0433	0.0381	0.0377	0.0388	0.0386	0.0387
00:04:59	0.0011	0.0053	0.0008	0.0012	0.0009	0.0011	-0.0015	-0.0033	0.0012	0.0011	0.0014	0.0007	0.0013	0.0015	0.0015	0.0009	0.0011	0.0001	0.0004	0.001	-0.0001	0.0009	0.0003	-0.0017	0.0003	0.0008	0.0007	0.0009	0.0018	0.0011	0.0008	0.0007	0.0008	-0.0047	0.0009	-0.0002	0.0006	-0.0064	0.0012	-0.0017	0.0384	0.0385	0.0402	0.0432	0.0382	0.0381	0.0393	0.0388	0.0392
00:05:30	0.001	0.0057	0.0006	0.0009	0.0007	0.0012	-0.0013	-0.0045	0.0013	0.0008	0.0011	0.0021	0.0012	0.0021	0.0014	0.0011	0.0009	0.0009	0.0008	0.0008	0.0003	0.0011	0	-0.0018	0.0004	0.0008	0.0009	0.001	0.0012	0.0011	0.0012	0.0008	0.0011	-0.0052	0.0009	0	0.0005	0.0052	0.0015	-0.0015	0.0386	0.0386	0.0402	0.0432	0.0385	0.0378	0.0389	0.0388	0.0394
00:06:00	0.0011	0.0063	0.0003	0.0007	0.0009	0.0011	-0.0019	-0.0046	0.0013	0.002	0.0014	0.0016	0.0018	0.0023	0.002	0.1112	0.0016	0.0006	0.001	0.0017	0.0005	0.0013	0.0007	-0.0014	0.0005	0.001	0.0007	0.0009	0.002	0.0014	0.0013	0.0011	0.0013	-0.0041	0.001	-0.0002	0.0005	-0.0064	0.0019	-0.001	0.0383	0.0385	0.04	0.0428	0.038	0.0378	0.0392	0.0383	0.039
00:06:29	0.001	0.0057	0.0008	0.0013	0.001	0.0013	-0.0012	-0.0038	0.0009	0.0006	0.0012	0.0013	0.001	0.0018	0.0016	0.0008	0.0013	0.0001	0.0006	0.0014	0	0.0009	0.0004	-0.0018	0.0005	0.001	0.0008	0.0009	0.0017	0.001	0.0011	0.0008	0.0005	-0.0043	0.001	-0.0005	0.0004	-0.0061	0.0017	-0.0013	0.0382	0.0384	0.0404	0.0436	0.0381	0.0377	0.039	0.0388	0.0392
00:07:00	0.001	0.006	0.0008	0.001	0.0011	0.0011	-0.0017	-0.0044	0.0012	0.0012	0.001	0.0024	0.0014	0.0026	0.0019	0.0732	0.0013	0.0007	0.0011	0.002	0.0007	0.0009	0.0009	-0.0015	0.0008	0.0011	0.0007	0.0008	0.0019	0.002	0.0007	0.0009	0.0008	-0.0047	0.0013	0.0001	0.0006	-0.0066	0.0055	-0.0013	0.0385	0.0384	0.0402	0.0432	0.038	0.0379	0.0387	0.0389	0.0393
00:07:29	0.0011	0.0073	0.0005	0.001	0.0007	0.001	-0.0016	-0.0046	0.0011	0.0007	0.0013	0.0006	0.0011	0.0018	0.0017	0.0008	0.0015	0.0004	0.0007	0.0011	0.0003	0.001	0.0006	-0.002	0.0005	0.0007	0.001	0.0009	0.0017	0.0013	0.0009	0.0006	0.001	-0.0044	0.0011	-0.0002	0.0002	-0.0062	0.0176	-0.0013	0.0384	0.0387	0.0402	0.0431	0.038	0.0378	0.0392	0.0386	0.0388
00:07:59	0.0013	0.0055	0.0008	0.0012	0.0008	0.0008	-0.0016	-0.0046	0.001	0.0021	0.0011	0.0016	0.0015	0.002	0.0017	0.0011	0.0017	0.0004	0.0008	0.0016	0.0003	0.0009	0.0009	-0.0013	0.0007	0.0008	0.0014	0.0015	0.0023	0.0016	0.0012	0.0008	0.0013	-0.0047	0.0008	0.0003	0.0007	-0.0058	0.0303	-0.0012	0.0382	0.0381	0.0401	0.0431	0.0378	0.0378	0.039	0.0388	0.039
00:08:30	0.0012	0.0052	0.0012	0.0009	0.001	0.0012	-0.0011	-0.004	0.0014	0.0009	0.0011	0.0021	0.0012	0.0017	0.0015	0.0009	0.0004	0.0011	0.0008	0.0027	0.0003	0.0011	0.0009	-0.0014	0.0008	0.0007	0.0005	0.0008	0.0024	0.0012	0.001	0.0007	0.0007	-0.0043	0.0013	0.0002	0.0005	-0.0062	0.0375	-0.0013	0.0381	0.0384	0.0399	0.0429	0.038	0.0375	0.0389	0.0386	0.0389
00:09:00	0.001	0.0065	0.0008	0.0013	0.0009	0.0014	-0.0015	-0.0042	0.0016	0.0011	0.0015	0.0024	0.0013	0.0019	0.0018	0.0011	0.0014	0.0008	0.0011	0.0034	0.0007	0.0015	0.001	-0.0009	0.0008	0.001	0.0011	0.0011	0.0022	0.0013	0.0011	0.0011	0.0011	-0.0043	0.001	0.0004	0.0011	-0.0061	0.0454	-0.0012	0.0382	0.038	0.0396	0.0428	0.038	0.0375	0.0386	0.0385	0.0389
00:09:29	0.0017	0.0077	0.001	0.0008	0.0006	0.0012	-0.0014	-0.004	0.0014	0.0014	0.0013	0.0024	0.0015	0.0021	0.0015	0.0007	0.001	0.0009	0.0013	0.0035	0.0003	0.001	0.0011	-0.0012	0.0009	0.0008	0.0011	0.0012	0.005	0.0017	0.0015	0.001	0.0012	-0.004	0.0013	0	0.0004	-0.0061	0.0482	-0.0014	0.0383	0.0386	0.0401	0.0432	0.038	0.0379	0.0388	0.0398	0.039
00:10:00	0.0013	0.0073	0.0011	0.0014	0.0009	0.0013	-0.0015	-0.0044	0.0012	0.0009	0.0013	0.0013	0.0018	0.0023	0.0022	0.0023	0.0019	0.0005	0.0008	0.0024	0.0007	0.0011	0.0005	-0.0014	0.0007	0.0012	0.0007	0.001	0.002	0.0016	0.0012	0.0011	0.0011	-0.0046	0.0008	0	0.0006	-0.0062	0.0564	-0.0017	0.038	0.0383	0.0401	0.043	0.038	0.0378	0.0389	0.0385	0.0392
00:10:29	0.0011	0.0053	0.0005	0.001	0.0008	0.0012	-0.0016	-0.0045	0.0012	0.0015	0.0013	0.0013	0.0014	0.0021	0.0019	0.0013	0.0016	0.0007	0.0008	0.0022	0.0003	0.0013	0.0008	-0.0016	0.0034	0.001	0.001	0.0018	0.0024	0.0014	0.0013	0.0011	0.0015	-0.0034	0.0009	-0.0002	0.0005	-0.0062	0.05	-0.0013	0.0384	0.0388	0.0399	0.0434	0.0382	0.0381	0.0394	0.0387	0.0389
00:10:59	0.0008	0.0055	0.0006	0.0008	0.0005	0.0009	-0.0019	-0.0046	0.0014	0.001	0.001	0.0022	0.0015	0.0022	0.0017	0.0012	0.0014	0.0006	0.0009	0.0038	0.0004	0.0013	0.001	-0.0012	0.0014	0.0015	0.001	0.0009	0.0018	0.0015	0.0008	0.0009	0.0011	-0.0043	0.001	0	0.0004	-0.0063	0.0415	-0.0016	0.0384	0.0385	0.0398	0.043	0.0384	0.0377	0.0392	0.0388	0.0388
00:11:30	0.0013	0.0071	0.0006	0.0012	0.0008	0.0017	-0.0011	-0.0043	0.0016	0.0014	0.0017	0.0026	0.0013	0.0022	0.0018	0.0012	0.0013	0.0006	0.0007	0.0039	0.0008	0.0015	0.001	-0.0014	0.001	0.0014	0.0012	0.0011	0.0051	0.0015	0.0009	0.001	0.0013	-0.0042	0.0012	0.0004	0.0009	-0.0056	0.016	-0.0009	0.0381	0.0388	0.0402	0.0438	0.0381	0.0376	0.039	0.0388	0.0391
00:12:00	0.0014	0.0072	0.0012	0.0014	0.0012	0.0014	-0.0016	-0.0044	0.0014	0.0008	0.0011	0.0012	0.0013	0.002	0.0017	0.0009	0.0014	0.0002	0.0009	0.0025	-0.0001	0.0009	0.0008	-0.0011	0.0007	0.0011	0.0013	0.0009	0.0022	0.0013	0.0012	0.0007	0.001	-0.0044	0.001	-0.0003	0.0005	-0.0064	0.022	-0.0014	0.0381	0.0384	0.0396	0.0435	0.0379	0.0373	0.0387	0.0384	0.0387
00:12:30	0.0014	0.004	0.0011	0.0013	0.0015	0.0013	-0.0019	-0.0047	0.0014	0.001	0.0015	0.0023	0.0011	0.0022	0.0017	0.0012	0.001	0.0008	0.0009	0.0032	0.0006	0.0013	0.0005	-0.0011	0.0008	0.0009	0.0014	0.0015	0.0023	0.0018	0.0009	0.0009	0.0011	-0.0041	0.0009	0.0002	0.001	-0.0059	0.0197	-0.0013	0.0382	0.0384	0.04	0.0434	0.0379	0.0378	0.039	0.0388	0.0392
00:13:00	0.0012	0.0074	0.0007	0.0013	0.0008	0.0011	-0.0019	-0.0046	0.0014	0.0013	0.0012	0.0021	0.0016	0.0022	0.0018	0.0006	0.0031	0.0006	0.0007	0.0035	0.0004	0.0013	0.0011	-0.001	0.0012	0.0011	0.0011	0.0009	0.0014	0.0016	0.0011	0.0004	0.0014	-0.0044	0.0015	0.0005	0.0007	-0.0058	0.0138	-0.0017	0.0386	0.0385	0.0398	0.044	0.0383	0.038	0.039	0.039	0.0392
00:13:29	0.0011	0.0071	0.001	0.001	0.001	0.0013	-0.0014	-0.0022	0.0015	0.0012	0.0014	0.0026	0.0017	0.0025	0.0022	0.0009	0.0013	0.0008	0.0008	0.0034	0.0003	0.0013	0.0009	-0.0011	0.0007	0.0008	0.0008	0.0011	0.002	0.0015	0.0009	0.0009	0.001	-0.0046	0.0009	-0.0001	0.0009	0.006	0.0082	-0.0014	0.0381	0.0382	0.0395	0.0435	0.0384	0.0379	0.0388	0.0396	0.0392
00:14:00	0.0015	0.0067	0.0005	0.0011	0.0011	0.0016	-0.0016	-0.0044	0.0012	0.0011	0.0015	0.0026	0.0018	0.0024	0.0017	0.0011	0.0017	0.0007	0.0006	0.0031	0.0004	0.0012	0.0008	-0.0013	0.0008	0.0009	0.0014	0.0012	0.0065	0.0016	0.0011	0.0011	0.001	-0.0043	0.0011	0.0003	0.0007	-0.006	0.0046	-0.0011	0.0383	0.0385	0.0401	0.0436	0.0383	0.0378	0.0393	0.0395	0.0391
00:14:29	0.0016	0.0068	0.0012	0.0012	0.0009	0.0015	-0.0015	-0.0045	0.0017	0.0011	0.0016	0.0013	0.0011	0.0018	0.0016	0.0007	0.0011	0.0007	0.001	0.0038	0.0004	0.001	0.0006	-0.0014	0.0007	0.0013	0.0009	0.0011	0.002	0.0015	0.0013	0.0005	0.001	-0.0043	0.0007	0	0.0011	-0.0061	0.0106	-0.0015	0.0381	0.0381	0.0397	0.0434	0.0382	0.038	0.0389	0.0389	0.039
00:15:00	0.0011	0.0068	0.0006	0.001	0.0009	0.001	-0.002	-0.0047	0.0013	0.0011	0.0017	0.0023	0.0016	0.0024	0.0019	0.0135	0.0014	0.001	0.0011	0.0042	0.0002	0.0015	0.0009	-0.0011	0.001	0.0014	0.0012	0.0012	0.0016	0.0015	0.0011	0.0008	0.001	-0.0045	0.0011	0.0003	0.0004	-0.0041	0.0112	-0.0011	0.0379	0.0382	0.0395	0.0436	0.038	0.038	0.0389	0.0392	0.0389
00:15:30	0.0015	0.0072	0.0011	0.0011	0.0007	0.001	-0.0017	-0.0043	0.0016	0.0013	0.002	0.0022	0.002	0.0027	0.0019	0.0013	0.0014	0.0011	0.0011	0.0041	0.0005	0.0011	0.0006	-0.0012	0.0012	0.0014	0.0016	0.0014	0.0021	0.002	0.0015	0.0008	0.0013	-0.0043	0.0013	0.0002	0.0006	-0.0046	0.0112	-0.0016	0.038	0.0382	0.0399	0.0438	0.038	0.0382	0.0391	0.0392	0.0393
00:16:00	0.0016	0.0075	0.001	0.0011	0.0009	0.0016	-0.001	-0.0039	0.0014	0.0011	0.0015	0.0024	0.0013	0.0022	0.0016	0.0011	0.0015	0.0012	0.0012	0.0035	0.0007	0.001	0.0009	-0.0014	0.0015	0.0012	0.001	0.0014	0.002	0.0018	0.0015	0.0011	0.0014	-0.0041	0.0011	0	0.0008	0.0019	0.0186	-0.0011	0.0383	0.0386	0.0402	0.0439	0.0379	0.0382	0.0394	0.0396	0.0392
00:16:29	0.0013	0.0072	0.001	0.001	0.0008	0.0013	-0.0015	-0.0041	0.0016	0.0011	0.0019	0.0027	0.0017	0.0025	0.002	0.0009	0.0021	0.0012	0.0011	0.0045	0.0006	0.0012	0.0008	-0.001	0.001	0.0016	0.0012	0.0012	0.0054	0.0016	0.0014	0.0012	0.0019	-0.0041	0.0016	0.0002	0.0007	0.0061	0.0192	-0.001	0.0383	0.038	0.0398	0.0437	0.0383	0.0382	0.0389	0.0403	0.0386
00:17:00	0.0015	0.0072	0.0008	0.0013	0.0007	0.0015	-0.0012	-0.0041	0.0014	0.0009	0.0014	0.0022	0.0017	0.0023	0.0019	0.0011	0.0015	0.0009	0.001	0.0037	0.0005	0.0016	0.0013	0.001	0.0064	0.0009	0.0012	0.0011	0.0022	0.0015	0.0011	0.0011	0.0013	-0.0044	0.0008	-0.0002	0.0009	-0.0059	0.0327	-0.0011	0.0382	0.0384	0.04	0.0437	0.0384	0.0381	0.0391	0.0391	0.0391
00:17:29	0.0011	0.0143	0.0005	0.0011	0.0011	0.0013	-0.0011	-0.0041	0.0016	0.0012	0.0014	0.001	0.0016	0.0023	0.0017	0.0009	0.002	0.0002	0.0011	0.0027	0.0005	0.0012	0.0005	-0.0014	0.001	0.0015	0.0015	0.0012	0.0063	0.0019	0.0014	0.0014	0.0013	-0.0036	0.0006	-0.0003	0.0004	-0.0063	0.0151	-0.0009	0.038	0.0379	0.0397	0.0436	0.0379	0.038	0.0388	0.0391	0.0385
00:18:00	0.0012	0.007	0.0007	0.0012	0.0007	0.0014	-0.0019	-0.0045	0.0014	0.0012	0.0018	0.0026	0.0021	0.0026	0.0021	0.0016	0.0015	0.001	0.0015	0.0037	0.0003	0.0012	0.0009	-0.001	0.0014	0.0015	0.0014	0.0013	0.0022	0.0014	0.0009	0.0008	0.0014	-0.0043	0.0014	0.0004	0.001	-0.0056	0.0269	-0.001	0.0381	0.0382	0.0402	0.0435	0.0378	0.0377	0.039	0.0391	0.0388
00:18:29	0.0016	0.0107	0.0009	0.0011	0.0009	0.0019	-0.0014	-0.0043	0.0011	0.0007	0.001	0.0023	0.0015	0.0021	0.0012	0.0006	0.0011	0.0008	0.0007	0.0027	0	0.0006	0.0006	-0.0015	0.004	0.0005	0.0008	0.001	0.0023	0.0014	0.0009	0.001	0.0012	-0.0044	0.001	-0.0004	0.0003	-0.0063	0.0375	-0.0015	0.0381	0.0381	0.0399	0.0437	0.0379	0.0378	0.0387	0.039	0.0386
00:19:00	0.0011	0.01	0.0006	0.0006	0.0002	0.0011	-0.0008	-0.005	0.0018	0.0013	0.0015	0.0022	0.001	0.0019	0.0018	0.0008	0.0013	0.0013	0.0007	0.0024	0	0.0009	0.0005	-0.0015	0.0011	0.0013	0.0011	0.0011	0.0038	0.0015	0.0012	0.0011	0.0013	-0.0043	0.0013	0.0002	0.0006	-0.0022	0.0475	-0.0014	0.0379	0.0381	0.0394	0.0433	0.0374	0.0373	0.0387	0.0389	0.0386
00:19:29	0.0011	0.009	0.0008	0.001	0.0004	0.0013	-0.0013	-0.0043	0.0012	0.0012	0.0018	0.0028	0.0021	0.0023	0.002	0.0011	0.0015	0.0011	0.0014	0.004	0.0008	0.0014	0.0013	-0.001	0.0016	0.0015	0.0018	0.0015	0.0021	0.0017	0.001	0.0011	0.0015	-0.0043	0.0009	0.0002	0.0008	-0.006	0.0348	-0.0009	0.0383	0.0384	0.04	0.0434	0.0379	0.0375	0.0387	0.039	0.0388
00:20:00	0.0018	-0.0159	0.0014	0.0014	0.001	0.0017	-0.0012	-0.0041	0.0012	0.0012	0.0012	0.0025	0.0014	0.0022	0.0015	0.0007	0.0007	0.0007	0.0009	0.0038	0	0.0014	0.0007	-0.0013	0.0013	0.0013	0.0011	0.0009	0.0024	0.0018	0.0013	0.0011	0.0011	-0.0044	0.001	0.0001	0.0011	-0.0061	0.0311	-0.001	0.0381	0.0378	0.0393	0.0432	0.0379	0.0374	0.0386	0.039	0.0385
00:20:29	0.0015	-0.0162	0.0009	0.0012	0.001	0.0013	-0.0017	-0.0042	0.0018	0.0012	0.0016	0.0021	0.0012	0.0021	0.0015	0.001	0.0008	0.0012	0.0012	0.0028	0.0006	0.0011	0.0013	-0.0009	0.0008	0.0007	0.0006	0.0007	0.0015	0.0013	0.0007	0.0006	0.0011	-0.0043	0.0012	0	0.0011	-0.0054	0.0556	-0.0014	0.0383	0.0379	0.0394	0.0436	0.0378	0.0377	0.0388	0.0393	0.0388
00:21:00	0.0011	-0.0136	0.001	0.001	0.0013	0.0013	-0.0019	-0.0043	0.0015	0.0008	0.0009	0.0022	0.0011	0.0022	0.0016	0.0009	0.0013	0.0006	0.0009	0.0028	0.0004	0.0012	0.0008	-0.0014	0.0012	0.0008	0.0011	0.0007	0.0015	0.0011	0.001	0.0006	0.0013	-0.0042	0.001	-0.0003	0.0004	-0.006	0.0495	-0.0012	0.0381	0.0381	0.0398	0.0435	0.038	0.0375	0.0386	0.039	0.0388
00:21:29	0.0012	-0.0163	0.0006	0.001	0.0013	0.0039	-0.0019	0.0069	0.0011	0.0011	0.0013	0.002	0.0015	0.0021	0.0015	0.001	0.0012	0.0009	0.001	0.0023	0.0001	0.001	0.0003	-0.0017	0.0012	0.0009	0.0006	0.0009	0.0018	0.0008	0.0007	0.0007	0.0013	-0.0043	0.0012	0.0001	0.0007	-0.0063	0.048	-0.0016	0.0382	0.0383	0.0399	0.0434	0.038	0.0379	0.0391	0.0391	0.0385
00:22:00	0.0009	-0.0164	0.0006	0.0009	0.0009	0.0015	-0.0019	-0.0046	0.0012	0.0005	0.001	0.0019	0.0012	0.002	0.001	0.0004	0.0051	0.0008	0.0005	0.0023	-0.0001	0.0008	0.0002	-0.0023	0.0008	0.0008	0.0007	0.001	0.0021	0.0012	0.0007	0.0008	0.0015	-0.0044	0.0008	0	0.0011	-0.006	0.049	-0.0016	0.0386	0.0383	0.0403	0.0441	0.0384	0.0381	0.0395	0.0395	0.0392
00:22:30	0.0013	-0.0163	0.0007	0.001	0.0005	0.0011	-0.0022	-0.0043	0.0015	0.0013	0.0019	0.0024	0.0015	0.0024	0.0019	0.0013	0.0012	0.0007	0.0009	0.0036	0.0006	0.0016	0.001	-0.0009	0.0009	0.0012	0.0007	0.0015	0.0025	0.0016	0.0012	0.0008	0.0013	-0.0041	0.0009	-0.0001	0.0007	-0.0058	0.0377	-0.0013	0.0385	0.0383	0.0403	0.0435	0.0386	0.0384	0.0395	0.0391	0.0389
00:23:00	0.0011	-0.0147	0.001	0.001	0.0008	0.0016	-0.0017	-0.0044	0.0014	0.0007	0.0013	0.0017	0.0013	0.0019	0.0013	0.0007	0.0033	0.0002	0.0004	0.0029	0	0.0008	0.0006	-0.0016	0.0011	0.0008	0.0007	0.0009	0.002	0.0013	0.0009	0.0008	0.0009	-0.0033	0.0006	0.0001	0.0002	0.0036	0.0508	-0.0015	0.0384	0.0386	0.0403	0.0433	0.0379	0.038	0.0391	0.0392	0.0386
00:23:29	0.0011	-0.016	0.0005	0.0008	0.0006	0.001	-0.0018	-0.0043	0.0011	0.0005	0.0009	0.0021	0.0009	0.0017	0.0014	0.0007	0.001	0.0009	0.0008	0.0023	0.0001	0.0008	0.0002	-0.0018	0.0008	0.0005	0.0007	0.0008	0.0015	0.0011	0.0006	0.0008	0.0006	-0.0045	0.0009	-0.0001	0.0007	-0.0064	0.0466	-0.0018	0.0382	0.0385	0.0403	0.0434	0.0377	0.038	0.0392	0.039	0.0386
00:24:00	0.0009	-0.0167	0.0003	0.0008	0.0003	0.0007	-0.0024	-0.0048	0.0017	0.0009	0.0015	0.0024	0.0017	0.0023	0.0017	0.001	0.001	0.001	0.0007	0.0022	-0.0001	0.0009	0.0003	-0.0014	0.0002	0.0013	0.001	0.0012	0.002	0.0013	0.0008	0.0009	0.0012	-0.0045	0.0007	0.0002	0.0007	0.0058	0.0458	-0.0014	0.0384	0.0382	0.0398	0.043	0.0376	0.0378	0.0389	0.0395	0.0391
00:24:30	0.0014	-0.0163	0.001	0.0012	0.0014	0.0031	-0.0018	-0.0045	0.0014	0.0009	0.001	0.0015	0.0012	0.0019	0.0014	0.0008	0.0012	0.0005	0.0008	0.0023	0.0004	0.0011	0.0005	-0.0016	0.0005	0.0008	0.0009	0.0009	0.0021	0.0014	0.0007	0.0004	0.0011	-0.0047	0.0007	0	0.0001	0.0021	0.0341	-0.0015	0.0379	0.0382	0.0398	0.0428	0.0378	0.0376	0.0389	0.039	0.0385
00:25:00	0.0006	-0.0165	0.0003	0.0008	0.0006	0.001	-0.0021	-0.0048	0.0015	0.0008	0.0013	0.0022	0.0014	0.002	0.0018	0.0009	0.001	0.0013	0.0008	0.0023	0.0006	0.0013	0.0008	-0.0011	0.0009	0.0011	0.0011	0.0014	0.0019	0.0017	0.0013	0.0009	0.0012	-0.0041	0.0015	0.0005	0.0004	-0.0063	0.0208	-0.001	0.0386	0.0385	0.0405	0.0438	0.0381	0.0383	0.0393	0.0393	0.0392
00:25:30	0.0011	-0.0161	0.0008	0.0011	0.0007	0.0017	-0.0017	-0.0043	0.0018	0.0014	0.0017	0.0025	0.0017	0.0027	0.0022	0.0011	0.0014	0.0008	0.0011	0.0035	0.0006	0.0016	0.0008	-0.001	0.001	0.0011	0.001	0.0013	0.0018	0.0016	0.0009	0.0011	0.0014	-0.0039	0.0014	-0.0001	0.0007	-0.0062	0.0201	-0.0012	0.0382	0.0381	0.04	0.0432	0.0379	0.0379	0.0389	0.0391	0.0389
00:26:00	0.0019	-0.0159	0.0011	0.0017	0.0014	0.0017	-0.0013	-0.0041	0.0013	0.0009	0.0014	0.0021	0.0015	0.0018	0.0016	0.0013	0.0015	0.0007	0.0006	0.0022	-0.0001	0.0011	0.0006	-0.0012	0.0013	0.0011	0.0013	0.0012	0.0021	0.0013	0.001	0.0005	0.0014	-0.0043	0.0008	0	0.0004	-0.0064	0.0134	-0.001	0.0385	0.0386	0.0404	0.0434	0.0382	0.0383	0.0394	0.0393	0.039
00:26:29	0.0011	-0.0163	0.0005	0.0013	0.0009	0.0013	-0.0016	-0.0048	0.0018	0.0014	0.0015	0.0024	0.0019	0.0022	0.002	0.0012	0.0013	0.0006	0.0012	0.0037	0.0007	0.0015	0.0012	-0.0007	0.0011	0.0015	0.0014	0.0015	0.0022	0.002	0.0015	0.0011	0.0013	-0.004	0.001	0.0001	0.0009	-0.0054	0.0091	-0.0011	0.0385	0.0382	0.0403	0.0438	0.0382	0.0379	0.0392	0.0392	0.0389
00:26:59	0.0012	-0.0164	0.0013	0.0013	0.001	0.0011	-0.0015	-0.0044	0.0009	0.0007	0.0012	0.0018	0.0008	0.0021	0.0015	0.0011	0.0007	0.0009	0.0008	0.0023	-0.0001	0.0009	0.0007	-0.0014	0.0006	0.0007	0.0007	0.0007	0.0015	0.0011	0.0008	0.0007	0.0013	-0.0041	0.0009	0	0.0007	-0.0064	0.0189	-0.0014	0.0383	0.0384	0.0405	0.0434	0.038	0.0378	0.039	0.0392	0.0389
00:27:30	0.0012	-0.0165	0.0005	0.0005	0.0002	0.0008	-0.0021	-0.0051	0.0014	0.0012	0.0015	0.0021	0.0016	0.0024	0.002	0.0011	0.0007	0.001	0.001	0.0025	0.0003	0.0013	0.0007	-0.0015	0.0007	0.0009	0.0007	0.0011	0.0016	0.0015	0.0011	0.0006	0.0015	-0.0045	0.0008	0.0007	0.0009	-0.006	0.0222	-0.0015	0.0385	0.0382	0.0403	0.0435	0.0384	0.0381	0.0389	0.0391	0.0392
00:28:00	0.001	-0.0165	0.0007	0.0008	0.0006	0.0011	-0.0021	-0.0031	0.0015	0.0012	0.0013	0.0022	0.0017	0.0022	0.0014	0.0007	0.0011	0.0006	0.0004	0.0026	0.0001	0.0008	0.0006	-0.0014	0.0009	0.0007	0.001	0.0011	0.0023	0.0013	0.001	0.0009	0.0014	-0.0048	0.0007	-0.0001	0.0006	-0.0061	0.0123	-0.0014	0.0381	0.0389	0.0402	0.0432	0.038	0.038	0.0389	0.039	0.0391
00:28:29	0.0013	-0.0166	0.0004	0.0013	0.001	0.0016	-0.0013	-0.0045	0.001	0.0007	0.0008	0.0014	0.0009	0.0018	0.0013	0.0009	0.0008	0.0005	0.0008	0.0015	-0.0001	0.0005	0.0002	-0.0016	0.0007	0.0007	0.001	0.0007	0.0012	0.0008	0.0004	0.0001	0.001	-0.0048	0.0004	-0.0006	0.0006	-0.006	0.0049	-0.0013	0.0383	0.0379	0.0401	0.0432	0.0376	0.0374	0.039	0.0387	0.0387
00:29:00	0.0007	-0.0169	0.0003	0.0007	0.0008	0.0015	-0.0021	-0.0047	0.0012	0.0005	0.001	0.0017	0.0011	0.0017	0.0015	0.0008	0.001	0.0008	0.0006	0.002	0.0005	0.0009	0.0003	-0.0016	0.0005	0.0006	0.0005	0.0006	0.0013	0.0011	0.0005	0.0003	0.001	-0.005	0.0007	-0.0002	0.0003	0.0056	0.0026	-0.0014	0.0383	0.0383	0.0402	0.0433	0.0376	0.0377	0.0389	0.039	0.039
00:29:29	0.0012	-0.0162	0.0006	0.001	0.0005	0.0012	-0.0018	-0.0048	0.0011	0.0006	0.0009	0.0017	0.001	0.0019	0.0011	0.0009	0.0008	0.0007	0.0004	0.0016	-0.0002	0.0004	0.0003	-0.0015	0.0006	0.0009	0.0009	0.0009	0.0016	0.0014	0.0008	0.0007	0.0011	-0.0044	0.0009	-0.0001	0.0005	-0.0007	0.0016	-0.0017	0.0382	0.0382	0.0403	0.0434	0.0378	0.0378	0.0393	0.0391	0.039
00:30:00	0.0009	-0.017	0.0004	0.0008	0.0005	0.001	-0.0016	-0.0038	0.0011	0.0005	0.0009	0.0014	0.0008	0.0022	0.0011	0.0007	0.0005	0.0003	0.0005	0.0018	0.0003	0.0007	0.0002	-0.0017	0.0004	0.0004	0.0006	0.0007	0.0018	0.0012	0.0006	0.0006	0.0008	-0.0051	0.0006	-0.0003	0.0002	-0.0064	0.0016	-0.0019	0.0386	0.0385	0.0404	0.0437	0.0376	0.0377	0.0391	0.0393	0.0392
00:30:30	0.001	-0.0167	0.0007	0.0009	0.0007	0.0011	-0.0016	-0.0044	0.0013	0.0008	0.0011	0.0018	0.0013	0.0021	0.0016	0.001	0.0014	0.0009	0.0012	0.0024	0.0008	0.0011	0.0004	-0.0012	0.0007	0.0005	0.0009	0.0012	0.0021	0.0015	0.001	0.0007	0.0013	-0.0044	0.0011	0.0002	0.0005	0.0054	0.0017	-0.0017	0.0377	0.0378	0.04	0.0434	0.0375	0.0376	0.0389	0.0388	0.0383
00:31:00	0.0012	-0.0166	0.0008	0.0011	0.0004	0.0011	-0.0019	-0.0046	0.0012	0.0006	0.001	0.0016	0.0009	0.0019	0.0013	0.0006	0.0011	0.0006	0.0006	0.0022	0.0004	0.0009	0.0004	-0.0012	0.0006	0.0007	0.0006	0.001	0.0017	0.0013	0.001	0.0008	0.0016	-0.0043	0.0011	0.0002	0.001	-0.0029	0.0017	-0.0019	0.0377	0.0375	0.0399	0.0431	0.0374	0.0373	0.0389	0.0387	0.0387
00:31:30	0.0013	-0.0162	0.0004	0.0007	0.0008	0.0014	-0.0014	-0.0045	0.0018	0.001	0.0014	0.0016	0.0015	0.0022	0.0015	0.0009	0.0014	0.0013	0.0011	0.0026	0.0005	0.0011	0.0006	-0.0009	0.0006	0.0011	0.0008	0.0013	0.002	0.0014	0.0009	0.0011	0.0013	-0.0041	0.0013	0.0004	0.0007	0.0058	0.0016	-0.0013	0.0385	0.0382	0.0399	0.0432	0.0379	0.0376	0.0388	0.0392	0.0388
00:31:59	0.0009	-0.0163	0.0007	0.0009	0.0009	0.0015	-0.0016	-0.0044	0.0008	0.0006	0.0009	0.0015	0.0007	0.0019	0.0015	0.0006	0.001	0.0009	0.0007	0.0021	0.0004	0.0009	0.0008	0.0001	0.0007	0.0005	0.0006	0.0011	0.0018	0.0011	0.001	0.0007	0.0013	-0.0042	0.001	0.0002	0.0006	-0.0062	0.0014	-0.0013	0.0386	0.0384	0.0403	0.0435	0.0382	0.0382	0.0391	0.0396	0.0389
00:32:29	0.0011	-0.0167	0.0006	0.0011	0.0007	0.0013	-0.0018	-0.0043	0.0013	0.0008	0.0012	0.0027	0.0012	0.0021	0.0014	0.0009	0.0009	0.0013	0.0008	0.0029	0	0.0007	0.0002	-0.0012	0.001	0.0005	0.0007	0.0012	0.0022	0.0016	0.001	0.0006	0.0015	-0.0048	0.0006	0.0001	0.0006	-0.0062	0.0017	-0.0015	0.0383	0.0382	0.0401	0.0434	0.0376	0.0377	0.0388	0.0388	0.039
00:33:00	0.0011	-0.0166	-0.0001	0.001	0.0009	0.0012	-0.0016	-0.004	0.0011	0.0003	0.0008	0.0012	0.0009	0.0017	0.0012	0.0008	0.0014	0.0007	0.0007	0.0018	0	0.0007	0.0001	-0.0011	0.0005	0.0005	0.0006	0.0009	0.002	0.0009	0.0004	0.0005	0.0007	-0.0048	0.0006	-0.0003	0.0003	-0.0061	0.0015	-0.0019	0.0386	0.0385	0.0406	0.0437	0.038	0.0382	0.0393	0.0392	0.039
00:33:29	0.001	-0.0167	0.0003	0.0006	0.0004	0.001	-0.0022	-0.0051	0.0016	0.001	0.0014	0.002	0.0012	0.0024	0.0015	0.001	0.0024	0.001	0.0006	0.0022	-0.0001	0.0008	0.0003	-0.001	0.0008	0.001	0.0006	0.0009	0.0015	0.001	0.0007	0.0004	0.0012	-0.0045	0.0011	0	0.0003	-0.006	0.0013	-0.0015	0.0383	0.0383	0.0399	0.0432	0.0376	0.0376	0.0389	0.0391	0.0393
00:34:00	0.0011	-0.0164	0.0009	0.0007	0.0009	0.0012	-0.0018	-0.0047	0.0014	0.0009	0.0015	0.0017	0.0012	0.0023	0.0018	0.0009	0.0013	0.0011	0.0009	0.0023	0.0002	0.0012	0.0005	-0.0013	0.0007	0.0005	0.0003	0.001	0.0014	0.0014	0.001	0.0007	0.0014	-0.0045	0.0006	-0.0002	0.0005	-0.0061	0.0014	-0.0015	0.0379	0.0379	0.0402	0.0435	0.0378	0.0373	0.0385	0.0389	0.0389
00:34:30	0.0008	-0.0168	0.0004	0.0008	0.0007	0.001	-0.0021	-0.0049	0.0013	0.0008	0.0009	0.0016	0.0011	0.0022	0.0011	0.0005	0.0013	0.0012	0.0007	0.002	0.0003	0.0011	0.0004	-0.0015	0.001	0.0005	0.0008	0.0012	0.0015	0.0015	0.0009	0.001	0.001	-0.0046	0.0012	0.0002	0.0007	-0.006	0.0016	-0.0018	0.0383	0.0385	0.0405	0.0435	0.0382	0.0376	0.0391	0.0392	0.039
00:35:00	0.0008	-0.0166	0.0008	0.0007	0.0005	0.0008	-0.0019	-0.005	0.0015	0.001	0.0013	0.0016	0.0014	0.0022	0.0014	0.0008	0.0012	0.001	0.0009	0.0019	0.0002	0.0007	0.0002	-0.0011	0.0009	0.0006	0.0008	0.0007	0.0017	0.0015	0.0007	0.0008	0.0012	-0.0045	0.0014	-0.0001	0.0008	-0.006	0.0019	-0.0011	0.0384	0.0382	0.0401	0.0434	0.0377	0.0375	0.0393	0.039	0.0386
00:35:30	0.0009	-0.0168	0.0005	0.0005	0.0004	0.0009	-0.0017	-0.0047	0.0011	0.0008	0.0011	0.0019	0.0011	0.0018	0.001	0.0183	0.0009	0.0012	0.0009	0.0021	0.0004	0.001	0.0007	-0.0008	0.0003	0.0008	0.0007	0.0007	0.0014	0.0008	0.0004	0.0004	0.0012	-0.0038	0.0013	0.0004	0.0008	-0.0063	0.0016	-0.0019	0.0381	0.038	0.0399	0.0431	0.0376	0.0377	0.0388	0.0389	0.0388
00:36:00	0.0013	-0.0165	0.0006	0.0009	0.001	0.0014	-0.0018	-0.0046	0.0014	0.0007	0.0013	0.0014	0.0009	0.0014	0.0013	0.0007	0.0008	0.001	0.0009	0.002	0	0.0008	0.0003	-0.0011	0.0006	0.0009	0.0009	0.001	0.002	0.0013	0.0007	0.0006	0.0012	-0.0024	0.0011	0.0001	0.0003	-0.0005	0.0018	-0.0015	0.0379	0.0378	0.0399	0.0428	0.0377	0.0373	0.0386	0.0388	0.0387
00:36:29	0.0017	-0.0164	0.0009	0.0012	0.0008	0.0015	-0.0016	-0.0047	0.0019	0.0011	0.0016	0.002	0.0015	0.0026	0.0016	0.0007	0.0018	0.0014	0.0014	0.0022	0.0005	0.0012	0.0011	-0.0007	0.001	0.001	0.0011	0.0009	0.0021	0.0014	0.0008	0.0005	0.0016	-0.004	0.0013	0	0.0009	-0.0059	0.0017	-0.0013	0.0382	0.0385	0.0403	0.0435	0.0381	0.0379	0.0391	0.0389	0.0395
00:37:00	0.0016	-0.0163	0.001	0.0009	0.0008	0.0013	-0.0017	-0.0042	0.0015	0.001	0.0016	0.0021	0.0015	0.0021	0.0016	0.001	0.0011	0.0014	0.0008	0.0022	0.0009	0.0009	0.0008	-0.0008	0.0011	0.0011	0.0012	0.0014	0.0017	0.0013	0.0008	0.0006	0.0016	-0.0043	0.001	0.0001	0.001	0.0006	0.0019	-0.0013	0.0386	0.0385	0.0402	0.0435	0.0379	0.0382	0.0411	0.039	0.0386
00:37:29	0.001	-0.0162	0.0006	0.0006	0.0008	0.0011	-0.0017	-0.0045	0.0018	0.001	0.0015	0.0016	0.0012	0.0021	0.0013	0.0007	0.0007	0.0012	0.0007	0.0024	0.0002	0.0009	0.0003	-0.001	0.0003	0.0009	0.0006	0.0006	0.002	0.0014	0.0009	0.0006	0.0014	0.0004	0.0009	0.0001	0.0004	0.0025	0.0019	-0.0017	0.0387	0.0382	0.0403	0.0437	0.0381	0.0377	0.0406	0.0394	0.0392
00:37:59	0.0012	-0.0165	0.0006	0.0008	0.0006	0.0015	-0.0016	-0.0043	0.0009	0.0006	0.0008	0.0016	0.0012	0.0021	0.0014	0.0004	0.0008	0.001	0.0008	0.0024	0.0003	0.0008	0.0002	-0.0014	0.0007	0.0004	0.0002	0.0009	0.0017	0.0013	0.0008	0.0005	0.0013	-0.0049	0.0006	0	0.0002	-0.0052	0.0013	-0.0016	0.0377	0.0378	0.0403	0.0432	0.0376	0.0377	0.0407	0.039	0.0384
00:38:29	0.0008	-0.0166	0.0006	0.0004	0.0003	0.0012	-0.0019	-0.0036	0.0009	0.0006	0.0008	0.0013	0.0008	0.0016	0.0011	0.0005	0.0007	0.0007	0.0007	0.0021	0.0001	0.0007	-0.0002	-0.0013	0.0008	0.0007	0.0008	0.001	0.0021	0.0014	0.0008	0.0007	0.0009	-0.0046	0.0003	-0.0002	0.0002	0.0059	0.0009	-0.0016	0.0383	0.038	0.04	0.0432	0.0377	0.0376	0.0406	0.0389	0.0392
00:39:00	0.0008	-0.0167	0.0004	0.0007	0.0001	0.0006	-0.0026	-0.0053	0.0012	0.0005	0.0009	0.0011	0.0012	0.0018	0.0012	0.0005	0.0009	0.0014	0.001	0.0018	0	0.0005	0.0002	-0.0016	0.0006	0.0007	0.001	0.0009	0.0018	0.0012	0.0008	0.0008	0.0013	-0.0044	0.0004	0.0001	0.0007	0.0003	0.0018	-0.0011	0.0383	0.0382	0.04	0.0435	0.038	0.0377	0.0403	0.0391	0.039
00:39:29	0.0008	-0.0166	0.0009	0.0008	0.0003	0.0013	-0.002	-0.0049	0.0012	0.0008	0.0011	0.0015	0.001	0.002	0.0012	0.0007	0.0008	0.0013	0.0004	0.0016	0	0.0006	0.0003	-0.0014	0.0005	0.0007	0.0009	0.001	0.0019	0.0008	0.0007	0.0003	0.0014	-0.005	0.0007	-0.0001	0.0005	0.0002	0.0016	-0.0016	0.0377	0.0379	0.0399	0.0432	0.0377	0.0377	0.0402	0.0384	0.0387
00:40:00	0.0005	-0.0169	0.0002	0.0007	0.0009	0.0011	-0.002	-0.0047	0.0014	0.0007	0.001	0.0011	0.0011	0.0018	0.0011	0.0006	0.001	0.0012	0.0002	0.002	0	0.001	0.0006	-0.0013	0.0003	0.0005	0.0008	0.0006	0.0019	0.0011	0.0005	0.0004	0.0012	-0.0046	0.0009	0.0001	-0.0001	0.0041	0.0013	-0.0017	0.0381	0.0378	0.0396	0.0431	0.0377	0.0376	0.0407	0.039	0.0385
00:40:29	0.0005	-0.0168	0.0005	0.0007	0.0006	0.0012	-0.0022	-0.0049	0.0011	0.0006	0.0011	0.0016	0.0011	0.0018	0.0011	0.0005	0.0012	0.0019	0.0007	0.0021	0.0002	0.0007	0.0001	-0.0016	0.0004	0.0003	0.0007	0.0011	0.0019	0.0014	0.0008	0.0002	0.0009	-0.0049	0.0009	0.0002	0.0002	-0.0061	0.0015	-0.0019	0.0379	0.0381	0.0404	0.0432	0.0376	0.0377	0.0404	0.0385	0.0383
00:40:59	0.0008	-0.017	0.0001	0.0005	0.0008	0.0011	-0.0019	-0.0048	0.0006	0.0005	0.0009	0.0014	0.001	0.0017	0.001	0.0004	0.0006	0.0016	0.0006	0.0018	-0.0003	0.0004	0.0002	-0.0014	0.001	0.0005	0.0009	0.0012	0.0021	0.0014	0.0007	0.0005	0.0012	-0.0046	0.0006	-0.0003	0.0001	0.0052	0.0013	-0.002	0.0383	0.038	0.0402	0.0437	0.0378	0.0378	0.0404	0.0391	0.0385
00:41:29	0.001	-0.0167	0.0005	0.0006	0.0004	0.0008	-0.0019	-0.0051	0.0013	0.0007	0.0013	0.0013	0.0011	0.0018	0.0012	0.0006	0.001	0.0023	0.0008	0.002	0.0001	0.0006	0	0.0004	0.0008	0.0007	0.0006	0.0007	0.0016	0.0011	0.0007	0.0005	0.0013	-0.0045	0.0008	-0.0003	0.0007	-0.0058	0.0017	-0.0011	0.0381	0.0378	0.0397	0.0431	0.038	0.0378	0.041	0.0388	0.0389
00:41:59	0.0007	-0.0163	0.0006	0.0008	0.0006	0.0033	-0.0019	-0.0046	0.0016	0.0009	0.0012	0.0024	0.0009	0.0021	0.0015	0.0006	0.0007	0.0024	0.001	0.0028	0	0.0008	0.0004	0.001	0.0011	0.0007	0.0008	0.0009	0.0018	0.0012	0.0008	0.0007	0.0013	-0.004	0.0014	0.0001	0.0005	-0.0043	0.0014	-0.0015	0.0382	0.0381	0.0399	0.043	0.038	0.0375	0.0407	0.0388	0.0387
00:42:30	0.001	-0.0166	0.0006	0.0008	0.0018	0.0013	-0.0015	-0.0045	0.0017	0.0008	0.0015	0.0016	0.0011	0.002	0.0013	0.0007	0.0008	0.0028	0.0011	0.0021	0.0002	0.0009	0.0001	0.0001	0.0007	0.0007	0.0007	0.001	0.0017	0.0013	0.001	0.0006	0.0017	-0.0043	0.0009	0.0001	0.0006	-0.006	0.002	-0.0017	0.0382	0.038	0.0404	0.045	0.0383	0.038	0.0409	0.039	0.0391
00:43:00	0.0011	-0.0163	0.0007	0.001	0.0008	0.0013	-0.0019	-0.0046	0.0015	0.001	0.0013	0.002	0.0015	0.0018	0.0017	0.0008	0.0011	0.003	0.0009	0.0023	0.0002	0.001	0.0002	-0.0012	0.0011	0.0008	0.0011	0.0014	0.0025	0.0016	0.0007	0.0005	0.0011	-0.0043	0.0007	0.0004	0.0002	0.0056	0.0009	-0.0014	0.0381	0.038	0.0405	0.0454	0.038	0.0379	0.0408	0.0394	0.039
00:43:30	0.0012	-0.016	0.0004	0.0009	0.0013	0.0009	-0.0022	-0.0046	0.001	0.0008	0.0011	0.0015	0.0014	0.0023	0.0015	0.0011	0.0011	0.0034	0.001	0.0023	0	0.0009	0.0005	-0.0013	0.0008	0.001	0.0009	0.0007	0.0017	0.0015	0.0008	0.0005	0.0015	-0.0044	0.0008	0.0006	0.0006	-0.0058	0.0017	-0.0013	0.0384	0.0381	0.0403	0.0443	0.0377	0.0377	0.041	0.0385	0.0385
00:43:59	0.0008	-0.0167	0.0008	0.0011	0.0007	0.0012	-0.0021	-0.0043	0.0011	0.0005	0.0012	0.0012	0.0011	0.002	0.0012	0.0008	0.001	0.0038	0.001	0.0023	0	0.001	0	-0.0015	0.0009	0.0007	0.0009	0.0009	0.0015	0.0011	0.0008	0.0007	0.0012	-0.0047	0.0008	-0.0002	0.0003	-0.006	0.0016	-0.0016	0.0376	0.0376	0.0395	0.0465	0.0378	0.0373	0.041	0.0389	0.038
00:44:30	0.001	-0.0164	0.0009	0.0009	0.0004	0.0012	-0.0018	-0.0045	0.0016	0.0008	0.0009	0.0013	0.0009	0.002	0.0012	0.0006	0.0012	0.0037	0.0012	0.0021	0.0004	0.001	0.0008	-0.0012	0.0008	0.0007	0.001	0.0008	0.0014	0.0012	0.0009	0.0009	0.0013	-0.0045	0.0007	-0.0001	0.0004	-0.006	0.0018	-0.0013	0.038	0.0378	0.0399	0.0439	0.038	0.0374	0.0407	0.039	0.0384
00:44:59	0.0009	-0.0163	0.0007	0.001	0.0008	0.0014	-0.0015	-0.0048	0.0011	0.0005	0.0009	0.0015	0.0012	0.0021	0.0011	0.0005	0.0009	0.0042	0.0006	0.0018	0.0001	0.0007	0.0004	-0.0014	0.0005	0.0003	0.0005	0.0006	0.0009	0.0009	0.0002	0.0004	0.0008	-0.0045	0.0006	-0.0005	0.0003	-0.0064	0.0011	-0.0019	0.038	0.0378	0.0398	0.0441	0.0378	0.0378	0.0404	0.0389	0.0385
00:45:30	0.0007	-0.0167	0.0005	0.0007	0.0003	0.0012	-0.0023	-0.005	0.0012	0.001	0.0012	0.0014	0.0011	0.0021	0.0014	0.0006	0.0011	0.0045	0.0007	0.0021	-0.0002	0.0007	0.0003	-0.0013	0.0008	0.0008	0.0011	0.0013	0.0017	0.0014	0.0008	0.0004	0.0013	-0.0044	0.0006	-0.0003	0.0003	-0.0062	0.0016	-0.0018	0.0378	0.0384	0.0401	0.0436	0.0378	0.0377	0.0408	0.0388	0.0386
00:46:00	0.001	-0.0169	0.0004	0.0009	0.0004	0.0011	-0.0023	-0.0051	0.0008	0.0006	0.0012	0.0012	0.001	0.0018	0.0014	0.0006	0.0008	0.0044	0.0006	0.0018	0.0003	0.0008	0.0002	-0.0013	0.0008	0.0006	0.0004	0.0008	0.0017	0.0008	0.0004	0.0001	0.0012	-0.0047	0.0007	-0.0003	0.0005	-0.0059	0.0014	-0.002	0.0377	0.0373	0.0394	0.0438	0.0375	0.0375	0.0403	0.0384	0.0385
00:46:30	0.001	-0.0166	0.0004	0.0006	0.0005	0.0012	-0.0019	-0.0046	0.0011	0.0008	0.001	0.0012	0.0009	0.002	0.0012	0.0007	0.0013	0.0052	0.0008	0.0017	-0.0001	0.0007	0.0002	-0.0014	0.0005	0.001	0.0008	0.0008	0.0016	0.001	0.0005	0.0005	0.0012	-0.0047	0.0008	0	0.0005	-0.006	0.0017	-0.0014	0.0383	0.039	0.0402	0.0442	0.0378	0.0377	0.0406	0.0389	0.0388
00:46:59	0.0008	-0.0167	0.0006	0.0011	0.0006	0.0013	-0.0019	-0.0049	0.0014	0.0009	0.0012	0.0014	0.0011	0.0019	0.0015	0.0004	0.0008	0.005	0.0003	0.0018	0	0.0005	0.0003	-0.0013	0.0008	0.0008	0.0009	0.0008	0.0015	0.0014	0.0009	0.0006	0.0008	-0.0045	0.0001	-0.0006	0.0004	-0.0064	0.0012	-0.0013	0.0377	0.0377	0.0393	0.0438	0.0372	0.0392	0.0403	0.0385	0.0383
00:47:30	0.0009	-0.0168	0.0002	0.0009	0.0005	0.0012	-0.002	-0.0047	0.0015	0.0007	0.0011	0.0013	0.0009	0.0021	0.0014	0.0008	0.0007	0.0058	0.001	0.0024	0.0004	0.0012	0.0005	-0.001	0.0008	0.0009	0.0006	0.0009	0.0016	0.0009	0.0007	0.0008	0.0014	-0.0043	0.0016	0.0001	0.0003	-0.0057	0.0014	-0.0015	0.0384	0.0382	0.0399	0.0444	0.0379	0.0376	0.0405	0.0389	0.0384
00:47:59	0.0012	-0.0164	0.0005	0.001	0.0007	0.0012	-0.0017	-0.0043	0.0013	0.0005	0.001	0.0012	0.0007	0.0019	0.0014	0.0009	0.001	0.0055	0.0005	0.0021	0.0005	0.001	0.0004	-0.001	0.0005	0.0006	0.0007	0.0008	0.0011	0.0006	0.0003	0.0007	0.0012	-0.0042	0.0008	-0.0004	0.0005	-0.002	0.0016	-0.0018	0.0382	0.0384	0.0401	0.0445	0.0378	0.0382	0.0405	0.0394	0.0387
00:48:30	0.0011	-0.0165	0.0008	0.001	0.0007	0.0036	-0.0024	-0.0047	0.001	0.0005	0.0009	0.0012	0.0009	0.0018	0.0013	0.0006	0.0009	0.0057	0.0006	0.0015	0	0.0007	0.0002	-0.0011	0.0006	0.0005	0.0007	0.0004	0.0015	0.0011	0.0007	0.0008	0.0012	-0.0043	0.001	-0.0001	0.0002	0.0001	0.0018	-0.0017	0.0379	0.0381	0.04	0.0447	0.0378	0.0374	0.0403	0.0387	0.0385
00:49:00	0.0012	-0.0168	0.0004	0.0007	0.0004	0.0009	-0.0022	-0.0049	0.001	0.0006	0.0015	0.0015	0.0012	0.002	0.0016	0.0009	0.0009	0.006	0.0008	0.0016	0.0001	0.0007	0.0006	-0.0011	0.0009	0.0006	0.0009	0.001	0.0023	0.0013	0.001	0.0008	0.0013	-0.0045	0.0006	-0.0001	0.0003	-0.0059	0.0015	-0.0015	0.0378	0.0376	0.0399	0.0441	0.0376	0.0377	0.0403	0.0387	0.0386
00:49:30	0.0008	-0.0166	0.0004	0.001	0.0008	0.0016	-0.0018	-0.0046	0.0016	0.0008	0.0013	0.0014	0.0012	0.002	0.0016	0.0007	0.0013	0.0067	0.0009	0.0015	0.0004	0.0011	0.0005	-0.0011	0.001	0.0007	0.0007	0.0009	0.0016	0.0012	0.0008	0.0008	0.0016	-0.0045	0.001	0.0004	0.0007	0.003	0.0019	-0.0014	0.0384	0.0382	0.0402	0.0445	0.0377	0.0376	0.0404	0.0388	0.0383
00:50:00	0.0008	-0.0163	0.0006	0.001	0.001	0.0013	-0.0022	-0.0048	0.0018	0.0009	0.0015	0.0014	0.0012	0.0018	0.0016	0.0008	0.001	0.007	0.0008	0.0015	0.0004	0.0008	0.0004	-0.0013	0.0004	0.0009	0.0007	0.0009	0.0019	0.001	0.0008	0.0006	0.0013	-0.0045	0.0005	0	0.0002	-0.0061	0.0015	-0.0015	0.038	0.0377	0.0399	0.0442	0.0374	0.0374	0.0404	0.0389	0.0385
00:50:30	0.001	-0.0168	0.0006	0.0008	0.0008	0.0014	-0.0018	-0.0046	0.0013	0.0005	0.0011	0.0015	0.0011	0.0022	0.0013	0.0006	0.0014	0.0074	0.0007	0.0007	0.0005	0.0008	0.0003	-0.0009	0.0013	0.0011	0.001	0.0012	0.002	0.0015	0.0013	0.0008	0.0014	-0.0041	0.0011	0.0003	0.0011	-0.0059	0.0018	-0.0014	0.0376	0.038	0.04	0.044	0.0374	0.0375	0.0403	0.0387	0.0389
00:51:00	0.0007	-0.0168	0.0007	0.0008	0.0006	0.0012	-0.0017	-0.0047	0.0008	0.0004	0.0008	0.0007	0.0006	0.0017	0.0011	0.0004	0.0011	0.007	0.0011	0.0016	0.0003	0.0009	0.0001	-0.0017	0.0009	0.0008	0.0006	0.0006	0.0014	0.0009	0.0006	0.0004	0.0008	-0.0046	0.0009	-0.0002	0.0002	-0.0028	0.0017	-0.0017	0.0379	0.038	0.0401	0.0443	0.0375	0.0376	0.0401	0.0386	0.0386
00:51:30	0.0007	-0.0166	0.0002	0.0008	0.0004	0.0014	-0.0019	-0.005	0.0009	0.0004	0.0013	0.0014	0.0008	0.0021	0.0014	0.0006	0.0009	0.0071	0.0009	0.0017	0.0001	0.0009	0	-0.0016	0.0012	0.0008	0.0012	0.0012	0.0018	0.0013	0.0009	0.0006	0.0014	-0.0044	0.0009	0	0.0004	-0.006	0.0012	-0.0015	0.0378	0.0379	0.0397	0.0442	0.0378	0.0379	0.0406	0.0388	0.0386
00:52:00	0.0008	-0.0168	0.0007	0.0008	0.0007	0.0009	-0.0017	-0.0048	0.0015	0.0008	0.0014	0.0012	0.0009	0.0017	0.0013	0.0005	0.0008	0.0072	0.0009	0.0013	0.0002	0.0009	0.0002	-0.0017	0.0009	0.001	0.0009	0.0008	0.002	0.0016	0.0006	0.0006	0.0009	-0.0045	0.0014	0.0001	0.0007	-0.0057	0.0015	-0.0015	0.0379	0.0381	0.0395	0.0441	0.038	0.038	0.0404	0.0394	0.0389
00:52:29	0.0009	-0.0168	0.0005	0.0005	0.0004	0.0023	-0.0018	-0.0046	0.0012	0.0007	0.001	0.0014	0.0012	0.0016	0.0015	0.0011	0.0008	0.0087	0.0007	0.0016	0.0003	0.0009	0.0005	-0.0012	0.0004	0.0007	0.0007	0.0007	0.0015	0.0013	0.0009	0.0006	0.0012	-0.0046	0.001	-0.0002	0.0003	-0.0062	0.0016	-0.0016	0.0382	0.0382	0.0401	0.0441	0.038	0.0374	0.0402	0.0387	0.0386
00:52:59	0.0008	-0.0165	0.0003	0.0007	0.0008	0.0013	-0.0019	-0.0049	0.0013	0.001	0.0013	0.0014	0.0014	0.0024	0.0017	0.0011	0.0015	0.0082	0.001	0.0013	0.0002	0.0011	0.0007	-0.0009	0.0004	0.0013	0.001	0.0012	0.002	0.0012	0.0006	0.0008	0.0015	-0.0044	0.0011	0.0002	0.0004	-0.006	0.0017	-0.0013	0.0378	0.0377	0.04	0.0443	0.038	0.0417	0.04	0.0398	0.0383
00:53:30	0.0008	-0.0165	0.0008	0.0011	0.0011	0.0016	-0.0015	-0.0047	0.0014	0.0005	0.0011	0.0013	0.0015	0.0022	0.0013	0.0007	0.0006	0.0082	0.0007	0.0012	0.0003	0.0012	0.0014	-0.0015	0.0005	0.0005	0.001	0.0009	0.0015	0.0015	0.0009	0.0007	0.0016	-0.0046	0.0009	0.0004	0.001	-0.0057	0.0017	-0.0013	0.0381	0.0383	0.04	0.0444	0.0382	0.0374	0.0401	0.0388	0.0383
00:53:59	0.0014	-0.0162	0.0006	0.0011	0.0006	0.0015	-0.0016	-0.0043	0.0008	0.0004	0.001	0.0011	0.0011	0.0025	0.0015	0.0007	0.0008	0.0083	0.0008	0.001	0.0003	0.0006	0.0014	-0.001	0.0003	0.0002	0.0004	0.0006	0.0014	0.0006	0.0005	0.001	0.0013	-0.0049	0.0006	-0.0004	0.0003	-0.0062	0.0015	-0.0016	0.0382	0.0381	0.0401	0.0443	0.038	0.0379	0.04	0.0387	0.0388
00:54:30	0.0008	-0.017	0.0006	0.001	0.0006	0.0008	-0.002	-0.0048	0.0014	0.0006	0.0014	0.0014	0.0009	0.0019	0.0016	0.0006	0.0009	0.0083	0.0007	0.0013	0.0001	0.0011	0.0013	-0.0015	0.0007	0.0002	0.0004	0.0008	0.0014	0.0008	0.0005	0.0007	0.001	-0.0046	0.0008	-0.0004	0.0003	-0.0061	0.001	-0.0019	0.0378	0.0376	0.0397	0.0441	0.0371	0.0371	0.04	0.0386	0.0386
00:54:59	0.0012	-0.0166	0.0006	0.0009	0.0007	0.0011	-0.002	-0.0045	0.0011	0.0007	0.0009	0.0016	0.0011	0.0021	0.0013	0.001	0.0017	0.0094	0.0011	0.0015	0.0004	0.0012	0.0006	-0.0009	0.0005	0.0012	0.0008	0.0007	0.0015	0.0008	0.0006	0.0009	0.0012	-0.0044	0.0005	0	0.0003	-0.0057	0.0015	-0.0015	0.0377	0.0379	0.0398	0.0438	0.0378	0.0375	0.04	0.0387	0.0384
00:55:30	0.0011	-0.0164	0.0009	0.0011	0.0007	0.0009	-0.0021	-0.0048	0.0016	0.0008	0.0016	0.0014	0.0017	0.0025	0.0015	0.1197	0.0015	0.0089	0.0008	0.0015	0.0006	0.0009	0.0005	-0.0009	0.0005	0.0011	0.0011	0.0017	0.0024	0.0017	0.0009	0.001	0.0018	-0.0041	0.0011	0.0001	0.0007	-0.0058	0.0018	-0.0013	0.0378	0.0378	0.0394	0.044	0.0375	0.0377	0.0403	0.0389	0.0391
00:55:59	0.0009	-0.0161	0.0008	0.0009	0.0006	0.0013	-0.002	-0.0047	0.0008	0.0006	0.0009	0.001	0.0008	0.0018	0.0014	0.0006	0.0176	0.0102	0.0006	0.0006	-0.0001	0.0003	0.0006	-0.0014	0.0005	0.0007	0.0007	0.0008	0.0015	0.0009	0.0005	0.0001	0.0013	-0.0042	0.0005	-0.0004	0.0001	-0.0062	0.0012	-0.0017	0.0378	0.0376	0.0397	0.0441	0.0375	0.0374	0.0395	0.0384	0.0383
00:56:29	0.0011	-0.0169	0.0004	0.0007	0.0005	0.0019	-0.0021	-0.0049	0.0014	0.0001	0.0008	0.0012	0.0011	0.002	0.0011	0.0007	0.0053	0.0101	0.001	0.0013	0.0002	0.0012	0.0015	-0.0014	0.0004	0.0004	0.0002	0.0007	0.0017	0.0009	0.0004	0.0004	0.0011	-0.0047	0.0006	0.0004	0.0002	0.0055	0.0012	-0.0016	0.0376	0.0376	0.0397	0.0441	0.0371	0.037	0.0395	0.0382	0.0383
00:57:00	0.0008	-0.0165	0.0004	0.0006	0.0007	0.001	-0.0022	-0.0049	0.0011	0.0008	0.0012	0.0012	0.0006	0.0018	0.0014	0.001	0.0107	0.0106	0.001	0.0013	0.0002	0.0012	0.0014	-0.0013	0.0006	0.0005	0.0003	0.0009	0.0018	0.0013	0.0008	0.0006	0.0015	-0.0045	0.0008	0.0008	0.0006	0.002	0.0015	-0.0013	0.0377	0.038	0.0395	0.0441	0.0374	0.0372	0.0399	0.0384	0.0384
00:57:30	0.001	-0.0166	0.0005	0.0006	0.0007	0.0013	-0.0018	-0.0049	0.0009	0.0004	0.0008	0.0009	0.0008	0.0017	0.0009	0.0007	0.0109	0.0101	0.0009	0.0012	0.0002	0.0007	0.0001	-0.0014	0.0007	0.0005	0.0008	0.0012	0.0019	0.0015	0.0006	0.0005	0.0014	-0.0046	0.0006	0.0002	0.0004	0.0046	0.0012	-0.0016	0.0379	0.0377	0.0399	0.0448	0.0376	0.0376	0.0401	0.0391	0.0389
00:57:59	0.0007	-0.0167	0.0004	0.0007	0	0.001	-0.0022	-0.0046	0.001	0.0003	0.0008	0.0008	0.0007	0.0019	0.0009	0.0006	0.0111	0.0113	0.0008	0.001	0	0.0006	0.0001	-0.0003	0.0001	0.0005	0.0005	0.0007	0.0014	0.001	0.0007	0.0004	0.001	-0.0045	0.0011	0.0006	0.0002	-0.0063	0.001	-0.0021	0.0379	0.0381	0.0402	0.0446	0.0381	0.0382	0.0404	0.0392	0.0389
00:58:30	0.0006	-0.0167	0.0007	0.0007	0.0006	0.0013	-0.0022	-0.0052	0.0013	0.0006	0.0007	0.0009	0.0008	0.0018	0.0011	0.0005	0.0143	0.0108	0.0009	0.003	0	0.0007	0.0002	-0.0015	0.0003	0.0005	0.0009	0.0009	0.0015	0.0009	0.0006	0.0005	0.001	-0.0048	0.0006	0.0005	0.0005	0.0024	0.0015	-0.0018	0.0377	0.0376	0.0395	0.0438	0.0373	0.0374	0.0397	0.0385	0.0382
00:58:59	0.0008	-0.0168	0.0002	0.0003	0.0001	0.0013	-0.0019	-0.0049	0.0012	0.0009	0.0009	0.0011	0.0008	0.0016	0.0009	0.0006	0.0107	0.0117	0.0009	0.0015	0.0002	0.001	0.0003	-0.0017	0.0001	0.0008	0.0006	0.0009	0.0016	0.001	0.0003	0.0005	0.0013	-0.0047	0.0006	0.001	0.0007	0.0048	0.0014	-0.0017	0.0375	0.0379	0.0398	0.0441	0.0375	0.0375	0.04	0.0388	0.0386
00:59:30	0.001	-0.0168	0.0005	0.0007	0.0008	0.0009	-0.0022	-0.0048	0.0012	0.0007	0.001	0.001	0.0008	0.0017	0.0012	0.0005	0.0023	0.0113	0.0003	0.001	-0.0003	0.0005	0.0002	-0.0016	0.0005	0.0003	0.0007	0.0012	0.0015	0.0013	0.0006	0	0.0012	-0.0046	0.0005	0.0002	-0.0001	0.0051	0.0013	-0.0019	0.0382	0.038	0.04	0.044	0.0374	0.0372	0.0395	0.0386	0.0382
00:59:59	0.0004	-0.0167	0.0005	0.0006	0.0007	0.001	-0.0019	-0.0044	0.001	0.0011	0.0014	0.0011	0.0011	0.002	0.0017	0.0009	0.0007	0.012	0.001	0.0011	0.0003	0.0012	0.0023	-0.0012	0.0008	0.0007	0.0006	0.0007	0.0016	0.0013	0.0009	0.0003	0.0014	-0.004	0.0009	0.0008	0.0007	0.0057	0.0014	-0.0014	0.0378	0.038	0.04	0.0443	0.0378	0.0377	0.0401	0.0386	0.0384
01:00:30	0.001	-0.0164	0.0007	0.0008	0.0004	0.0011	-0.0016	-0.0046	0.001	0.0009	0.0012	0.0012	0.001	0.0018	0.0009	0.0006	0.0004	0.0123	0.0005	0.0008	0.0002	0.0008	0.0003	-0.0015	0.0004	0.0004	0.0006	0.001	0.0016	0.0012	0.0008	0.0008	0.0012	-0.0047	0.0006	0.0008	0.0005	-0.0059	0.0013	-0.0016	0.0378	0.0376	0.0398	0.0442	0.0378	0.0376	0.0398	0.0388	0.0385
01:00:59	0.0009	-0.0166	0.0005	0.0009	0.001	0.0015	-0.002	-0.0046	0.0016	0.0008	0.0014	0.0016	0.0014	0.0025	0.0017	0.0011	0.0007	0.0128	0.0011	0.0012	0	0.0008	0.0013	0.0004	0.0008	0.0007	0.0008	0.0009	0.0016	0.0014	0.0009	0.0014	0.0015	-0.0043	0.0009	0.001	0.0007	0.0036	0.0016	-0.0011	0.0382	0.0382	0.0396	0.0445	0.0374	0.0374	0.0399	0.0393	0.0382
01:01:30	0.001	-0.0165	0.0007	0.0008	0.0007	0.0011	-0.002	-0.0043	0.001	0.0005	0.0013	0.0012	0.0009	0.002	0.0013	0.0006	0.0005	0.0127	0.0008	0.0008	-0.0001	0.0008	0.0007	-0.0017	0.0005	0.0008	0.0006	0.0008	0.0014	0.0014	0.0003	0.0005	0.0015	-0.0044	0.0008	0.0005	0.0004	0.0015	0.0017	-0.0017	0.0381	0.0387	0.0398	0.0444	0.0377	0.0374	0.0399	0.0394	0.0388
01:01:59	0.0004	-0.0164	0.0004	0.0008	0.0006	0.0009	-0.0017	-0.0046	0.0008	0.0003	0.0012	0.0012	0.0012	0.002	0.0017	0.0007	0.0005	0.013	0.001	0.0012	0.0003	0.0013	0.0009	-0.0013	0.0007	0.0008	0.0008	0.0013	0.0016	0.0014	0.0008	0.0006	0.0013	-0.0048	0.0007	0.0006	0.0005	0.0007	0.0016	-0.0014	0.0378	0.0375	0.0396	0.0441	0.0375	0.0433	0.0399	0.0389	0.0383
01:02:30	0.001	-0.0169	0.0005	0.0008	0.0006	0.0011	-0.0019	-0.0051	0.0013	0.0011	0.0012	0.0014	0.0012	0.0024	0.0016	0.0012	0.0008	0.0137	0.0013	0.0014	0.0008	0.0016	0.0024	-0.001	0.0006	0.0005	0.001	0.0007	0.0016	0.0013	0.0009	0.0003	0.0012	-0.0042	0.0009	0.0011	0.0004	-0.0034	0.0018	-0.0013	0.0375	0.0376	0.0394	0.0483	0.0376	0.0393	0.0397	0.0388	0.0381
[truncated: 20 more columns]
