# Supplementary material for: A cryptic third active site in cyanophycin synthetase creates primers for polymerization
Source: Nat Commun. 2022 Jul 7;13:3923. doi: 10.1038/s41467-022-31542-7 (PMC9262961; doi:10.1038/s41467-022-31542-7)
Supplement: Supplementary file 4 — Source Data [file 41467_2022_31542_MOESM4_ESM.zip › 357019_2_data_set_6576124_rcgj7h.xlsx]

## Sheet: SupFig3c
Time	WT +				H57A +				C59A +				R70A +				H79A +				R100A +				Time	E82Q +
0:00:00	0.0384	0.0392	0.0394	0.039	0	0	0	0	0	0	0	0	0	0	0	0	0	0	0	0	0	0	0	0	0:00:00	0.0376	0.0388	0.0389
0:00:27	0.0411	0.0397	0.0409	0.0404	0.0013	0.0001	0.0009	0.0006	0.001	0.0011	0.0007	0.0002	-0.0019	0.0004	0.0006	0.0004	0.0027	0.0013	0.001	0.0011	0.001	0.0005	0.0004	0.0009	0:00:26	0.0388	0.04	0.0407
0:00:57	0.0402	0.0406	0.0405	0.0397	0.0007	-0.0003	-0.0001	0.0008	0.0006	0.0011	0.0005	0.0007	-0.0024	0.0006	0.0002	0.0003	0.0058	0.0013	0.0013	0.0015	0.0008	0.0007	0.0002	0.001	0:00:57	0.0386	0.0399	0.0404
0:01:29	0.0424	0.0428	0.0402	0.0402	0.0007	-0.0016	-0.0005	0.0005	0.0002	0.0004	0	0.0003	-0.0025	-0.0003	0.0003	0.0002	0.0056	0.0009	0.001	0.0009	0.0006	0.0007	0.0001	0.0008	0:01:29	0.0446	0.0422	0.0427
0:02:00	0.0405	0.0429	0.0402	0.0402	0.0031	-0.0006	0.0003	0.0012	0.0016	0.0013	0.001	0.0007	-0.0004	0.0003	0.0008	0.0009	0.0062	0.001	0.0016	0.002	0.0011	0.0009	0.0003	0.001	0:01:59	0.0396	0.0413	0.0406
0:02:29	0.0405	0.0436	0.0406	0.0404	0.0041	-0.0008	0.0006	0.0027	0.0025	0.0022	0.0013	0.001	-0.0022	0.003	0.0012	0.0006	0.0072	0.0021	0.002	0.0052	0.0024	0.0015	0.0006	0.0016	0:02:29	0.0419	0.0416	0.0414
0:03:00	0.0442	0.0446	0.0413	0.0413	0.0034	-0.0001	0.0016	0.0053	0.0036	0.0042	0.003	0.0035	-0.0014	0.0007	0.0022	0.0014	0.0088	0.0048	0.0043	0.0086	0.0049	0.003	0.0019	0.0026	0:02:59	0.0394	0.0418	0.0425
0:03:30	0.042	0.0445	0.0414	0.0414	0.0029	0.0006	0.0031	0.0105	0.0068	0.0083	0.0066	0.0078	0.0006	0.0021	0.0034	0.0022	0.012	0.0091	0.0084	0.0149	0.0084	0.005	0.0039	0.005	0:03:29	0.0411	0.0428	0.0439
0:04:00	0.0435	0.0477	0.0432	0.0438	0.0076	0.0032	0.0066	0.017	0.0118	0.0139	0.0115	0.0136	0.0036	0.004	0.0066	0.0047	0.0173	0.0151	0.0139	0.0236	0.015	0.0099	0.0077	0.0095	0:03:59	0.0423	0.0454	0.0483
0:04:30	0.0458	0.0538	0.0468	0.0462	0.0159	0.008	0.0125	0.0257	0.0195	0.0221	0.019	0.0223	0.0094	0.0089	0.0124	0.0099	0.0255	0.0235	0.0224	0.0348	0.0227	0.0166	0.0138	0.0157	0:04:29	0.0489	0.0494	0.0536
0:05:00	0.0484	0.0504	0.0498	0.0495	0.0203	0.0127	0.0178	0.0342	0.027	0.0309	0.0264	0.0305	0.016	0.0165	0.0142	0.0152	0.0326	0.0328	0.0309	0.046	0.032	0.0234	0.0204	0.0234	0:04:59	0.0463	0.0506	0.0583
0:05:29	0.0533	0.056	0.0558	0.0553	0.0217	0.0187	0.0257	0.0446	0.0358	0.0405	0.0356	0.0405	0.0243	0.0221	0.022	0.0226	0.0392	0.043	0.0408	0.0587	0.0419	0.0329	0.0292	0.0326	0:05:30	0.0502	0.0562	0.0664
0:06:00	0.0619	0.0647	0.0606	0.0597	0.0291	0.0257	0.0333	0.0543	0.0468	0.0504	0.0452	0.0514	0.0332	0.0301	0.0303	0.0314	0.052	0.0534	0.0512	0.0711	0.0517	0.0414	0.038	0.0415	0:05:59	0.054	0.061	0.0733
0:06:30	0.0642	0.0674	0.0676	0.067	0.0376	0.0334	0.0415	0.0645	0.0568	0.0605	0.0548	0.0616	0.0428	0.0391	0.0394	0.0406	0.0627	0.0641	0.0627	0.083	0.0627	0.0512	0.0474	0.0517	0:06:29	0.0589	0.0678	0.0806
0:07:00	0.0706	0.0776	0.0747	0.0736	0.0441	0.0408	0.0501	0.0755	0.0653	0.0708	0.0652	0.0728	0.0545	0.0488	0.0492	0.0507	0.0734	0.0751	0.0726	0.095	0.0733	0.0604	0.0571	0.0618	0:06:59	0.0636	0.0738	0.0878
0:07:29	0.0803	0.0826	0.0827	0.0824	0.0516	0.049	0.0591	0.0848	0.0739	0.082	0.0759	0.0844	0.0639	0.0595	0.0597	0.0614	0.081	0.087	0.0836	0.108	0.0843	0.0706	0.0671	0.072	0:07:29	0.0691	0.0802	0.0961
0:08:00	0.0873	0.0948	0.0909	0.0898	0.0615	0.0567	0.067	0.0943	0.0845	0.0923	0.0858	0.0949	0.0767	0.0691	0.0719	0.0719	0.096	0.0969	0.095	0.1186	0.0949	0.0802	0.0762	0.0822	0:07:59	0.0784	0.088	0.1059
0:08:30	0.0953	0.1022	0.1001	0.0992	0.0681	0.0659	0.0762	0.1041	0.0939	0.1025	0.0961	0.1047	0.0854	0.0804	0.081	0.083	0.1042	0.1085	0.1059	0.1298	0.1054	0.0909	0.0868	0.0926	0:08:29	0.0814	0.0949	0.1152
0:09:00	0.101	0.1097	0.1072	0.1055	0.076	0.0735	0.084	0.113	0.1041	0.1126	0.1056	0.1154	0.0973	0.0908	0.0912	0.0936	0.1156	0.1186	0.1163	0.141	0.1145	0.0993	0.0957	0.1017	0:08:59	0.0855	0.1005	0.121
0:09:30	0.1071	0.1196	0.1157	0.1141	0.0846	0.0818	0.0936	0.1229	0.114	0.1225	0.115	0.1253	0.1068	0.1016	0.1022	0.1042	0.124	0.1298	0.1262	0.1524	0.1246	0.1093	0.1058	0.112	0:09:29	0.0916	0.1074	0.1288
0:10:00	0.1147	0.1224	0.1239	0.1224	0.094	0.0895	0.1015	0.1318	0.1246	0.1308	0.1262	0.1359	0.1172	0.1119	0.1119	0.1147	0.1331	0.1388	0.1365	0.1622	0.1334	0.1174	0.1156	0.1211	0:09:59	0.0978	0.1145	0.1359
0:10:29	0.1261	0.1354	0.1329	0.1312	0.1014	0.098	0.1095	0.1407	0.133	0.1417	0.1345	0.1449	0.1318	0.1211	0.1241	0.1246	0.1456	0.1474	0.1455	0.172	0.1426	0.1261	0.1241	0.1304	0:10:29	0.1086	0.1216	0.1451
0:11:00	0.1329	0.1398	0.1416	0.1396	0.11	0.1062	0.1182	0.148	0.1433	0.1512	0.1448	0.1554	0.1368	0.1316	0.1337	0.1353	0.1547	0.1579	0.1561	0.1829	0.1534	0.1369	0.1327	0.1399	0:10:59	0.1119	0.1289	0.1535
0:11:30	0.1405	0.1496	0.1514	0.1481	0.1194	0.1117	0.1256	0.1567	0.1512	0.1603	0.1531	0.1638	0.1466	0.1397	0.1435	0.144	0.1641	0.167	0.1645	0.191	0.1598	0.1446	0.1401	0.1467	0:11:29	0.1213	0.1362	0.1613
0:12:00	0.1464	0.1569	0.1585	0.1578	0.1241	0.1205	0.1333	0.165	0.1607	0.1686	0.1637	0.1748	0.1578	0.1522	0.1518	0.154	0.17	0.1769	0.1757	0.2007	0.1705	0.152	0.1488	0.1558	0:11:59	0.127	0.1433	0.1696
0:12:30	0.1532	0.1614	0.1671	0.1649	0.1302	0.13	0.1396	0.171	0.1668	0.1769	0.1705	0.1822	0.166	0.1588	0.16	0.1632	0.1774	0.184	0.1815	0.2076	0.1772	0.1592	0.1564	0.1634	0:12:29	0.1289	0.1509	0.1761
0:13:00	0.1618	0.1722	0.1748	0.1744	0.1429	0.1349	0.1494	0.1796	0.179	0.1869	0.1808	0.1933	0.176	0.1695	0.1699	0.1729	0.1884	0.1946	0.1934	0.2189	0.1849	0.1674	0.1656	0.1714	0:12:59	0.1401	0.159	0.1845
0:13:30	0.1678	0.1811	0.1793	0.1782	0.1461	0.1421	0.1545	0.1876	0.1857	0.1958	0.1886	0.1996	0.185	0.1776	0.178	0.182	0.199	0.2035	0.2011	0.2276	0.1942	0.1748	0.1724	0.1793	0:13:29	0.1416	0.1627	0.1896
0:14:00	0.1786	0.1841	0.187	0.1855	0.1564	0.1478	0.1615	0.193	0.1972	0.2038	0.1984	0.2093	0.1921	0.1878	0.1865	0.1911	0.2057	0.2111	0.2077	0.2364	0.1986	0.1825	0.1788	0.1856	0:14:00	0.1453	0.1692	0.1959
0:14:30	0.1856	0.1989	0.1964	0.195	0.1617	0.1558	0.1685	0.1998	0.2028	0.2107	0.2048	0.2158	0.2021	0.1954	0.197	0.1995	0.2137	0.2191	0.2176	0.2454	0.2082	0.19	0.187	0.1927	0:14:30	0.1554	0.1761	0.205
0:15:00	0.1917	0.2017	0.2025	0.2017	0.1662	0.1608	0.1725	0.2051	0.2121	0.2193	0.2124	0.2264	0.2084	0.2033	0.2069	0.2057	0.2209	0.2268	0.2279	0.2508	0.2148	0.1976	0.1932	0.1986	0:14:59	0.1602	0.1833	0.2125
0:15:29	0.1946	0.203	0.2087	0.2075	0.1745	0.1704	0.1823	0.2154	0.2174	0.2303	0.2235	0.2358	0.2211	0.215	0.219	0.2178	0.2318	0.2358	0.2362	0.2595	0.2258	0.2057	0.2019	0.2093	0:15:29	0.1626	0.1865	0.2162
0:16:00	0.2038	0.2144	0.2165	0.2159	0.1834	0.1789	0.1919	0.2231	0.2297	0.2412	0.2318	0.2472	0.2307	0.2259	0.2231	0.2266	0.2414	0.2458	0.2429	0.2714	0.2321	0.2128	0.2079	0.2149	0:15:59	0.174	0.1967	0.2256
0:16:29	0.2105	0.2169	0.2204	0.2198	0.1871	0.1833	0.1949	0.2275	0.2346	0.2428	0.2367	0.2502	0.2357	0.2321	0.2352	0.2339	0.2468	0.2515	0.2494	0.2767	0.2368	0.2182	0.2138	0.2197	0:16:29	0.1732	0.2002	0.2271
0:17:00	0.2144	0.2226	0.2263	0.2263	0.1895	0.1871	0.1969	0.2281	0.2369	0.2456	0.2418	0.2535	0.2417	0.2347	0.2355	0.2387	0.2514	0.2566	0.2572	0.2782	0.2395	0.2215	0.2168	0.2231	0:16:59	0.1804	0.2016	0.2315
0:17:30	0.2235	0.2297	0.2362	0.2351	0.1986	0.1921	0.2036	0.2358	0.2432	0.2542	0.2486	0.2617	0.2524	0.245	0.2459	0.2461	0.2576	0.2608	0.2626	0.2857	0.2474	0.2288	0.2262	0.2288	0:17:29	0.1854	0.2113	0.2396
0:18:00	0.2288	0.2341	0.2389	0.2372	0.2017	0.1967	0.2082	0.2404	0.2537	0.261	0.2556	0.269	0.2542	0.2505	0.2523	0.2526	0.2671	0.2697	0.2724	0.2918	0.2532	0.2353	0.229	0.2344	0:17:59	0.1938	0.2166	0.2466
0:18:29	0.2377	0.2464	0.2499	0.2499	0.2133	0.2038	0.2146	0.2467	0.2569	0.2675	0.2615	0.2725	0.2649	0.2573	0.26	0.2609	0.2709	0.2746	0.2752	0.2993	0.2602	0.2403	0.2351	0.2422	0:18:29	0.2013	0.2252	0.2564
0:19:00	0.2417	0.2495	0.2514	0.2489	0.2211	0.2079	0.2202	0.247	0.2705	0.2741	0.2674	0.278	0.2652	0.2604	0.2586	0.2686	0.2806	0.2818	0.2795	0.3044	0.2602	0.2429	0.2407	0.2441	0:18:59	0.1987	0.2256	0.2535
0:19:30	0.2444	0.2513	0.2579	0.2555	0.2198	0.2151	0.2257	0.2552	0.2734	0.2834	0.2772	0.2884	0.2772	0.2714	0.2734	0.2734	0.2864	0.2884	0.2913	0.3113	0.2671	0.2509	0.2465	0.2501	0:19:29	0.2067	0.2336	0.2619
0:20:00	0.2422	0.2493	0.2576	0.2577	0.2197	0.218	0.2277	0.2574	0.2771	0.2841	0.2808	0.2943	0.2825	0.2751	0.2754	0.2772	0.2903	0.2934	0.2984	0.3167	0.2709	0.2558	0.2512	0.2541	0:19:59	0.2087	0.233	0.2621
0:20:29	0.2496	0.26	0.269	0.2663	0.2302	0.2271	0.2372	0.2656	0.2855	0.2979	0.293	0.3029	0.2881	0.2843	0.2811	0.286	0.2949	0.2994	0.2998	0.3226	0.2774	0.2617	0.2555	0.2608	0:20:29	0.2163	0.2418	0.2708
0:21:00	0.2576	0.2668	0.2735	0.2717	0.2352	0.2331	0.2386	0.2667	0.2848	0.2974	0.293	0.305	0.2955	0.2863	0.2925	0.2899	0.2997	0.3032	0.3066	0.3242	0.2812	0.2652	0.26	0.2646	0:20:59	0.2216	0.2498	0.278
0:21:30	0.2638	0.2725	0.2818	0.2828	0.2397	0.2333	0.2422	0.2721	0.2923	0.3022	0.2987	0.3109	0.2972	0.2964	0.2968	0.2954	0.3024	0.3065	0.3105	0.3293	0.2815	0.2682	0.2626	0.2676	0:21:29	0.2263	0.2533	0.2897
0:22:00	0.2717	0.2785	0.2861	0.2849	0.2407	0.2333	0.2419	0.2727	0.3008	0.3044	0.3005	0.3106	0.2997	0.2941	0.2988	0.2962	0.3041	0.3091	0.317	0.3307	0.2855	0.2701	0.2646	0.2685	0:21:59	0.2295	0.2566	0.2874
0:22:30	0.2706	0.2786	0.2882	0.2876	0.2463	0.2394	0.2466	0.2737	0.3015	0.3082	0.3035	0.3162	0.3035	0.2997	0.301	0.3016	0.31	0.3142	0.3143	0.332	0.2903	0.2737	0.2679	0.2736	0:22:29	0.2383	0.2608	0.2895
0:23:00	0.2695	0.2841	0.2856	0.2845	0.2502	0.2455	0.2518	0.2812	0.3055	0.3162	0.3093	0.3231	0.3119	0.3071	0.3138	0.3102	0.3165	0.3217	0.3255	0.343	0.297	0.2772	0.2738	0.2786	0:22:59	0.2324	0.2616	0.2881
0:23:30	0.3068	0.2848	0.2992	0.2947	0.2515	0.2463	0.2509	0.2807	0.3125	0.3166	0.3118	0.3237	0.3211	0.3094	0.316	0.3131	0.3235	0.3276	0.3284	0.3461	0.2966	0.2829	0.2761	0.2824	0:23:29	0.2408	0.2679	0.2965
0:24:00	0.2821	0.2915	0.3003	0.2999	0.2521	0.2481	0.2546	0.2822	0.3125	0.3189	0.3166	0.3286	0.3182	0.311	0.3171	0.3127	0.3217	0.327	0.3309	0.3456	0.2952	0.2837	0.2772	0.2805	0:24:00	0.2516	0.2752	0.3025
0:24:30	0.2833	0.2898	0.2997	0.297	0.2551	0.2495	0.2569	0.2835	0.321	0.3247	0.32	0.3307	0.3228	0.3103	0.3199	0.3139	0.3214	0.3272	0.3343	0.348	0.3	0.2856	0.2784	0.283	0:24:29	0.2445	0.2729	0.2966
0:25:00	0.2861	0.298	0.3056	0.3047	0.2603	0.2574	0.2614	0.2841	0.3236	0.334	0.3245	0.3356	0.3304	0.3225	0.3262	0.3246	0.3365	0.3381	0.3436	0.3572	0.3079	0.2921	0.2886	0.2867	0:24:59	0.2523	0.2786	0.3057
0:25:29	0.2896	0.2988	0.3078	0.3106	0.2676	0.2557	0.2669	0.2834	0.33	0.3263	0.3355	0.3428	0.3266	0.3194	0.3242	0.3211	0.3286	0.3323	0.3425	0.348	0.2978	0.2895	0.2819	0.2854	0:25:29	0.2613	0.2841	0.3083
0:26:00	0.3173	0.303	0.3115	0.3126	0.2654	0.2582	0.2675	0.2894	0.3289	0.3332	0.341	0.35	0.3318	0.3267	0.3277	0.3231	0.3374	0.3385	0.347	0.3564	0.3055	0.29	0.2847	0.292	0:25:59	0.2622	0.2871	0.3145
0:26:30	0.3028	0.3102	0.3205	0.3163	0.2667	0.2635	0.2659	0.2951	0.3278	0.3412	0.3341	0.3425	0.3406	0.3338	0.3376	0.336	0.3468	0.3515	0.3521	0.3643	0.315	0.2974	0.2948	0.2945	0:26:29	0.2669	0.2942	0.3205
0:27:00	0.3064	0.3134	0.3166	0.3137	0.2899	0.2761	0.2841	0.3049	0.337	0.3522	0.3466	0.359	0.3502	0.346	0.3458	0.3463	0.351	0.3509	0.3514	0.3714	0.321	0.3065	0.2997	0.3013	0:26:59	0.2686	0.2911	0.3184
0:27:30	0.3099	0.317	0.3282	0.327	0.2747	0.2695	0.2786	0.3	0.3379	0.3466	0.3428	0.3512	0.3491	0.342	0.3453	0.3462	0.3448	0.3512	0.3493	0.368	0.3211	0.3051	0.3003	0.3046	0:27:29	0.2775	0.2978	0.3259
0:28:00	0.314	0.3203	0.3323	0.3248	0.2729	0.2688	0.2723	0.2949	0.3435	0.3478	0.3423	0.3538	0.3506	0.3402	0.3435	0.3406	0.3554	0.3577	0.3623	0.3685	0.3194	0.3024	0.295	0.3025	0:27:59	0.2837	0.3018	0.3294
0:28:30	0.3076	0.3121	0.3222	0.323	0.2754	0.2697	0.2706	0.2909	0.3433	0.3435	0.3428	0.3504	0.3461	0.3357	0.3388	0.341	0.3555	0.3554	0.3578	0.3652	0.3154	0.304	0.2949	0.296	0:28:29	0.2757	0.2988	0.3272
0:29:00	0.3157	0.3163	0.3314	0.327	0.2857	0.2764	0.285	0.3027	0.3597	0.3528	0.3624	0.369	0.3579	0.3502	0.3594	0.347	0.3647	0.3656	0.3775	0.3778	0.3284	0.3176	0.309	0.3107	0:28:59	0.2781	0.3034	0.3309
0:29:29	0.3167	0.3213	0.3334	0.3287	0.2835	0.2733	0.2802	0.3009	0.3562	0.3543	0.3576	0.3652	0.3624	0.3464	0.3549	0.348	0.3652	0.3651	0.3743	0.3772	0.3257	0.3159	0.3039	0.3097	0:29:29	0.2833	0.3069	0.3359
0:30:00	0.354	0.3302	0.3318	0.33	0.2861	0.2792	0.2817	0.3064	0.354	0.3658	0.3601	0.3643	0.3603	0.3512	0.358	0.3553	0.3714	0.3702	0.3758	0.3879	0.3275	0.3128	0.3118	0.3072	0:30:00	0.2897	0.3094	0.3332
0:30:30	0.3382	0.3249	0.3362	0.334	0.2834	0.2723	0.2768	0.2978	0.3587	0.3514	0.3497	0.3595	0.35	0.3402	0.3454	0.3397	0.3621	0.3588	0.3729	0.3709	0.3232	0.3091	0.3002	0.3005	0:30:30	0.293	0.3123	0.3349
0:31:00	0.326	0.3357	0.3398	0.3419	0.2897	0.2833	0.2857	0.3073	0.3586	0.3648	0.3634	0.3708	0.3579	0.3545	0.356	0.3539	0.3697	0.369	0.3785	0.3897	0.3235	0.3134	0.3015	0.3073	0:31:00	0.2953	0.318	0.3399
0:31:30	0.321	0.3313	0.34	0.3401	0.2863	0.2793	0.2848	0.3023	0.354	0.3582	0.3614	0.3675	0.3565	0.349	0.3521	0.3486	0.3612	0.3622	0.3741	0.3773	0.3246	0.3142	0.3053	0.3116	0:31:29	0.2973	0.3217	0.3456
0:32:00	0.3186	0.3184	0.3325	0.3313	0.3002	0.2875	0.2948	0.3135	0.3701	0.3728	0.3695	0.3718	0.3645	0.3635	0.3593	0.3697	0.3792	0.3757	0.376	0.3947	0.3338	0.3271	0.3183	0.315	0:31:59	0.2907	0.3123	0.3395
0:32:30	0.3201	0.3253	0.3349	0.3345	0.3033	0.2907	0.294	0.3153	0.3816	0.376	0.3761	0.3851	0.3758	0.3674	0.3728	0.3657	0.38	0.3838	0.3917	0.3972	0.3388	0.3274	0.3141	0.3207	0:32:29	0.294	0.3144	0.3399
0:33:00	0.3206	0.32	0.3349	0.3339	0.2979	0.2909	0.2948	0.3131	0.3684	0.3737	0.3751	0.3852	0.3773	0.367	0.3739	0.3658	0.3782	0.3826	0.3876	0.3966	0.3379	0.3229	0.3166	0.3186	0:32:59	0.2957	0.3137	0.3374
0:33:29	0.3308	0.3293	0.3425	0.3482	0.304	0.2989	0.2995	0.3179	0.3727	0.3813	0.3814	0.3926	0.382	0.3723	0.3801	0.3797	0.3784	0.3837	0.3835	0.3987	0.3462	0.3336	0.3289	0.3335	0:33:29	0.3036	0.3183	0.3512
0:34:00	0.3304	0.3352	0.3437	0.3469	0.299	0.2938	0.2982	0.3136	0.3734	0.3772	0.3814	0.3896	0.38	0.3734	0.3772	0.3757	0.3793	0.3817	0.3964	0.4027	0.338	0.3277	0.3202	0.3233	0:33:59	0.3018	0.3201	0.3457
0:34:30	0.3275	0.331	0.3423	0.3409	0.3116	0.3037	0.3074	0.3267	0.3782	0.3879	0.3862	0.3966	0.3906	0.3872	0.3876	0.3816	0.3912	0.3933	0.3927	0.4083	0.3431	0.3296	0.3323	0.3289	0:34:29	0.3043	0.3229	0.3493
0:35:00	0.3388	0.3401	0.3531	0.3505	0.2979	0.2959	0.2974	0.3181	0.3758	0.3818	0.3784	0.3836	0.3811	0.3737	0.3824	0.3775	0.3861	0.3857	0.3898	0.3999	0.3392	0.3252	0.3177	0.3219	0:34:59	0.3102	0.3319	0.3516
0:35:30	0.3329	0.3358	0.3539	0.3531	0.31	0.2965	0.3029	0.317	0.381	0.381	0.3775	0.3896	0.3826	0.3781	0.3857	0.3766	0.3846	0.3874	0.3957	0.4009	0.3406	0.3322	0.3184	0.3251	0:35:30	0.3081	0.326	0.3542
0:35:59	0.3398	0.3376	0.3511	0.3552	0.3071	0.2986	0.3085	0.3208	0.3786	0.3854	0.3853	0.3948	0.3917	0.3829	0.3882	0.3828	0.386	0.3924	0.4018	0.403	0.3424	0.3334	0.3238	0.3264	0:35:59	0.3072	0.3352	0.3543
0:36:30	0.3443	0.3463	0.3559	0.3604	0.3097	0.2981	0.3027	0.3174	0.3855	0.3837	0.3844	0.3892	0.3814	0.3766	0.3813	0.3836	0.3877	0.3874	0.3993	0.4022	0.3454	0.3284	0.3327	0.3254	0:36:29	0.3199	0.337	0.3581
0:37:00	0.3427	0.3469	0.3587	0.3566	0.3061	0.2993	0.3018	0.3211	0.3783	0.3842	0.3864	0.3938	0.3886	0.3843	0.3975	0.3837	0.3895	0.3939	0.4025	0.4078	0.3473	0.3322	0.3259	0.3293	0:36:59	0.3131	0.3361	0.3587
0:37:30	0.37	0.3422	0.3502	0.3528	0.3116	0.2962	0.3008	0.3137	0.3885	0.3838	0.3881	0.3951	0.3848	0.3791	0.3887	0.3756	0.3842	0.388	0.4034	0.4042	0.3409	0.335	0.3184	0.3229	0:37:29	0.3139	0.3348	0.3572
0:38:00	0.3415	0.3432	0.3541	0.3592	0.2977	0.2959	0.2944	0.3122	0.3838	0.3871	0.3785	0.3878	0.3994	0.3841	0.3876	0.3807	0.3958	0.3994	0.4029	0.4062	0.3555	0.3344	0.3184	0.3258	0:37:59	0.314	0.3384	0.3563
0:38:30	0.3723	0.356	0.3677	0.366	0.3056	0.2968	0.2994	0.3148	0.3819	0.3822	0.3851	0.397	0.3885	0.3823	0.3938	0.38	0.3916	0.3942	0.4037	0.3995	0.3458	0.3318	0.327	0.3281	0:38:29	0.3236	0.3441	0.364
0:39:00	0.3388	0.3486	0.3586	0.3598	0.314	0.302	0.3017	0.3186	0.3949	0.3946	0.4031	0.4055	0.3904	0.3863	0.3886	0.3839	0.3813	0.3893	0.4062	0.4076	0.3398	0.3343	0.3207	0.3262	0:38:59	0.323	0.3402	0.3605
0:39:30	0.3442	0.3468	0.3585	0.3593	0.3054	0.2998	0.3005	0.321	0.389	0.3919	0.393	0.3988	0.397	0.3909	0.3944	0.3908	0.3976	0.3989	0.4041	0.4125	0.3472	0.3315	0.3195	0.3272	0:39:29	0.3179	0.3427	0.3615
0:40:00	0.3574	0.3559	0.3688	0.3706	0.3187	0.313	0.3098	0.3318	0.3984	0.4043	0.4051	0.4093	0.4065	0.4008	0.4084	0.4051	0.4034	0.4075	0.409	0.4214	0.3562	0.3396	0.3309	0.334	0:39:59	0.3256	0.3464	0.3724
0:40:30	0.3658	0.3511	0.3666	0.3668	0.3155	0.3003	0.3009	0.318	0.4036	0.3903	0.3958	0.4036	0.3899	0.384	0.3906	0.385	0.394	0.3938	0.4128	0.4064	0.3454	0.3348	0.3224	0.322	0:40:30	0.3282	0.3486	0.374
0:40:59	0.357	0.3578	0.3669	0.3759	0.3105	0.2967	0.3019	0.3142	0.4025	0.3869	0.3951	0.4009	0.3899	0.383	0.389	0.3835	0.3919	0.3935	0.4131	0.4106	0.3424	0.327	0.317	0.3233	0:41:00	0.3334	0.3508	0.3747
0:41:30	0.3577	0.358	0.3678	0.3728	0.3164	0.3055	0.3055	0.3262	0.397	0.4012	0.3997	0.4096	0.3933	0.3979	0.3932	0.3943	0.3941	0.3933	0.4111	0.4066	0.3437	0.3394	0.3313	0.3276	0:41:29	0.3258	0.3408	0.3623
0:42:00	0.3522	0.3586	0.3681	0.3619	0.3196	0.3018	0.3115	0.3186	0.3982	0.3948	0.4002	0.4088	0.404	0.3968	0.4039	0.3933	0.4032	0.4038	0.4125	0.4168	0.35	0.3394	0.3277	0.3314	0:41:59	0.3355	0.3486	0.3721
0:42:30	0.357	0.3593	0.3773	0.3723	0.3291	0.3214	0.3202	0.3389	0.3949	0.4084	0.4076	0.4194	0.418	0.4229	0.4244	0.4259	0.4092	0.4107	0.4151	0.4277	0.363	0.3491	0.3428	0.3433	0:42:29	0.3379	0.3555	0.3779
0:43:00	0.3544	0.3532	0.3704	0.3706	0.3152	0.3091	0.3041	0.3263	0.3981	0.4014	0.3997	0.4097	0.4127	0.3992	0.4101	0.4049	0.4066	0.4065	0.4147	0.4194	0.3526	0.3356	0.3322	0.3295	0:42:59	0.3299	0.3507	0.3732
0:43:29	0.3574	0.3585	0.3665	0.3664	0.3289	0.308	0.315	0.3226	0.4051	0.3957	0.402	0.4101	0.3905	0.3905	0.3892	0.4003	0.4015	0.4012	0.4078	0.4133	0.3443	0.3283	0.3396	0.3284	0:43:29	0.3286	0.3464	0.3642
0:44:00	0.3678	0.3723	0.3845	0.379	0.3091	0.3028	0.3048	0.3211	0.3899	0.3984	0.3979	0.407	0.4009	0.3997	0.4092	0.3985	0.4005	0.4017	0.4119	0.4172	0.35	0.3363	0.3239	0.3306	0:43:59	0.3359	0.3576	0.381
0:44:30	0.3595	0.3652	0.3772	0.3815	0.3076	0.3056	0.2997	0.3175	0.3851	0.4024	0.3968	0.4053	0.4097	0.4014	0.3998	0.3963	0.4035	0.404	0.4166	0.4198	0.3514	0.3352	0.3253	0.334	0:44:29	0.3376	0.357	0.3763
0:45:00	0.3556	0.3581	0.3694	0.3677	0.318	0.3106	0.3133	0.3177	0.4084	0.4094	0.4198	0.4253	0.3943	0.3933	0.3873	0.3952	0.396	0.3965	0.399	0.4068	0.3354	0.3355	0.3204	0.3265	0:44:59	0.3267	0.3523	0.3734
0:45:30	0.3638	0.3752	0.3861	0.3805	0.3175	0.3067	0.3061	0.3249	0.4029	0.4059	0.405	0.4117	0.4142	0.4054	0.4104	0.4016	0.4019	0.4044	0.4156	0.4157	0.3502	0.338	0.3306	0.3358	0:45:29	0.3342	0.3556	0.3814
0:45:59	0.3582	0.3606	0.3764	0.3726	0.3126	0.3059	0.3068	0.3227	0.3982	0.4014	0.4067	0.4136	0.4137	0.4112	0.4115	0.4072	0.4033	0.4054	0.4144	0.4224	0.3497	0.3374	0.3316	0.3345	0:45:59	0.3304	0.3493	0.3752
0:46:29	0.3915	0.3724	0.3779	0.3811	0.3156	0.3098	0.3089	0.3215	0.3953	0.4041	0.4052	0.4122	0.4135	0.405	0.4075	0.4056	0.3999	0.4055	0.4145	0.4235	0.3486	0.3307	0.3282	0.3335	0:46:30	0.3429	0.3586	0.3816
0:47:00	0.3537	0.3597	0.3688	0.3653	0.3171	0.3093	0.3093	0.3285	0.398	0.4041	0.4049	0.4171	0.4177	0.4127	0.421	0.415	0.4083	0.4095	0.4147	0.4245	0.3567	0.3386	0.3309	0.334	0:47:00	0.3336	0.3476	0.3731
0:47:30	0.3706	0.3694	0.377	0.3707	0.3162	0.3069	0.3076	0.3236	0.3932	0.4007	0.4019	0.412	0.414	0.4098	0.4211	0.4064	0.4033	0.4089	0.4112	0.4245	0.3524	0.343	0.3315	0.3369	0:47:30	0.3353	0.3575	0.3756
0:48:00	0.3696	0.3702	0.376	0.3725	0.3169	0.3141	0.3087	0.3261	0.3921	0.4088	0.4046	0.4176	0.4185	0.4146	0.4261	0.412	0.4059	0.408	0.4158	0.4248	0.3547	0.3398	0.3334	0.3404	0:47:59	0.3315	0.3524	0.3743
0:48:30	0.3592	0.3606	0.3738	0.3687	0.3153	0.3148	0.3108	0.3273	0.398	0.4129	0.4084	0.4136	0.3976	0.4046	0.3994	0.4058	0.3956	0.3965	0.4071	0.4153	0.3472	0.3342	0.3357	0.3373	0:48:29	0.3297	0.3488	0.3731
0:49:00	0.3785	0.3742	0.3836	0.3842	0.3176	0.3086	0.3064	0.3239	0.3979	0.4055	0.4056	0.4172	0.4262	0.4165	0.4222	0.4136	0.4093	0.4126	0.4212	0.427	0.3545	0.3428	0.3309	0.3394	0:48:59	0.3353	0.3561	0.3836
0:49:30	0.3812	0.3729	0.3856	0.3844	0.3138	0.3076	0.3107	0.3233	0.3976	0.41	0.4089	0.419	0.426	0.4194	0.4251	0.4134	0.4178	0.4158	0.4213	0.4292	0.3604	0.347	0.3376	0.3419	0:49:29	0.3411	0.3576	0.3806
0:50:00	0.4046	0.3759	0.3796	0.3789	0.3227	0.3093	0.3071	0.3238	0.3926	0.4094	0.4029	0.4151	0.421	0.4201	0.4215	0.4128	0.4101	0.4072	0.4108	0.4236	0.3563	0.3428	0.3288	0.3355	0:49:59	0.3396	0.3573	0.3753
0:50:30	0.374	0.3779	0.3918	0.3954	0.3224	0.3131	0.3156	0.3298	0.4064	0.4134	0.4196	0.4275	0.4276	0.4224	0.4235	0.4164	0.4093	0.4107	0.423	0.4368	0.3492	0.3361	0.3259	0.3331	0:50:29	0.3409	0.3587	0.3809
0:51:00	0.3734	0.3653	0.3755	0.3805	0.3113	0.3072	0.3036	0.3252	0.397	0.4026	0.4022	0.4158	0.4168	0.4224	0.4259	0.4165	0.4042	0.4051	0.415	0.4264	0.3539	0.337	0.3323	0.3345	0:50:59	0.3376	0.3599	0.3866
0:51:30	0.3756	0.3739	0.3833	0.3864	0.3102	0.3027	0.303	0.3182	0.3875	0.3958	0.3942	0.4023	0.413	0.4121	0.412	0.4088	0.3982	0.3991	0.3999	0.4089	0.3532	0.3319	0.3311	0.3299	0:51:29	0.3384	0.3594	0.3832
0:52:00	0.3776	0.3832	0.3918	0.3892	0.3054	0.2978	0.2984	0.3135	0.3931	0.3974	0.3932	0.405	0.4174	0.4076	0.4162	0.403	0.4102	0.4043	0.4157	0.4206	0.3479	0.3305	0.3261	0.3336	0:52:00	0.3414	0.3614	0.3853
0:52:30	0.3862	0.3775	0.3907	0.3872	0.3103	0.3033	0.3084	0.3229	0.3905	0.4029	0.4026	0.4156	0.4219	0.4178	0.4244	0.4195	0.4045	0.4081	0.416	0.4284	0.3553	0.3392	0.3343	0.3376	0:52:29	0.3339	0.364	0.3889
0:53:00	0.3654	0.3608	0.3868	0.3921	0.3067	0.2924	0.2959	0.313	0.3963	0.3943	0.3948	0.4006	0.4106	0.4015	0.4158	0.4014	0.3996	0.4036	0.4152	0.4136	0.3443	0.3323	0.3245	0.3249	0:52:59	0.3297	0.3508	0.3819
0:53:30	0.3693	0.362	0.3864	0.3712	0.3138	0.3154	0.3093	0.3253	0.4026	0.4178	0.4121	0.4234	0.4311	0.4207	0.4217	0.4182	0.4059	0.4123	0.4177	0.4269	0.3506	0.3346	0.3207	0.3332	0:53:29	0.3226	0.3502	0.3818
0:54:00	0.3681	0.3687	0.3814	0.3773	0.3132	0.2977	0.2997	0.3124	0.3951	0.3866	0.3923	0.4042	0.416	0.4087	0.4155	0.4071	0.4001	0.4015	0.4143	0.418	0.3443	0.3342	0.3329	0.3301	0:53:59	0.3303	0.3561	0.3773
0:54:30	0.3723	0.3653	0.3741	0.3713	0.3071	0.3001	0.2992	0.3164	0.3873	0.4005	0.3947	0.4103	0.4206	0.4114	0.4121	0.4082	0.4046	0.403	0.4084	0.414	0.3553	0.3288	0.3293	0.3303	0:54:29	0.3258	0.3491	0.3711
0:55:00	0.3765	0.3696	0.3794	0.3734	0.3057	0.3002	0.2981	0.3146	0.3924	0.4036	0.3971	0.4152	0.4231	0.4172	0.4202	0.408	0.4081	0.4092	0.4184	0.4244	0.3519	0.3334	0.3258	0.3318	0:54:59	0.3292	0.3502	0.3753
0:55:30	0.369	0.3674	0.3763	0.3731	0.3037	0.2983	0.2975	0.3095	0.3857	0.3946	0.3929	0.4004	0.4082	0.4006	0.4107	0.4008	0.392	0.3915	0.3978	0.4047	0.3451	0.3212	0.3219	0.324	0:55:29	0.3233	0.3501	0.371
0:56:00	0.3766	0.3737	0.3863	0.3865	0.3013	0.2958	0.2973	0.3138	0.3885	0.4022	0.3991	0.4105	0.4238	0.4117	0.424	0.4098	0.4075	0.4066	0.4147	0.426	0.3534	0.3389	0.3315	0.3373	0:55:59	0.3312	0.3574	0.3796
0:56:30	0.3727	0.3722	0.3785	0.3759	0.313	0.2923	0.298	0.3128	0.3917	0.3904	0.3925	0.4042	0.4125	0.4093	0.4182	0.4024	0.3959	0.3991	0.4135	0.4164	0.3458	0.3351	0.3199	0.3309	0:56:30	0.322	0.347	0.3698
0:57:00	0.3711	0.3694	0.3814	0.3789	0.3071	0.2955	0.2976	0.3155	0.3929	0.4002	0.4025	0.4098	0.4189	0.4129	0.4192	0.4144	0.4042	0.4039	0.4073	0.4209	0.3478	0.3314	0.3234	0.3247	0:57:00	0.3205	0.3464	0.3702
0:57:30	0.3632	0.3603	0.3691	0.3655	0.303	0.2962	0.2989	0.313	0.3841	0.3942	0.3926	0.402	0.42	0.4104	0.4233	0.4148	0.4004	0.4009	0.4099	0.4192	0.3477	0.3306	0.3266	0.3259	0:57:29	0.3173	0.3413	0.366
0:57:59	0.3845	0.3604	0.3677	0.3642	0.3011	0.2969	0.2948	0.3154	0.3874	0.4003	0.3931	0.4077	0.4181	0.4156	0.4187	0.4181	0.4	0.4093	0.4114	0.4255	0.3487	0.3305	0.3221	0.3303	0:57:59	0.3126	0.3357	0.3636
0:58:30	0.3653	0.3629	0.3645	0.3634	0.3033	0.2972	0.2942	0.3092	0.3801	0.3975	0.4011	0.4131	0.4246	0.4174	0.4214	0.4107	0.4025	0.4068	0.4121	0.4173	0.3502	0.3324	0.3329	0.3291	0:58:29	0.3163	0.3396	0.3588
0:59:00	0.3547	0.3578	0.3622	0.361	0.3088	0.2982	0.2993	0.3171	0.3906	0.4047	0.4024	0.4117	0.4322	0.4176	0.4318	0.4186	0.4044	0.4086	0.4213	0.4308	0.3453	0.3318	0.3257	0.3306	0:58:59	0.3043	0.3342	0.3583
0:59:30	0.3536	0.3634	0.3685	0.3643	0.308	0.3027	0.3019	0.3183	0.3853	0.399	0.3968	0.4113	0.426	0.4169	0.429	0.4163	0.4008	0.4011	0.4145	0.4244	0.3453	0.3348	0.3253	0.3278	0:59:29	0.3169	0.3351	0.3599
1:00:00	0.3501	0.3577	0.3629	0.3634	0.3055	0.2917	0.2942	0.3118	0.3888	0.3952	0.3969	0.4037	0.4143	0.4139	0.413	0.4143	0.3934	0.396	0.4049	0.4127	0.3423	0.3202	0.3308	0.3259	0:59:59	0.3107	0.3338	0.3541
1:00:30	0.3676	0.3703	0.3762	0.3802	0.2981	0.293	0.2916	0.3068	0.3776	0.3815	0.3881	0.3989	0.4125	0.403	0.4163	0.4065	0.3902	0.3949	0.4077	0.4061	0.3375	0.3257	0.3226	0.3207	1:00:29	0.3136	0.344	0.3693
1:01:00	0.3677	0.3682	0.3784	0.3759	0.3016	0.2997	0.295	0.3137	0.3876	0.399	0.3987	0.4116	0.4275	0.4201	0.4314	0.4237	0.4088	0.4113	0.42	0.4291	0.3517	0.3364	0.3353	0.3322	1:00:59	0.3127	0.344	0.368
1:01:30	0.3557	0.3515	0.3707	0.3597	0.2983	0.2865	0.2866	0.3078	0.3927	0.3935	0.3953	0.4042	0.4218	0.4089	0.4266	0.4076	0.41	0.4096	0.4198	0.4207	0.3463	0.3276	0.3275	0.3259	1:01:29	0.3062	0.3313	0.3624
1:02:00	0.352	0.3594	0.3664	0.3685	0.2991	0.2961	0.2888	0.3096	0.3805	0.3969	0.3933	0.4102	0.4263	0.4188	0.4254	0.4212	0.403	0.403	0.4062	0.4242	0.3495	0.3334	0.3268	0.3277	1:02:00	0.304	0.3317	0.3572
1:02:30	0.3672	0.3635	0.3697	0.3724	0.293	0.2905	0.2892	0.3069	0.3762	0.387	0.3885	0.4007	0.4169	0.4038	0.4166	0.4029	0.3962	0.3968	0.4061	0.4116	0.3363	0.3153	0.3175	0.3236	1:02:29	0.3139	0.3405	0.3596
1:03:00	0.3772	0.3598	0.3729	0.3697	0.2945	0.2957	0.292	0.3068	0.3753	0.3908	0.3843	0.4019	0.4211	0.4137	0.4224	0.4102	0.4006	0.3984	0.4145	0.4235	0.3449	0.3272	0.3247	0.3267	1:02:59	0.3177	0.3393	0.3639
1:03:30	0.3631	0.3712	0.3883	0.3871	0.3068	0.2871	0.2876	0.3042	0.3819	0.3904	0.39	0.4014	0.413	0.4131	0.4216	0.4098	0.3991	0.3977	0.411	0.4164	0.3445	0.325	0.3198	0.324	1:03:29	0.314	0.3436	0.3715
1:04:00	0.3563	0.3581	0.3722	0.3694	0.29	0.2855	0.2848	0.3053	0.3737	0.3874	0.3924	0.3997	0.4186	0.417	0.419	0.4133	0.3917	0.3961	0.4055	0.4238	0.3399	0.3229	0.316	0.3217	1:03:59	0.2965	0.3331	0.3577
1:04:29	0.3514	0.3576	0.3671	0.3587	0.3001	0.2888	0.2896	0.3042	0.3817	0.3936	0.3952	0.4018	0.4156	0.4096	0.4189	0.4079	0.3913	0.3967	0.4015	0.4098	0.3392	0.322	0.3214	0.3202	1:04:29	0.309	0.3267	0.3543
1:05:00	0.3584	0.3607	0.365	0.3729	0.3013	0.2877	0.2945	0.3028	0.3853	0.3932	0.3891	0.3996	0.4051	0.3979	0.4177	0.4067	0.3855	0.3925	0.409	0.4128	0.3367	0.3222	0.3142	0.3168	1:04:59	0.3084	0.3331	0.3541
1:05:29	0.3615	0.3603	0.3736	0.3694	0.3025	0.2771	0.2833	0.2993	0.3821	0.3729	0.3772	0.3889	0.4043	0.3846	0.4086	0.4001	0.3898	0.3916	0.4069	0.3962	0.329	0.3183	0.3211	0.3108	1:05:29	0.3133	0.3301	0.3564
1:06:00	0.3531	0.3572	0.3757	0.3765	0.2979	0.2786	0.2864	0.304	0.3908	0.391	0.3934	0.4025	0.4146	0.4113	0.4141	0.4143	0.3965	0.3942	0.3999	0.4152	0.3348	0.3234	0.3148	0.3244	1:05:59	0.3122	0.3296	0.3669
1:06:30	0.3585	0.3558	0.3656	0.3618	0.287	0.2827	0.2821	0.2977	0.372	0.3843	0.3823	0.3978	0.4139	0.4036	0.4187	0.4014	0.3985	0.3966	0.4029	0.4133	0.3373	0.3163	0.307	0.3194	1:06:30	0.2966	0.3258	0.3509
1:07:00	0.3572	0.3638	0.3654	0.3618	0.2927	0.284	0.2828	0.3019	0.3785	0.3856	0.3873	0.3984	0.4238	0.4072	0.4171	0.4043	0.398	0.3975	0.4027	0.4107	0.343	0.3221	0.3206	0.3222	1:06:59	0.3046	0.3323	0.3544
1:07:30	0.3437	0.3474	0.3565	0.3509	0.2914	0.2899	0.2899	0.3035	0.3795	0.3952	0.3972	0.4034	0.4236	0.4136	0.425	0.4119	0.4002	0.4016	0.41	0.4285	0.3407	0.3207	0.3191	0.3248	1:07:29	0.2928	0.3188	0.3461
1:08:00	0.357	0.3515	0.3615	0.3569	0.2946	0.2881	0.2897	0.3084	0.3793	0.3912	0.3937	0.4035	0.4145	0.4158	0.4224	0.4115	0.3932	0.3931	0.3963	0.4128	0.3397	0.3219	0.324	0.3243	1:07:59	0.3022	0.3225	0.349
1:08:30	0.3767	0.3465	0.362	0.36	0.2923	0.2852	0.2888	0.3016	0.3831	0.3828	0.3885	0.3976	0.401	0.3988	0.4106	0.4005	0.3831	0.3953	0.4024	0.4106	0.3293	0.3126	0.3063	0.3141	1:08:29	0.2994	0.3244	0.3471
1:09:00	0.3437	0.3411	0.3619	0.3636	0.2914	0.287	0.2837	0.2997	0.3693	0.3919	0.3938	0.3944	0.3883	0.3877	0.3881	0.3981	0.3699	0.3727	0.3925	0.3874	0.3145	0.3164	0.3126	0.3112	1:08:59	0.295	0.3178	0.3477
1:09:30	0.3511	0.3517	0.3627	0.3591	0.2847	0.2807	0.2807	0.2948	0.3615	0.3781	0.3726	0.3875	0.4152	0.4036	0.4151	0.3974	0.386	0.3823	0.3919	0.4027	0.3303	0.312	0.3101	0.3103	1:09:29	0.2958	0.3204	0.3482
1:10:00	0.3725	0.3518	0.3622	0.3558	0.2957	0.2751	0.2771	0.2901	0.3952	0.3762	0.3835	0.3843	0.4044	0.3906	0.4183	0.3943	0.3831	0.3872	0.4122	0.4024	0.3331	0.3163	0.3068	0.3124	1:09:59	0.2871	0.3186	0.347
1:10:29	0.3455	0.3498	0.3548	0.3524	0.2822	0.2692	0.272	0.2876	0.3802	0.3682	0.3711	0.3743	0.3872	0.3808	0.3928	0.3918	0.3918	0.3843	0.3844	0.3979	0.3256	0.3116	0.3232	0.3093	1:10:29	0.2852	0.3179	0.3408
1:11:00	0.3613	0.3714	0.3763	0.3749	0.2758	0.2709	0.2724	0.2899	0.3682	0.3728	0.3737	0.3813	0.4026	0.3923	0.408	0.3943	0.3738	0.3789	0.3951	0.4012	0.3233	0.3151	0.3027	0.3092	1:10:59	0.2965	0.3278	0.3561
1:11:30	0.3588	0.3554	0.3749	0.3707	0.2834	0.2802	0.2846	0.3007	0.3719	0.3858	0.3896	0.402	0.4144	0.4119	0.4163	0.4126	0.3908	0.3914	0.3991	0.4118	0.329	0.308	0.3168	0.3154	1:11:29	0.2909	0.3271	0.3509
1:12:00	0.3721	0.3422	0.3497	0.3466	0.2935	0.2819	0.2823	0.3043	0.3849	0.3902	0.3915	0.3973	0.4198	0.416	0.4287	0.4216	0.3993	0.3988	0.4063	0.4178	0.3413	0.3283	0.3206	0.3264	1:11:59	0.2755	0.3099	0.3373
1:12:30	0.3485	0.3517	0.3649	0.3597	0.2864	0.2796	0.2805	0.2969	0.3668	0.3778	0.3724	0.3823	0.4152	0.4014	0.4176	0.3998	0.3816	0.3843	0.3937	0.4022	0.3368	0.3159	0.3105	0.31	1:12:29	0.2863	0.3099	0.3426
1:13:00	0.3526	0.3542	0.3682	0.3676	0.2659	0.2677	0.2667	0.2844	0.3537	0.3691	0.3546	0.3635	0.4064	0.3869	0.4053	0.3901	0.3757	0.3795	0.4025	0.3971	0.326	0.3061	0.2967	0.3018	1:13:00	0.2991	0.3164	0.3491
1:13:30	0.3507	0.3538	0.3793	0.3724	0.2771	0.2703	0.2767	0.2922	0.3644	0.3754	0.3795	0.3886	0.4082	0.4002	0.4124	0.3993	0.3844	0.3863	0.3922	0.412	0.3327	0.3164	0.3096	0.316	1:13:30	0.3016	0.3236	0.3594
1:14:00	0.3655	0.3409	0.3549	0.3499	0.2907	0.282	0.2844	0.2982	0.3702	0.3962	0.3851	0.4017	0.4094	0.4115	0.4183	0.411	0.3818	0.3898	0.3931	0.4068	0.3341	0.3101	0.3125	0.3185	1:13:59	0.2885	0.3115	0.336
1:14:30	0.3489	0.3564	0.3594	0.3497	0.2834	0.2764	0.2758	0.2926	0.3591	0.3864	0.3822	0.3923	0.4128	0.407	0.4073	0.4049	0.3901	0.3866	0.3931	0.4109	0.332	0.3096	0.3089	0.3153	1:14:29	0.2748	0.3196	0.3388
1:15:00	0.3503	0.3498	0.356	0.3569	0.2757	0.2749	0.2742	0.2919	0.3545	0.3722	0.3805	0.3929	0.4153	0.4104	0.4217	0.4094	0.3886	0.3923	0.3945	0.418	0.3338	0.3157	0.3129	0.3192	1:14:59	0.279	0.3142	0.3459
1:15:30	0.3484	0.3615	0.366	0.3687	0.2908	0.2744	0.2757	0.2896	0.3831	0.3806	0.3802	0.391	0.4101	0.4052	0.4181	0.4023	0.3832	0.389	0.3987	0.4067	0.3309	0.3139	0.307	0.313	1:15:29	0.289	0.3209	0.346
1:16:00	0.3582	0.3416	0.3548	0.3533	0.2832	0.2792	0.2782	0.2945	0.3758	0.3836	0.3848	0.3941	0.4172	0.4073	0.4178	0.4033	0.3921	0.393	0.3975	0.4035	0.3336	0.3116	0.3139	0.3111	1:15:59	0.2867	0.3097	0.3364
1:16:30	0.3418	0.3497	0.3621	0.3613	0.2835	0.2792	0.2786	0.2911	0.3822	0.3808	0.3804	0.3904	0.4011	0.406	0.4097	0.4151	0.3814	0.3799	0.3818	0.4052	0.3287	0.3121	0.3162	0.322	1:16:29	0.2804	0.3124	0.335
1:17:00	0.342	0.3492	0.3646	0.3567	0.2795	0.2748	0.2796	0.2917	0.3607	0.3706	0.3685	0.3838	0.4226	0.3999	0.4192	0.4001	0.3785	0.384	0.3917	0.4011	0.3284	0.3074	0.3067	0.3138	1:16:59	0.2823	0.3026	0.3381
1:17:30	0.3406	0.3419	0.3578	0.3528	0.2727	0.2653	0.2685	0.2856	0.3578	0.3654	0.3653	0.3792	0.4053	0.3916	0.4096	0.3864	0.3686	0.3752	0.3899	0.3878	0.314	0.3014	0.2937	0.3031	1:17:29	0.2752	0.3081	0.3286
1:18:00	0.3492	0.3483	0.3703	0.3736	0.2714	0.2699	0.2718	0.2868	0.3591	0.3707	0.3739	0.3791	0.4017	0.3938	0.4015	0.3918	0.37	0.369	0.3715	0.3943	0.3166	0.2989	0.3011	0.304	1:17:59	0.2891	0.3158	0.3567
1:18:30	0.3599	0.3352	0.3564	0.3465	0.2707	0.2633	0.2663	0.286	0.353	0.3611	0.3634	0.3757	0.4054	0.3921	0.4081	0.3876	0.3718	0.3784	0.3889	0.3984	0.3186	0.3039	0.2966	0.3042	1:18:30	0.2739	0.2982	0.3308
1:19:00	0.3465	0.3546	0.359	0.3593	0.2798	0.2735	0.276	0.2896	0.3695	0.3879	0.3885	0.3931	0.4139	0.4089	0.4149	0.4087	0.3832	0.3886	0.3921	0.4104	0.3374	0.3145	0.3113	0.3105	1:18:59	0.278	0.3093	0.3369
1:19:30	0.358	0.3671	0.3733	0.3767	0.275	0.2774	0.2722	0.2888	0.3616	0.3768	0.3681	0.3867	0.41	0.4085	0.4162	0.4066	0.3726	0.3779	0.3843	0.4068	0.3256	0.309	0.3171	0.3102	1:19:29	0.3064	0.3337	0.3513
1:20:00	0.3399	0.3443	0.3621	0.3546	0.2686	0.2698	0.2687	0.286	0.344	0.3747	0.3553	0.3832	0.4095	0.4024	0.4136	0.3989	0.3709	0.3795	0.3856	0.3966	0.3246	0.3058	0.3069	0.3078	1:19:59	0.287	0.3032	0.3424
1:20:30	0.357	0.3541	0.3656	0.3738	0.2737	0.2661	0.2638	0.2803	0.363	0.3678	0.3636	0.3782	0.4099	0.4034	0.4075	0.3899	0.3791	0.383	0.3862	0.3978	0.319	0.3018	0.2994	0.3017	1:20:29	0.2715	0.3195	0.3483
1:21:00	0.3478	0.3476	0.3565	0.3585	0.2617	0.2611	0.2663	0.2834	0.354	0.3625	0.3656	0.3768	0.4064	0.3864	0.4119	0.3927	0.3676	0.373	0.3955	0.392	0.3151	0.301	0.3017	0.3034	1:20:59	0.2821	0.3048	0.3349
1:21:30	0.3401	0.3495	0.3544	0.3446	0.2805	0.2668	0.2733	0.2866	0.3671	0.3708	0.3731	0.3846	0.4061	0.4031	0.4105	0.4057	0.3786	0.3784	0.385	0.3985	0.3232	0.2993	0.3079	0.3094	1:21:29	0.2774	0.3049	0.3321
1:21:59	0.3417	0.3416	0.3503	0.3547	0.2599	0.2678	0.2678	0.2798	0.3508	0.3698	0.3614	0.3859	0.4067	0.3997	0.4172	0.3982	0.3735	0.3732	0.3936	0.3995	0.3214	0.3083	0.3046	0.308	1:21:59	0.2732	0.302	0.3273
1:22:30	0.3454	0.3477	0.3591	0.3605	0.2696	0.266	0.2698	0.2833	0.3659	0.3783	0.3733	0.3902	0.4086	0.4059	0.4173	0.4034	0.38	0.3884	0.3927	0.4012	0.3267	0.3062	0.3079	0.3119	1:22:29	0.2726	0.2964	0.3374
1:23:00	0.3359	0.3486	0.3633	0.3597	0.2807	0.2688	0.2772	0.2902	0.3684	0.3822	0.3627	0.3748	0.3897	0.3956	0.394	0.419	0.3684	0.3732	0.3582	0.3936	0.3154	0.3027	0.3165	0.3032	1:22:59	0.2585	0.2982	0.3352
1:23:30	0.3484	0.3427	0.361	0.3557	0.2803	0.2661	0.2758	0.2874	0.3581	0.3816	0.3796	0.3884	0.4171	0.4085	0.413	0.4056	0.3813	0.3783	0.3851	0.4042	0.3258	0.3061	0.3023	0.3062	1:23:29	0.2811	0.3139	0.3421
1:24:00	0.3471	0.3442	0.3564	0.3475	0.2707	0.2662	0.2701	0.2844	0.3628	0.3786	0.3779	0.3852	0.416	0.4086	0.4156	0.4069	0.3828	0.3807	0.3905	0.4048	0.3252	0.3071	0.3023	0.3096	1:23:59	0.2657	0.3008	0.3335
1:24:30	0.3365	0.3395	0.3522	0.3468	0.2745	0.2648	0.2663	0.2795	0.3673	0.3717	0.3733	0.385	0.4067	0.4042	0.4127	0.3994	0.3742	0.3755	0.3787	0.4002	0.3222	0.3	0.3059	0.303	1:24:29	0.2646	0.2926	0.3281
1:25:00	0.334	0.3376	0.35	0.3433	0.2679	0.2612	0.2617	0.2769	0.3445	0.3631	0.3551	0.371	0.4036	0.3967	0.4034	0.396	0.3704	0.377	0.3833	0.3974	0.3164	0.3027	0.2981	0.3008	1:24:59	0.2606	0.2961	0.3255
1:25:30	0.3287	0.3331	0.3505	0.3447	0.2628	0.2529	0.2554	0.2765	0.3765	0.3555	0.3622	0.3767	0.3999	0.3866	0.4104	0.3926	0.3703	0.3788	0.3921	0.4005	0.3146	0.3015	0.294	0.2967	1:25:29	0.2547	0.2852	0.3277
1:26:00	0.3483	0.3487	0.3601	0.3592	0.2634	0.2645	0.2628	0.2742	0.3539	0.3724	0.3676	0.3786	0.4095	0.3966	0.4007	0.3948	0.3736	0.3773	0.3785	0.3948	0.3131	0.2958	0.2911	0.302	1:25:59	0.2761	0.3099	0.3363
1:26:30	0.3355	0.3391	0.3556	0.3591	0.2613	0.2581	0.2663	0.2754	0.3464	0.3756	0.3645	0.3795	0.4135	0.3953	0.4034	0.3952	0.3698	0.3725	0.3901	0.394	0.3165	0.2991	0.2931	0.2954	1:26:29	0.264	0.2961	0.3279
1:27:00	0.326	0.332	0.3524	0.3439	0.2647	0.2512	0.2578	0.2724	0.3449	0.3612	0.3591	0.3696	0.3959	0.3884	0.3965	0.3875	0.3687	0.3683	0.3783	0.3844	0.3103	0.2981	0.2919	0.2957	1:26:59	0.2698	0.29	0.3222
1:27:30	0.3251	0.3279	0.3362	0.3344	0.2523	0.2544	0.2513	0.268	0.3404	0.3538	0.3467	0.3618	0.3895	0.3815	0.403	0.385	0.3626	0.3714	0.3875	0.3934	0.3146	0.2991	0.2833	0.2948	1:27:29	0.261	0.2827	0.3142
1:28:00	0.3432	0.3336	0.3436	0.355	0.2637	0.2604	0.2643	0.2757	0.3509	0.3683	0.3647	0.3816	0.3986	0.3957	0.4068	0.3853	0.3759	0.3737	0.3788	0.3937	0.3136	0.291	0.2842	0.2962	1:27:59	0.262	0.2978	0.3223
1:28:30	0.3284	0.3348	0.3499	0.344	0.2595	0.2527	0.258	0.2679	0.3469	0.352	0.3556	0.3636	0.3913	0.3862	0.4013	0.3775	0.3654	0.3679	0.3727	0.3868	0.3137	0.2893	0.2931	0.2928	1:28:29	0.2696	0.2843	0.3215
1:29:00	0.3294	0.3432	0.3439	0.3435	0.2625	0.2556	0.2571	0.2724	0.3549	0.3648	0.3608	0.3756	0.4037	0.3879	0.4024	0.3842	0.3687	0.367	0.3813	0.3873	0.3148	0.2975	0.2894	0.2905	1:28:59	0.2595	0.2939	0.321
1:29:30	0.3255	0.3319	0.3451	0.3518	0.2664	0.263	0.2673	0.2735	0.3478	0.3745	0.3651	0.3774	0.4091	0.3984	0.4067	0.3902	0.3693	0.3681	0.3867	0.3918	0.3173	0.2914	0.2899	0.2954	1:29:29	0.2611	0.2883	0.3248
1:30:00	0.3268	0.3345	0.3393	0.3392	0.2613	0.2468	0.2539	0.266	0.3431	0.358	0.3614	0.3634	0.3893	0.3802	0.4036	0.3859	0.3603	0.3602	0.3779	0.3794	0.3081	0.2962	0.2808	0.2891	1:29:59	0.2526	0.2892	0.3229
1:30:30	0.3222	0.3294	0.3434	0.3361	0.2686	0.264	0.2632	0.2746	0.3645	0.3652	0.3726	0.3845	0.3986	0.3962	0.4074	0.3903	0.3685	0.3753	0.3778	0.3952	0.3113	0.286	0.2871	0.2879	1:30:29	0.2661	0.288	0.32
1:31:00	0.327	0.3306	0.3427	0.3389	0.2524	0.2443	0.2506	0.2617	0.3407	0.348	0.3473	0.361	0.3964	0.3802	0.3999	0.373	0.3704	0.3728	0.3806	0.392	0.3134	0.2874	0.2901	0.2892	1:30:59	0.252	0.2935	0.3167
1:31:30	0.33	0.3321	0.343	0.343	0.2615	0.2523	0.2558	0.2662	0.3557	0.3602	0.3629	0.3697	0.3991	0.392	0.3963	0.3879	0.3667	0.3636	0.367	0.3924	0.3096	0.2934	0.2942	0.2955	1:31:29	0.2562	0.2791	0.3177
1:31:59	0.3456	0.3413	0.3508	0.3393	0.2631	0.2522	0.2587	0.2668	0.3562	0.3644	0.368	0.369	0.4061	0.4008	0.4106	0.3982	0.3686	0.3782	0.3855	0.4005	0.3124	0.2979	0.2964	0.3008	1:31:59	0.2667	0.2932	0.3184
1:32:30	0.3379	0.3475	0.361	0.3545	0.2658	0.2595	0.2632	0.2729	0.3675	0.3746	0.3735	0.3843	0.4094	0.401	0.4092	0.3951	0.3678	0.3742	0.3799	0.3961	0.3141	0.2908	0.2949	0.2943	1:32:29	0.261	0.296	0.3287
1:33:00	0.3163	0.3216	0.3339	0.3316	0.2607	0.247	0.2548	0.2651	0.3545	0.3723	0.3876	0.3847	0.3738	0.3738	0.3884	0.3723	0.347	0.3561	0.3872	0.3736	0.3031	0.2886	0.2828	0.2914	1:33:00	0.2568	0.2799	0.3173
1:33:30	0.3322	0.3326	0.3466	0.3391	0.2489	0.2572	0.2518	0.2713	0.3523	0.364	0.3656	0.3821	0.4074	0.3984	0.4114	0.3928	0.3749	0.3782	0.3937	0.4022	0.3216	0.3024	0.2895	0.2954	1:33:29	0.2675	0.2856	0.3182
1:34:00	0.3263	0.324	0.3389	0.3358	0.2529	0.2501	0.2519	0.2651	0.344	0.3491	0.3551	0.3611	0.3926	0.3841	0.3984	0.3787	0.3594	0.3649	0.3652	0.3827	0.3065	0.2963	0.2833	0.2858	1:34:00	0.2554	0.2828	0.3178
1:34:30	0.3276	0.331	0.3422	0.3374	0.2517	0.2451	0.2539	0.2636	0.3474	0.3499	0.3623	0.3678	0.3948	0.3837	0.4049	0.3833	0.3699	0.374	0.3755	0.395	0.3097	0.2876	0.2838	0.2896	1:34:29	0.2703	0.2909	0.3186
1:35:00	0.318	0.3209	0.3319	0.3278	0.2538	0.2456	0.2481	0.2654	0.3494	0.3551	0.3586	0.3654	0.4063	0.3881	0.4043	0.3833	0.3631	0.3764	0.385	0.399	0.3108	0.294	0.2859	0.2885	1:34:59	0.2501	0.2816	0.3066
1:35:30	0.3187	0.3262	0.334	0.3244	0.2498	0.2373	0.2438	0.2614	0.3368	0.3468	0.346	0.3555	0.3912	0.3804	0.395	0.3745	0.3609	0.3613	0.3741	0.3774	0.311	0.2891	0.2832	0.2872	1:35:29	0.2564	0.2773	0.3168
1:36:00	0.3221	0.321	0.3345	0.3312	0.2585	0.2411	0.2542	0.2628	0.3447	0.356	0.3594	0.3621	0.3977	0.3924	0.4045	0.3886	0.3565	0.3709	0.3685	0.3867	0.3108	0.2862	0.2937	0.2923	1:35:59	0.2521	0.2854	0.3063
1:36:30	0.337	0.3401	0.3515	0.3465	0.2563	0.2472	0.2509	0.2657	0.3639	0.3594	0.3569	0.366	0.3924	0.3831	0.3927	0.3837	0.3557	0.3588	0.3762	0.3711	0.3049	0.2737	0.2762	0.278	1:36:29	0.2668	0.2959	0.3278
1:37:00	0.3354	0.3438	0.3413	0.348	0.2519	0.2482	0.247	0.2558	0.3294	0.3558	0.3451	0.3569	0.3972	0.3831	0.3984	0.3834	0.3501	0.3604	0.3687	0.3766	0.3087	0.2844	0.2852	0.2867	1:36:59	0.26	0.3028	0.314
1:37:30	0.3266	0.3308	0.3464	0.3316	0.2472	0.2436	0.2476	0.2586	0.3431	0.3504	0.3523	0.3661	0.4003	0.3832	0.4016	0.3752	0.3619	0.3664	0.3731	0.3811	0.3001	0.2746	0.2751	0.2848	1:37:29	0.2556	0.2798	0.3055
1:38:00	0.3204	0.3198	0.3259	0.3239	0.2483	0.2374	0.2429	0.2565	0.3485	0.3393	0.3498	0.3528	0.3902	0.3788	0.4062	0.3717	0.3633	0.3665	0.385	0.3842	0.31	0.2868	0.2865	0.287	1:37:59	0.2483	0.2728	0.3067
1:38:30	0.3328	0.3297	0.3493	0.346	0.2481	0.2466	0.2482	0.2617	0.347	0.358	0.3626	0.3751	0.4015	0.4006	0.4006	0.3866	0.3701	0.3753	0.3696	0.3904	0.307	0.2792	0.2862	0.2898	1:38:29	0.2524	0.2846	0.3241
1:38:59	0.3276	0.3352	0.3427	0.3423	0.2508	0.2473	0.255	0.2638	0.3365	0.3584	0.3527	0.3632	0.4101	0.3905	0.4018	0.3824	0.3616	0.3678	0.3721	0.3848	0.3034	0.2877	0.2779	0.2929	1:38:59	0.2613	0.2836	0.3116
1:39:30	0.314	0.3154	0.3233	0.3214	0.2499	0.2431	0.2474	0.2576	0.3549	0.3494	0.355	0.3574	0.396	0.3781	0.4017	0.3783	0.362	0.3665	0.3765	0.3797	0.3017	0.2876	0.2791	0.286	1:39:29	0.2534	0.2822	0.3063
1:40:00	0.3147	0.3165	0.3334	0.3266	0.2313	0.227	0.2336	0.2492	0.3351	0.3301	0.3313	0.3433	0.3788	0.3662	0.3889	0.3752	0.3583	0.3577	0.3723	0.3865	0.291	0.2748	0.2752	0.28	1:39:59	0.2509	0.2789	0.3076
1:40:30	0.3233	0.335	0.3465	0.3397	0.2505	0.2393	0.2459	0.2547	0.3433	0.3532	0.3474	0.3641	0.3973	0.3942	0.4022	0.3826	0.3554	0.3602	0.3724	0.3777	0.3045	0.2824	0.2851	0.2908	1:40:29	0.2528	0.2897	0.3132
1:40:59	0.34	0.3438	0.3433	0.3425	0.2488	0.242	0.2474	0.2573	0.3534	0.3551	0.3553	0.3623	0.4033	0.392	0.4077	0.3918	0.3663	0.3687	0.3746	0.3821	0.3095	0.285	0.2879	0.2923	1:40:59	0.2624	0.299	0.3187
1:41:30	0.3238	0.3332	0.3389	0.326	0.2568	0.2467	0.2517	0.2581	0.3458	0.358	0.3493	0.3628	0.394	0.3945	0.4029	0.3894	0.3542	0.354	0.3674	0.3791	0.3056	0.2848	0.2857	0.2889	1:41:29	0.2616	0.2846	0.3102
1:42:00	0.3499	0.3145	0.3313	0.325	0.2458	0.2358	0.2424	0.2497	0.3433	0.3397	0.3522	0.3507	0.3832	0.3638	0.3794	0.3761	0.3666	0.3562	0.3586	0.3772	0.302	0.2671	0.2849	0.2806	1:41:59	0.2503	0.2783	0.2975
1:42:30	0.3252	0.3292	0.3399	0.333	0.2585	0.2344	0.2429	0.253	0.348	0.3425	0.3517	0.3571	0.3811	0.3724	0.39	0.3776	0.3579	0.3606	0.3708	0.3689	0.2926	0.278	0.2823	0.2781	1:42:29	0.2506	0.2789	0.3089
1:43:00	0.3228	0.3241	0.3333	0.3203	0.2611	0.2396	0.2505	0.2616	0.3708	0.3607	0.3773	0.3778	0.3842	0.3738	0.3933	0.3881	0.3516	0.3604	0.3815	0.3663	0.3001	0.2817	0.278	0.2796	1:42:59	0.262	0.2786	0.3034
1:43:30	0.3237	0.3246	0.3358	0.3339	0.2477	0.2434	0.2469	0.259	0.3602	0.3676	0.3702	0.3765	0.4103	0.4045	0.4178	0.3982	0.3763	0.3712	0.3845	0.3956	0.3077	0.2858	0.294	0.2914	1:43:29	0.2501	0.2867	0.3098
1:44:00	0.3101	0.3215	0.3333	0.3288	0.2449	0.2383	0.2423	0.255	0.3515	0.341	0.3535	0.353	0.3968	0.3792	0.4049	0.3751	0.349	0.3602	0.3699	0.3771	0.2995	0.2828	0.2785	0.2861	1:43:59	0.2537	0.2804	0.3086
1:44:30	0.3332	0.3323	0.3395	0.3394	0.2541	0.2395	0.2395	0.2483	0.3541	0.3546	0.3779	0.3715	0.37	0.3679	0.3722	0.3734	0.3478	0.3524	0.3407	0.3618	0.2852	0.2604	0.2845	0.2669	1:44:30	0.2637	0.2953	0.3106
1:45:00	0.3417	0.3117	0.3337	0.3191	0.2668	0.2377	0.2474	0.2567	0.377	0.3607	0.3668	0.3601	0.3929	0.3794	0.4006	0.3874	0.3529	0.3576	0.3807	0.3848	0.2921	0.2881	0.275	0.2814	1:44:59	0.2537	0.276	0.3081
1:45:30	0.3181	0.3248	0.3277	0.3201	0.2409	0.2283	0.2355	0.2446	0.3618	0.3521	0.3465	0.3459	0.3784	0.3793	0.3766	0.3768	0.3561	0.3637	0.3625	0.373	0.2918	0.2707	0.3004	0.2737	1:45:30	0.2626	0.2714	0.2987
1:46:00	0.3109	0.32	0.3328	0.3255	0.2484	0.2389	0.2452	0.2562	0.3598	0.3698	0.3734	0.3718	0.4042	0.4029	0.4136	0.3956	0.3655	0.3746	0.3879	0.4001	0.3076	0.2919	0.2908	0.2875	1:45:59	0.2479	0.2754	0.2979
1:46:30	0.3246	0.3296	0.3476	0.3489	0.2367	0.2256	0.2379	0.2465	0.3324	0.3336	0.3416	0.3495	0.3812	0.3716	0.3887	0.3662	0.3339	0.3488	0.3698	0.3688	0.2961	0.2808	0.2701	0.2807	1:46:29	0.2534	0.2832	0.3156
1:47:00	0.3186	0.3165	0.3231	0.3161	0.2346	0.2257	0.2343	0.2476	0.3353	0.3357	0.3459	0.3482	0.3927	0.3657	0.3991	0.3628	0.343	0.3498	0.37	0.3671	0.292	0.2811	0.2747	0.2795	1:46:59	0.2576	0.2746	0.3009
1:47:29	0.3173	0.3144	0.328	0.316	0.2507	0.2354	0.2398	0.2505	0.3702	0.3434	0.3586	0.3547	0.3656	0.3683	0.3766	0.3739	0.3539	0.3572	0.3519	0.3708	0.2877	0.2621	0.2849	0.2873	1:47:29	0.2529	0.2746	0.3034
1:48:00	0.3242	0.3222	0.3346	0.336	0.2452	0.2313	0.2409	0.2484	0.3543	0.3514	0.3593	0.3676	0.3998	0.391	0.4086	0.3881	0.3604	0.373	0.3818	0.3896	0.3048	0.285	0.2807	0.2866	1:47:59	0.2523	0.2739	0.3092
1:48:30	0.315	0.3247	0.3284	0.3198	0.2541	0.2266	0.2376	0.2387	0.3596	0.3329	0.3385	0.3421	0.375	0.3622	0.3847	0.3737	0.3561	0.3548	0.3625	0.3679	0.2935	0.2658	0.2844	0.2724	1:48:29	0.2535	0.2826	0.3031
1:49:00	0.3291	0.3328	0.3458	0.3312	0.2386	0.2312	0.2396	0.251	0.3564	0.3542	0.3594	0.3645	0.4004	0.3857	0.4112	0.3851	0.3661	0.3697	0.3856	0.3911	0.3021	0.2846	0.2781	0.2873	1:49:00	0.2578	0.2807	0.3086
1:49:30	0.307	0.3131	0.3168	0.3133	0.2422	0.2341	0.2374	0.248	0.3487	0.3549	0.3483	0.3552	0.4	0.3942	0.412	0.3848	0.3644	0.3624	0.373	0.3826	0.3027	0.2807	0.2799	0.2831	1:49:29	0.2453	0.2689	0.2968
1:49:59	0.303	0.3044	0.3105	0.3053	0.2309	0.2347	0.2363	0.2478	0.3453	0.3547	0.3534	0.3622	0.3949	0.3853	0.3984	0.3822	0.3554	0.3595	0.3774	0.3791	0.2968	0.2761	0.2727	0.2774	1:49:59	0.2323	0.2637	0.2822
1:50:30	0.3149	0.3088	0.3221	0.3167	0.2511	0.2364	0.2391	0.248	0.3413	0.3602	0.3588	0.3668	0.4066	0.3976	0.4125	0.3901	0.3589	0.3637	0.3701	0.3862	0.3044	0.2803	0.2843	0.2875	1:50:29	0.2409	0.2684	0.2942
1:50:59	0.311	0.3179	0.329	0.315	0.2369	0.2279	0.2371	0.2485	0.3479	0.3471	0.3548	0.3635	0.3996	0.3904	0.4056	0.3821	0.3646	0.3628	0.3653	0.381	0.2953	0.2747	0.2768	0.2815	1:50:59	0.2442	0.2686	0.2973
1:51:29	0.3051	0.3028	0.3122	0.3088	0.2417	0.2326	0.2379	0.2472	0.3515	0.3545	0.3577	0.3565	0.3975	0.3947	0.4067	0.3842	0.3624	0.3716	0.3697	0.3842	0.296	0.2705	0.2713	0.2792	1:51:29	0.2346	0.2652	0.286
1:52:00	0.3128	0.312	0.3175	0.3186	0.2491	0.2258	0.2442	0.2409	0.3751	0.3469	0.3441	0.3389	0.37	0.3678	0.3836	0.3818	0.3611	0.3542	0.3673	0.3724	0.3008	0.2694	0.2912	0.2795	1:51:59	0.2387	0.2651	0.2947
1:52:30	0.3017	0.3027	0.3136	0.3057	0.2321	0.2314	0.231	0.2455	0.3405	0.3529	0.34	0.3524	0.4013	0.3897	0.4123	0.3861	0.3598	0.3669	0.3727	0.3802	0.3061	0.2843	0.2792	0.2814	1:52:29	0.2362	0.2606	0.2844
1:53:00	0.2966	0.3031	0.3097	0.305	0.2542	0.2196	0.2375	0.2402	0.3809	0.3574	0.3785	0.3644	0.3775	0.37	0.3983	0.3668	0.3371	0.3457	0.3852	0.3652	0.2882	0.2722	0.2657	0.2709	1:52:59	0.2323	0.2576	0.2825
1:53:30	0.3385	0.3184	0.3238	0.3202	0.2364	0.2232	0.2297	0.2448	0.3521	0.3513	0.3598	0.3609	0.3996	0.3859	0.409	0.3865	0.3625	0.3776	0.386	0.3862	0.3003	0.2784	0.2715	0.2782	1:53:29	0.2512	0.2706	0.3037
1:54:00	0.3014	0.3114	0.3172	0.3094	0.2405	0.224	0.2368	0.2383	0.3482	0.347	0.3512	0.3524	0.395	0.3876	0.4083	0.3771	0.3698	0.3688	0.377	0.3839	0.2975	0.2769	0.2692	0.2788	1:54:00	0.2372	0.2561	0.2839
1:54:30	0.304	0.3028	0.314	0.3139	0.2298	0.2237	0.2274	0.239	0.3283	0.3462	0.3392	0.3413	0.4075	0.3765	0.4058	0.371	0.3498	0.3623	0.3703	0.3744	0.2925	0.2667	0.2693	0.2732	1:54:30	0.2336	0.2621	0.2892
1:54:59	0.3072	0.3093	0.3183	0.3158	0.2451	0.2268	0.2391	0.2395	0.3734	0.3609	0.3661	0.3609	0.3949	0.394	0.4058	0.3836	0.3491	0.3608	0.3776	0.3828	0.2946	0.2762	0.2819	0.2754	1:55:00	0.2372	0.2621	0.2877
1:55:30	0.3153	0.3169	0.3306	0.3246	0.236	0.2284	0.2331	0.241	0.3459	0.3589	0.3511	0.3569	0.4029	0.3861	0.4062	0.3817	0.3544	0.3617	0.3713	0.3747	0.2945	0.2712	0.2714	0.2798	1:55:29	0.2442	0.2737	0.2905
1:56:00	0.3	0.3018	0.3105	0.3082	0.2283	0.2239	0.2256	0.2392	0.3316	0.3507	0.3393	0.3473	0.399	0.3841	0.4041	0.3758	0.3561	0.3625	0.3747	0.3746	0.2879	0.2705	0.2701	0.2737	1:55:59	0.2338	0.2584	0.2877
1:56:29	0.3093	0.3116	0.3193	0.3125	0.2344	0.2232	0.2341	0.2384	0.3462	0.3434	0.3528	0.3581	0.3928	0.3909	0.409	0.3873	0.355	0.3596	0.3753	0.3856	0.2976	0.277	0.2756	0.2823	1:56:29	0.2433	0.2614	0.2918
1:57:00	0.3019	0.3098	0.3125	0.3087	0.2266	0.228	0.2237	0.2379	0.3231	0.3471	0.3362	0.3536	0.4004	0.3782	0.3986	0.3809	0.3498	0.3532	0.3693	0.3748	0.2873	0.2689	0.265	0.2734	1:56:59	0.2403	0.2655	0.2853
1:57:30	0.298	0.3007	0.309	0.3001	0.2336	0.2189	0.2314	0.2355	0.347	0.3504	0.3649	0.3564	0.3937	0.3799	0.4038	0.3777	0.3521	0.3594	0.3714	0.374	0.2815	0.2747	0.271	0.2694	1:57:29	0.2383	0.2581	0.286
1:57:59	0.3134	0.317	0.327	0.3168	0.2359	0.2273	0.2349	0.238	0.3535	0.3588	0.3579	0.3618	0.4035	0.4058	0.409	0.3881	0.3564	0.3628	0.3741	0.3797	0.2928	0.2826	0.2829	0.2798	1:57:59	0.2423	0.2692	0.2883
1:58:30	0.3002	0.3016	0.3096	0.3085	0.2387	0.2266	0.2333	0.2382	0.3573	0.3644	0.3695	0.3746	0.3974	0.3947	0.4098	0.3855	0.3624	0.3702	0.3796	0.3811	0.2906	0.2741	0.265	0.271	1:58:29	0.2479	0.2548	0.2897
1:59:00	0.304	0.3044	0.3122	0.3116	0.2319	0.2202	0.2252	0.2314	0.3323	0.3448	0.3363	0.3473	0.3906	0.383	0.4	0.3756	0.3458	0.3595	0.3668	0.3708	0.2888	0.27	0.2681	0.2718	1:58:59	0.2442	0.2631	0.2883
1:59:30	0.2992	0.3048	0.3075	0.299	0.2346	0.2219	0.2266	0.2298	0.3455	0.3462	0.3561	0.355	0.3925	0.3826	0.3949	0.3816	0.3414	0.3591	0.3572	0.3642	0.2822	0.2693	0.2659	0.2719	1:59:29	0.2343	0.2578	0.2811
2:00:00	0.3068	0.3152	0.3247	0.3201	0.2289	0.2188	0.2214	0.233	0.3431	0.3412	0.3532	0.3496	0.3888	0.3785	0.4005	0.3816	0.3492	0.355	0.3686	0.3718	0.2861	0.2743	0.2687	0.2723	1:59:59	0.2447	0.2686	0.2904
2:00:29	0.3113	0.3101	0.317	0.3088	0.2315	0.2244	0.2276	0.2347	0.3315	0.3634	0.3458	0.3538	0.3951	0.3964	0.3985	0.3882	0.3523	0.3635	0.3612	0.3767	0.2856	0.2713	0.2717	0.2705	2:00:29	0.238	0.2658	0.2862
2:01:00	0.3056	0.3073	0.3108	0.301	0.222	0.215	0.2166	0.2259	0.3394	0.34	0.3474	0.3352	0.3854	0.3772	0.3887	0.3694	0.3456	0.3551	0.3664	0.3632	0.2797	0.2674	0.2601	0.2674	2:00:59	0.2327	0.2581	0.2781
2:01:30	0.3046	0.3035	0.3133	0.3038	0.2263	0.2135	0.2194	0.2224	0.3407	0.3341	0.3435	0.3419	0.3785	0.3724	0.3902	0.3717	0.343	0.3505	0.3611	0.3669	0.284	0.2568	0.2677	0.2675	2:01:29	0.2428	0.2627	0.2835
2:02:00	0.2973	0.3055	0.312	0.306	0.2353	0.2209	0.2261	0.2318	0.3457	0.3475	0.3544	0.3527	0.3879	0.3926	0.4019	0.3879	0.3549	0.3628	0.3654	0.3767	0.2901	0.2728	0.2671	0.279	2:01:59	0.2324	0.2591	0.282
2:02:30	0.3446	0.3184	0.3223	0.3186	0.2298	0.2161	0.2228	0.2286	0.3441	0.347	0.3553	0.3533	0.3948	0.3857	0.4064	0.3855	0.3556	0.3665	0.3717	0.3849	0.2894	0.2683	0.2706	0.2709	2:02:29	0.2414	0.2632	0.2914
2:03:00	0.2987	0.3008	0.3055	0.3019	0.2336	0.222	0.2269	0.2286	0.3863	0.3564	0.3633	0.3703	0.3886	0.3946	0.3929	0.3979	0.3442	0.3526	0.3852	0.3679	0.2814	0.2658	0.2695	0.2636	2:02:59	0.2357	0.2588	0.2817
2:03:30	0.3025	0.3016	0.3063	0.2962	0.2203	0.2145	0.2168	0.2285	0.3467	0.3412	0.3381	0.3439	0.3948	0.3707	0.395	0.3704	0.3525	0.3554	0.374	0.3724	0.2821	0.2659	0.2622	0.2688	2:03:29	0.2367	0.2571	0.2779
2:04:00	0.2968	0.3025	0.3083	0.3021	0.2335	0.2219	0.2311	0.231	0.3571	0.3548	0.3602	0.3644	0.3909	0.3916	0.406	0.3902	0.3436	0.3647	0.3659	0.3755	0.2849	0.272	0.277	0.2782	2:03:59	0.2421	0.2563	0.2804
2:04:30	0.3066	0.3112	0.3169	0.3076	0.2263	0.2185	0.2194	0.226	0.3344	0.3486	0.3384	0.3488	0.3852	0.3863	0.3944	0.3809	0.3562	0.3631	0.3661	0.3759	0.2849	0.2616	0.2635	0.2705	2:04:29	0.2411	0.2704	0.2826
2:05:00	0.2893	0.2964	0.3028	0.2973	0.2298	0.2235	0.225	0.23	0.3391	0.3554	0.3527	0.354	0.3926	0.3935	0.4028	0.3912	0.351	0.3607	0.3688	0.3784	0.2867	0.2709	0.2756	0.2787	2:04:59	0.2313	0.2552	0.278
2:05:29	0.3135	0.3174	0.3212	0.3144	0.2239	0.2154	0.2198	0.2256	0.3514	0.3484	0.3523	0.3562	0.3867	0.3837	0.3957	0.3808	0.355	0.3591	0.3692	0.3705	0.2847	0.2691	0.2642	0.2707	2:05:29	0.245	0.2756	0.2904
2:06:00	0.3096	0.3166	0.3136	0.3061	0.2135	0.2129	0.21	0.2217	0.3343	0.3522	0.34	0.3511	0.3975	0.3823	0.401	0.3725	0.3544	0.3633	0.3754	0.382	0.2803	0.2655	0.26	0.2711	2:05:59	0.242	0.2667	0.2825
2:06:30	0.3028	0.3051	0.3051	0.3046	0.236	0.2133	0.2202	0.2247	0.3553	0.358	0.3583	0.3567	0.3722	0.3736	0.3734	0.3755	0.3336	0.3389	0.3706	0.3701	0.2679	0.2638	0.259	0.262	2:06:29	0.2314	0.2595	0.2801
2:07:00	0.2915	0.2969	0.3012	0.2955	0.2289	0.2064	0.2173	0.2246	0.3403	0.3412	0.3533	0.3483	0.3724	0.3652	0.3921	0.3766	0.341	0.3605	0.3735	0.3736	0.2755	0.2652	0.2605	0.2649	2:06:59	0.2322	0.2555	0.2791
2:07:30	0.3071	0.3184	0.3151	0.3121	0.2163	0.2033	0.2111	0.2206	0.3385	0.3273	0.3426	0.3416	0.3679	0.3625	0.3901	0.3661	0.343	0.3519	0.3791	0.3662	0.2814	0.2612	0.2606	0.2635	2:07:29	0.2394	0.2637	0.2854
2:08:00	0.3187	0.3169	0.3191	0.3135	0.218	0.2093	0.215	0.2208	0.3447	0.3402	0.3456	0.3468	0.3858	0.378	0.397	0.3704	0.3534	0.3626	0.3738	0.3724	0.2807	0.2695	0.2577	0.2687	2:07:59	0.2466	0.2678	0.2886
2:08:30	0.2913	0.3008	0.3085	0.295	0.2182	0.2074	0.2141	0.2211	0.3446	0.342	0.3544	0.3492	0.3874	0.3827	0.3934	0.3806	0.3559	0.3658	0.3747	0.3873	0.2828	0.2705	0.2627	0.2689	2:08:29	0.2356	0.2594	0.2795
2:09:00	0.2867	0.292	0.2984	0.2969	0.2191	0.2174	0.217	0.2247	0.3408	0.3486	0.3466	0.3471	0.3868	0.3781	0.3927	0.3794	0.3445	0.3597	0.3736	0.375	0.2766	0.2687	0.2684	0.2696	2:08:59	0.2314	0.2551	0.2767
2:09:30	0.3364	0.2994	0.3083	0.3015	0.2193	0.2108	0.217	0.2186	0.3434	0.3425	0.3455	0.3536	0.3836	0.3772	0.3934	0.3788	0.3426	0.3569	0.3588	0.3726	0.2814	0.2637	0.2663	0.2664	2:09:29	0.2422	0.2575	0.2796
2:10:00	0.3095	0.3163	0.3129	0.3148	0.2197	0.2041	0.2072	0.2142	0.3448	0.3365	0.3471	0.3434	0.3684	0.3648	0.386	0.3707	0.3484	0.3564	0.3681	0.3733	0.2767	0.2629	0.2555	0.2601	2:09:59	0.238	0.2659	0.2857
2:10:30	0.3047	0.3037	0.3053	0.2995	0.2151	0.2079	0.2129	0.219	0.3467	0.3528	0.3578	0.3659	0.3954	0.3878	0.4018	0.3924	0.3638	0.3842	0.387	0.3992	0.2792	0.2632	0.2715	0.2684	2:10:29	0.2411	0.2654	0.2782
2:11:00	0.2956	0.2944	0.3066	0.3032	0.2145	0.2026	0.2082	0.2155	0.3392	0.3392	0.3514	0.3506	0.3749	0.3674	0.3922	0.3706	0.3432	0.3545	0.3771	0.3798	0.2777	0.2649	0.2568	0.2644	2:10:59	0.2319	0.2556	0.273
2:11:30	0.2886	0.2969	0.3016	0.295	0.2151	0.2054	0.2118	0.2172	0.348	0.35	0.3535	0.349	0.3831	0.377	0.3869	0.3727	0.3529	0.3549	0.3661	0.3775	0.2734	0.2628	0.2647	0.2631	2:11:29	0.2294	0.2524	0.2791
2:11:59	0.299	0.3011	0.3067	0.3037	0.2195	0.2085	0.2166	0.2204	0.3482	0.3369	0.3497	0.3449	0.3729	0.3676	0.3707	0.3652	0.3476	0.3541	0.3639	0.363	0.2692	0.249	0.2596	0.255	2:11:59	0.2403	0.2629	0.2803
2:12:30	0.2931	0.2941	0.3083	0.3029	0.2313	0.2149	0.2222	0.2253	0.3636	0.3558	0.3677	0.3683	0.3797	0.3829	0.3891	0.386	0.3487	0.3581	0.3604	0.3782	0.2709	0.2548	0.2602	0.2586	2:12:29	0.2332	0.2602	0.2814
2:13:00	0.2969	0.2948	0.2962	0.2933	0.2223	0.2	0.2116	0.2106	0.3636	0.3357	0.3504	0.3414	0.3647	0.3697	0.3756	0.3786	0.3521	0.365	0.3593	0.369	0.2811	0.2626	0.2805	0.2634	2:12:59	0.2344	0.2524	0.2754
2:13:30	0.2908	0.298	0.2951	0.2963	0.2191	0.2069	0.2117	0.2195	0.361	0.356	0.3646	0.3694	0.3856	0.3958	0.4018	0.387	0.3665	0.3775	0.3818	0.3934	0.2834	0.2724	0.2708	0.273	2:13:29	0.2325	0.2564	0.274
2:14:00	0.2931	0.2896	0.296	0.2926	0.2147	0.2074	0.2121	0.2147	0.3525	0.3555	0.36	0.3639	0.3818	0.3847	0.3978	0.3847	0.3579	0.3742	0.3795	0.3853	0.2784	0.2629	0.2634	0.2626	2:13:59	0.2264	0.252	0.2731
2:14:30	0.2913	0.2895	0.2923	0.2917	0.211	0.1924	0.2009	0.21	0.3447	0.3315	0.3472	0.3406	0.3714	0.3569	0.372	0.3578	0.3315	0.3452	0.3621	0.3596	0.2636	0.254	0.2511	0.2524	2:14:29	0.2278	0.2516	0.2706
2:15:00	0.2898	0.2896	0.2925	0.2861	0.2123	0.1997	0.2058	0.2122	0.3436	0.345	0.3504	0.3474	0.3824	0.3712	0.3893	0.371	0.3539	0.3658	0.37	0.3802	0.2737	0.26	0.2531	0.2562	2:14:59	0.2281	0.2497	0.2695
2:15:30	0.2862	0.2959	0.2923	0.289	0.2191	0.2025	0.2055	0.2153	0.3792	0.3722	0.3576	0.3636	0.3805	0.3852	0.3775	0.3846	0.3536	0.3598	0.3697	0.3694	0.2702	0.2586	0.2717	0.2622	2:15:29	0.2288	0.2495	0.2674
2:16:00	0.2794	0.2837	0.2879	0.284	0.2107	0.1963	0.2061	0.2112	0.3565	0.3392	0.3582	0.3457	0.3767	0.3685	0.3939	0.3729	0.3498	0.3689	0.3858	0.3894	0.281	0.263	0.252	0.2591	2:15:59	0.2278	0.247	0.2653
2:16:30	0.2871	0.2901	0.2936	0.2922	0.2089	0.1971	0.2009	0.2087	0.3416	0.3407	0.3487	0.3475	0.3738	0.3682	0.3874	0.3746	0.3522	0.3625	0.3755	0.3819	0.2732	0.2639	0.2569	0.2591	2:16:29	0.2278	0.2535	0.271
2:17:00	0.2831	0.2907	0.2965	0.296	0.2109	0.1989	0.2025	0.2116	0.3557	0.3502	0.3559	0.3514	0.3752	0.3676	0.384	0.3747	0.3563	0.3739	0.3708	0.3745	0.2695	0.259	0.2539	0.2583	2:16:59	0.2272	0.2541	0.2711
2:17:30	0.298	0.3005	0.3022	0.2955	0.2092	0.1979	0.2008	0.2117	0.3418	0.333	0.3419	0.3337	0.3711	0.3552	0.3792	0.3609	0.3421	0.3585	0.3755	0.376	0.2699	0.2576	0.253	0.255	2:17:29	0.2356	0.2647	0.2756
2:18:00	0.2826	0.2826	0.2882	0.2854	0.2159	0.2056	0.2112	0.2126	0.3557	0.3534	0.3595	0.3584	0.3846	0.381	0.4018	0.3902	0.3549	0.3666	0.368	0.3809	0.2694	0.2594	0.2697	0.2657	2:17:59	0.2363	0.2454	0.27
2:18:29	0.2915	0.2911	0.2958	0.2937	0.2104	0.1988	0.2079	0.2124	0.35	0.3496	0.3514	0.3571	0.3809	0.378	0.3934	0.378	0.3634	0.3746	0.373	0.3862	0.2721	0.261	0.2597	0.2606	2:18:29	0.2318	0.255	0.272
2:19:00	0.2773	0.2851	0.2826	0.2812	0.1975	0.1936	0.1968	0.2074	0.3608	0.3376	0.357	0.3442	0.3713	0.3601	0.3814	0.363	0.3558	0.3721	0.3649	0.369	0.2758	0.2587	0.2586	0.2551	2:18:59	0.2255	0.2436	0.2624
2:19:30	0.278	0.2741	0.2811	0.2784	0.2057	0.1973	0.2079	0.2081	0.3532	0.3534	0.3617	0.3622	0.3836	0.383	0.388	0.3717	0.3571	0.3738	0.3809	0.3833	0.2742	0.2531	0.2532	0.2564	2:19:29	0.2253	0.2409	0.2642
2:20:00	0.2818	0.2845	0.2826	0.2806	0.2121	0.2008	0.2093	0.2132	0.353	0.3638	0.3734	0.3689	0.3879	0.3955	0.3985	0.3858	0.367	0.3866	0.3781	0.3981	0.2839	0.2596	0.2695	0.2686	2:19:59	0.2277	0.2526	0.2619
2:20:29	0.2949	0.2907	0.2919	0.2786	0.204	0.1965	0.2012	0.2082	0.3432	0.342	0.3516	0.3481	0.3605	0.3673	0.387	0.3682	0.3532	0.3588	0.3804	0.3772	0.2704	0.2532	0.2484	0.2544	2:20:29	0.23	0.2534	0.2673
2:20:59	0.2754	0.2826	0.2769	0.2779	0.2124	0.1992	0.2066	0.2109	0.3567	0.3547	0.3526	0.3579	0.3773	0.3832	0.3889	0.382	0.3523	0.364	0.3692	0.3776	0.2675	0.2565	0.2576	0.2593	2:20:59	0.2246	0.2474	0.2624
2:21:30	0.2816	0.2836	0.287	0.2865	0.2087	0.1974	0.2032	0.2069	0.3445	0.356	0.3509	0.3599	0.3838	0.3842	0.3861	0.3769	0.3545	0.3658	0.3758	0.3784	0.2676	0.2532	0.2518	0.2569	2:21:29	0.228	0.2471	0.2682
2:22:00	0.2797	0.2776	0.2822	0.2834	0.2092	0.1959	0.2022	0.2051	0.3595	0.3555	0.3578	0.3521	0.3707	0.3728	0.3779	0.3667	0.3559	0.3674	0.3716	0.3751	0.2631	0.2523	0.2443	0.2473	2:22:00	0.2269	0.2483	0.2685
2:22:30	0.2917	0.2914	0.298	0.286	0.2041	0.1895	0.195	0.1997	0.3466	0.3416	0.3497	0.344	0.3688	0.3587	0.378	0.3645	0.3439	0.3606	0.3662	0.3716	0.268	0.2488	0.2485	0.2506	2:22:29	0.2293	0.2549	0.2756
2:23:00	0.285	0.2847	0.2881	0.2804	0.2093	0.202	0.202	0.2079	0.3575	0.3663	0.3642	0.3676	0.3805	0.3826	0.3922	0.3847	0.3578	0.3759	0.3826	0.3876	0.2756	0.2553	0.2602	0.2601	2:22:59	0.2301	0.2529	0.2699
2:23:29	0.2891	0.2921	0.2993	0.2858	0.2017	0.1943	0.1951	0.1993	0.342	0.3482	0.3477	0.3412	0.3703	0.3698	0.3701	0.3619	0.3547	0.367	0.3679	0.3786	0.2613	0.255	0.244	0.2486	2:23:29	0.2376	0.2592	0.2754
2:24:00	0.2751	0.2753	0.2792	0.2714	0.2037	0.1889	0.1943	0.1977	0.3475	0.343	0.3496	0.3472	0.3521	0.3637	0.3706	0.358	0.3368	0.3497	0.3694	0.3659	0.2538	0.2444	0.2472	0.2448	2:23:59	0.2236	0.2467	0.2667
2:24:29	0.2784	0.2758	0.2787	0.2767	0.2038	0.1893	0.1945	0.1992	0.3505	0.3465	0.3627	0.3509	0.3616	0.362	0.3797	0.3652	0.3573	0.3704	0.3809	0.3801	0.2599	0.2527	0.246	0.2498	2:24:29	0.224	0.2498	0.2604
2:24:59	0.2687	0.2735	0.2709	0.272	0.2009	0.1908	0.1987	0.203	0.356	0.3474	0.3633	0.3613	0.3757	0.3706	0.3768	0.3634	0.3625	0.3713	0.3849	0.3811	0.2634	0.2523	0.243	0.2493	2:24:59	0.2211	0.2455	0.2606
2:25:30	0.291	0.2853	0.2957	0.2873	0.2006	0.1882	0.1928	0.2015	0.3501	0.3472	0.3544	0.3531	0.3634	0.3619	0.3801	0.3647	0.3522	0.372	0.3779	0.3789	0.2662	0.2562	0.2485	0.251	2:25:29	0.235	0.2558	0.2709
2:26:00	0.2773	0.277	0.2814	0.2805	0.2017	0.1875	0.1904	0.2003	0.3592	0.3546	0.3598	0.3532	0.3681	0.3688	0.375	0.3664	0.3628	0.3721	0.3763	0.3858	0.2639	0.2462	0.2367	0.2459	2:25:59	0.2223	0.2479	0.2634
2:26:30	0.2759	0.2794	0.2803	0.2744	0.2208	0.1952	0.2027	0.2061	0.361	0.3763	0.3844	0.3758	0.3743	0.3817	0.3672	0.3822	0.356	0.3666	0.3697	0.3778	0.2635	0.2555	0.2602	0.2533	2:26:29	0.2251	0.2475	0.2622
2:27:00	0.2689	0.2773	0.2715	0.2719	0.2016	0.1914	0.1969	0.2024	0.3573	0.3574	0.3657	0.363	0.3713	0.3768	0.3844	0.3693	0.3624	0.3748	0.3821	0.387	0.2673	0.2591	0.2506	0.2506	2:26:59	0.2231	0.2449	0.2569
2:27:29	0.2702	0.2689	0.2769	0.2771	0.1919	0.1827	0.1893	0.1944	0.3456	0.3473	0.359	0.348	0.3693	0.3661	0.3736	0.3534	0.3576	0.3706	0.3836	0.3808	0.2565	0.2462	0.2433	0.2422	2:27:29	0.2242	0.2388	0.2597
2:28:00	0.2725	0.277	0.2778	0.2796	0.195	0.1866	0.1902	0.1972	0.3532	0.3478	0.3589	0.3541	0.3648	0.3704	0.3796	0.3638	0.3547	0.3708	0.375	0.383	0.2672	0.2473	0.2449	0.2482	2:27:59	0.2266	0.2476	0.2646
2:28:29	0.2654	0.2679	0.2712	0.2674	0.2106	0.1951	0.1986	0.1992	0.3622	0.3404	0.3616	0.3503	0.3437	0.3499	0.3537	0.3524	0.3457	0.3508	0.3709	0.3685	0.246	0.2434	0.2465	0.2449	2:28:29	0.2227	0.2395	0.2544
2:29:00	0.2635	0.2685	0.2678	0.2669	0.201	0.1906	0.1941	0.1966	0.3571	0.3586	0.3647	0.3632	0.374	0.3728	0.3835	0.369	0.3602	0.3718	0.3766	0.385	0.2609	0.2528	0.2491	0.2495	2:28:59	0.2196	0.2388	0.259
2:29:30	0.2841	0.2898	0.2903	0.2812	0.1976	0.1841	0.1905	0.1919	0.3447	0.3463	0.3512	0.3531	0.3605	0.366	0.3692	0.3532	0.3443	0.3634	0.3748	0.3777	0.263	0.2483	0.2416	0.2448	2:29:29	0.2317	0.2538	0.2787
2:29:59	0.2738	0.2742	0.2753	0.2724	0.2054	0.1856	0.1917	0.1934	0.3536	0.3537	0.3654	0.3578	0.3575	0.3584	0.3627	0.3508	0.3461	0.3619	0.3754	0.378	0.2491	0.244	0.2434	0.2388	2:29:59	0.2252	0.2498	0.2635
2:30:30	0.2696	0.2682	0.2726	0.2665	0.1997	0.1924	0.1927	0.1962	0.3585	0.3577	0.3574	0.3585	0.3712	0.371	0.3745	0.3609	0.3567	0.366	0.3828	0.3805	0.2604	0.2483	0.2458	0.2482	2:30:29	0.2304	0.2458	0.2666
2:30:59	0.2875	0.2887	0.287	0.2775	0.1883	0.1801	0.1833	0.1942	0.3545	0.3456	0.3554	0.3487	0.3579	0.3526	0.3692	0.358	0.3516	0.3647	0.3875	0.3788	0.2504	0.2434	0.2422	0.2491	2:30:59	0.2388	0.2602	0.2725
2:31:30	0.2854	0.2679	0.2697	0.263	0.1902	0.1841	0.1865	0.1928	0.3397	0.3461	0.3456	0.3426	0.3672	0.3594	0.3728	0.3529	0.3546	0.3669	0.3746	0.3785	0.2568	0.245	0.2357	0.2452	2:31:30	0.2246	0.2432	0.2564
2:32:00	0.269	0.2705	0.2721	0.2688	0.1938	0.1888	0.1865	0.1939	0.3582	0.3537	0.359	0.3566	0.3625	0.3663	0.3741	0.3581	0.3635	0.3774	0.3817	0.3813	0.2626	0.2478	0.2393	0.2409	2:32:00	0.2297	0.2472	0.2626
2:32:30	0.2608	0.2689	0.278	0.2711	0.2028	0.1817	0.186	0.191	0.3493	0.3446	0.3592	0.3503	0.3532	0.3611	0.3653	0.3553	0.3515	0.3626	0.3797	0.375	0.2578	0.2434	0.2381	0.2486	2:32:29	0.228	0.2454	0.2594
2:33:00	0.2803	0.2857	0.2784	0.2771	0.1821	0.1775	0.1775	0.1856	0.3397	0.3329	0.337	0.3392	0.3592	0.3563	0.3687	0.3514	0.3458	0.361	0.3707	0.3777	0.2527	0.2344	0.2329	0.2369	2:32:59	0.2281	0.2553	0.2711
2:33:30	0.2681	0.2696	0.2721	0.2704	0.1985	0.1874	0.1896	0.1936	0.3639	0.3612	0.3668	0.3648	0.3729	0.3823	0.3752	0.3657	0.3598	0.3678	0.3696	0.3946	0.251	0.2394	0.24	0.2465	2:33:29	0.2272	0.2452	0.2631
2:34:00	0.2648	0.2668	0.2682	0.2684	0.1817	0.1741	0.18	0.1858	0.3429	0.3381	0.3488	0.3455	0.35	0.3512	0.3632	0.3489	0.3493	0.3584	0.3663	0.367	0.2561	0.2363	0.2372	0.2394	2:33:59	0.223	0.2448	0.2582
2:34:30	0.2679	0.2695	0.2667	0.2659	0.1909	0.1837	0.1848	0.1921	0.3363	0.347	0.3498	0.3421	0.3598	0.3682	0.3637	0.3566	0.3556	0.3623	0.367	0.3744	0.2518	0.2398	0.2383	0.2425	2:34:29	0.2231	0.2454	0.2628
2:35:00	0.2777	0.2842	0.2842	0.2812	0.1928	0.1846	0.1871	0.1922	0.348	0.3492	0.3541	0.3516	0.3654	0.3693	0.3719	0.3623	0.3557	0.3723	0.3709	0.3835	0.2575	0.2461	0.2475	0.2455	2:34:59	0.235	0.2584	0.2682
2:35:30	0.2664	0.2717	0.2714	0.2768	0.1846	0.1768	0.1776	0.1855	0.3408	0.3416	0.3496	0.3454	0.3631	0.3614	0.3699	0.3462	0.3561	0.3639	0.3699	0.385	0.2512	0.233	0.2291	0.2341	2:35:29	0.2264	0.246	0.2674
2:36:00	0.2596	0.2599	0.2591	0.2589	0.1852	0.1811	0.1822	0.1891	0.3523	0.3512	0.3563	0.3565	0.359	0.3702	0.3678	0.3564	0.3559	0.3745	0.3808	0.3816	0.2582	0.238	0.2344	0.2401	2:36:00	0.2188	0.2383	0.2563
2:36:30	0.2607	0.2662	0.2587	0.2573	0.1873	0.1763	0.1818	0.1859	0.3462	0.3435	0.3551	0.3472	0.3583	0.3513	0.3585	0.3494	0.343	0.3578	0.3754	0.3757	0.2469	0.2446	0.2309	0.2384	2:36:29	0.2166	0.2426	0.2577
2:37:00	0.2591	0.2629	0.2607	0.2613	0.1852	0.1722	0.178	0.1828	0.3467	0.3351	0.3442	0.3421	0.3431	0.3507	0.3533	0.3422	0.3433	0.3572	0.3701	0.3729	0.2458	0.2379	0.2342	0.234	2:36:59	0.2182	0.2428	0.2568
2:37:29	0.2646	0.2717	0.272	0.2689	0.1886	0.1764	0.1795	0.1874	0.3467	0.3362	0.3513	0.3492	0.3571	0.3533	0.3617	0.3512	0.3559	0.3699	0.3778	0.3871	0.2485	0.2356	0.2398	0.2353	2:37:30	0.2217	0.2438	0.2613
2:38:00	0.2623	0.2639	0.2656	0.2605	0.1827	0.1731	0.1788	0.1834	0.3441	0.3363	0.3504	0.3455	0.3531	0.3559	0.3637	0.3492	0.3542	0.3738	0.3777	0.3763	0.2564	0.239	0.2327	0.2355	2:37:59	0.2262	0.2426	0.2552
2:38:30	0.2968	0.272	0.2656	0.2662	0.2191	0.1883	0.1974	0.1943	0.364	0.3672	0.3811	0.3742	0.3707	0.3841	0.3744	0.3695	0.3615	0.3678	0.3787	0.3857	0.2533	0.2453	0.2426	0.2497	2:38:29	0.2259	0.2445	0.263
2:39:00	0.2553	0.2614	0.2615	0.261	0.1938	0.1803	0.1848	0.189	0.349	0.352	0.3573	0.3612	0.3576	0.3599	0.364	0.3487	0.3475	0.3601	0.3648	0.3738	0.2397	0.2288	0.2275	0.2314	2:38:59	0.222	0.2418	0.2544
2:39:30	0.2565	0.255	0.2537	0.2573	0.184	0.1768	0.1816	0.1852	0.3416	0.3502	0.351	0.352	0.3564	0.3695	0.3629	0.3497	0.3451	0.3547	0.3682	0.3759	0.2449	0.2317	0.2321	0.2315	2:39:29	0.2159	0.237	0.2485
2:40:00	0.2702	0.2643	0.2638	0.2594	0.1823	0.174	0.1805	0.1808	0.3409	0.3367	0.345	0.3452	0.3478	0.3501	0.3534	0.34	0.3474	0.3589	0.3786	0.3705	0.2448	0.2308	0.2269	0.23	2:39:59	0.2267	0.2453	0.2605
2:40:30	0.2545	0.2593	0.2575	0.2605	0.1839	0.1748	0.181	0.1868	0.3515	0.3481	0.3577	0.3576	0.3554	0.3636	0.3631	0.3596	0.3586	0.3726	0.3726	0.3866	0.2464	0.2371	0.2299	0.2336	2:40:29	0.2221	0.2435	0.2558
2:41:00	0.2702	0.267	0.2652	0.2531	0.1833	0.1747	0.1811	0.18	0.3451	0.3412	0.3498	0.3457	0.3535	0.3612	0.3574	0.3412	0.3556	0.3622	0.3723	0.3739	0.2396	0.2313	0.225	0.2315	2:41:00	0.2358	0.2493	0.2604
2:41:30	0.2565	0.255	0.2508	0.2484	0.1767	0.167	0.1678	0.1736	0.3325	0.3291	0.3363	0.3294	0.338	0.34	0.347	0.3294	0.3353	0.3474	0.3646	0.3673	0.2387	0.2254	0.223	0.2269	2:41:29	0.218	0.2384	0.2506
2:42:00	0.2541	0.2547	0.2512	0.2494	0.1876	0.1687	0.1737	0.1769	0.3473	0.338	0.3494	0.3404	0.3488	0.3495	0.3514	0.3492	0.3388	0.3513	0.3595	0.3746	0.2321	0.2321	0.2239	0.2277	2:41:59	0.2166	0.2373	0.2524
2:42:30	0.2489	0.2562	0.2508	0.2517	0.1776	0.1692	0.1726	0.1777	0.3431	0.3346	0.339	0.329	0.3293	0.3362	0.3347	0.3316	0.3265	0.3436	0.355	0.3618	0.225	0.2233	0.2187	0.224	2:42:29	0.2189	0.2403	0.2579
2:43:00	0.2504	0.2539	0.2493	0.2481	0.1815	0.1688	0.1774	0.1797	0.3458	0.3395	0.3488	0.3502	0.3607	0.3546	0.3623	0.3449	0.3614	0.3705	0.3782	0.3787	0.2599	0.2345	0.2315	0.2318	2:42:59	0.2124	0.2329	0.2524
2:43:30	0.2529	0.2546	0.2518	0.2491	0.1793	0.1734	0.1728	0.183	0.3489	0.3497	0.3507	0.355	0.357	0.3596	0.3696	0.3503	0.3597	0.3734	0.3876	0.3926	0.2461	0.2324	0.231	0.2346	2:43:29	0.2172	0.241	0.2511
2:43:59	0.2556	0.2615	0.2625	0.2529	0.1691	0.1723	0.1691	0.1805	0.3275	0.3372	0.339	0.3389	0.3486	0.352	0.3655	0.3412	0.3446	0.367	0.3731	0.3761	0.2469	0.2317	0.226	0.2319	2:43:59	0.2204	0.2457	0.2547
2:44:30	0.2553	0.2581	0.2557	0.2491	0.1774	0.1655	0.1711	0.1746	0.3399	0.3306	0.3425	0.3352	0.3442	0.3534	0.3522	0.3367	0.3414	0.3562	0.3567	0.3647	0.2385	0.2308	0.2237	0.2281	2:44:29	0.2193	0.2404	0.2546
2:45:00	0.2462	0.2506	0.2465	0.2457	0.1732	0.1731	0.1695	0.1783	0.3395	0.3335	0.3449	0.3437	0.3392	0.3542	0.3419	0.3466	0.3535	0.3602	0.3575	0.3666	0.236	0.2318	0.2323	0.2291	2:44:59	0.2183	0.2353	0.2548
2:45:29	0.2517	0.255	0.2505	0.2471	0.1916	0.1824	0.1858	0.1812	0.3655	0.3617	0.3856	0.377	0.3655	0.3694	0.3492	0.3521	0.3332	0.3495	0.3752	0.3877	0.233	0.2267	0.2396	0.2349	2:45:29	0.2235	0.2407	0.2541
2:46:00	0.2472	0.2491	0.2484	0.2482	0.1688	0.159	0.1627	0.1703	0.3305	0.3218	0.3412	0.3342	0.3325	0.3384	0.3478	0.3296	0.3333	0.3514	0.3644	0.3689	0.2406	0.2296	0.2204	0.2253	2:45:59	0.2185	0.2381	0.2536
2:46:30	0.2655	0.2527	0.2494	0.2492	0.1768	0.1671	0.1722	0.176	0.3399	0.3391	0.3428	0.3553	0.3542	0.3566	0.358	0.3495	0.3531	0.3681	0.3676	0.38	0.2455	0.2296	0.2334	0.2327	2:46:29	0.2141	0.2395	0.254
2:47:00	0.2444	0.2503	0.25	0.2476	0.1852	0.1725	0.1735	0.1802	0.3479	0.3379	0.3494	0.3497	0.3455	0.351	0.3526	0.3399	0.3422	0.3524	0.3627	0.3719	0.235	0.2275	0.228	0.2265	2:47:00	0.2193	0.2376	0.2548
2:47:30	0.2452	0.245	0.2423	0.2429	0.1812	0.169	0.1714	0.1753	0.3713	0.3496	0.3622	0.3565	0.3408	0.3527	0.3428	0.3392	0.3376	0.349	0.3577	0.3666	0.2295	0.2198	0.2305	0.2253	2:47:29	0.2175	0.235	0.2499
2:48:00	0.2411	0.2456	0.2408	0.2443	0.168	0.1601	0.1643	0.1689	0.3264	0.3184	0.3367	0.3257	0.3402	0.3417	0.3388	0.3315	0.3447	0.35	0.3598	0.3686	0.2304	0.2221	0.2185	0.2218	2:47:59	0.2175	0.2344	0.2513
2:48:30	0.2423	0.2469	0.2408	0.2418	0.1692	0.1705	0.1675	0.177	0.3128	0.33	0.3294	0.3259	0.3442	0.3485	0.3458	0.3378	0.3464	0.3546	0.3521	0.3694	0.2397	0.2258	0.2198	0.2265	2:48:29	0.2106	0.2323	0.2439
2:48:59	0.2576	0.2555	0.2502	0.2506	0.1751	0.1677	0.1679	0.1734	0.3332	0.337	0.3416	0.3433	0.3455	0.3525	0.3468	0.3389	0.3464	0.3544	0.3583	0.3644	0.2357	0.2218	0.2181	0.2243	2:48:59	0.2223	0.2414	0.2544
2:49:30	0.2444	0.2479	0.2481	0.2502	0.1736	0.1675	0.1742	0.1771	0.3525	0.3431	0.3513	0.3436	0.3514	0.357	0.359	0.3436	0.3504	0.3576	0.366	0.3822	0.2358	0.2246	0.2371	0.2304	2:49:29	0.2194	0.2386	0.2517
2:50:00	0.2514	0.2443	0.2443	0.244	0.1693	0.1671	0.1679	0.1734	0.3363	0.3423	0.3491	0.3559	0.3449	0.3524	0.3467	0.3348	0.3469	0.36	0.3611	0.3762	0.2392	0.2215	0.2179	0.2262	2:49:59	0.2257	0.2343	0.2522
2:50:29	0.2409	0.2402	0.2406	0.2403	0.1719	0.169	0.1739	0.175	0.3375	0.3472	0.3453	0.3567	0.3465	0.361	0.3445	0.3394	0.3467	0.3559	0.3591	0.3724	0.2353	0.2272	0.2238	0.2233	2:50:29	0.2122	0.2335	0.2466
2:51:00	0.2407	0.2457	0.2427	0.2415	0.1611	0.1644	0.1593	0.1676	0.3217	0.3236	0.3317	0.33	0.3267	0.334	0.3305	0.329	0.3268	0.3397	0.3618	0.3576	0.2253	0.219	0.2139	0.2174	2:50:59	0.2228	0.2372	0.2537
2:51:30	0.2443	0.2414	0.243	0.2372	0.1741	0.1668	0.168	0.171	0.3347	0.3395	0.3374	0.3417	0.3413	0.3497	0.3481	0.3394	0.346	0.3562	0.3578	0.3683	0.2484	0.2282	0.2219	0.2246	2:51:29	0.21	0.2295	0.2469
2:52:00	0.24	0.2475	0.2398	0.238	0.1664	0.1649	0.1665	0.1726	0.3367	0.3339	0.3417	0.3498	0.3401	0.3554	0.3546	0.3384	0.3455	0.3633	0.3682	0.3782	0.2374	0.2246	0.2206	0.225	2:52:00	0.2195	0.2351	0.2472
2:52:30	0.2452	0.2417	0.2439	0.2413	0.1698	0.1599	0.1649	0.1731	0.3348	0.335	0.3424	0.3477	0.344	0.355	0.3509	0.3412	0.3453	0.3604	0.3563	0.3814	0.2356	0.2253	0.2268	0.2279	2:52:29	0.2185	0.2409	0.2513
2:53:00	0.2328	0.2369	0.2338	0.2348	0.1761	0.1574	0.1635	0.1637	0.3322	0.3162	0.3352	0.3336	0.3365	0.3393	0.331	0.3209	0.3354	0.3421	0.3571	0.3614	0.2316	0.2163	0.2208	0.2191	2:53:00	0.212	0.2293	0.2436
2:53:30	0.2412	0.2434	0.2365	0.2347	0.1774	0.1612	0.1651	0.1678	0.3375	0.3361	0.3443	0.3502	0.3416	0.3512	0.3513	0.3397	0.3509	0.3648	0.3605	0.3741	0.2435	0.2225	0.2219	0.2264	2:53:29	0.2092	0.2341	0.2456
2:53:59	0.2551	0.2485	0.2499	0.24	0.1681	0.1508	0.1563	0.1604	0.3317	0.3171	0.3322	0.3171	0.3224	0.331	0.3333	0.3165	0.334	0.3415	0.3542	0.3605	0.2234	0.2146	0.2159	0.2157	2:53:59	0.2262	0.2458	0.255
2:54:30	0.2781	0.2479	0.243	0.2424	0.163	0.1617	0.162	0.1664	0.3341	0.3351	0.3376	0.3401	0.3431	0.3473	0.3383	0.3351	0.3403	0.3562	0.3577	0.3726	0.2404	0.2223	0.211	0.2205	2:54:29	0.2208	0.2443	0.2527
2:55:00	0.2373	0.2404	0.237	0.2337	0.1679	0.1603	0.1596	0.1642	0.3387	0.3277	0.3383	0.3338	0.3344	0.3389	0.3399	0.3277	0.3462	0.3576	0.3557	0.3638	0.2218	0.2154	0.2042	0.2114	2:54:59	0.2199	0.2377	0.2522
2:55:30	0.2404	0.2405	0.239	0.2371	0.17	0.1525	0.1592	0.1633	0.3235	0.3117	0.3261	0.3227	0.3331	0.3286	0.327	0.3195	0.3254	0.3355	0.3397	0.3525	0.2178	0.2138	0.2145	0.2159	2:55:29	0.2136	0.2363	0.245
2:56:00	0.2436	0.2451	0.2454	0.2431	0.1695	0.1625	0.1638	0.1691	0.3339	0.3318	0.3455	0.3462	0.3497	0.346	0.3476	0.3372	0.3499	0.3621	0.3533	0.3732	0.2396	0.2142	0.2246	0.2196	2:55:59	0.2171	0.2416	0.2486
2:56:30	0.2441	0.2423	0.2438	0.2384	0.1679	0.1582	0.1638	0.1672	0.3316	0.324	0.338	0.3325	0.3302	0.3426	0.3362	0.338	0.3405	0.3516	0.3472	0.3612	0.2424	0.2212	0.233	0.2228	2:56:29	0.22	0.2405	0.2491
2:57:00	0.2415	0.238	0.2421	0.2402	0.1622	0.158	0.1513	0.1649	0.3253	0.3267	0.3325	0.3242	0.3371	0.329	0.3492	0.3235	0.3593	0.3629	0.3771	0.3697	0.2302	0.2283	0.2088	0.2151	2:56:59	0.2172	0.2331	0.2514
2:57:30	0.2379	0.2418	0.2405	0.2327	0.1709	0.1573	0.1595	0.1631	0.3288	0.3291	0.3376	0.3322	0.3441	0.3394	0.3512	0.3266	0.3432	0.3616	0.3702	0.3736	0.2382	0.2199	0.2131	0.2206	2:57:29	0.2204	0.2374	0.2543
2:58:00	0.2343	0.2334	0.2275	0.2281	0.1591	0.1566	0.1543	0.1644	0.3368	0.3187	0.3358	0.3249	0.3222	0.3214	0.3134	0.3172	0.3151	0.3286	0.3387	0.3436	0.2051	0.2042	0.2028	0.2027	2:57:59	0.2074	0.2331	0.2448
2:58:30	0.2365	0.2361	0.2317	0.2319	0.1514	0.1434	0.1461	0.1546	0.3164	0.296	0.3182	0.3149	0.3131	0.3169	0.3168	0.307	0.3136	0.3264	0.3376	0.3458	0.2135	0.2064	0.2063	0.2073	2:58:29	0.2136	0.233	0.2444
2:59:00	0.2335	0.238	0.2312	0.2298	0.1623	0.1539	0.1554	0.1625	0.33	0.3234	0.3337	0.3302	0.331	0.3378	0.3354	0.3222	0.3357	0.3494	0.3572	0.3662	0.2227	0.216	0.2094	0.2166	2:58:59	0.2086	0.229	0.2432
2:59:29	0.2333	0.2324	0.234	0.2346	0.1599	0.1557	0.1563	0.1648	0.3188	0.3227	0.322	0.3312	0.3253	0.337	0.3281	0.3226	0.3369	0.3449	0.3468	0.3563	0.2256	0.2093	0.2067	0.2129	2:59:29	0.2104	0.2326	0.2437
3:00:00	0.2375	0.2363	0.231	0.234	0.1643	0.1568	0.1594	0.1645	0.3352	0.3332	0.3438	0.3394	0.3384	0.3488	0.3412	0.334	0.342	0.3534	0.353	0.376	0.2394	0.2109	0.2173	0.2156	2:59:59	0.2149	0.2364	0.2479
3:00:30	0.2307	0.2306	0.2308	0.2288	0.1611	0.1553	0.1585	0.1634	0.3322	0.3262	0.3369	0.3386	0.3346	0.342	0.3386	0.3289	0.3412	0.3528	0.3608	0.368	0.2393	0.2199	0.2171	0.216	3:00:29	0.2092	0.2319	0.2393
3:01:00	0.2384	0.2442	0.24	0.2305	0.1607	0.15	0.1554	0.1614	0.3279	0.3203	0.3345	0.3376	0.3295	0.3378	0.3331	0.324	0.3361	0.355	0.3506	0.3625	0.2241	0.213	0.2101	0.2118	3:00:59	0.2178	0.2394	0.2493
3:01:30	0.2378	0.2385	0.2365	0.2292	0.1603	0.1556	0.1552	0.1613	0.3322	0.3243	0.3275	0.3301	0.3344	0.344	0.3365	0.3272	0.3361	0.3484	0.3514	0.364	0.2324	0.2144	0.2113	0.2181	3:01:29	0.2176	0.2387	0.2439
3:02:00	0.2324	0.2392	0.2314	0.2296	0.145	0.1389	0.1417	0.1511	0.3083	0.2983	0.3083	0.3047	0.3099	0.3069	0.3148	0.302	0.318	0.3259	0.3409	0.3387	0.2101	0.2091	0.1963	0.2045	3:01:59	0.2096	0.229	0.2409
3:02:30	0.2312	0.237	0.2346	0.2322	0.1543	0.1535	0.1529	0.1593	0.3039	0.3182	0.3189	0.3136	0.3262	0.3279	0.3257	0.3182	0.3223	0.3306	0.3409	0.3467	0.2111	0.2121	0.2019	0.2088	3:02:29	0.2146	0.2382	0.2478
3:03:00	0.2249	0.2298	0.2292	0.2249	0.1506	0.1473	0.147	0.1564	0.3161	0.3097	0.3223	0.3214	0.3266	0.3321	0.3259	0.3158	0.3354	0.3446	0.3414	0.3618	0.2229	0.2066	0.2045	0.2048	3:03:00	0.2112	0.2312	0.2451
3:03:30	0.2335	0.2357	0.235	0.2289	0.1555	0.1494	0.1501	0.155	0.3227	0.3175	0.3282	0.3202	0.3291	0.3304	0.3308	0.3196	0.3307	0.3422	0.3395	0.3514	0.2208	0.2084	0.2101	0.2116	3:03:29	0.2194	0.2367	0.2456
3:04:00	0.2296	0.2338	0.2322	0.228	0.1598	0.1562	0.1539	0.1585	0.3155	0.325	0.3207	0.325	0.3271	0.3377	0.3272	0.32	0.3311	0.3419	0.3385	0.3527	0.23	0.2116	0.2096	0.2126	3:03:59	0.2184	0.235	0.2457
3:04:30	0.2354	0.2391	0.2349	0.2302	0.1637	0.1516	0.1577	0.1589	0.3541	0.3214	0.3339	0.3238	0.3282	0.3322	0.3229	0.3196	0.3346	0.3456	0.3467	0.364	0.2277	0.2132	0.2136	0.2129	3:04:29	0.2202	0.2367	0.2526
3:05:00	0.2336	0.2341	0.231	0.2252	0.1561	0.1541	0.1558	0.1615	0.3313	0.3311	0.3369	0.3307	0.3359	0.3458	0.3358	0.3313	0.3429	0.3549	0.3516	0.3664	0.2361	0.2165	0.2142	0.2185	3:04:59	0.2197	0.2351	0.2465
3:05:29	0.2258	0.2246	0.2257	0.2234	0.1652	0.1501	0.1508	0.1586	0.3361	0.322	0.3288	0.3258	0.3286	0.3383	0.3355	0.3185	0.3363	0.3472	0.3517	0.3663	0.226	0.2155	0.2129	0.2133	3:05:29	0.2115	0.2284	0.2388
3:06:00	0.2309	0.2329	0.2308	0.2254	0.1526	0.1419	0.146	0.1528	0.318	0.3077	0.3183	0.3239	0.3236	0.326	0.3251	0.3154	0.3294	0.3447	0.3409	0.3552	0.223	0.2096	0.2048	0.2088	3:05:59	0.2202	0.2363	0.2456
3:06:30	0.2375	0.2417	0.2357	0.2271	0.1497	0.1489	0.1464	0.1547	0.3109	0.3162	0.3134	0.3185	0.3279	0.3316	0.326	0.3176	0.3245	0.3423	0.3427	0.3579	0.2209	0.2089	0.2052	0.2125	3:06:29	0.2201	0.2426	0.2518
3:06:59	0.2293	0.2292	0.2265	0.2221	0.1613	0.147	0.1525	0.1571	0.3281	0.3115	0.3138	0.31	0.3123	0.3276	0.3186	0.3305	0.3303	0.3476	0.327	0.3498	0.224	0.2015	0.2188	0.2116	3:06:59	0.2174	0.2326	0.2419
3:07:30	0.2251	0.2304	0.2263	0.2229	0.1571	0.1396	0.1451	0.1492	0.3168	0.3004	0.3123	0.3073	0.3086	0.3142	0.3073	0.306	0.3363	0.3399	0.3304	0.343	0.2066	0.1961	0.2051	0.2007	3:07:29	0.212	0.2297	0.242
3:08:00	0.2246	0.2255	0.2179	0.2177	0.156	0.1443	0.1474	0.1531	0.326	0.3101	0.3277	0.3233	0.3225	0.3284	0.3311	0.3196	0.3349	0.3469	0.3593	0.3622	0.2304	0.2138	0.2038	0.2062	3:07:59	0.2061	0.228	0.2373
3:08:29	0.2211	0.2245	0.223	0.2158	0.1654	0.1441	0.1541	0.1592	0.3581	0.3209	0.3379	0.3304	0.3286	0.3337	0.331	0.3255	0.3359	0.356	0.357	0.3656	0.2304	0.2159	0.2145	0.2096	3:08:30	0.2116	0.2318	0.2393
3:09:00	0.2187	0.2209	0.2178	0.2131	0.152	0.1414	0.1425	0.1511	0.3241	0.3124	0.3236	0.3179	0.3221	0.3281	0.3294	0.3152	0.33	0.3439	0.3415	0.3498	0.2196	0.2084	0.2002	0.2058	3:08:59	0.208	0.2249	0.2356
3:09:29	0.2203	0.2209	0.2158	0.2158	0.1549	0.1463	0.1476	0.1547	0.3177	0.3184	0.3246	0.3255	0.332	0.3373	0.3264	0.3154	0.3325	0.3471	0.3448	0.3549	0.2263	0.2105	0.2063	0.2113	3:09:29	0.2084	0.2227	0.2367
3:10:00	0.226	0.2309	0.2252	0.2221	0.1576	0.1431	0.1443	0.1521	0.3231	0.315	0.3219	0.3156	0.3206	0.3345	0.322	0.3121	0.3302	0.3483	0.3434	0.3501	0.2107	0.2091	0.1998	0.2029	3:09:59	0.2144	0.2343	0.2442
3:10:30	0.2223	0.2241	0.2224	0.2211	0.152	0.1451	0.1458	0.152	0.3219	0.321	0.3216	0.3252	0.3296	0.3348	0.3332	0.3201	0.3276	0.3435	0.3376	0.3546	0.222	0.2099	0.2038	0.2086	3:10:29	0.2115	0.2302	0.2431
3:11:00	0.2212	0.2263	0.2208	0.2189	0.1552	0.1455	0.1468	0.1534	0.3207	0.3169	0.3211	0.3157	0.3214	0.332	0.3227	0.3148	0.3297	0.3427	0.3441	0.3528	0.2172	0.2038	0.2008	0.2048	3:10:59	0.2056	0.2306	0.2386
3:11:30	0.2216	0.2206	0.2217	0.219	0.148	0.1407	0.145	0.151	0.3188	0.3121	0.319	0.317	0.3277	0.3342	0.3249	0.316	0.3318	0.3487	0.3426	0.3577	0.2242	0.208	0.2026	0.2058	3:11:29	0.213	0.2265	0.2404
3:12:00	0.218	0.2178	0.216	0.2109	0.1558	0.1443	0.1464	0.1525	0.3182	0.311	0.3254	0.3207	0.3245	0.3376	0.3303	0.3162	0.3322	0.342	0.3362	0.3592	0.2175	0.2088	0.2095	0.2078	3:12:00	0.2071	0.2221	0.2344
3:12:30	0.2268	0.2241	0.2239	0.2211	0.1478	0.1357	0.1391	0.1451	0.3129	0.3068	0.3112	0.3087	0.314	0.3229	0.3092	0.2998	0.3164	0.3293	0.3283	0.3375	0.2031	0.2012	0.2001	0.1944	3:12:29	0.2155	0.2313	0.2435
3:13:00	0.2187	0.2184	0.2182	0.2149	0.1527	0.1445	0.1467	0.1527	0.3236	0.318	0.3229	0.3273	0.3271	0.3384	0.3281	0.3182	0.3332	0.3451	0.3349	0.3561	0.2183	0.2056	0.2068	0.208	3:12:59	0.211	0.2243	0.2345
3:13:30	0.2132	0.2197	0.213	0.2131	0.1495	0.1479	0.1479	0.1518	0.3261	0.3217	0.324	0.3195	0.324	0.3346	0.3244	0.3102	0.331	0.3457	0.3399	0.3511	0.2217	0.2068	0.2026	0.2033	3:13:30	0.2123	0.226	0.2375
3:14:00	0.2173	0.2234	0.2185	0.2157	0.1467	0.1393	0.1394	0.1467	0.3168	0.3117	0.3183	0.3225	0.3206	0.3229	0.3197	0.3073	0.3314	0.3406	0.3417	0.3511	0.2134	0.2041	0.1974	0.2003	3:14:00	0.2142	0.2322	0.2423
3:14:30	0.2149	0.2147	0.2145	0.2116	0.1457	0.1426	0.1401	0.1451	0.3097	0.3112	0.3105	0.3113	0.3145	0.3261	0.3113	0.3019	0.3211	0.3327	0.3399	0.3375	0.2082	0.203	0.1946	0.1962	3:14:29	0.2083	0.2291	0.2349
3:14:59	0.2213	0.216	0.218	0.2107	0.1461	0.1392	0.1393	0.1441	0.3103	0.3049	0.3097	0.3101	0.3121	0.3239	0.3149	0.3019	0.3205	0.333	0.3282	0.3445	0.2061	0.2006	0.1919	0.1958	3:14:59	0.2086	0.2268	0.2398
3:15:30	0.2119	0.2141	0.2152	0.208	0.1428	0.135	0.1379	0.1441	0.3157	0.2978	0.3093	0.3081	0.3176	0.321	0.3136	0.2991	0.3192	0.3397	0.334	0.3476	0.2139	0.2026	0.1904	0.1967	3:15:29	0.211	0.2261	0.2406
3:16:00	0.2171	0.213	0.2148	0.2144	0.1402	0.1344	0.1365	0.1416	0.3102	0.3038	0.3117	0.3126	0.3102	0.323	0.31	0.3005	0.3209	0.3329	0.3306	0.3428	0.2082	0.196	0.1955	0.1957	3:15:59	0.2083	0.2241	0.2372
3:16:30	0.2107	0.2086	0.2074	0.2086	0.1457	0.1386	0.1392	0.1466	0.3187	0.307	0.3185	0.3183	0.3223	0.3289	0.3241	0.3131	0.3294	0.3359	0.3327	0.3532	0.2166	0.2071	0.2002	0.2041	3:16:29	0.2097	0.2208	0.2329
3:17:00	0.2125	0.2158	0.2119	0.2126	0.1456	0.1394	0.1404	0.1474	0.321	0.3154	0.3178	0.3232	0.3218	0.3318	0.322	0.313	0.3296	0.3461	0.3333	0.3491	0.219	0.2057	0.2035	0.2009	3:16:59	0.2101	0.2248	0.2347
3:17:30	0.2075	0.2139	0.2091	0.2051	0.1411	0.1355	0.1382	0.1462	0.304	0.2997	0.313	0.3094	0.3104	0.3186	0.3142	0.3014	0.3308	0.336	0.3235	0.3439	0.203	0.1881	0.1945	0.1962	3:17:29	0.2042	0.22	0.2327
3:18:00	0.2291	0.215	0.2144	0.2103	0.1404	0.1313	0.1343	0.1414	0.3	0.2952	0.3068	0.3006	0.3072	0.3136	0.3097	0.2913	0.3118	0.3233	0.3353	0.3363	0.2025	0.1953	0.1853	0.191	3:17:59	0.2065	0.2253	0.2335
3:18:30	0.2102	0.2127	0.2106	0.2076	0.141	0.1359	0.1373	0.1438	0.3121	0.3046	0.3144	0.3091	0.3158	0.3287	0.3199	0.306	0.3306	0.3352	0.3273	0.3431	0.2157	0.1973	0.1997	0.2028	3:18:30	0.2052	0.2243	0.2291
3:19:00	0.2165	0.2204	0.2178	0.2111	0.1415	0.1319	0.1382	0.141	0.3068	0.2989	0.305	0.3062	0.315	0.3194	0.3094	0.2957	0.314	0.326	0.3304	0.3431	0.21	0.194	0.1927	0.1997	3:19:00	0.2098	0.2314	0.237
3:19:30	0.2106	0.2087	0.2069	0.2056	0.1444	0.1374	0.1372	0.1433	0.3069	0.3093	0.313	0.3183	0.315	0.3297	0.3113	0.3026	0.3178	0.3357	0.3228	0.3396	0.215	0.191	0.1951	0.1969	3:19:29	0.2085	0.2221	0.2334
3:20:00	0.2154	0.2172	0.2154	0.2079	0.1438	0.133	0.1345	0.1411	0.31	0.2988	0.3039	0.2986	0.3139	0.3152	0.3078	0.294	0.3167	0.326	0.3243	0.3355	0.2003	0.1974	0.1854	0.1927	3:19:59	0.2104	0.2269	0.2388
3:20:30	0.2122	0.2133	0.2127	0.2079	0.1416	0.1334	0.1359	0.1428	0.3102	0.3109	0.3196	0.3153	0.3158	0.3278	0.3079	0.3015	0.3254	0.3388	0.3247	0.3411	0.2063	0.1917	0.1936	0.1923	3:20:29	0.2111	0.2275	0.2365
3:21:00	0.2095	0.2058	0.2046	0.2064	0.1385	0.1316	0.1352	0.1384	0.3087	0.2972	0.3014	0.3019	0.3106	0.3182	0.3099	0.3015	0.3171	0.3325	0.321	0.3397	0.2085	0.1936	0.1901	0.1927	3:20:59	0.2052	0.2208	0.2311
3:21:30	0.2074	0.2096	0.2124	0.2065	0.1409	0.1333	0.1342	0.1416	0.3162	0.3055	0.3136	0.3129	0.3213	0.329	0.3218	0.3055	0.3262	0.3403	0.3319	0.3453	0.2075	0.1969	0.1942	0.1954	3:21:29	0.2116	0.2274	0.2385
3:22:00	0.2116	0.2094	0.2114	0.204	0.138	0.1308	0.1326	0.1389	0.3075	0.2958	0.3083	0.3031	0.304	0.3157	0.3096	0.2958	0.3164	0.3305	0.3289	0.3402	0.2007	0.1943	0.183	0.1896	3:21:59	0.2062	0.223	0.2358
3:22:29	0.2049	0.2083	0.207	0.2048	0.1474	0.1357	0.1366	0.145	0.3171	0.3079	0.3157	0.311	0.3139	0.3231	0.3145	0.3036	0.3235	0.3352	0.3247	0.3425	0.2026	0.1902	0.1908	0.1958	3:22:29	0.2079	0.2224	0.2345
3:23:00	0.2077	0.2097	0.2072	0.2013	0.1357	0.1269	0.1281	0.1371	0.2971	0.296	0.3007	0.2935	0.3026	0.3091	0.3079	0.2934	0.3111	0.3261	0.3157	0.3303	0.1978	0.1923	0.1824	0.1887	3:22:59	0.2086	0.2196	0.2293
3:23:29	0.2083	0.2064	0.2032	0.2008	0.1378	0.131	0.1342	0.1388	0.3117	0.3037	0.3104	0.3006	0.3071	0.321	0.3147	0.2938	0.3217	0.329	0.3272	0.3401	0.2025	0.1953	0.1841	0.188	3:23:30	0.2066	0.2187	0.2329
3:24:00	0.2081	0.2121	0.2049	0.2005	0.1395	0.1335	0.1292	0.1375	0.2965	0.2985	0.296	0.2962	0.3113	0.3211	0.31	0.2955	0.319	0.3286	0.3248	0.3348	0.2024	0.1963	0.1931	0.1955	3:23:59	0.2092	0.2242	0.2352
3:24:29	0.2063	0.211	0.2072	0.2044	0.1348	0.1321	0.1294	0.1361	0.2943	0.297	0.2968	0.2968	0.3049	0.3172	0.3028	0.2924	0.3091	0.3226	0.3182	0.3277	0.1938	0.1903	0.182	0.1872	3:24:29	0.2065	0.2218	0.2333
3:25:00	0.2047	0.208	0.2034	0.2032	0.1294	0.1171	0.1207	0.1273	0.3026	0.2826	0.288	0.2834	0.2868	0.2918	0.2878	0.2744	0.2951	0.304	0.3075	0.3201	0.1783	0.1707	0.1744	0.1727	3:24:59	0.2054	0.2236	0.2339
3:25:30	0.202	0.2024	0.2066	0.2002	0.1369	0.1242	0.1265	0.1326	0.3	0.2902	0.2988	0.2897	0.2961	0.306	0.2977	0.2864	0.3115	0.3232	0.3234	0.3297	0.1954	0.1881	0.1809	0.1854	3:25:29	0.2052	0.2202	0.2328
3:26:00	0.2073	0.2131	0.2115	0.2025	0.1356	0.1259	0.1299	0.1344	0.2921	0.3059	0.3058	0.2982	0.2879	0.298	0.2923	0.2957	0.3056	0.3216	0.3087	0.328	0.1837	0.1868	0.1876	0.1857	3:25:59	0.2076	0.2236	0.2352
3:26:30	0.2077	0.2058	0.2031	0.2	0.1349	0.1285	0.1313	0.1373	0.3084	0.3013	0.308	0.305	0.3131	0.3233	0.316	0.3009	0.325	0.338	0.3423	0.3453	0.2171	0.1982	0.1878	0.1905	3:26:29	0.2074	0.2191	0.2338
3:27:00	0.2044	0.2014	0.2004	0.1967	0.1371	0.1292	0.132	0.1347	0.3044	0.3045	0.3063	0.2982	0.31	0.3261	0.3097	0.2986	0.3188	0.3289	0.3263	0.3368	0.1992	0.1956	0.191	0.1932	3:26:59	0.2074	0.2186	0.2274
3:27:29	0.203	0.203	0.2033	0.1997	0.1347	0.1243	0.1294	0.1324	0.302	0.2838	0.2984	0.2993	0.3037	0.3055	0.2987	0.2824	0.3031	0.3146	0.3112	0.3251	0.1951	0.1815	0.1957	0.1859	3:27:29	0.2064	0.2218	0.2342
3:28:00	0.2035	0.2058	0.2029	0.1996	0.1338	0.1244	0.1274	0.1344	0.3087	0.2956	0.2971	0.2957	0.3043	0.3146	0.3038	0.2886	0.3166	0.3289	0.3225	0.3345	0.2111	0.1916	0.1833	0.1877	3:27:59	0.205	0.2189	0.233
3:28:30	0.1983	0.1998	0.1996	0.1963	0.1304	0.1271	0.1242	0.1337	0.29	0.2857	0.293	0.2988	0.3029	0.311	0.3012	0.2863	0.3164	0.3262	0.3166	0.3286	0.1984	0.1824	0.1783	0.1836	3:28:29	0.2004	0.2164	0.2309
3:28:59	0.1998	0.2004	0.1981	0.1944	0.1347	0.1278	0.1269	0.1325	0.2918	0.2992	0.2889	0.2927	0.3073	0.3169	0.3035	0.2944	0.3155	0.3236	0.3164	0.3315	0.2054	0.1894	0.1849	0.1904	3:28:59	0.2025	0.2178	0.2306
3:29:30	0.1986	0.2038	0.201	0.1952	0.1314	0.1224	0.1255	0.1286	0.3003	0.2887	0.2989	0.2856	0.3056	0.3092	0.2964	0.2817	0.3103	0.3214	0.3222	0.3254	0.2014	0.1911	0.1776	0.1824	3:29:29	0.2028	0.2182	0.2308
3:30:00	0.1991	0.1993	0.1985	0.1948	0.1346	0.1216	0.1263	0.1313	0.2979	0.2887	0.3001	0.2979	0.3033	0.304	0.3014	0.2822	0.3072	0.3231	0.3244	0.3365	0.1939	0.1902	0.1788	0.183	3:29:59	0.2023	0.2187	0.2318
3:30:30	0.2063	0.2049	0.2039	0.2027	0.1274	0.1169	0.118	0.1289	0.305	0.2745	0.3064	0.2856	0.2849	0.2902	0.2774	0.2666	0.2944	0.306	0.3024	0.3206	0.1735	0.1721	0.1718	0.1718	3:30:30	0.208	0.2247	0.2359
3:31:00	0.2251	0.2091	0.1996	0.198	0.1307	0.1237	0.1256	0.13	0.3036	0.297	0.3029	0.2918	0.3	0.3108	0.3031	0.2902	0.3108	0.3221	0.3224	0.3351	0.2002	0.1851	0.1798	0.1841	3:30:59	0.2038	0.2221	0.233
3:31:30	0.2	0.2005	0.2026	0.1982	0.1425	0.1291	0.1321	0.1353	0.3083	0.291	0.3097	0.2972	0.2933	0.3039	0.2853	0.2881	0.3089	0.3215	0.3107	0.3213	0.1926	0.1784	0.1839	0.1807	3:31:29	0.2052	0.2206	0.2318
3:32:00	0.2088	0.203	0.1995	0.196	0.1332	0.1283	0.125	0.1327	0.2867	0.2971	0.2917	0.288	0.3058	0.3119	0.3008	0.2887	0.3155	0.3211	0.3141	0.3287	0.194	0.1888	0.1834	0.1836	3:31:59	0.2048	0.2179	0.233
3:32:30	0.2042	0.2011	0.2015	0.1972	0.1313	0.1246	0.124	0.1308	0.2837	0.2878	0.2861	0.2852	0.3055	0.3099	0.3	0.2879	0.3156	0.3233	0.3105	0.3308	0.1936	0.1855	0.1775	0.1815	3:32:29	0.2097	0.2252	0.2333
3:33:00	0.2127	0.2007	0.1969	0.1941	0.1304	0.12	0.1212	0.129	0.2924	0.2816	0.2963	0.2933	0.2908	0.2972	0.2838	0.271	0.2963	0.3099	0.3031	0.3156	0.184	0.1774	0.1733	0.1742	3:32:59	0.2054	0.2207	0.233
3:33:30	0.2025	0.2004	0.2025	0.1961	0.1295	0.1235	0.1223	0.1281	0.2992	0.2922	0.2931	0.2867	0.296	0.3077	0.2934	0.2842	0.3092	0.3261	0.3181	0.3276	0.192	0.1887	0.1765	0.1776	3:33:30	0.2066	0.2253	0.2348
3:34:00	0.2246	0.1984	0.1965	0.193	0.1347	0.1189	0.1234	0.1299	0.3007	0.2881	0.3003	0.2921	0.3048	0.3125	0.304	0.2868	0.3128	0.3231	0.3201	0.3349	0.1945	0.1833	0.1827	0.1857	3:34:00	0.2018	0.2176	0.2265
3:34:30	0.1899	0.1915	0.1943	0.1887	0.1329	0.1234	0.1277	0.131	0.3034	0.2989	0.2976	0.2945	0.3026	0.32	0.3029	0.2903	0.315	0.3211	0.3152	0.325	0.1965	0.1836	0.1837	0.1841	3:34:29	0.1958	0.2119	0.2289
3:34:59	0.194	0.1932	0.1962	0.1896	0.1311	0.1171	0.1238	0.1289	0.33	0.2845	0.3067	0.3085	0.2945	0.3045	0.2993	0.2892	0.3155	0.3298	0.3242	0.3349	0.1967	0.1941	0.1722	0.1811	3:34:59	0.2015	0.2168	0.2302
3:35:30	0.1909	0.1889	0.1922	0.1853	0.1292	0.1186	0.1208	0.1265	0.2938	0.2924	0.2976	0.2886	0.3034	0.3125	0.2978	0.2828	0.3104	0.323	0.3122	0.3236	0.194	0.1844	0.1771	0.177	3:35:29	0.197	0.2129	0.2258
3:36:00	0.1959	0.1954	0.1929	0.1884	0.1329	0.1224	0.1257	0.1283	0.3281	0.3038	0.3166	0.3106	0.2904	0.3	0.2823	0.289	0.2967	0.3049	0.3118	0.3121	0.1845	0.1779	0.1752	0.1758	3:35:59	0.1994	0.2139	0.226
3:36:30	0.1898	0.1904	0.1929	0.1877	0.1243	0.1254	0.1175	0.1286	0.2795	0.2832	0.2848	0.2837	0.3047	0.3004	0.3002	0.2839	0.3096	0.3197	0.3303	0.3308	0.1927	0.1804	0.1721	0.1775	3:36:29	0.1995	0.2178	0.2254
3:37:00	0.1945	0.1959	0.194	0.1888	0.1335	0.1201	0.121	0.1296	0.299	0.2924	0.298	0.2911	0.3026	0.3093	0.2981	0.2834	0.3168	0.331	0.3277	0.3257	0.1934	0.1838	0.1709	0.1772	3:36:59	0.198	0.217	0.2283
3:37:29	0.1924	0.1944	0.1936	0.188	0.1247	0.1164	0.1176	0.1242	0.2997	0.2755	0.2904	0.2807	0.2939	0.2941	0.2885	0.2695	0.3034	0.3205	0.3155	0.3148	0.1794	0.1771	0.1689	0.1766	3:37:29	0.2021	0.2191	0.2266
3:38:00	0.1896	0.189	0.1875	0.1869	0.1265	0.1213	0.123	0.1291	0.297	0.2941	0.3004	0.3022	0.301	0.3179	0.3076	0.2919	0.3082	0.3253	0.314	0.3352	0.1901	0.1859	0.1798	0.1851	3:37:59	0.1967	0.2145	0.2262
3:38:30	0.1891	0.1913	0.1888	0.1864	0.1332	0.1155	0.1226	0.1265	0.314	0.2786	0.2998	0.298	0.2898	0.289	0.2804	0.2699	0.3024	0.3082	0.2995	0.3072	0.1902	0.1734	0.1747	0.1751	3:38:29	0.1974	0.2148	0.224
3:39:00	0.1905	0.1919	0.1873	0.1846	0.1288	0.1137	0.1201	0.1227	0.2907	0.2761	0.2954	0.2842	0.2883	0.2964	0.2848	0.2727	0.3027	0.3118	0.3145	0.3177	0.1877	0.18	0.1731	0.1746	3:39:00	0.1959	0.2107	0.2239
3:39:30	0.1885	0.1868	0.1889	0.1813	0.1325	0.1228	0.1221	0.1292	0.3142	0.2996	0.309	0.3012	0.3038	0.3183	0.3032	0.2897	0.311	0.3285	0.3194	0.3375	0.1832	0.1761	0.171	0.181	3:39:29	0.1975	0.2132	0.2224
3:40:00	0.1877	0.1865	0.1876	0.1829	0.1244	0.1164	0.1156	0.1224	0.2891	0.2794	0.287	0.2789	0.302	0.3065	0.2907	0.2745	0.3083	0.3191	0.3157	0.3181	0.1912	0.1793	0.172	0.1763	3:40:00	0.1973	0.2114	0.2249
3:40:29	0.1884	0.1883	0.1858	0.1825	0.1301	0.1167	0.1194	0.1249	0.2961	0.2893	0.2948	0.2908	0.298	0.3076	0.2987	0.2834	0.3124	0.3226	0.3176	0.3321	0.187	0.1788	0.1733	0.1764	3:40:29	0.1987	0.2126	0.223
3:41:00	0.189	0.1857	0.1865	0.1837	0.1235	0.1123	0.1131	0.1203	0.2909	0.2712	0.2825	0.2738	0.2821	0.2876	0.2764	0.2632	0.2943	0.3057	0.2977	0.3057	0.1803	0.1611	0.1596	0.1634	3:40:59	0.1987	0.2142	0.2236
3:41:30	0.1853	0.1877	0.1856	0.1831	0.1307	0.1166	0.1155	0.1217	0.3097	0.2845	0.2928	0.2867	0.2758	0.2946	0.2702	0.2783	0.3024	0.3175	0.2974	0.3177	0.1746	0.1684	0.1744	0.1691	3:41:29	0.1974	0.2096	0.2229
3:42:00	0.2181	0.1868	0.1848	0.184	0.1227	0.1132	0.1162	0.1203	0.2935	0.287	0.2917	0.2908	0.3004	0.3151	0.2939	0.2802	0.3184	0.324	0.3197	0.3236	0.1926	0.1794	0.1702	0.1749	3:41:59	0.2005	0.2123	0.2293
3:42:30	0.1876	0.1894	0.1894	0.1828	0.1378	0.1202	0.1249	0.1256	0.2947	0.2817	0.2901	0.2836	0.2935	0.3007	0.2837	0.2755	0.3059	0.3116	0.2998	0.3188	0.1815	0.1722	0.1741	0.1765	3:42:29	0.2025	0.2196	0.2259
3:42:59	0.1863	0.1851	0.1836	0.1821	0.1196	0.1229	0.116	0.124	0.284	0.2819	0.2883	0.2784	0.3128	0.3003	0.2956	0.2829	0.3113	0.323	0.3104	0.3289	0.1885	0.1763	0.1693	0.1761	3:42:59	0.1932	0.2086	0.2234
3:43:30	0.1838	0.1856	0.1859	0.1807	0.1211	0.1129	0.1129	0.1206	0.2871	0.2743	0.2852	0.2853	0.2957	0.2988	0.2924	0.2761	0.3091	0.3154	0.305	0.3185	0.1969	0.1759	0.1692	0.1714	3:43:29	0.1987	0.2104	0.2235
3:44:00	0.1865	0.1843	0.182	0.1777	0.1235	0.1129	0.1175	0.1232	0.3079	0.2909	0.2933	0.2846	0.2828	0.299	0.2732	0.2745	0.2997	0.3041	0.3017	0.3049	0.1761	0.1623	0.1691	0.1694	3:43:59	0.1964	0.2102	0.2218
3:44:30	0.186	0.186	0.1828	0.1801	0.1176	0.1122	0.1126	0.1202	0.2831	0.2731	0.2779	0.2757	0.2897	0.2923	0.2856	0.27	0.2946	0.307	0.3181	0.3216	0.1789	0.1784	0.1649	0.1695	3:44:29	0.1936	0.211	0.2216
3:45:00	0.1847	0.1866	0.1847	0.1836	0.1122	0.1031	0.1083	0.112	0.2716	0.2629	0.2698	0.2621	0.2813	0.2847	0.2748	0.2611	0.284	0.2967	0.3	0.3097	0.1773	0.1694	0.1591	0.1647	3:44:59	0.1966	0.2111	0.2238
3:45:30	0.1852	0.1852	0.1807	0.1786	0.1169	0.1108	0.109	0.1179	0.277	0.2673	0.2744	0.267	0.2912	0.2876	0.2842	0.2629	0.2914	0.3038	0.3007	0.3074	0.18	0.1714	0.1638	0.1652	3:45:29	0.1963	0.2117	0.2236
3:46:00	0.1821	0.1839	0.1849	0.1784	0.1217	0.1135	0.1131	0.119	0.2861	0.2744	0.29	0.2822	0.2995	0.3014	0.2861	0.2758	0.3014	0.3216	0.3067	0.3265	0.1829	0.1755	0.1724	0.172	3:45:59	0.1972	0.2099	0.2259
3:46:30	0.1825	0.1829	0.1794	0.1774	0.1156	0.1057	0.1086	0.116	0.2854	0.2629	0.2731	0.2672	0.2807	0.2842	0.2725	0.2615	0.2974	0.3092	0.3119	0.3059	0.1712	0.1688	0.1584	0.1639	3:46:29	0.1951	0.2119	0.2222
3:47:00	0.1927	0.1904	0.1886	0.1822	0.1146	0.1118	0.1071	0.1148	0.2783	0.2583	0.2744	0.2659	0.283	0.2877	0.2749	0.266	0.2927	0.2964	0.3077	0.2992	0.1677	0.1661	0.1611	0.1638	3:47:43	0.2077	0.2198	0.2277
3:47:30	0.1924	0.1923	0.1928	0.1883	0.1177	0.1037	0.1083	0.1132	0.2891	0.2652	0.2772	0.2674	0.2834	0.2854	0.2694	0.2567	0.2989	0.3077	0.303	0.3042	0.1694	0.1656	0.1554	0.1631	3:48:10	0.2048	0.222	0.2331
3:48:00	0.1848	0.1898	0.1835	0.1777	0.1193	0.1127	0.1117	0.118	0.2789	0.2775	0.2796	0.2829	0.3002	0.3033	0.2855	0.2708	0.3004	0.3103	0.297	0.315	0.1799	0.1727	0.1661	0.1736	3:48:40	0.1999	0.2135	0.2251
3:48:30	0.1828	0.1851	0.1828	0.1758	0.1212	0.1127	0.1165	0.119	0.2902	0.2855	0.2913	0.2849	0.2977	0.3133	0.2932	0.2799	0.3089	0.3213	0.3037	0.3193	0.1897	0.1767	0.1717	0.1721	3:49:13	0.1947	0.2136	0.2209
3:49:00	0.1803	0.1871	0.1802	0.1765	0.1188	0.1071	0.1119	0.1172	0.2741	0.2702	0.2766	0.2717	0.2904	0.2928	0.2839	0.2654	0.2922	0.3067	0.3032	0.3121	0.1807	0.1685	0.1655	0.1722	3:49:43	0.1959	0.2118	0.2225
3:49:30	0.1796	0.1792	0.1787	0.171	0.1212	0.1099	0.1098	0.1168	0.2842	0.2779	0.2823	0.2776	0.2894	0.3038	0.2847	0.2747	0.3015	0.3143	0.3009	0.3144	0.1844	0.1718	0.1687	0.1668	3:50:13	0.1907	0.2062	0.2195
3:50:00	0.1783	0.1824	0.1781	0.1765	0.1212	0.1089	0.1098	0.1164	0.277	0.2646	0.2832	0.269	0.2809	0.2869	0.2661	0.2557	0.2891	0.2943	0.2877	0.2973	0.1699	0.1614	0.1597	0.159	3:50:43	0.1944	0.2105	0.2211
3:50:30	0.1901	0.182	0.1785	0.1752	0.1136	0.1028	0.1058	0.1123	0.2775	0.2584	0.2662	0.2609	0.2756	0.2816	0.268	0.2633	0.3013	0.3066	0.2819	0.3027	0.1664	0.1603	0.1642	0.1606	3:51:13	0.1946	0.2075	0.2199
3:51:00	0.1772	0.1796	0.1771	0.173	0.1187	0.1077	0.1085	0.1136	0.2726	0.281	0.2848	0.2823	0.279	0.3049	0.2671	0.269	0.2912	0.3	0.2941	0.3087	0.1746	0.1665	0.1639	0.1625	3:51:43	0.1932	0.209	0.2187
3:51:30	0.1789	0.1813	0.1774	0.1705	0.114	0.1044	0.1038	0.1112	0.2719	0.2627	0.2739	0.2654	0.2819	0.2841	0.2704	0.2609	0.2924	0.3021	0.3095	0.3105	0.1723	0.1688	0.1593	0.1623	3:52:13	0.1947	0.2082	0.2165
3:51:59	0.1742	0.1742	0.1772	0.1704	0.1047	0.0992	0.1018	0.105	0.2546	0.2502	0.2688	0.2672	0.2819	0.2824	0.2652	0.2444	0.2653	0.2909	0.2898	0.3126	0.1587	0.1561	0.1517	0.1591	3:52:43	0.1928	0.2017	0.2181
3:52:30	0.1783	0.1826	0.1782	0.1723	0.1184	0.105	0.1061	0.1129	0.2799	0.2736	0.2766	0.2665	0.2835	0.2963	0.2795	0.2658	0.295	0.3069	0.2936	0.3085	0.173	0.1672	0.161	0.1649	3:53:13	0.1948	0.21	0.2189
3:53:00	0.1758	0.174	0.1765	0.1668	0.1217	0.1106	0.1104	0.1157	0.2812	0.2815	0.2786	0.2744	0.2956	0.3114	0.2877	0.2739	0.3016	0.3167	0.2999	0.3078	0.1932	0.1732	0.167	0.169	3:53:43	0.1902	0.2033	0.2182
3:53:30	0.1778	0.1779	0.177	0.1702	0.1159	0.105	0.1074	0.1139	0.2875	0.266	0.2734	0.2676	0.2869	0.2914	0.2834	0.2662	0.2966	0.3116	0.2966	0.3031	0.1738	0.1706	0.1607	0.161	3:54:13	0.195	0.2075	0.2173
3:54:00	0.195	0.1778	0.1752	0.171	0.1147	0.1084	0.1113	0.1146	0.2723	0.271	0.2712	0.2682	0.286	0.3048	0.2765	0.2681	0.2935	0.304	0.2905	0.3012	0.1825	0.1698	0.1612	0.1682	3:54:43	0.1948	0.2085	0.222
3:54:29	0.1743	0.1734	0.175	0.1688	0.1177	0.1098	0.1081	0.1137	0.2847	0.2619	0.2753	0.2617	0.2828	0.2861	0.2716	0.2582	0.2946	0.3069	0.3009	0.3028	0.1686	0.1653	0.1509	0.1558	3:55:13	0.1924	0.2075	0.2169
3:55:00	0.1737	0.1765	0.1729	0.1689	0.1141	0.1026	0.1047	0.1127	0.2778	0.262	0.2778	0.2646	0.2866	0.2915	0.2756	0.263	0.291	0.3071	0.2969	0.3097	0.1782	0.1686	0.1592	0.1616	3:55:43	0.1909	0.2039	0.2166
3:55:30	0.1973	0.1786	0.1744	0.1666	0.1138	0.1033	0.1049	0.1086	0.2691	0.2636	0.2745	0.2629	0.2817	0.29	0.2764	0.2617	0.2902	0.3034	0.2877	0.3099	0.1672	0.1694	0.1582	0.1593	3:56:13	0.1937	0.209	0.2191
3:56:00	0.1747	0.1786	0.1759	0.1721	0.1153	0.1057	0.1074	0.1132	0.2795	0.2682	0.2741	0.2704	0.2881	0.2967	0.2811	0.2666	0.3047	0.3148	0.2987	0.3166	0.1805	0.167	0.1623	0.1618	3:56:43	0.1937	0.209	0.2193
3:56:30	0.1726	0.1742	0.1733	0.1666	0.121	0.1104	0.1104	0.1158	0.2978	0.2703	0.2788	0.2683	0.2848	0.2857	0.2704	0.2558	0.2906	0.3019	0.2939	0.309	0.1718	0.1587	0.1603	0.1617	3:57:13	0.1894	0.2055	0.2165
3:57:00	0.1745	0.1747	0.1726	0.1661	0.1146	0.1062	0.1052	0.1118	0.2744	0.2693	0.2781	0.27	0.2926	0.3068	0.2853	0.2676	0.2994	0.317	0.297	0.3134	0.1855	0.1692	0.1633	0.166	3:57:43	0.1897	0.2065	0.2174
3:57:30	0.1741	0.1768	0.1736	0.1694	0.1141	0.1035	0.105	0.1104	0.28	0.2662	0.2701	0.2627	0.2865	0.2947	0.2722	0.2551	0.2967	0.3085	0.2887	0.3041	0.1682	0.1661	0.1526	0.1571	3:58:13	0.1953	0.2107	0.217
3:58:00	0.1747	0.1767	0.1744	0.1713	0.1138	0.1036	0.1047	0.1108	0.2789	0.266	0.2748	0.2677	0.2914	0.2933	0.2824	0.2604	0.2988	0.308	0.3052	0.3084	0.1814	0.1669	0.1622	0.167	3:58:43	0.1951	0.2086	0.221
3:58:30	0.1847	0.176	0.1746	0.1698	0.1131	0.101	0.103	0.1093	0.2752	0.2691	0.2728	0.2642	0.2871	0.2964	0.2782	0.2575	0.2969	0.3042	0.2852	0.3008	0.1765	0.1636	0.1584	0.1605	3:59:13	0.1931	0.2096	0.2183
3:59:00	0.1697	0.1725	0.1684	0.1643	0.1129	0.1052	0.1038	0.1114	0.2763	0.2639	0.2776	0.2705	0.2794	0.2844	0.2652	0.2489	0.2885	0.2979	0.2861	0.2989	0.1641	0.154	0.1545	0.1548	3:59:43	0.188	0.2041	0.2158
3:59:30	0.1722	0.1715	0.1685	0.1679	0.1144	0.1038	0.1044	0.11	0.2814	0.2659	0.2693	0.2647	0.2888	0.2987	0.2822	0.2656	0.2957	0.3089	0.2964	0.302	0.176	0.1633	0.1611	0.1646	4:00:13	0.191	0.2059	0.2126
4:00:00	0.1691	0.1744	0.1687	0.1638	0.1159	0.1043	0.1042	0.1114	0.2774	0.2683	0.2706	0.2643	0.2803	0.2932	0.2739	0.2565	0.296	0.3018	0.2901	0.2963	0.1709	0.153	0.151	0.1563	4:00:43	0.1884	0.2021	0.2137
4:00:29	0.1726	0.1706	0.1714	0.1646	0.1109	0.1027	0.1035	0.1093	0.2727	0.2715	0.2656	0.2658	0.2883	0.3007	0.279	0.2597	0.2923	0.3069	0.2915	0.3034	0.1795	0.1662	0.1574	0.1611	4:01:13	0.1906	0.2074	0.2148
4:01:00	0.17	0.1698	0.1707	0.1647	0.112	0.1046	0.1045	0.1109	0.2672	0.268	0.2624	0.256	0.2858	0.2992	0.278	0.2629	0.2916	0.3047	0.2892	0.2961	0.1679	0.1636	0.1563	0.1581	4:01:43	0.1878	0.2026	0.2133
4:01:30	0.1744	0.1786	0.1757	0.1713	0.1089	0.0978	0.1008	0.1095	0.2699	0.2559	0.266	0.2655	0.2814	0.2897	0.2761	0.2556	0.2895	0.2981	0.2851	0.2998	0.1676	0.1611	0.1546	0.159	4:02:13	0.1923	0.2061	0.2185
4:01:59	0.1696	0.1706	0.173	0.1684	0.1089	0.0988	0.1	0.1086	0.2715	0.2535	0.2605	0.2547	0.2763	0.2812	0.2664	0.2478	0.2801	0.293	0.2884	0.292	0.165	0.1546	0.1489	0.155	4:02:43	0.1907	0.2055	0.215
4:02:30	0.1804	0.1713	0.1692	0.1649	0.1067	0.097	0.1004	0.1046	0.2663	0.2505	0.26	0.2495	0.2799	0.2802	0.2693	0.2499	0.2841	0.299	0.2821	0.2932	0.1717	0.1586	0.1527	0.1556	4:03:13	0.19	0.2009	0.2156
4:03:00	0.1717	0.1761	0.1679	0.1627	0.1165	0.1053	0.1065	0.1117	0.2871	0.2742	0.2773	0.2706	0.2875	0.3044	0.2808	0.2664	0.298	0.3163	0.2952	0.3093	0.1806	0.1664	0.1631	0.1602	4:03:43	0.189	0.2044	0.2152
4:03:29	0.1742	0.1704	0.1698	0.1637	0.1053	0.1014	0.1006	0.1056	0.2657	0.2587	0.2591	0.2532	0.2783	0.2854	0.2687	0.2509	0.2817	0.2914	0.2923	0.2965	0.161	0.1577	0.1475	0.1551	4:04:13	0.1894	0.2025	0.2143
4:04:00	0.1686	0.1696	0.1679	0.1656	0.1059	0.0968	0.101	0.1057	0.2641	0.2541	0.2571	0.2494	0.277	0.2798	0.2697	0.2497	0.2842	0.2932	0.2893	0.2933	0.1612	0.1582	0.1479	0.1536	4:04:43	0.1904	0.205	0.217
4:04:30	0.166	0.1705	0.1679	0.165	0.1079	0.0969	0.0992	0.1059	0.2624	0.2479	0.261	0.2471	0.2745	0.28	0.2666	0.2496	0.2796	0.2922	0.2852	0.2925	0.1603	0.1638	0.1514	0.1544	4:05:13	0.1886	0.201	0.2112
4:05:00	0.1694	0.1716	0.1668	0.1617	0.1103	0.0967	0.0975	0.1051	0.268	0.2579	0.2649	0.2556	0.2795	0.2909	0.2688	0.2529	0.286	0.2949	0.2744	0.2937	0.164	0.1548	0.152	0.155	4:05:43	0.195	0.206	0.214
4:05:30	0.1676	0.1672	0.1644	0.1612	0.1075	0.1032	0.1002	0.1065	0.2853	0.2636	0.2675	0.2666	0.2759	0.2851	0.2665	0.2528	0.2785	0.29	0.2886	0.2946	0.1615	0.16	0.1515	0.1504	4:06:13	0.1893	0.2048	0.2153
4:06:00	0.1677	0.1739	0.1692	0.1644	0.1095	0.0983	0.0993	0.1044	0.2686	0.2557	0.262	0.2545	0.2796	0.2832	0.2719	0.2473	0.2906	0.3	0.2994	0.2965	0.1726	0.1589	0.1484	0.1556	4:06:43	0.1918	0.207	0.2128
4:06:30	0.1663	0.1678	0.1658	0.1615	0.1053	0.1003	0.0992	0.1048	0.2614	0.2579	0.26	0.2532	0.2782	0.287	0.2668	0.2517	0.2837	0.2951	0.2791	0.288	0.1635	0.1587	0.1503	0.1509	4:07:13	0.1876	0.2011	0.2126
4:07:00	0.1653	0.1661	0.165	0.1598	0.1067	0.0978	0.0989	0.1052	0.2602	0.2567	0.2624	0.261	0.2847	0.2964	0.2787	0.2591	0.2911	0.3078	0.2859	0.2991	0.1721	0.1581	0.1549	0.1598	4:07:43	0.1886	0.2028	0.2115
4:07:30	0.1674	0.1702	0.1677	0.1603	0.1035	0.0936	0.0955	0.1023	0.2636	0.2457	0.2537	0.2475	0.2709	0.275	0.2624	0.2461	0.2746	0.29	0.2811	0.2842	0.1581	0.1607	0.1443	0.1493	4:08:13	0.1894	0.2047	0.2176
4:08:00	0.162	0.1624	0.1617	0.1587	0.116	0.0957	0.0996	0.1035	0.2872	0.251	0.2564	0.2521	0.2695	0.2775	0.2635	0.2507	0.2837	0.2951	0.2835	0.2956	0.1664	0.1547	0.1532	0.1593	4:08:43	0.1872	0.1985	0.2088
4:08:30	0.1626	0.1648	0.1607	0.1563	0.1047	0.0953	0.0992	0.1037	0.2721	0.2605	0.2627	0.2548	0.2789	0.2857	0.273	0.2547	0.283	0.3016	0.295	0.2941	0.1619	0.1711	0.1463	0.1527	4:09:13	0.1878	0.2018	0.2099
4:09:00	0.161	0.163	0.1622	0.1584	0.1083	0.0995	0.0998	0.1066	0.2734	0.2641	0.2636	0.2551	0.2857	0.296	0.275	0.2592	0.2904	0.3031	0.2827	0.293	0.171	0.1624	0.1548	0.1572	4:09:43	0.1842	0.1987	0.2098
4:09:29	0.1595	0.1613	0.1607	0.1568	0.1111	0.0974	0.0999	0.1053	0.2814	0.2586	0.2652	0.256	0.2784	0.283	0.2679	0.2509	0.2822	0.2946	0.2821	0.2877	0.1619	0.1538	0.1537	0.1514	4:10:13	0.1846	0.1938	0.2044
4:10:00	0.1634	0.1636	0.1611	0.1569	0.1032	0.0933	0.0968	0.1	0.2672	0.2552	0.2624	0.2539	0.2825	0.2961	0.2714	0.2522	0.2908	0.2993	0.2856	0.2948	0.1673	0.1654	0.1511	0.1512	4:10:43	0.1847	0.2006	0.2072
4:10:30	0.1598	0.1596	0.1615	0.1571	0.1096	0.1013	0.1018	0.1051	0.2755	0.2582	0.2643	0.2542	0.2754	0.2817	0.2602	0.2491	0.2767	0.2921	0.2815	0.293	0.1612	0.155	0.1484	0.1518	4:11:13	0.1839	0.1975	0.2078
4:11:00	0.16	0.1617	0.1559	0.1541	0.1006	0.0941	0.0935	0.0997	0.2624	0.244	0.2568	0.2475	0.2703	0.2797	0.2656	0.2448	0.2805	0.2953	0.2801	0.2887	0.166	0.156	0.1496	0.1552	4:11:43	0.1805	0.1951	0.203
4:11:30	0.1602	0.1637	0.1599	0.1559	0.1022	0.0965	0.0972	0.1035	0.2549	0.2641	0.2585	0.2558	0.286	0.2908	0.2777	0.2575	0.2874	0.3002	0.2799	0.2993	0.1644	0.1557	0.1491	0.1542	4:12:13	0.1863	0.1997	0.2088
4:12:00	0.1593	0.1623	0.1589	0.1548	0.1033	0.092	0.0943	0.1006	0.2738	0.2526	0.2578	0.2468	0.279	0.2757	0.2685	0.2413	0.2858	0.2889	0.2815	0.288	0.1682	0.1552	0.1485	0.1529	4:12:43	0.1859	0.2006	0.2112
4:12:29	0.1599	0.1635	0.1614	0.1557	0.1047	0.098	0.0968	0.1017	0.2562	0.2588	0.2528	0.2495	0.2794	0.2834	0.2683	0.251	0.2847	0.2972	0.2803	0.2915	0.1663	0.1514	0.1477	0.1517	4:13:13	0.1849	0.2001	0.2084
4:13:00	0.1571	0.1596	0.1579	0.1538	0.1052	0.0941	0.095	0.1005	0.266	0.2527	0.2576	0.2524	0.2764	0.2852	0.2675	0.2458	0.2812	0.2925	0.2773	0.2847	0.1608	0.157	0.1452	0.148	4:13:43	0.1822	0.1995	0.2088
4:13:29	0.1599	0.1591	0.1561	0.1547	0.1011	0.0905	0.0947	0.099	0.2589	0.2497	0.2532	0.2434	0.2707	0.2787	0.2633	0.244	0.2774	0.2896	0.2727	0.2823	0.1528	0.1537	0.1433	0.1488	4:14:13	0.182	0.1961	0.207
4:14:00	0.1622	0.1626	0.1571	0.1539	0.1001	0.0901	0.0936	0.0992	0.2526	0.2444	0.2535	0.2443	0.2711	0.2743	0.2589	0.2431	0.2671	0.2792	0.2702	0.2825	0.1506	0.1528	0.1441	0.1473	4:14:43	0.1842	0.1968	0.208
4:14:30	0.1587	0.1621	0.1603	0.1549	0.1037	0.0977	0.0995	0.1029	0.2699	0.266	0.2617	0.2533	0.2853	0.2968	0.2763	0.2527	0.2882	0.3005	0.2932	0.2929	0.1665	0.1555	0.15	0.1504	4:15:13	0.1828	0.1964	0.2083
4:15:00	0.1574	0.1586	0.1586	0.1546	0.1038	0.096	0.0964	0.1018	0.2582	0.2558	0.2536	0.2631	0.2781	0.2899	0.265	0.2463	0.282	0.2926	0.2684	0.2823	0.1594	0.1506	0.141	0.1481	4:15:43	0.1853	0.1958	0.2065
4:15:30	0.1574	0.1589	0.1575	0.151	0.0972	0.0953	0.0901	0.0958	0.2544	0.241	0.2474	0.2374	0.2683	0.268	0.2607	0.2388	0.2749	0.286	0.2789	0.2835	0.157	0.1465	0.1412	0.1451	4:16:13	0.1828	0.1965	0.2065
4:16:00	0.155	0.1556	0.152	0.1493	0.1011	0.0918	0.0957	0.0981	0.2618	0.2558	0.2599	0.2509	0.277	0.2891	0.2714	0.2521	0.2855	0.2946	0.2771	0.2898	0.1614	0.1612	0.1498	0.153	4:16:43	0.1811	0.1935	0.2019
4:16:30	0.1568	0.16	0.1572	0.1538	0.1047	0.0944	0.0944	0.1007	0.2639	0.2547	0.256	0.2504	0.2798	0.2931	0.2735	0.2496	0.2803	0.3016	0.2762	0.2889	0.1634	0.1633	0.1495	0.1517	4:17:13	0.1845	0.1985	0.2078
4:17:00	0.157	0.1606	0.1583	0.1536	0.1004	0.0909	0.0913	0.0978	0.2596	0.253	0.2544	0.2531	0.2763	0.2867	0.2656	0.2461	0.2826	0.2945	0.2728	0.2884	0.1632	0.1581	0.1415	0.1486	4:17:43	0.1842	0.1974	0.2053
4:17:30	0.1558	0.157	0.1536	0.1493	0.1038	0.099	0.0942	0.0982	0.2539	0.2386	0.2474	0.2379	0.2634	0.2686	0.2582	0.2402	0.2618	0.2762	0.266	0.275	0.1476	0.1582	0.1405	0.1431	4:18:13	0.1817	0.1913	0.2051
4:18:00	0.156	0.1586	0.1568	0.1542	0.1033	0.0908	0.0933	0.0976	0.2629	0.2568	0.2578	0.2475	0.2736	0.281	0.265	0.2439	0.2868	0.2988	0.2772	0.2907	0.1624	0.1517	0.1423	0.1475	4:18:43	0.1818	0.1973	0.2085
4:18:29	0.1574	0.1593	0.1565	0.1532	0.0969	0.0895	0.0919	0.0964	0.2611	0.2455	0.2455	0.2381	0.267	0.2753	0.2563	0.2378	0.2727	0.2827	0.269	0.2772	0.1507	0.1488	0.1388	0.1443	4:19:13	0.1845	0.197	0.2074
4:19:00	0.1539	0.158	0.1552	0.1506	0.0987	0.0893	0.092	0.0972	0.2574	0.2495	0.256	0.2482	0.2734	0.2818	0.2645	0.2437	0.2768	0.2926	0.2731	0.2816	0.1559	0.154	0.1417	0.1454	4:19:43	0.1833	0.195	0.2052
4:19:30	0.1549	0.1552	0.153	0.1465	0.1022	0.0906	0.0931	0.0994	0.2659	0.2521	0.255	0.2466	0.2771	0.2859	0.2715	0.2506	0.2849	0.2947	0.2771	0.2941	0.1593	0.1593	0.1454	0.1477	4:20:13	0.1795	0.1933	0.2038
4:20:00	0.1569	0.1587	0.1547	0.1519	0.1046	0.0951	0.0936	0.1001	0.2606	0.2545	0.2529	0.2535	0.2798	0.2923	0.2708	0.2506	0.2801	0.2979	0.274	0.2876	0.1699	0.1549	0.1464	0.1521	4:20:43	0.1816	0.1997	0.2091
4:20:30	0.1533	0.1529	0.1526	0.1474	0.0981	0.0886	0.0902	0.0954	0.2549	0.2414	0.2475	0.2383	0.271	0.276	0.2584	0.2388	0.2732	0.2871	0.2664	0.2789	0.1551	0.1485	0.1384	0.1457	4:21:13	0.1772	0.1936	0.2035
4:21:00	0.1549	0.1541	0.1534	0.1474	0.106	0.0921	0.0941	0.0983	0.2649	0.2511	0.2597	0.2526	0.2763	0.2876	0.2681	0.2457	0.2769	0.2926	0.2732	0.2845	0.1567	0.1531	0.1468	0.1488	4:21:43	0.1827	0.1945	0.2057
4:21:30	0.1567	0.1571	0.1532	0.1517	0.0985	0.0884	0.0918	0.0977	0.2567	0.2423	0.2505	0.2471	0.2714	0.2782	0.2584	0.2378	0.2759	0.2869	0.2819	0.279	0.1594	0.1501	0.1374	0.1438	4:22:13	0.1823	0.1953	0.2064
4:22:00	0.1516	0.1553	0.1545	0.1496	0.096	0.0859	0.0887	0.0936	0.2441	0.234	0.2422	0.2353	0.2612	0.2656	0.2476	0.2322	0.2662	0.2756	0.2502	0.2704	0.1539	0.1593	0.1452	0.1446	4:22:43	0.1812	0.1939	0.2032
4:22:30	0.1499	0.1539	0.151	0.1469	0.0981	0.0879	0.0905	0.0968	0.2549	0.2458	0.2448	0.2406	0.2733	0.2878	0.2677	0.2454	0.2772	0.2937	0.27	0.2801	0.1647	0.1501	0.1446	0.1505	4:23:13	0.1792	0.1912	0.2053
4:23:00	0.1525	0.1547	0.1512	0.1469	0.0991	0.0895	0.0914	0.0944	0.2572	0.2477	0.2491	0.2421	0.2699	0.2826	0.2633	0.2424	0.2767	0.2872	0.2687	0.2801	0.1566	0.1446	0.1415	0.1424	4:23:43	0.1806	0.1958	0.2025
4:23:30	0.1537	0.1508	0.1507	0.1476	0.102	0.0877	0.09	0.0958	0.2602	0.2473	0.2506	0.2413	0.2727	0.2806	0.2608	0.2418	0.2837	0.2947	0.2785	0.2846	0.1517	0.1452	0.1392	0.1428	4:24:13	0.1803	0.1918	0.2051
4:23:59	0.1533	0.1552	0.1543	0.1489	0.1003	0.0981	0.0918	0.0924	0.2786	0.2486	0.2556	0.2456	0.2682	0.2733	0.2554	0.2423	0.272	0.2814	0.2644	0.2776	0.1465	0.1558	0.1382	0.1412	4:24:43	0.1812	0.1965	0.2039
4:24:30	0.1499	0.1515	0.1485	0.1459	0.0937	0.0862	0.0887	0.0921	0.2484	0.2347	0.2427	0.2369	0.2659	0.2748	0.2579	0.2376	0.2778	0.2884	0.2725	0.2787	0.1584	0.1449	0.1373	0.1394	4:25:13	0.1768	0.1898	0.2005
4:25:00	0.1515	0.1532	0.1488	0.1448	0.0974	0.0856	0.088	0.0925	0.2519	0.238	0.244	0.2388	0.2682	0.2756	0.2536	0.2362	0.2708	0.2806	0.2701	0.2741	0.1517	0.1455	0.1378	0.1406	4:25:43	0.1819	0.1916	0.2025
4:25:30	0.1513	0.1532	0.1522	0.1464	0.0965	0.0861	0.0887	0.0922	0.2546	0.2377	0.2467	0.2341	0.27	0.2727	0.2582	0.2382	0.2717	0.281	0.263	0.276	0.1506	0.1524	0.1396	0.144	4:26:13	0.1791	0.1937	0.2044
4:26:00	0.1516	0.1493	0.1481	0.1442	0.1034	0.0908	0.0955	0.0966	0.2618	0.2511	0.2547	0.2443	0.271	0.277	0.2557	0.2387	0.2802	0.2919	0.2707	0.2867	0.1483	0.1394	0.1362	0.1416	4:26:43	0.1762	0.1943	0.2038
4:26:29	0.1504	0.1528	0.1503	0.1449	0.0955	0.0882	0.0851	0.092	0.2524	0.2413	0.2453	0.2388	0.2702	0.2618	0.2577	0.2335	0.2615	0.2743	0.2683	0.28	0.1489	0.1454	0.1346	0.1373	4:27:13	0.1767	0.1892	0.2012
4:27:00	0.15	0.1528	0.1514	0.1467	0.0942	0.0863	0.0874	0.0938	0.2449	0.2375	0.245	0.2387	0.275	0.2772	0.2624	0.2384	0.276	0.2913	0.2778	0.2767	0.1571	0.1459	0.1386	0.1421	4:27:43	0.1786	0.1907	0.2011
4:27:30	0.148	0.1493	0.1471	0.1444	0.0977	0.0877	0.0901	0.0939	0.2512	0.2442	0.242	0.242	0.2727	0.2798	0.2605	0.2351	0.2767	0.2901	0.2737	0.2786	0.1511	0.1415	0.1343	0.1399	4:28:13	0.1756	0.1888	0.2019
4:28:00	0.1527	0.1519	0.1498	0.1456	0.0937	0.0941	0.0857	0.0908	0.2543	0.2395	0.2452	0.2317	0.2684	0.2703	0.2574	0.2331	0.2767	0.2878	0.2677	0.2738	0.1635	0.1525	0.1355	0.1375	4:28:43	0.1806	0.1938	0.2037
4:28:30	0.1526	0.1539	0.1487	0.1458	0.0969	0.088	0.0893	0.0938	0.2535	0.2459	0.253	0.2442	0.2713	0.2825	0.2642	0.2383	0.2749	0.284	0.2671	0.2741	0.1498	0.1456	0.1384	0.1404	4:29:13	0.1811	0.1948	0.2022
4:28:59	0.1471	0.1507	0.15	0.1456	0.0933	0.0833	0.085	0.0912	0.2433	0.2348	0.2419	0.2304	0.2632	0.2713	0.251	0.2305	0.2701	0.2782	0.265	0.2752	0.1444	0.147	0.1323	0.1374	4:29:43	0.1768	0.1909	0.1988
4:29:30	0.1481	0.1553	0.148	0.1436	0.093	0.0829	0.0842	0.0896	0.2469	0.233	0.239	0.2281	0.2704	0.2709	0.2572	0.2318	0.2733	0.2834	0.2634	0.2695	0.152	0.1474	0.1366	0.1398	4:30:13	0.1797	0.1931	0.2014
4:30:00	0.1491	0.1496	0.1494	0.145	0.094	0.0852	0.086	0.0912	0.2566	0.2446	0.2473	0.2388	0.2704	0.2797	0.2597	0.236	0.2791	0.292	0.2704	0.2779	0.158	0.1524	0.1379	0.142	4:30:43	0.1782	0.1926	0.2023
4:30:30	0.1475	0.1497	0.1488	0.1457	0.0946	0.088	0.0876	0.0922	0.2527	0.241	0.2416	0.2386	0.2768	0.2835	0.2654	0.2401	0.2812	0.2912	0.2671	0.2767	0.1536	0.1536	0.1368	0.1388	4:31:13	0.1761	0.1902	0.1994
4:31:00	0.1462	0.15	0.1438	0.1404	0.0959	0.0877	0.088	0.0928	0.2493	0.2477	0.2462	0.2448	0.2756	0.2893	0.263	0.2442	0.2814	0.293	0.2654	0.2782	0.1525	0.1512	0.1383	0.1431	4:31:43	0.174	0.1912	0.2004
4:31:30	0.1473	0.1473	0.1461	0.1422	0.0982	0.0857	0.0892	0.0954	0.2567	0.2433	0.2518	0.2504	0.2729	0.2769	0.253	0.2384	0.2691	0.2848	0.2658	0.2787	0.1449	0.1414	0.1383	0.1422	4:32:13	0.1774	0.1924	0.2007
4:32:00	0.1455	0.1472	0.1494	0.1438	0.0933	0.0825	0.0847	0.0908	0.2453	0.233	0.2367	0.2291	0.2647	0.2722	0.2525	0.2298	0.2692	0.2809	0.2715	0.2671	0.1423	0.1454	0.1337	0.1373	4:32:43	0.1785	0.1923	0.2006
4:32:30	0.1448	0.1485	0.1476	0.1418	0.0938	0.0843	0.0866	0.0907	0.2495	0.2355	0.2418	0.2368	0.2678	0.275	0.2538	0.2333	0.2659	0.2767	0.2622	0.2732	0.151	0.1425	0.1343	0.1374	4:33:13	0.1765	0.1901	0.1966
4:33:00	0.1454	0.1468	0.1468	0.1417	0.0931	0.0834	0.0864	0.0903	0.2496	0.2348	0.2419	0.2334	0.2697	0.2795	0.2577	0.2375	0.2732	0.2824	0.2596	0.2707	0.1512	0.1412	0.1365	0.1388	4:33:43	0.1768	0.1874	0.1987
4:33:30	0.1419	0.1476	0.1452	0.1395	0.0995	0.0859	0.0868	0.0924	0.2741	0.2543	0.2603	0.2536	0.2698	0.2894	0.2562	0.243	0.2702	0.2804	0.2578	0.2763	0.1442	0.1451	0.1381	0.1392	4:34:13	0.1751	0.1847	0.1979
4:33:59	0.1423	0.1461	0.1438	0.1384	0.0976	0.0828	0.0835	0.0904	0.2493	0.229	0.2373	0.229	0.2589	0.2652	0.2484	0.2354	0.2706	0.2853	0.2521	0.2716	0.1366	0.1391	0.1328	0.1355	4:34:43	0.1761	0.1897	0.1993
4:34:30	0.1484	0.1475	0.1451	0.141	0.0921	0.0849	0.0829	0.0894	0.2534	0.239	0.2402	0.2337	0.2723	0.2749	0.2558	0.2357	0.2733	0.285	0.2616	0.2752	0.1461	0.1407	0.1335	0.1383	4:35:13	0.1776	0.191	0.199
4:35:00	0.1618	0.1504	0.1442	0.1407	0.0922	0.0863	0.0848	0.0921	0.2426	0.2355	0.2343	0.2333	0.2641	0.2727	0.2527	0.2294	0.271	0.2805	0.2612	0.2698	0.1453	0.146	0.1334	0.1371	4:35:43	0.1755	0.188	0.1973
4:35:30	0.1439	0.148	0.1467	0.1433	0.0907	0.0839	0.0827	0.088	0.2428	0.2326	0.2387	0.2276	0.2675	0.2713	0.2518	0.228	0.2651	0.2763	0.2675	0.2661	0.15	0.1454	0.1316	0.1372	4:36:13	0.1763	0.1897	0.1985
4:36:00	0.1604	0.1451	0.1438	0.1405	0.0916	0.084	0.086	0.0887	0.2531	0.238	0.2401	0.2337	0.2706	0.2804	0.2615	0.2371	0.2749	0.2895	0.2734	0.2757	0.1578	0.1411	0.1358	0.1411	4:36:43	0.1739	0.1854	0.1977
4:36:30	0.1444	0.1442	0.1419	0.1394	0.0914	0.0821	0.0827	0.0884	0.2415	0.2293	0.2343	0.2279	0.2626	0.2721	0.2492	0.2279	0.2673	0.2741	0.2502	0.261	0.1448	0.1563	0.1309	0.1346	4:37:13	0.174	0.1856	0.1929
4:36:59	0.141	0.1424	0.1426	0.1389	0.0958	0.085	0.0863	0.0907	0.2517	0.2415	0.2448	0.2373	0.2709	0.2758	0.2576	0.2357	0.2753	0.2873	0.2605	0.2724	0.1467	0.1408	0.1301	0.1366	4:37:43	0.1699	0.1854	0.1949
4:37:30	0.1715	0.1429	0.1418	0.1384	0.096	0.0878	0.0855	0.0905	0.2511	0.2439	0.2451	0.244	0.2771	0.2907	0.2633	0.2392	0.2771	0.2883	0.2644	0.2786	0.1622	0.154	0.139	0.1415	4:38:13	0.1704	0.1813	0.1946
4:38:00	0.1387	0.143	0.1405	0.1365	0.0919	0.0796	0.0821	0.0879	0.2437	0.2304	0.2352	0.2273	0.2691	0.2691	0.2564	0.2311	0.266	0.2781	0.2628	0.2636	0.1436	0.1396	0.1306	0.1362	4:38:43	0.1709	0.1846	0.1963
4:38:30	0.142	0.1446	0.1431	0.1357	0.0927	0.081	0.0837	0.0876	0.2446	0.2291	0.2332	0.2253	0.2648	0.2712	0.2484	0.2246	0.2631	0.2735	0.2563	0.2633	0.1437	0.1351	0.1298	0.1311	4:39:13	0.1724	0.1851	0.1966
4:38:59	0.1396	0.1413	0.1394	0.1351	0.0899	0.0802	0.0813	0.0856	0.2418	0.2305	0.2353	0.2251	0.2631	0.2679	0.2516	0.2246	0.2709	0.2783	0.2605	0.2639	0.1493	0.1497	0.1292	0.1328	4:39:43	0.1692	0.182	0.1944
4:39:30	0.141	0.1436	0.141	0.1368	0.0904	0.0862	0.0829	0.0884	0.2372	0.2324	0.2286	0.2247	0.2787	0.2711	0.2598	0.2329	0.2702	0.2815	0.2596	0.2716	0.1438	0.1381	0.1326	0.1422	4:40:13	0.1734	0.1841	0.1946
4:40:00	0.1407	0.1413	0.1416	0.1366	0.0878	0.0779	0.0805	0.0847	0.235	0.2266	0.23	0.2207	0.2574	0.2614	0.2511	0.225	0.2569	0.2721	0.2566	0.2661	0.1451	0.1364	0.1284	0.1321	4:40:43	0.1736	0.1851	0.1938
4:40:30	0.1386	0.1425	0.1397	0.1354	0.092	0.085	0.0826	0.087	0.2419	0.238	0.2344	0.2321	0.2663	0.2761	0.2556	0.2318	0.2665	0.2818	0.2604	0.2705	0.149	0.1403	0.1297	0.1367	4:41:13	0.1687	0.1828	0.1922
4:41:00	0.1484	0.1412	0.14	0.1332	0.0882	0.0803	0.0807	0.0842	0.2383	0.2265	0.232	0.2221	0.2645	0.2659	0.2422	0.2218	0.2689	0.2791	0.252	0.2677	0.143	0.1287	0.1302	0.1298	4:41:43	0.1717	0.1849	0.1918
4:41:30	0.1379	0.1403	0.1397	0.134	0.0924	0.0841	0.0841	0.0888	0.249	0.2355	0.234	0.2308	0.2656	0.2743	0.2539	0.2292	0.27	0.2788	0.2578	0.2659	0.1468	0.1374	0.1314	0.1332	4:42:13	0.1693	0.1842	0.1951
4:41:59	0.1378	0.1406	0.1406	0.1363	0.0891	0.0782	0.0785	0.0853	0.2331	0.2306	0.2246	0.2184	0.2594	0.2664	0.2477	0.2249	0.2615	0.2728	0.2522	0.2596	0.1472	0.1387	0.1297	0.1327	4:42:43	0.1713	0.1845	0.1953
4:42:30	0.1379	0.1402	0.1388	0.1362	0.0897	0.0774	0.0795	0.0842	0.2417	0.2296	0.2308	0.2245	0.2649	0.2684	0.2529	0.226	0.2657	0.2786	0.2543	0.2646	0.1462	0.1421	0.1272	0.1303	4:43:13	0.1688	0.1815	0.1923
4:43:00	0.1363	0.1385	0.1394	0.1345	0.0905	0.0815	0.0813	0.0862	0.2434	0.2369	0.2321	0.2287	0.268	0.2793	0.2605	0.2325	0.2652	0.2821	0.2647	0.2686	0.1525	0.1394	0.1343	0.1369	4:43:43	0.1705	0.1825	0.1901
4:43:30	0.1403	0.139	0.1358	0.1336	0.0923	0.0817	0.0816	0.0879	0.2428	0.2332	0.2323	0.2239	0.2651	0.2725	0.2515	0.227	0.2645	0.2751	0.2535	0.2617	0.1437	0.1464	0.128	0.1342	4:44:13	0.1685	0.182	0.1895
4:44:00	0.1371	0.1404	0.1386	0.1344	0.0892	0.0794	0.0807	0.0852	0.2377	0.2264	0.2266	0.2227	0.263	0.2727	0.2508	0.2256	0.267	0.2767	0.2475	0.2634	0.1412	0.1341	0.1279	0.1297	4:44:43	0.1708	0.1829	0.1925
4:44:30	0.1363	0.1392	0.1367	0.1329	0.0904	0.0824	0.081	0.0844	0.2477	0.231	0.231	0.2261	0.2681	0.2809	0.2545	0.2282	0.2706	0.2796	0.2533	0.2644	0.1461	0.138	0.13	0.1381	4:45:13	0.1686	0.1785	0.1938
4:45:00	0.1384	0.1401	0.1378	0.1334	0.092	0.0826	0.083	0.0857	0.2392	0.2364	0.2316	0.234	0.2664	0.2804	0.2532	0.2304	0.2678	0.2764	0.2519	0.2622	0.1414	0.1344	0.1273	0.1321	4:45:43	0.1705	0.1826	0.1935
4:45:30	0.1675	0.1378	0.1366	0.1321	0.0921	0.0799	0.0806	0.0846	0.2468	0.2366	0.2362	0.2292	0.2674	0.2844	0.2527	0.2317	0.2705	0.2839	0.2536	0.2659	0.1528	0.1399	0.1328	0.1379	4:46:13	0.1689	0.1823	0.1915
4:46:00	0.1368	0.1395	0.137	0.1332	0.0864	0.0758	0.0779	0.0815	0.2315	0.218	0.2208	0.2129	0.2578	0.2626	0.2454	0.2219	0.2602	0.2712	0.252	0.2611	0.1407	0.1322	0.1293	0.1297	4:46:43	0.1707	0.1784	0.1924
4:46:30	0.1358	0.1388	0.1369	0.1336	0.0907	0.0799	0.081	0.0851	0.2455	0.2307	0.2307	0.2274	0.268	0.2769	0.2551	0.2285	0.2656	0.2777	0.2567	0.2616	0.1453	0.1372	0.13	0.1329	4:47:13	0.1681	0.181	0.1933
4:47:00	0.1369	0.1367	0.1366	0.1306	0.0925	0.0803	0.0799	0.0836	0.2327	0.2269	0.2263	0.2257	0.2543	0.266	0.2497	0.2255	0.2556	0.265	0.2401	0.258	0.1345	0.1393	0.1274	0.1309	4:47:43	0.1697	0.1842	0.1935
4:47:30	0.1366	0.1384	0.1362	0.1331	0.085	0.0742	0.0764	0.0802	0.2364	0.2214	0.2259	0.2143	0.2573	0.2636	0.2459	0.22	0.2643	0.2735	0.2547	0.2548	0.1369	0.1336	0.1255	0.129	4:48:13	0.1677	0.1818	0.1929
4:48:00	0.1344	0.1371	0.136	0.1313	0.0962	0.0746	0.0778	0.0824	0.2546	0.2192	0.2238	0.214	0.2534	0.2566	0.2487	0.2221	0.2706	0.2759	0.2491	0.2567	0.1332	0.1281	0.1297	0.1258	4:48:43	0.1678	0.18	0.1879
4:48:30	0.1342	0.1373	0.1379	0.1306	0.0891	0.0779	0.0785	0.0832	0.2411	0.2323	0.2312	0.2197	0.2638	0.2743	0.2527	0.2258	0.2607	0.2773	0.2536	0.261	0.1467	0.1442	0.1276	0.131	4:49:13	0.1682	0.1818	0.1914
4:49:00	0.1382	0.136	0.1354	0.1304	0.0875	0.0789	0.0809	0.0841	0.2355	0.2353	0.2285	0.2229	0.2699	0.27	0.2519	0.2256	0.2616	0.2749	0.2564	0.261	0.1407	0.1375	0.126	0.1317	4:49:43	0.1692	0.182	0.1903
4:49:30	0.1359	0.1372	0.1378	0.1309	0.0877	0.0773	0.0794	0.0844	0.2403	0.2253	0.2254	0.2228	0.2638	0.2674	0.2464	0.2188	0.2675	0.275	0.2566	0.2561	0.1444	0.1322	0.1233	0.1271	4:50:13	0.1692	0.1834	0.1898
4:50:00	0.1364	0.1362	0.1346	0.1313	0.0953	0.0778	0.0799	0.0832	0.2506	0.2366	0.2305	0.2297	0.2655	0.2795	0.2514	0.2275	0.2678	0.2733	0.2564	0.2653	0.144	0.143	0.1299	0.132	4:50:43	0.1679	0.1826	0.1918
4:50:30	0.1341	0.1341	0.134	0.1297	0.0845	0.0783	0.0772	0.0818	0.2413	0.2216	0.2252	0.2187	0.2578	0.259	0.2465	0.2174	0.252	0.2638	0.2473	0.2491	0.1364	0.1312	0.1214	0.1267	4:51:13	0.168	0.1799	0.1899
4:51:00	0.1302	0.1347	0.1323	0.1277	0.0866	0.0739	0.0749	0.0815	0.232	0.2242	0.2237	0.2127	0.256	0.2619	0.2481	0.2172	0.264	0.2722	0.2535	0.2608	0.1409	0.1339	0.1231	0.1278	4:51:43	0.163	0.1771	0.1888
4:51:30	0.1339	0.1346	0.1346	0.1317	0.0919	0.0828	0.0788	0.083	0.2494	0.2406	0.2301	0.2474	0.2641	0.2817	0.2533	0.2259	0.2701	0.2819	0.2507	0.2651	0.1432	0.1401	0.1303	0.1316	4:52:13	0.1688	0.1825	0.1916
4:52:00	0.1331	0.1366	0.1348	0.1289	0.0907	0.0787	0.0826	0.0836	0.2474	0.2254	0.2279	0.2182	0.2564	0.2608	0.2452	0.219	0.2645	0.2738	0.2519	0.2624	0.1358	0.1275	0.1269	0.1301	4:52:43	0.1659	0.1799	0.1893
4:52:30	0.1338	0.1335	0.134	0.1303	0.0891	0.0784	0.0791	0.0832	0.2453	0.2312	0.2267	0.2196	0.2668	0.2749	0.2579	0.225	0.2621	0.2778	0.256	0.2588	0.1518	0.1411	0.1313	0.1296	4:53:13	0.1648	0.18	0.1888
4:53:00	0.1434	0.1338	0.1356	0.1316	0.0895	0.0764	0.0777	0.0822	0.2486	0.2341	0.2304	0.2309	0.2663	0.2794	0.2545	0.2264	0.2695	0.285	0.2497	0.2581	0.1471	0.1296	0.1252	0.1296	4:53:43	0.1679	0.1791	0.1908
4:53:30	0.1339	0.1341	0.1331	0.1279	0.0872	0.077	0.0772	0.0814	0.2422	0.228	0.2262	0.2184	0.261	0.2626	0.242	0.2161	0.265	0.2731	0.2454	0.2522	0.141	0.1302	0.1201	0.1249	4:54:13	0.167	0.1814	0.1893
4:54:00	0.1318	0.1346	0.1349	0.129	0.0941	0.0778	0.0797	0.0825	0.2587	0.2324	0.2404	0.2386	0.2652	0.2631	0.2399	0.2174	0.263	0.2709	0.247	0.2512	0.1334	0.1318	0.1285	0.1285	4:54:43	0.1685	0.1794	0.1883
4:54:29	0.1334	0.1377	0.1354	0.1305	0.0897	0.077	0.0781	0.0822	0.2379	0.2311	0.2214	0.2169	0.2675	0.2786	0.2584	0.2247	0.2682	0.2756	0.2523	0.2633	0.1434	0.1389	0.1262	0.1298	4:55:13	0.1679	0.1802	0.1889
4:55:00	0.1417	0.1352	0.1339	0.127	0.0845	0.0737	0.0767	0.0804	0.2333	0.2193	0.2165	0.209	0.2484	0.255	0.2339	0.2133	0.2588	0.261	0.2331	0.2431	0.1303	0.1358	0.1237	0.1232	4:55:43	0.1646	0.1763	0.1874
4:55:30	0.132	0.1321	0.1297	0.1253	0.0838	0.0742	0.0761	0.0805	0.2404	0.2278	0.2302	0.22	0.2601	0.2664	0.2485	0.222	0.2583	0.2748	0.2527	0.2597	0.1439	0.1345	0.1232	0.1272	4:56:13	0.1629	0.1736	0.1866
4:56:00	0.1318	0.1346	0.1331	0.127	0.0833	0.0753	0.0745	0.0811	0.2387	0.2263	0.2228	0.2176	0.2556	0.2611	0.2409	0.2176	0.2564	0.2656	0.2503	0.2554	0.1304	0.1279	0.12	0.1268	4:56:43	0.1669	0.1795	0.1869
4:56:30	0.1318	0.1342	0.132	0.1275	0.0874	0.0764	0.0789	0.082	0.2339	0.2304	0.225	0.2198	0.2662	0.2783	0.2497	0.2229	0.2636	0.2768	0.2473	0.2541	0.1397	0.1339	0.1224	0.1271	4:57:13	0.1669	0.1797	0.1903
4:57:00	0.1309	0.135	0.1328	0.1283	0.0895	0.0799	0.0782	0.0817	0.2547	0.2281	0.2285	0.213	0.2546	0.2591	0.2387	0.2156	0.2496	0.2621	0.2413	0.248	0.1292	0.1286	0.1202	0.1251	4:57:43	0.1636	0.1775	0.1869
4:57:30	0.1347	0.1345	0.1331	0.1271	0.0845	0.0743	0.0736	0.0804	0.2448	0.23	0.2272	0.2217	0.2613	0.2652	0.2468	0.2196	0.2632	0.2729	0.2424	0.2549	0.1372	0.1262	0.1205	0.1253	4:58:13	0.1657	0.1799	0.1882
4:58:00	0.1396	0.1317	0.1298	0.1246	0.0838	0.0718	0.0728	0.0785	0.2341	0.2152	0.2183	0.2155	0.2632	0.2608	0.2478	0.2162	0.2613	0.2762	0.2494	0.2528	0.1398	0.1359	0.125	0.1246	4:58:43	0.1643	0.1774	0.1862
4:58:30	0.132	0.1309	0.1308	0.1258	0.0913	0.0787	0.0799	0.0816	0.242	0.2283	0.2281	0.2224	0.2544	0.2646	0.2434	0.2201	0.2521	0.259	0.2477	0.2504	0.1319	0.1334	0.1239	0.1251	4:59:13	0.164	0.1783	0.1871
4:59:00	0.1303	0.1339	0.1299	0.1258	0.0848	0.0757	0.0767	0.0802	0.2413	0.2253	0.2238	0.2177	0.2611	0.267	0.2433	0.2168	0.2562	0.2696	0.239	0.2489	0.1314	0.1279	0.1231	0.1238	4:59:43	0.165	0.18	0.1885
4:59:29	0.1281	0.1295	0.1284	0.1238	0.0818	0.0755	0.0759	0.0796	0.2283	0.2284	0.2147	0.2313	0.2634	0.2643	0.261	0.2244	0.2677	0.2767	0.2584	0.2609	0.1498	0.1281	0.123	0.127	5:00:13	0.1604	0.1739	0.1846
5:00:00	0.1368	0.1319	0.1302	0.1252	0.0804	0.0739	0.072	0.0777	0.2315	0.2223	0.2154	0.2022	0.2626	0.2547	0.2467	0.2154	0.2611	0.2682	0.2442	0.2508	0.1352	0.1278	0.1199	0.1231	5:00:43	0.1648	0.1786	0.1842
5:00:30	0.1283	0.1302	0.1289	0.123	0.0832	0.0724	0.0744	0.0778	0.2369	0.2124	0.2185	0.2125	0.2542	0.2566	0.2417	0.213	0.2549	0.2682	0.2432	0.245	0.1329	0.1394	0.1212	0.1228	5:01:13	0.1612	0.1746	0.1891
5:01:00	0.1599	0.1298	0.1289	0.1241	0.0826	0.0732	0.0747	0.078	0.2342	0.222	0.2197	0.2199	0.2681	0.2765	0.2532	0.2204	0.2636	0.2789	0.2465	0.2567	0.1365	0.1359	0.1223	0.1283	5:01:43	0.1672	0.1774	0.1879
5:01:30	0.1299	0.131	0.1272	0.1224	0.0813	0.0783	0.0737	0.0803	0.2347	0.2226	0.2241	0.2132	0.2662	0.2642	0.2559	0.2209	0.2597	0.2732	0.2577	0.2565	0.1365	0.1341	0.122	0.1259	5:02:13	0.1624	0.1766	0.1897
5:02:00	0.126	0.1323	0.1288	0.1233	0.081	0.0696	0.0718	0.078	0.2357	0.2155	0.2158	0.2075	0.252	0.2558	0.2376	0.2094	0.2522	0.263	0.2396	0.2448	0.1271	0.1371	0.1174	0.1219	5:02:43	0.1606	0.1756	0.1858
5:02:30	0.1285	0.1288	0.1274	0.1233	0.0806	0.0701	0.0718	0.0768	0.2365	0.2185	0.2155	0.2042	0.2472	0.2537	0.2372	0.2139	0.2593	0.2654	0.2342	0.245	0.1285	0.1317	0.1235	0.1252	5:03:13	0.1608	0.175	0.1849
5:03:00	0.1242	0.1287	0.1266	0.1205	0.0857	0.0761	0.0757	0.0799	0.2415	0.2296	0.2304	0.2166	0.2713	0.281	0.2519	0.2239	0.2719	0.2804	0.2647	0.2605	0.153	0.1316	0.1244	0.1294	5:03:43	0.1583	0.1713	0.1832
5:03:30	0.1262	0.1284	0.13	0.1246	0.0887	0.0761	0.0769	0.0797	0.2506	0.2283	0.2308	0.2227	0.2609	0.2648	0.2405	0.2183	0.2606	0.2663	0.2458	0.2521	0.1349	0.1258	0.1208	0.1232	5:04:13	0.1614	0.1757	0.1862
5:04:00	0.1246	0.1282	0.1276	0.1211	0.0805	0.074	0.0737	0.0787	0.2326	0.2169	0.2173	0.2097	0.2587	0.2595	0.2448	0.2161	0.257	0.2661	0.2471	0.2518	0.1318	0.1279	0.1213	0.1222	5:04:43	0.1588	0.172	0.1846
5:04:30	0.1258	0.1297	0.1276	0.1215	0.0871	0.0754	0.0752	0.0782	0.2399	0.2245	0.2262	0.2194	0.2617	0.2803	0.2518	0.2179	0.26	0.2748	0.2381	0.2502	0.1475	0.1329	0.1227	0.1249	5:05:13	0.1631	0.1748	0.1825
5:04:59	0.1261	0.1278	0.127	0.1211	0.0801	0.0747	0.0726	0.0781	0.2275	0.2228	0.2139	0.2215	0.2617	0.2672	0.2457	0.2173	0.2621	0.2682	0.2385	0.2443	0.1306	0.1294	0.119	0.1215	5:05:43	0.1603	0.1737	0.1825
5:05:30	0.1247	0.1277	0.1247	0.1193	0.085	0.0761	0.0753	0.0787	0.2403	0.2313	0.2258	0.219	0.2661	0.2772	0.253	0.2219	0.2669	0.2767	0.2486	0.2591	0.1422	0.1313	0.1233	0.1248	5:06:13	0.1575	0.1731	0.1803
5:05:59	0.1253	0.1268	0.1268	0.1207	0.0873	0.0752	0.0744	0.0776	0.2369	0.2238	0.2215	0.2163	0.2615	0.2687	0.2472	0.2196	0.2569	0.2677	0.2462	0.2478	0.1392	0.132	0.1226	0.125	5:06:43	0.1579	0.1704	0.1816
5:06:30	0.1255	0.1285	0.1266	0.1215	0.0868	0.0748	0.0764	0.0775	0.2346	0.2249	0.2199	0.2083	0.2614	0.2701	0.2499	0.2178	0.2568	0.2703	0.2429	0.2479	0.1374	0.1298	0.1217	0.1214	5:07:13	0.1607	0.1712	0.1851
5:07:00	0.1254	0.1278	0.1264	0.1212	0.0832	0.0741	0.0757	0.0774	0.2424	0.2237	0.2195	0.2126	0.2576	0.264	0.2465	0.2169	0.2625	0.27	0.241	0.249	0.1325	0.1321	0.1186	0.1213	5:07:43	0.1588	0.1742	0.1838
5:07:30	0.1254	0.1276	0.1258	0.1209	0.0785	0.0688	0.0697	0.0744	0.2366	0.219	0.2134	0.2037	0.2464	0.2521	0.2343	0.2054	0.2456	0.2489	0.2308	0.237	0.1262	0.1191	0.1148	0.1165	5:08:13	0.1584	0.1744	0.1828
5:08:00	0.1239	0.1275	0.1257	0.1198	0.0896	0.0778	0.0768	0.0795	0.2296	0.2321	0.218	0.2166	0.2621	0.2695	0.2478	0.2209	0.2627	0.269	0.2374	0.2531	0.1336	0.1264	0.1183	0.1231	5:08:43	0.1576	0.1715	0.1832
5:08:29	0.1218	0.1247	0.1248	0.118	0.0836	0.0713	0.0714	0.0754	0.2368	0.215	0.2181	0.2036	0.2605	0.2593	0.245	0.2111	0.2581	0.2669	0.2399	0.242	0.1391	0.1329	0.1166	0.1196	5:09:13	0.1563	0.1699	0.1807
5:09:00	0.1235	0.1249	0.1223	0.1181	0.0883	0.0743	0.0763	0.0774	0.2411	0.2243	0.2245	0.2108	0.2592	0.2617	0.2403	0.2105	0.2503	0.2638	0.2415	0.252	0.1276	0.1326	0.1226	0.1185	5:09:43	0.1568	0.1713	0.1804
5:09:30	0.1222	0.1255	0.1235	0.1174	0.0802	0.0728	0.0727	0.0758	0.2361	0.2189	0.215	0.2069	0.2625	0.2675	0.2501	0.2162	0.2554	0.2664	0.2424	0.2462	0.1374	0.1296	0.1209	0.1235	5:10:13	0.1545	0.1695	0.1805
5:10:00	0.1525	0.127	0.1244	0.1198	0.0781	0.0692	0.0707	0.0727	0.2269	0.2112	0.2084	0.202	0.2558	0.2569	0.2456	0.209	0.2502	0.2622	0.2406	0.245	0.1284	0.1264	0.1177	0.1215	5:10:43	0.1555	0.1707	0.1823
5:10:30	0.1233	0.1271	0.1238	0.1194	0.0801	0.0711	0.0718	0.074	0.2336	0.2145	0.2098	0.2042	0.2563	0.2596	0.2435	0.212	0.2551	0.2634	0.24	0.2491	0.1341	0.1245	0.1184	0.1197	5:11:13	0.1566	0.1709	0.1824
5:11:00	0.1208	0.1239	0.1232	0.1193	0.0805	0.073	0.0728	0.0755	0.2293	0.2254	0.213	0.2191	0.2574	0.2685	0.2466	0.2127	0.2554	0.2637	0.2381	0.2428	0.1306	0.1357	0.1184	0.1188	5:11:43	0.1575	0.1697	0.1799
5:11:30	0.1222	0.1253	0.1236	0.116	0.0777	0.069	0.0703	0.0743	0.2201	0.2146	0.2095	0.1998	0.2561	0.2561	0.2432	0.2086	0.2518	0.2579	0.2363	0.2374	0.13	0.1252	0.118	0.1206	5:12:13	0.1553	0.1693	0.1793
5:12:00	0.1216	0.1256	0.1237	0.117	0.0833	0.0727	0.0746	0.0738	0.2368	0.2218	0.2154	0.2186	0.2623	0.2705	0.245	0.2167	0.2599	0.2636	0.2361	0.2423	0.1338	0.1292	0.1199	0.1196	5:12:43	0.1558	0.1708	0.1785
5:12:30	0.1214	0.1232	0.1225	0.1159	0.0782	0.0697	0.0716	0.0744	0.2282	0.2116	0.2107	0.2038	0.2571	0.2593	0.2459	0.2108	0.2579	0.2657	0.2426	0.2449	0.1395	0.1259	0.1162	0.1194	5:13:13	0.1572	0.1685	0.1811
5:13:00	0.121	0.1238	0.1237	0.1158	0.0791	0.0739	0.0719	0.0757	0.2217	0.2249	0.2088	0.2157	0.2636	0.2633	0.2462	0.2151	0.2542	0.2667	0.2402	0.246	0.1306	0.1273	0.1176	0.1211	5:13:43	0.1579	0.1698	0.1793
5:13:30	0.1224	0.1252	0.1246	0.1187	0.0848	0.0792	0.0742	0.0766	0.2519	0.2302	0.2277	0.2202	0.2554	0.2692	0.2414	0.2168	0.2524	0.2596	0.2329	0.2434	0.1253	0.1247	0.1165	0.1174	5:14:13	0.1557	0.1703	0.1821
5:14:00	0.1192	0.124	0.1221	0.1152	0.0783	0.072	0.0706	0.0759	0.2426	0.2249	0.2235	0.2117	0.2516	0.2622	0.2377	0.2116	0.2493	0.2562	0.2371	0.24	0.124	0.1289	0.1169	0.1161	5:14:43	0.1531	0.1679	0.1784
5:14:30	0.1228	0.1222	0.1234	0.1151	0.078	0.0729	0.0719	0.0741	0.2323	0.2182	0.2124	0.205	0.2602	0.2632	0.2425	0.2082	0.2584	0.2639	0.2342	0.246	0.128	0.121	0.1175	0.1186	5:15:13	0.1556	0.1708	0.179
5:14:59	0.1186	0.1219	0.1196	0.1151	0.0861	0.0756	0.0735	0.076	0.2297	0.2187	0.2128	0.2097	0.2529	0.2607	0.2403	0.2117	0.2484	0.2588	0.2339	0.2388	0.1258	0.125	0.1163	0.1195	5:15:43	0.1553	0.1678	0.1796
5:15:30	0.1191	0.1235	0.1241	0.116	0.0784	0.0701	0.0719	0.0744	0.2319	0.2149	0.21	0.2049	0.2596	0.2657	0.2487	0.2132	0.2603	0.2692	0.2428	0.2441	0.1377	0.125	0.1187	0.1194	5:16:13	0.1555	0.1693	0.1786
5:16:00	0.1203	0.1216	0.1204	0.1136	0.0761	0.0714	0.0689	0.0747	0.222	0.2117	0.2104	0.2082	0.2586	0.254	0.2421	0.2066	0.2534	0.2649	0.2367	0.2435	0.1265	0.124	0.1152	0.1198	5:16:43	0.1506	0.1663	0.176
5:16:30	0.1209	0.124	0.1209	0.1159	0.0769	0.0677	0.0687	0.0734	0.2242	0.2116	0.2082	0.1993	0.2544	0.2532	0.2406	0.2072	0.2521	0.2629	0.2348	0.2394	0.1295	0.1287	0.1133	0.1162	5:17:13	0.1539	0.1679	0.1779
5:17:00	0.1217	0.1225	0.1224	0.1162	0.0795	0.0725	0.0703	0.0745	0.2325	0.2193	0.2144	0.2107	0.2611	0.2678	0.2479	0.2142	0.2587	0.2683	0.2384	0.2436	0.1406	0.1345	0.1166	0.1184	5:17:43	0.1521	0.168	0.1794
5:17:30	0.1529	0.1221	0.1203	0.114	0.0772	0.0686	0.0698	0.0728	0.2285	0.2134	0.2101	0.1993	0.257	0.2579	0.2408	0.2092	0.2501	0.2584	0.2351	0.2419	0.135	0.1299	0.1159	0.1181	5:18:13	0.1524	0.1693	0.1776
5:18:00	0.1195	0.1233	0.1187	0.1138	0.082	0.0706	0.0713	0.0731	0.2347	0.2194	0.2159	0.2109	0.2618	0.274	0.2465	0.2148	0.2634	0.2723	0.2374	0.2423	0.1308	0.1336	0.1174	0.123	5:18:43	0.1544	0.1677	0.1772
5:18:30	0.1172	0.1216	0.1219	0.1151	0.0797	0.0708	0.0717	0.0735	0.2334	0.2212	0.2158	0.2219	0.2636	0.2716	0.2513	0.2171	0.2643	0.2725	0.2461	0.2446	0.1401	0.136	0.1193	0.1203	5:19:13	0.154	0.1652	0.1785
5:19:00	0.121	0.1212	0.1212	0.1155	0.0818	0.0724	0.0725	0.0743	0.2336	0.2229	0.2114	0.2045	0.2631	0.2711	0.2526	0.2173	0.2551	0.2647	0.2326	0.2402	0.1324	0.1285	0.1206	0.122	5:19:43	0.1538	0.1685	0.1788
5:19:30	0.1485	0.1213	0.1203	0.1146	0.0786	0.0722	0.0708	0.0722	0.2257	0.2174	0.2098	0.2001	0.2587	0.2686	0.246	0.2117	0.2552	0.2639	0.2335	0.2413	0.1314	0.1258	0.1174	0.119	5:20:13	0.154	0.1691	0.1772
5:20:00	0.1159	0.1193	0.1194	0.1128	0.08	0.0675	0.0695	0.0723	0.2281	0.2112	0.2128	0.2015	0.2579	0.262	0.2466	0.2078	0.2524	0.2618	0.2393	0.2406	0.1302	0.1306	0.117	0.1163	5:20:43	0.1502	0.1638	0.1741
5:20:30	0.1207	0.1235	0.1215	0.1142	0.0747	0.0665	0.0674	0.0723	0.227	0.2143	0.2065	0.2039	0.2536	0.2584	0.2447	0.2115	0.2535	0.2661	0.2338	0.2452	0.1278	0.1209	0.116	0.1167	5:21:13	0.1541	0.1721	0.1779
5:21:00	0.1163	0.1193	0.1207	0.1134	0.0814	0.0677	0.0725	0.0717	0.2297	0.2159	0.2078	0.2076	0.2555	0.2648	0.2427	0.2083	0.2533	0.2615	0.242	0.2423	0.1274	0.1242	0.1137	0.1162	5:21:43	0.1534	0.1657	0.1752
5:21:30	0.1188	0.1207	0.1192	0.1123	0.0815	0.0701	0.0702	0.0734	0.2315	0.2192	0.2123	0.2029	0.2597	0.2668	0.2464	0.2128	0.2571	0.267	0.2369	0.2423	0.1336	0.1251	0.1136	0.1189	5:22:13	0.1535	0.1678	0.1774
5:22:00	0.1185	0.1214	0.1186	0.1131	0.0779	0.0692	0.0704	0.0731	0.2255	0.2185	0.2064	0.1979	0.2586	0.2646	0.2445	0.2105	0.2584	0.2636	0.2393	0.2395	0.1278	0.1255	0.1141	0.1171	5:22:43	0.1535	0.1685	0.1793
5:22:30	0.119	0.1226	0.1225	0.1127	0.0755	0.0729	0.0693	0.0716	0.2284	0.2117	0.209	0.1945	0.2581	0.2622	0.2454	0.2081	0.2546	0.2626	0.2347	0.2383	0.1267	0.1305	0.1134	0.1163	5:23:13	0.1529	0.1694	0.1797
5:23:00	0.1192	0.1209	0.1199	0.113	0.0774	0.0685	0.0695	0.0708	0.2264	0.2092	0.208	0.2016	0.2543	0.2603	0.2415	0.207	0.2514	0.2651	0.2371	0.2395	0.1338	0.1229	0.1158	0.1136	5:23:43	0.1554	0.1677	0.1762
5:23:30	0.1209	0.1226	0.1204	0.1143	0.0828	0.0704	0.0713	0.0736	0.2323	0.2204	0.213	0.2198	0.2696	0.2791	0.2519	0.2173	0.2615	0.2722	0.2439	0.2441	0.1396	0.127	0.1206	0.1241	5:24:13	0.1523	0.1662	0.1767
5:23:59	0.1474	0.1221	0.1192	0.1126	0.0801	0.0708	0.0702	0.072	0.23	0.2184	0.2081	0.2106	0.2605	0.2744	0.2486	0.2132	0.2603	0.265	0.2322	0.2387	0.1295	0.1252	0.1151	0.1178	5:24:43	0.1539	0.1667	0.1756
5:24:30	0.1179	0.1203	0.1185	0.1126	0.0819	0.0691	0.069	0.0717	0.2254	0.2141	0.2094	0.205	0.2597	0.2648	0.2412	0.2067	0.2522	0.2607	0.2293	0.2365	0.1265	0.1309	0.114	0.1152	5:25:13	0.1522	0.1664	0.1748
5:25:00	0.116	0.1169	0.1179	0.1109	0.0774	0.0697	0.0688	0.0721	0.2243	0.2125	0.2103	0.2046	0.2574	0.2637	0.242	0.2073	0.2511	0.2639	0.2343	0.2371	0.1301	0.1255	0.1136	0.1158	5:25:43	0.1489	0.1635	0.1755
5:25:30	0.1514	0.1198	0.1199	0.113	0.0752	0.0661	0.0664	0.0701	0.2235	0.2127	0.1985	0.2	0.2501	0.2572	0.2393	0.2049	0.2432	0.2547	0.2294	0.233	0.1233	0.1197	0.1111	0.113	5:26:13	0.1505	0.1674	0.1774
5:26:00	0.1145	0.1182	0.1179	0.11	0.0804	0.0707	0.0716	0.0737	0.2316	0.2193	0.2178	0.2183	0.2578	0.2701	0.2457	0.2113	0.2592	0.2653	0.2315	0.2412	0.1257	0.122	0.1145	0.1154	5:26:43	0.15	0.1663	0.1755
5:26:29	0.1128	0.117	0.115	0.1097	0.0764	0.068	0.0691	0.0706	0.227	0.216	0.2105	0.2044	0.2616	0.2716	0.246	0.2126	0.2555	0.2668	0.2373	0.2406	0.1339	0.13	0.1149	0.12	5:27:13	0.147	0.1634	0.1714
5:27:00	0.1148	0.1173	0.1154	0.1091	0.0794	0.0724	0.0699	0.0716	0.2298	0.2141	0.2114	0.2139	0.262	0.2672	0.2456	0.2095	0.2569	0.2692	0.2352	0.2384	0.1295	0.1341	0.1135	0.1161	5:27:43	0.1485	0.166	0.1723
5:27:30	0.1153	0.1182	0.1191	0.111	0.076	0.0663	0.067	0.0692	0.2253	0.2101	0.2037	0.2068	0.253	0.2574	0.2416	0.203	0.2465	0.2601	0.2271	0.2346	0.1239	0.1247	0.1115	0.1128	5:28:13	0.1494	0.164	0.1734
5:28:00	0.1159	0.1185	0.1174	0.1102	0.0775	0.0695	0.0688	0.0724	0.2271	0.219	0.2119	0.2	0.2592	0.2685	0.2493	0.2134	0.2574	0.2641	0.2321	0.2392	0.1312	0.1297	0.1173	0.1159	5:28:43	0.1469	0.1624	0.1744
5:28:30	0.1133	0.1168	0.1155	0.1092	0.0804	0.0671	0.0698	0.0684	0.2208	0.2072	0.2212	0.2108	0.2461	0.2486	0.2269	0.1969	0.2326	0.2484	0.2143	0.2308	0.1155	0.1185	0.1103	0.1085	5:29:13	0.1478	0.1629	0.1734
5:29:00	0.1138	0.1176	0.1161	0.1092	0.0802	0.0703	0.0684	0.0699	0.2303	0.2132	0.2077	0.1971	0.2556	0.2608	0.2393	0.2014	0.2507	0.2577	0.2277	0.231	0.1264	0.1243	0.1168	0.1144	5:29:43	0.1482	0.1646	0.173
5:29:30	0.1175	0.1208	0.1167	0.1106	0.0766	0.0691	0.069	0.0701	0.2307	0.2184	0.2108	0.201	0.2635	0.2683	0.2474	0.2108	0.259	0.2679	0.2441	0.2421	0.128	0.1252	0.1149	0.1161	5:30:45	0.1516	0.1633	0.1729
5:30:00	0.1219	0.1249	0.1219	0.1152	0.0825	0.0704	0.0692	0.0716	0.2295	0.223	0.2052	0.1998	0.2617	0.2718	0.2474	0.2126	0.2557	0.2631	0.2302	0.2361	0.1272	0.128	0.1144	0.1155	5:31:12	0.1557	0.1724	0.1829
5:30:30	0.1161	0.12	0.1176	0.1093	0.074	0.0662	0.0671	0.0701	0.2227	0.2091	0.204	0.1943	0.2545	0.2642	0.2408	0.2028	0.2466	0.2585	0.2231	0.2299	0.1231	0.119	0.1144	0.1131	5:31:43	0.1503	0.171	0.1775
5:31:00	0.1153	0.1198	0.115	0.1091	0.073	0.0662	0.0668	0.0694	0.2245	0.2115	0.2054	0.1917	0.256	0.257	0.2397	0.2046	0.2511	0.2572	0.2281	0.2321	0.1237	0.1216	0.1106	0.1151	5:32:15	0.1498	0.1662	0.1771
5:31:29	0.1143	0.1173	0.118	0.1093	0.0748	0.0658	0.0676	0.0689	0.2257	0.2123	0.208	0.2001	0.2554	0.2605	0.2434	0.2082	0.2563	0.2653	0.233	0.2346	0.1299	0.1218	0.1121	0.1129	5:32:45	0.1479	0.1642	0.1732
5:32:00	0.1137	0.1148	0.1146	0.1079	0.0815	0.0707	0.0694	0.0708	0.2328	0.2199	0.2099	0.205	0.2616	0.2688	0.2475	0.2094	0.2557	0.2672	0.2331	0.2399	0.1314	0.1244	0.1138	0.1146	5:33:15	0.1455	0.162	0.1713
5:32:30	0.1165	0.1172	0.1156	0.1087	0.0765	0.0672	0.0681	0.0703	0.228	0.2208	0.209	0.2133	0.262	0.2736	0.2484	0.2119	0.2547	0.2734	0.2316	0.2401	0.1309	0.1251	0.1155	0.1143	5:33:45	0.1479	0.1647	0.1728
5:33:00	0.1131	0.1175	0.1164	0.1089	0.075	0.0667	0.0678	0.0691	0.2303	0.2159	0.2063	0.2192	0.2597	0.2681	0.2466	0.2088	0.2592	0.268	0.2321	0.2366	0.1404	0.1251	0.1142	0.1172	5:34:15	0.1483	0.1646	0.1734
5:33:30	0.1116	0.1157	0.1134	0.108	0.089	0.0717	0.0719	0.0715	0.2316	0.2102	0.2112	0.2023	0.2493	0.2554	0.2343	0.2048	0.2551	0.2587	0.2299	0.2278	0.1201	0.1267	0.1157	0.1122	5:34:45	0.1468	0.1606	0.1703
5:34:00	0.1152	0.1145	0.1148	0.1074	0.0777	0.0711	0.0689	0.0698	0.2316	0.2188	0.2074	0.1976	0.2579	0.2645	0.2442	0.2017	0.261	0.2623	0.2353	0.2314	0.1219	0.116	0.108	0.1105	5:35:15	0.1462	0.1649	0.1756
5:34:29	0.1118	0.1142	0.114	0.1087	0.0747	0.0656	0.066	0.07	0.2198	0.2113	0.207	0.1994	0.2531	0.2549	0.236	0.2023	0.2506	0.2553	0.2206	0.2284	0.1168	0.1222	0.1095	0.111	5:35:45	0.1455	0.1623	0.1711
5:35:00	0.1113	0.1144	0.114	0.1074	0.0803	0.0678	0.0672	0.0709	0.2453	0.225	0.2176	0.1975	0.2588	0.2681	0.249	0.2135	0.2594	0.2758	0.2513	0.2449	0.1436	0.1264	0.1128	0.1154	5:36:15	0.1457	0.1603	0.1705
5:35:30	0.1141	0.1191	0.1126	0.1067	0.07	0.0616	0.0621	0.0655	0.2176	0.2043	0.19	0.1825	0.24	0.2425	0.2265	0.1938	0.2314	0.2407	0.221	0.2248	0.1166	0.1152	0.1066	0.1085	5:36:45	0.1496	0.161	0.172
5:36:00	0.1119	0.1142	0.1148	0.1087	0.0862	0.0744	0.073	0.0729	0.2336	0.213	0.21	0.1995	0.2589	0.2597	0.2428	0.2064	0.2499	0.2592	0.2277	0.2346	0.123	0.118	0.1168	0.1141	5:37:15	0.1463	0.1606	0.1682
5:36:30	0.1124	0.1152	0.1145	0.1069	0.0749	0.0666	0.0662	0.0688	0.2323	0.2132	0.2074	0.2015	0.2559	0.2651	0.2463	0.2085	0.2578	0.268	0.2356	0.2321	0.1329	0.1224	0.1114	0.114	5:37:45	0.1443	0.1625	0.1712
5:37:00	0.1414	0.1126	0.112	0.1051	0.0747	0.0645	0.0632	0.0651	0.2237	0.2102	0.1917	0.1802	0.2348	0.2393	0.2229	0.1901	0.2336	0.2417	0.2129	0.2121	0.1119	0.1081	0.1089	0.1044	5:38:15	0.1446	0.16	0.1681
5:37:30	0.1124	0.114	0.1117	0.1057	0.0763	0.0679	0.0669	0.0685	0.2303	0.2117	0.2048	0.2089	0.26	0.2576	0.2406	0.2101	0.2479	0.2632	0.2326	0.2374	0.1247	0.1263	0.1134	0.1137	5:38:45	0.1433	0.1619	0.1696
5:37:59	0.1118	0.114	0.112	0.1052	0.0805	0.0691	0.0693	0.0715	0.2302	0.224	0.2108	0.2125	0.2616	0.2722	0.2535	0.2165	0.2518	0.2687	0.2338	0.2389	0.1317	0.1354	0.1174	0.1143	5:39:15	0.1438	0.1581	0.1689
5:38:30	0.111	0.1176	0.1111	0.1052	0.0751	0.0683	0.0667	0.069	0.2241	0.2138	0.2041	0.2021	0.259	0.273	0.2447	0.209	0.2513	0.2618	0.2335	0.2351	0.1372	0.1225	0.1116	0.1127	5:39:45	0.1427	0.16	0.1674
5:39:00	0.1139	0.1134	0.1128	0.1076	0.0813	0.0664	0.0681	0.0691	0.2306	0.2144	0.205	0.1941	0.2586	0.2707	0.2464	0.207	0.2481	0.2596	0.2231	0.2299	0.1227	0.124	0.1133	0.113	5:40:15	0.1461	0.1621	0.1697
5:39:30	0.112	0.1114	0.1102	0.1031	0.0719	0.0646	0.0635	0.0687	0.2176	0.202	0.1969	0.1864	0.2534	0.2544	0.2361	0.2019	0.2453	0.2519	0.2251	0.2304	0.1222	0.118	0.1098	0.1108	5:40:45	0.1419	0.1568	0.1651
5:40:00	0.1095	0.1124	0.1106	0.104	0.0753	0.0646	0.0675	0.0662	0.2228	0.2112	0.205	0.2046	0.2569	0.2673	0.2412	0.2036	0.2548	0.2645	0.2294	0.2294	0.1317	0.1258	0.1125	0.1139	5:41:15	0.1461	0.1588	0.1678
5:40:30	0.1109	0.1135	0.1097	0.1027	0.075	0.0668	0.0658	0.0682	0.2231	0.2174	0.2029	0.1934	0.256	0.2639	0.2411	0.2022	0.2527	0.2585	0.2272	0.2296	0.1232	0.1225	0.1101	0.1113	5:41:45	0.1459	0.1587	0.1676
5:41:00	0.1084	0.1128	0.11	0.1031	0.0782	0.068	0.0664	0.0691	0.2213	0.2059	0.2019	0.1912	0.2574	0.2641	0.2462	0.2034	0.2493	0.2689	0.2303	0.2304	0.1297	0.1235	0.1095	0.1115	5:42:15	0.1416	0.1567	0.166
5:41:30	0.1096	0.1103	0.1119	0.1041	0.0737	0.0638	0.0659	0.0668	0.2268	0.2128	0.2031	0.201	0.2574	0.2626	0.2441	0.2044	0.2519	0.259	0.2383	0.229	0.1294	0.1269	0.1108	0.1102	5:42:45	0.1422	0.1599	0.1679
5:41:59	0.1366	0.1103	0.1106	0.1043	0.0733	0.0646	0.0657	0.0673	0.2204	0.2048	0.1963	0.1961	0.2558	0.2627	0.2447	0.2046	0.2521	0.2618	0.222	0.2301	0.1245	0.1169	0.1113	0.1104	5:43:15	0.1404	0.1569	0.1653
5:42:30	0.1072	0.1105	0.11	0.1034	0.0774	0.0685	0.0675	0.0688	0.2252	0.2171	0.1993	0.2022	0.2583	0.2637	0.2415	0.203	0.2492	0.2558	0.2237	0.2293	0.1246	0.1153	0.1074	0.1131	5:43:45	0.1407	0.1559	0.1662
5:43:00	0.1285	0.1114	0.1098	0.1032	0.0726	0.0647	0.066	0.0657	0.2223	0.2101	0.1996	0.1927	0.253	0.2615	0.2405	0.199	0.248	0.2532	0.2323	0.2256	0.1212	0.1287	0.1088	0.1083	5:44:15	0.1473	0.1576	0.1659
5:43:30	0.1088	0.1124	0.1107	0.1027	0.0731	0.0645	0.0648	0.066	0.2226	0.2096	0.1994	0.1997	0.2572	0.2597	0.243	0.2016	0.2512	0.2603	0.2261	0.2285	0.1229	0.1161	0.1091	0.1112	5:44:45	0.1438	0.1588	0.1671
5:44:00	0.1107	0.1096	0.109	0.1029	0.0753	0.0668	0.0668	0.0673	0.2233	0.2138	0.2	0.1918	0.2551	0.2659	0.243	0.2037	0.2484	0.2613	0.2188	0.2268	0.1211	0.1169	0.1097	0.1115	5:45:15	0.1401	0.1564	0.1644
5:44:30	0.1169	0.1108	0.1097	0.1044	0.0731	0.0643	0.0645	0.0654	0.2263	0.2059	0.2012	0.1887	0.2554	0.2602	0.2453	0.2022	0.2496	0.2615	0.2303	0.2272	0.1243	0.1229	0.1101	0.112	5:45:45	0.1441	0.1589	0.1658
5:45:00	0.1071	0.1099	0.1105	0.1032	0.0746	0.0674	0.0663	0.0671	0.2259	0.2123	0.201	0.2133	0.2591	0.2663	0.2441	0.2051	0.2547	0.2638	0.2318	0.2298	0.1293	0.1211	0.1134	0.1105	5:46:15	0.1399	0.1561	0.1648
5:45:30	0.1088	0.1133	0.1095	0.1021	0.0751	0.0662	0.0665	0.0664	0.2205	0.2133	0.2003	0.1917	0.2587	0.2628	0.2403	0.2018	0.2522	0.2569	0.2243	0.2248	0.1281	0.1248	0.1088	0.1103	5:46:45	0.1415	0.1597	0.1666
5:46:00	0.1086	0.1115	0.11	0.101	0.0727	0.0637	0.0649	0.0656	0.2224	0.2063	0.203	0.2053	0.2565	0.2658	0.2445	0.2009	0.2518	0.2597	0.228	0.229	0.1296	0.1195	0.1108	0.1101	5:47:15	0.1402	0.1579	0.1675
5:46:30	0.1161	0.109	0.1087	0.1022	0.0743	0.0655	0.0657	0.0665	0.2224	0.2059	0.2006	0.1878	0.258	0.2618	0.2424	0.2033	0.2486	0.2596	0.2225	0.2287	0.1219	0.1172	0.1104	0.1115	5:47:45	0.1405	0.1568	0.1647
5:47:00	0.1075	0.1107	0.1071	0.1016	0.0716	0.0642	0.0655	0.0648	0.222	0.2051	0.1977	0.1963	0.2515	0.257	0.2388	0.2021	0.2479	0.2584	0.2271	0.226	0.1244	0.1194	0.1108	0.1097	5:48:15	0.1385	0.1578	0.1648
5:47:30	0.1062	0.1094	0.1076	0.1001	0.0745	0.0688	0.0666	0.0681	0.2175	0.2169	0.1969	0.1914	0.2601	0.263	0.2454	0.206	0.2528	0.256	0.2207	0.2312	0.1196	0.1148	0.1085	0.1085	5:48:45	0.137	0.1537	0.1628
5:47:59	0.1098	0.1102	0.1079	0.0999	0.0745	0.0648	0.0655	0.0669	0.2219	0.214	0.2045	0.2108	0.2595	0.2693	0.2467	0.2066	0.2575	0.2626	0.2241	0.2289	0.1247	0.1166	0.1116	0.1151	5:49:15	0.1454	0.1567	0.1642
5:48:30	0.107	0.1097	0.1089	0.1018	0.0757	0.0685	0.0659	0.0673	0.225	0.2112	0.2004	0.1886	0.2534	0.261	0.2427	0.2036	0.2552	0.2586	0.2259	0.2304	0.1173	0.1174	0.1058	0.1114	5:49:45	0.1398	0.1572	0.164
5:49:00	0.1079	0.1106	0.1086	0.1024	0.078	0.0676	0.0663	0.066	0.2256	0.217	0.1987	0.1945	0.2573	0.2673	0.2432	0.203	0.2513	0.2591	0.2326	0.228	0.124	0.1269	0.1129	0.1128	5:50:15	0.1397	0.158	0.165
5:49:30	0.1056	0.1099	0.1078	0.1019	0.0743	0.0643	0.0659	0.067	0.2241	0.2154	0.2022	0.1926	0.2635	0.2725	0.2453	0.2076	0.2537	0.2632	0.2212	0.2267	0.1293	0.1204	0.1117	0.1136	5:50:45	0.1386	0.1548	0.1647
5:50:00	0.1063	0.1081	0.1079	0.0993	0.0739	0.0649	0.0646	0.0652	0.2202	0.2099	0.196	0.1981	0.2533	0.2618	0.2394	0.1992	0.2448	0.2534	0.2217	0.2305	0.1157	0.1206	0.1066	0.1081	5:51:15	0.1388	0.1547	0.1622
5:50:30	0.1053	0.1073	0.1062	0.0991	0.077	0.0655	0.0655	0.0678	0.231	0.2151	0.2047	0.1908	0.257	0.2652	0.2409	0.2037	0.2535	0.258	0.2235	0.2284	0.1198	0.1124	0.1076	0.1115	5:51:45	0.1392	0.1542	0.1607
5:51:00	0.1071	0.1092	0.1067	0.0991	0.0715	0.0631	0.0635	0.0636	0.2222	0.2012	0.1948	0.1885	0.2494	0.254	0.237	0.1962	0.2421	0.2486	0.2266	0.2242	0.12	0.1269	0.1089	0.1074	5:52:15	0.1375	0.1549	0.1629
5:51:30	0.112	0.1083	0.1068	0.1	0.0772	0.0727	0.0657	0.0674	0.2438	0.2223	0.209	0.1972	0.2535	0.2632	0.239	0.2037	0.2445	0.2509	0.2238	0.2287	0.1199	0.1152	0.1113	0.1078	5:52:45	0.1361	0.1546	0.164
5:51:59	0.106	0.1083	0.106	0.1001	0.074	0.0607	0.062	0.063	0.2353	0.2003	0.1995	0.1874	0.2509	0.2567	0.2406	0.2004	0.2442	0.2542	0.2181	0.2214	0.1143	0.1159	0.1078	0.1043	5:53:15	0.1374	0.1552	0.1611
5:52:30	0.1373	0.1082	0.1074	0.0998	0.073	0.0659	0.066	0.0655	0.2254	0.212	0.2003	0.1972	0.2537	0.2596	0.2384	0.2004	0.2514	0.2581	0.225	0.2256	0.1229	0.1136	0.1069	0.1085	5:53:45	0.1365	0.1554	0.1616
5:53:00	0.105	0.1064	0.1056	0.0991	0.0735	0.0647	0.0652	0.0651	0.2255	0.2121	0.1995	0.1945	0.2614	0.2675	0.2449	0.2006	0.2456	0.2594	0.2383	0.2329	0.1211	0.1228	0.1095	0.1082	5:54:15	0.1363	0.1506	0.1604
5:53:29	0.1068	0.1082	0.1062	0.0984	0.0736	0.0644	0.0655	0.0654	0.2225	0.2084	0.1995	0.1905	0.258	0.2664	0.2359	0.2	0.2458	0.2561	0.2197	0.2304	0.1186	0.1141	0.1084	0.1115	5:54:45	0.1371	0.1532	0.1631
5:54:00	0.1226	0.1084	0.1083	0.0998	0.0774	0.0709	0.0664	0.0676	0.2294	0.2227	0.2025	0.207	0.264	0.2731	0.2471	0.2102	0.2519	0.2647	0.2296	0.2362	0.1282	0.1212	0.1146	0.1148	5:55:15	0.1364	0.154	0.164
5:54:30	0.1041	0.1073	0.106	0.0972	0.0779	0.0657	0.0651	0.0669	0.2245	0.2095	0.2016	0.1912	0.2584	0.2588	0.2405	0.2004	0.2498	0.2585	0.2224	0.2316	0.1211	0.1115	0.1069	0.1084	5:55:45	0.1354	0.1517	0.1603
5:55:00	0.1056	0.1075	0.1059	0.0996	0.0725	0.0665	0.064	0.0651	0.2203	0.2058	0.1918	0.1863	0.2524	0.2605	0.238	0.1976	0.2526	0.256	0.2221	0.221	0.1162	0.113	0.1052	0.1079	5:56:15	0.1363	0.1544	0.1614
5:55:30	0.1097	0.107	0.1065	0.0985	0.0761	0.0689	0.0664	0.0652	0.2271	0.2102	0.2007	0.1963	0.2584	0.2639	0.2442	0.2018	0.2483	0.2547	0.2274	0.2317	0.1207	0.1174	0.1075	0.1111	5:56:45	0.1358	0.1554	0.1625
5:55:59	0.1057	0.1076	0.1049	0.0991	0.0758	0.0629	0.0641	0.0648	0.2252	0.21	0.1972	0.1975	0.2555	0.2576	0.2372	0.1978	0.2424	0.2547	0.2191	0.2224	0.1154	0.1124	0.1059	0.1061	5:57:15	0.1356	0.1542	0.161
5:56:30	0.1083	0.1063	0.105	0.0981	0.0686	0.0595	0.0604	0.0633	0.2176	0.205	0.1893	0.1887	0.2436	0.2467	0.2308	0.1924	0.2385	0.2476	0.216	0.2204	0.1117	0.1075	0.1022	0.1031	5:57:45	0.1353	0.1518	0.1582
5:56:59	0.1049	0.1068	0.105	0.0982	0.0802	0.0656	0.0669	0.0661	0.2251	0.2135	0.2187	0.1932	0.2576	0.2591	0.2405	0.2032	0.2481	0.2597	0.224	0.2265	0.1196	0.1187	0.1112	0.1093	5:58:15	0.1358	0.1542	0.1605
5:57:29	0.1046	0.1058	0.1053	0.0973	0.0751	0.0649	0.0642	0.0662	0.2237	0.2163	0.1959	0.1871	0.2614	0.2686	0.2464	0.2051	0.2515	0.2609	0.2221	0.2258	0.1221	0.1173	0.1087	0.1081	5:58:45	0.1396	0.1532	0.1616
5:58:00	0.1036	0.1068	0.1048	0.0978	0.0752	0.07	0.0645	0.0657	0.226	0.2128	0.1955	0.1897	0.2585	0.2675	0.2478	0.2014	0.254	0.2628	0.2252	0.2233	0.1246	0.1216	0.1087	0.1089	5:59:15	0.1347	0.153	0.1593
5:58:29	0.1337	0.106	0.1058	0.0982	0.0717	0.0623	0.0628	0.0654	0.2221	0.2053	0.1982	0.1882	0.254	0.2615	0.2423	0.1985	0.2478	0.2576	0.2199	0.227	0.1181	0.1161	0.1065	0.1092	5:59:45	0.1347	0.1531	0.161
5:59:00	0.1043	0.1051	0.1048	0.0976	0.079	0.0687	0.0665	0.067	0.2363	0.2188	0.2042	0.1891	0.2596	0.2715	0.2436	0.2055	0.25	0.26	0.22	0.2252	0.121	0.1136	0.1093	0.1094	6:00:15	0.1406	0.1501	0.1586
5:59:30	0.1043	0.1062	0.1063	0.0998	0.0737	0.0652	0.0639	0.0658	0.2179	0.2099	0.1932	0.1902	0.2593	0.2617	0.245	0.2003	0.2482	0.257	0.2204	0.2243	0.1218	0.1162	0.1059	0.107	6:00:45	0.1354	0.1535	0.161
6:00:00	0.1059	0.1068	0.1046	0.0984	0.0702	0.0647	0.0623	0.0644	0.2196	0.2146	0.1979	0.1912	0.2611	0.2733	0.2465	0.202	0.2536	0.2652	0.2229	0.225	0.1247	0.1159	0.1086	0.1088	6:01:15	0.1357	0.1555	0.162
6:00:30	0.1044	0.1062	0.1049	0.0969	0.0729	0.0647	0.0637	0.0634	0.2291	0.2147	0.199	0.1882	0.2616	0.2689	0.2475	0.2048	0.2542	0.2628	0.2209	0.2229	0.1182	0.1236	0.1105	0.1118	6:01:45	0.1348	0.1523	0.159
6:01:00	0.1032	0.1064	0.1038	0.0971	0.0762	0.0663	0.0668	0.0664	0.2339	0.2156	0.203	0.1934	0.2553	0.2609	0.2379	0.1988	0.2425	0.2509	0.2131	0.2192	0.1152	0.1136	0.1079	0.108	6:02:15	0.1339	0.1523	0.1614
6:01:30	0.1042	0.1051	0.1023	0.096	0.0784	0.0668	0.064	0.0653	0.221	0.215	0.1972	0.1883	0.2588	0.2712	0.2488	0.2044	0.2521	0.2591	0.2248	0.2201	0.1247	0.1134	0.1086	0.109	6:02:45	0.1345	0.1522	0.1585
6:02:00	0.1239	0.1062	0.1041	0.0968	0.0726	0.0659	0.0664	0.0647	0.228	0.2126	0.1968	0.1992	0.2596	0.2657	0.2467	0.2005	0.2491	0.259	0.2256	0.2221	0.12	0.1241	0.1072	0.1065	6:03:15	0.1333	0.153	0.1597
6:02:30	0.1037	0.1054	0.1038	0.0973	0.0761	0.0678	0.064	0.0637	0.2276	0.2078	0.1961	0.1823	0.2494	0.2602	0.2377	0.1966	0.2452	0.2535	0.2169	0.2196	0.1145	0.1195	0.1095	0.1072	6:03:45	0.1324	0.152	0.1587
6:03:00	0.1021	0.1043	0.1035	0.0961	0.074	0.0634	0.0631	0.0647	0.2217	0.212	0.1985	0.1909	0.2638	0.2645	0.2472	0.2014	0.2565	0.2623	0.2289	0.2275	0.1262	0.125	0.1084	0.108	6:04:15	0.1333	0.151	0.1567
6:03:30	0.1029	0.1043	0.1041	0.097	0.078	0.065	0.065	0.0662	0.2287	0.2118	0.2	0.1896	0.2571	0.2633	0.2425	0.1994	0.2476	0.2599	0.228	0.2269	0.1211	0.1139	0.1077	0.1089	6:04:45	0.137	0.1531	0.1581
6:03:59	0.1018	0.1044	0.1024	0.0958	0.0767	0.0669	0.0657	0.0655	0.2302	0.218	0.1998	0.193	0.2592	0.2732	0.245	0.2039	0.2526	0.2587	0.2231	0.2224	0.1175	0.1138	0.1066	0.1073	6:05:15	0.136	0.1512	0.1583
6:04:30	0.1025	0.1046	0.103	0.0949	0.0764	0.0631	0.0637	0.0638	0.2275	0.2099	0.2055	0.1899	0.2572	0.262	0.251	0.2043	0.2494	0.2604	0.2268	0.2244	0.1233	0.1107	0.1045	0.1101	6:05:45	0.1321	0.1495	0.1602
6:04:59	0.1027	0.1044	0.1028	0.0958	0.0808	0.0683	0.0638	0.0633	0.238	0.2194	0.2064	0.1929	0.2482	0.2516	0.2348	0.1979	0.2477	0.2583	0.2209	0.2161	0.1141	0.1108	0.1078	0.104	6:06:15	0.1314	0.1516	0.1594
6:05:30	0.1033	0.1059	0.1024	0.0954	0.0776	0.0654	0.0658	0.0665	0.2284	0.2209	0.2036	0.1964	0.2618	0.2754	0.25	0.2067	0.2549	0.2636	0.2288	0.2327	0.13	0.1202	0.1049	0.1096	6:06:45	0.1342	0.1503	0.1578
6:05:59	0.1013	0.1053	0.1014	0.095	0.0737	0.0637	0.0637	0.065	0.2282	0.2131	0.1991	0.1825	0.2546	0.2584	0.2415	0.196	0.2494	0.2565	0.2224	0.2206	0.1146	0.111	0.1034	0.1047	6:07:15	0.1318	0.1508	0.1568
6:06:30	0.102	0.1034	0.1024	0.0952	0.0686	0.0613	0.0626	0.0631	0.2176	0.2046	0.1887	0.1825	0.254	0.2608	0.2397	0.1943	0.2497	0.2566	0.2195	0.215	0.1209	0.1131	0.1059	0.1048	6:07:45	0.132	0.1492	0.1598
6:07:00	0.1242	0.1023	0.1013	0.0941	0.0719	0.0637	0.0615	0.0635	0.2276	0.21	0.1931	0.1787	0.2631	0.2671	0.2387	0.2077	0.2423	0.254	0.2172	0.2186	0.1147	0.1265	0.1124	0.1088	6:08:15	0.1283	0.1461	0.1572
6:07:30	0.1009	0.1025	0.1012	0.0939	0.0735	0.0656	0.0643	0.0635	0.2284	0.222	0.2057	0.1984	0.2735	0.2783	0.2565	0.2078	0.2592	0.277	0.2368	0.235	0.1309	0.1183	0.1111	0.1098	6:08:45	0.1297	0.1478	0.1559
6:08:00	0.1029	0.1038	0.102	0.0945	0.0751	0.0683	0.0647	0.0657	0.2379	0.2169	0.2062	0.19	0.2637	0.2756	0.2517	0.2041	0.2551	0.2644	0.228	0.2257	0.12	0.1201	0.1099	0.1087	6:09:15	0.1305	0.1482	0.1568
6:08:30	0.0998	0.1028	0.1009	0.0925	0.0751	0.0622	0.0627	0.0644	0.2295	0.2154	0.2016	0.193	0.2572	0.2657	0.2453	0.1988	0.2547	0.2622	0.2271	0.2232	0.1255	0.1139	0.1055	0.1059	6:09:45	0.1298	0.1469	0.1555
6:08:59	0.1003	0.1016	0.0995	0.0926	0.0737	0.0635	0.063	0.0637	0.2259	0.2126	0.1939	0.1936	0.2562	0.2675	0.2433	0.197	0.2484	0.2547	0.2197	0.219	0.1173	0.1146	0.1061	0.1067	6:10:15	0.1284	0.1483	0.1559
6:09:30	0.1129	0.101	0.0996	0.0939	0.0769	0.0673	0.0653	0.0659	0.2261	0.2214	0.2006	0.2087	0.2572	0.2762	0.2517	0.2065	0.2528	0.2648	0.2254	0.225	0.1211	0.1104	0.1092	0.1095	6:10:45	0.1284	0.147	0.1539
6:10:00	0.0996	0.1013	0.0998	0.0936	0.0815	0.0694	0.0657	0.0644	0.2371	0.208	0.2011	0.2038	0.2553	0.2659	0.2391	0.1978	0.2435	0.2503	0.217	0.2173	0.1157	0.1166	0.1099	0.1083	6:11:15	0.1304	0.1475	0.1568
6:10:30	0.1021	0.1034	0.1015	0.0927	0.0716	0.0616	0.0613	0.0639	0.2252	0.2116	0.196	0.1806	0.2574	0.2656	0.2434	0.1964	0.2546	0.2582	0.2259	0.2176	0.1206	0.1143	0.1064	0.106	6:11:45	0.1306	0.1491	0.1551
6:11:00	0.1006	0.1038	0.1011	0.0939	0.0739	0.0647	0.0655	0.0638	0.2262	0.2159	0.2055	0.1935	0.2604	0.2649	0.2402	0.1958	0.2386	0.2512	0.2118	0.216	0.1129	0.1131	0.112	0.1054	6:12:15	0.1309	0.1488	0.1549
6:11:29	0.1129	0.1012	0.1013	0.093	0.0737	0.0654	0.0623	0.0632	0.2327	0.218	0.1989	0.1846	0.2616	0.2755	0.2522	0.2005	0.2497	0.2652	0.2263	0.2213	0.1213	0.1152	0.1072	0.1074	6:12:45	0.1338	0.1473	0.154
6:12:00	0.1	0.1007	0.1021	0.0947	0.0728	0.0657	0.063	0.064	0.2313	0.2173	0.1979	0.1845	0.2618	0.2734	0.25	0.2033	0.253	0.2575	0.2257	0.224	0.1211	0.1229	0.1085	0.1073	6:13:15	0.1296	0.1477	0.1572
6:12:30	0.1009	0.1031	0.0993	0.093	0.0701	0.0624	0.0609	0.0615	0.2205	0.208	0.194	0.1892	0.2566	0.2614	0.2434	0.1945	0.2464	0.2536	0.2299	0.2155	0.1136	0.1108	0.105	0.1059	6:13:45	0.1296	0.1468	0.1548
6:13:00	0.1007	0.1026	0.1003	0.0921	0.0752	0.0647	0.0621	0.0624	0.2167	0.2057	0.194	0.1792	0.2479	0.2506	0.2339	0.1898	0.2389	0.25	0.2223	0.2193	0.1148	0.1086	0.1016	0.1029	6:14:15	0.1293	0.1475	0.1555
6:13:30	0.0998	0.1002	0.0992	0.0927	0.0718	0.0643	0.0628	0.0639	0.2232	0.2181	0.1954	0.1822	0.2614	0.2677	0.2467	0.1987	0.2485	0.2587	0.2228	0.2205	0.1211	0.1224	0.107	0.1076	6:14:45	0.1281	0.1461	0.1537
6:13:59	0.0998	0.1012	0.0989	0.0913	0.0725	0.0639	0.0621	0.0629	0.2276	0.2141	0.1952	0.1949	0.2562	0.264	0.2456	0.1968	0.2509	0.2584	0.2242	0.219	0.1164	0.1116	0.1062	0.1052	6:15:15	0.1281	0.147	0.1538
6:14:30	0.0993	0.1011	0.1006	0.0932	0.0688	0.0619	0.0596	0.0611	0.2144	0.2046	0.1903	0.177	0.254	0.2567	0.2402	0.1883	0.2445	0.2523	0.2174	0.2117	0.1141	0.1089	0.1028	0.1033	6:15:45	0.1284	0.1469	0.1539
6:15:00	0.1307	0.0998	0.099	0.0917	0.0695	0.0608	0.0619	0.0626	0.2225	0.2052	0.1908	0.1815	0.2534	0.2532	0.2376	0.1906	0.2422	0.2506	0.2223	0.2113	0.1149	0.107	0.1003	0.1015	6:16:15	0.1292	0.1458	0.1552
6:15:30	0.0977	0.1001	0.0982	0.0914	0.0731	0.0651	0.0631	0.0643	0.2331	0.2202	0.202	0.203	0.2628	0.268	0.2471	0.2001	0.2533	0.2656	0.2321	0.223	0.1214	0.1129	0.1075	0.1066	6:16:45	0.1262	0.1462	0.1529
6:16:00	0.099	0.1023	0.0995	0.0913	0.079	0.063	0.0636	0.0629	0.24	0.2098	0.1969	0.1779	0.2503	0.2516	0.2367	0.1921	0.24	0.2479	0.2184	0.2105	0.1119	0.1077	0.1033	0.1038	6:17:15	0.1272	0.1473	0.1556
6:16:30	0.0974	0.0998	0.0979	0.092	0.0682	0.0628	0.0616	0.0624	0.223	0.2094	0.1976	0.1839	0.2522	0.2576	0.2404	0.1909	0.2439	0.2518	0.2216	0.2124	0.1114	0.1117	0.1015	0.1022	6:17:45	0.1273	0.1457	0.1522
6:17:00	0.1058	0.1001	0.0994	0.0928	0.0755	0.0634	0.0633	0.0649	0.2315	0.2124	0.1976	0.1854	0.2594	0.2622	0.247	0.1973	0.253	0.2571	0.2215	0.2186	0.1151	0.1095	0.1032	0.104	6:18:15	0.1264	0.1451	0.154
6:17:30	0.0988	0.1006	0.0987	0.0906	0.0718	0.0628	0.0616	0.0637	0.2274	0.2196	0.2035	0.193	0.263	0.2662	0.2466	0.2	0.2567	0.265	0.2317	0.222	0.1214	0.1157	0.1047	0.1068	6:18:45	0.1268	0.1433	0.1508
6:18:00	0.098	0.0998	0.0983	0.0918	0.0735	0.0616	0.0616	0.0623	0.2277	0.2156	0.1971	0.1902	0.2664	0.2696	0.254	0.1994	0.2531	0.263	0.2294	0.2228	0.1277	0.1251	0.1064	0.106	6:19:15	0.1286	0.1456	0.1534
6:18:30	0.0989	0.1015	0.0989	0.0914	0.0759	0.0675	0.0653	0.0654	0.238	0.2234	0.2064	0.2006	0.2655	0.2722	0.2482	0.2011	0.2492	0.2591	0.2278	0.2307	0.1173	0.1171	0.1063	0.1054	6:19:45	0.1267	0.1451	0.1532
6:18:59	0.0997	0.1005	0.0991	0.0922	0.071	0.0613	0.0608	0.0616	0.2291	0.2098	0.194	0.1867	0.2552	0.2603	0.2399	0.1893	0.2475	0.2534	0.2159	0.2111	0.1105	0.108	0.1022	0.1022	6:20:15	0.1284	0.1466	0.1529
6:19:30	0.0986	0.0999	0.0984	0.0911	0.071	0.0658	0.0613	0.0627	0.2194	0.2169	0.1916	0.1827	0.2627	0.2631	0.2459	0.1982	0.2461	0.2544	0.2222	0.2184	0.1164	0.1102	0.1054	0.1051	6:20:45	0.1276	0.1451	0.1525
6:20:00	0.0969	0.099	0.0987	0.0911	0.0706	0.0697	0.0619	0.0623	0.2188	0.2154	0.1907	0.1919	0.2608	0.2697	0.249	0.1966	0.2522	0.2576	0.2233	0.2193	0.1212	0.1137	0.1053	0.1057	6:21:15	0.1269	0.1448	0.1542
6:20:30	0.0972	0.0992	0.0981	0.0904	0.069	0.0588	0.059	0.0595	0.2231	0.2054	0.189	0.174	0.251	0.2535	0.2314	0.1856	0.24	0.2453	0.2137	0.2065	0.1089	0.1056	0.0998	0.0991	6:21:45	0.1264	0.1428	0.1509
6:21:00	0.0966	0.0978	0.097	0.0906	0.0661	0.0578	0.0582	0.0595	0.2214	0.2055	0.1899	0.1747	0.2443	0.2465	0.2344	0.1883	0.2442	0.249	0.2204	0.2095	0.1109	0.1072	0.0968	0.0986	6:22:15	0.1252	0.1441	0.1518
6:21:30	0.0962	0.0989	0.0972	0.0891	0.0711	0.0627	0.0635	0.0632	0.2268	0.2127	0.1957	0.1934	0.2573	0.2644	0.2444	0.1954	0.2519	0.2597	0.2267	0.2164	0.1131	0.1092	0.1006	0.1025	6:22:45	0.1269	0.145	0.1511
6:22:00	0.0976	0.0998	0.0971	0.0909	0.0736	0.063	0.062	0.062	0.2409	0.2222	0.2045	0.1849	0.2638	0.2758	0.2505	0.202	0.252	0.2663	0.2252	0.2193	0.1228	0.1124	0.1077	0.1059	6:23:15	0.1259	0.1438	0.1523
6:22:30	0.1122	0.0982	0.0983	0.0903	0.0696	0.0601	0.0594	0.0609	0.2305	0.2079	0.1913	0.178	0.2607	0.2619	0.2424	0.1913	0.2492	0.2545	0.2318	0.2167	0.1168	0.1132	0.1041	0.1048	6:23:45	0.1246	0.1401	0.1492
6:23:00	0.1286	0.0975	0.0972	0.0896	0.0694	0.0607	0.0616	0.0628	0.224	0.207	0.1926	0.189	0.2546	0.2594	0.2458	0.1965	0.2519	0.2568	0.2188	0.2165	0.112	0.1072	0.103	0.1044	6:24:15	0.1242	0.141	0.1514
6:23:30	0.0943	0.0974	0.097	0.0902	0.0704	0.0644	0.0616	0.0616	0.2291	0.2171	0.2014	0.1931	0.2662	0.2697	0.2484	0.1995	0.2518	0.2628	0.2257	0.2192	0.123	0.1139	0.1045	0.1038	6:24:45	0.1237	0.1415	0.1506
6:24:00	0.0965	0.0979	0.097	0.0893	0.071	0.0613	0.0607	0.0605	0.2246	0.2127	0.1934	0.1846	0.2572	0.262	0.2433	0.1924	0.2498	0.2592	0.2237	0.2193	0.1142	0.1069	0.1008	0.1014	6:25:15	0.1239	0.1439	0.1517
6:24:30	0.0968	0.0984	0.0965	0.0902	0.0707	0.0615	0.0603	0.0609	0.2285	0.2125	0.1924	0.1808	0.2509	0.2627	0.2371	0.1915	0.244	0.2478	0.2128	0.2101	0.1089	0.1138	0.1007	0.1012	6:25:45	0.1244	0.1432	0.1501
6:25:00	0.0978	0.0992	0.0969	0.0889	0.0688	0.0615	0.06	0.0586	0.2316	0.2164	0.1929	0.1831	0.2556	0.2638	0.2428	0.1929	0.2503	0.2576	0.2325	0.2136	0.1188	0.1116	0.1014	0.1016	6:26:15	0.1255	0.1434	0.1518
6:25:29	0.0989	0.1003	0.0958	0.0891	0.07	0.0612	0.0607	0.0599	0.2221	0.2127	0.1908	0.18	0.2596	0.2708	0.2453	0.195	0.2493	0.2575	0.2165	0.2149	0.117	0.1089	0.1036	0.1027	6:26:45	0.1242	0.1436	0.1516
6:26:00	0.095	0.0968	0.0965	0.0892	0.0725	0.0632	0.062	0.0626	0.2258	0.2193	0.1949	0.1866	0.2614	0.2747	0.2483	0.1988	0.2519	0.2602	0.2231	0.2208	0.1158	0.1133	0.1023	0.1036	6:27:15	0.1238	0.1433	0.1505
6:26:30	0.0948	0.0975	0.096	0.0887	0.0756	0.06	0.06	0.0599	0.2251	0.2128	0.1936	0.1823	0.2598	0.2744	0.2454	0.1947	0.2471	0.2555	0.2217	0.2085	0.122	0.1208	0.1042	0.1045	6:27:45	0.1256	0.1403	0.1495
6:27:00	0.1219	0.0977	0.0963	0.088	0.0693	0.0614	0.0606	0.06	0.2281	0.2113	0.1908	0.183	0.2594	0.266	0.2457	0.1956	0.2468	0.2591	0.2251	0.2134	0.1198	0.1106	0.1033	0.1036	6:28:15	0.1227	0.1397	0.1472
6:27:30	0.1067	0.0968	0.0955	0.0884	0.0698	0.0623	0.0606	0.0608	0.224	0.2174	0.1905	0.1794	0.264	0.2751	0.2497	0.1989	0.2513	0.2603	0.2218	0.2182	0.1225	0.1205	0.1071	0.1041	6:28:45	0.1217	0.1411	0.1496
6:28:00	0.0956	0.0963	0.0954	0.0887	0.0698	0.0603	0.0606	0.0606	0.2266	0.2142	0.1953	0.1828	0.2648	0.2696	0.2465	0.1987	0.2554	0.2621	0.2214	0.2174	0.1178	0.1182	0.1043	0.1028	6:29:15	0.123	0.1431	0.1487
6:28:30	0.0964	0.0996	0.0958	0.0874	0.071	0.0612	0.0609	0.0607	0.226	0.2125	0.1918	0.1852	0.2572	0.2672	0.2452	0.1951	0.2479	0.2592	0.2188	0.2148	0.1158	0.1093	0.1031	0.1016	6:29:45	0.124	0.143	0.1519
6:28:59	0.0947	0.0958	0.0966	0.088	0.0701	0.0602	0.0601	0.0597	0.2229	0.2059	0.193	0.1775	0.2558	0.2609	0.2412	0.1907	0.2461	0.2555	0.2206	0.2136	0.1188	0.1082	0.102	0.1025	6:30:15	0.1245	0.143	0.1496
6:29:30	0.1285	0.0979	0.0963	0.0881	0.0755	0.0687	0.0617	0.0614	0.2316	0.2141	0.2008	0.1987	0.2574	0.2693	0.2425	0.1941	0.2436	0.2542	0.2209	0.2148	0.116	0.1152	0.1041	0.1059	6:30:45	0.1237	0.1414	0.15
6:30:00	0.0941	0.0949	0.0948	0.0865	0.0741	0.0607	0.0608	0.0594	0.2268	0.2131	0.1936	0.1858	0.263	0.2718	0.2542	0.1974	0.2549	0.2603	0.2195	0.2146	0.1184	0.1122	0.1045	0.1043	6:31:15	0.1224	0.1392	0.1477
6:30:30	0.0947	0.0974	0.0953	0.0877	0.0695	0.0613	0.0615	0.0607	0.2275	0.2163	0.196	0.1823	0.2563	0.2635	0.244	0.1949	0.2481	0.2539	0.2224	0.2202	0.1154	0.106	0.1009	0.1016	6:31:45	0.1242	0.1412	0.1474
6:31:00	0.0951	0.0971	0.0951	0.0871	0.0729	0.0595	0.0606	0.0602	0.2402	0.2111	0.1948	0.1825	0.2594	0.2601	0.2454	0.1928	0.2526	0.2614	0.2209	0.2135	0.1188	0.1108	0.1012	0.1013	6:32:15	0.1224	0.1384	0.1488
6:31:29	0.0945	0.0957	0.0941	0.087	0.0703	0.0597	0.0591	0.0593	0.226	0.2094	0.1862	0.1762	0.2568	0.2611	0.2421	0.1879	0.2456	0.2531	0.2144	0.2091	0.1116	0.1041	0.0981	0.0992	6:32:45	0.1222	0.1413	0.1481
6:32:00	0.1251	0.0959	0.095	0.0877	0.072	0.0617	0.0611	0.0596	0.2298	0.2194	0.1947	0.1843	0.2613	0.2768	0.2511	0.1973	0.2476	0.2602	0.2274	0.2153	0.1208	0.117	0.1043	0.1026	6:33:15	0.1229	0.141	0.1482
6:32:30	0.094	0.0957	0.0952	0.0876	0.0709	0.0625	0.0597	0.0598	0.2251	0.2131	0.1938	0.1781	0.2581	0.2667	0.2481	0.1964	0.2476	0.2594	0.2262	0.2142	0.1156	0.1163	0.1026	0.1029	6:33:45	0.1216	0.1391	0.1475
6:33:00	0.0931	0.0946	0.0936	0.0865	0.0708	0.0619	0.0608	0.061	0.2279	0.2176	0.1965	0.1839	0.2634	0.2738	0.2502	0.1984	0.2501	0.2625	0.2182	0.217	0.12	0.1119	0.1052	0.105	6:34:15	0.1212	0.1382	0.1456
6:33:30	0.0926	0.0944	0.0934	0.0863	0.068	0.0599	0.0606	0.0589	0.225	0.2064	0.1871	0.1802	0.2552	0.2604	0.2408	0.1924	0.2436	0.2564	0.2173	0.2116	0.1128	0.1107	0.1007	0.0987	6:34:45	0.1206	0.1376	0.1474
6:34:00	0.0938	0.0959	0.0937	0.087	0.0684	0.0591	0.059	0.0588	0.2237	0.208	0.1903	0.1753	0.2576	0.2618	0.2431	0.1907	0.2492	0.2552	0.2182	0.2085	0.1232	0.1161	0.103	0.1011	6:35:15	0.1202	0.1383	0.1453
6:34:30	0.0922	0.0934	0.0936	0.0854	0.0757	0.0623	0.0629	0.0602	0.2286	0.2182	0.1958	0.1926	0.2609	0.2698	0.2441	0.1956	0.2526	0.2586	0.2256	0.2208	0.1186	0.1136	0.1036	0.104	6:35:45	0.1196	0.1358	0.1452
6:35:00	0.0918	0.0929	0.093	0.0862	0.0682	0.0598	0.0601	0.0594	0.2273	0.2125	0.1923	0.1816	0.262	0.2653	0.2482	0.1954	0.2474	0.2609	0.2239	0.215	0.1209	0.1145	0.1031	0.103	6:36:15	0.1194	0.136	0.1445
6:35:30	0.1232	0.0929	0.0925	0.0858	0.0687	0.0611	0.06	0.0593	0.2232	0.2148	0.1895	0.1893	0.2592	0.2726	0.2482	0.1967	0.2497	0.2572	0.2162	0.2113	0.113	0.1083	0.1033	0.1015	6:36:45	0.12	0.1356	0.1452
6:36:00	0.0922	0.0933	0.0927	0.0856	0.0691	0.0616	0.0606	0.0592	0.2228	0.2157	0.195	0.1807	0.2639	0.2766	0.2493	0.1962	0.2512	0.2642	0.2242	0.2204	0.1156	0.1126	0.1041	0.1027	6:37:15	0.1188	0.1365	0.144
6:36:30	0.0942	0.0944	0.0925	0.0847	0.0695	0.0588	0.0603	0.059	0.2226	0.2077	0.1868	0.1767	0.2586	0.2637	0.2451	0.1919	0.2458	0.2544	0.2194	0.2106	0.1211	0.112	0.103	0.1009	6:37:45	0.1262	0.1392	0.1463
6:37:00	0.0918	0.0928	0.0918	0.0848	0.0688	0.0607	0.0598	0.0593	0.2287	0.2115	0.1897	0.1876	0.2595	0.2689	0.2448	0.191	0.2473	0.2565	0.2202	0.2113	0.1177	0.1102	0.1006	0.1031	6:38:15	0.1195	0.1347	0.1442
6:37:30	0.0917	0.0924	0.0926	0.0843	0.0714	0.0584	0.0589	0.0582	0.2239	0.2074	0.1875	0.1815	0.2565	0.2636	0.2412	0.1896	0.2468	0.2539	0.2173	0.2083	0.115	0.1122	0.0996	0.0999	6:38:45	0.119	0.1348	0.142
6:38:00	0.0928	0.0939	0.0938	0.0848	0.0718	0.0607	0.0605	0.0588	0.2317	0.2185	0.1935	0.1796	0.2663	0.2782	0.2516	0.2001	0.2543	0.2627	0.2196	0.2137	0.1208	0.1159	0.1068	0.1048	6:39:15	0.1181	0.1372	0.1442
6:38:30	0.0914	0.0933	0.0921	0.085	0.0661	0.057	0.0574	0.0577	0.2206	0.2019	0.1837	0.1756	0.2528	0.2556	0.2394	0.1893	0.2434	0.251	0.217	0.211	0.1127	0.108	0.1003	0.1008	6:39:45	0.118	0.1361	0.1465
6:39:00	0.0913	0.0934	0.0919	0.0839	0.0729	0.0607	0.0599	0.0581	0.2294	0.2123	0.1907	0.1789	0.2572	0.2636	0.2421	0.1918	0.2439	0.254	0.2166	0.2114	0.1132	0.1043	0.1002	0.1001	6:40:15	0.1171	0.1349	0.1422
6:39:30	0.0922	0.0929	0.0916	0.0853	0.0711	0.0633	0.0611	0.0589	0.23	0.2147	0.1943	0.185	0.2621	0.2735	0.2492	0.1949	0.2486	0.2566	0.2171	0.2138	0.1171	0.1098	0.1042	0.1029	6:40:45	0.1225	0.1359	0.1434
6:40:00	0.0923	0.0935	0.0926	0.0851	0.0736	0.0609	0.0603	0.0591	0.2283	0.2203	0.1906	0.188	0.2623	0.2729	0.2494	0.197	0.2519	0.259	0.2187	0.2154	0.1183	0.1098	0.1026	0.1054	6:41:15	0.1187	0.137	0.1442
6:40:30	0.0905	0.0925	0.0915	0.0837	0.069	0.0606	0.0585	0.0574	0.2249	0.2119	0.1942	0.1877	0.2624	0.2677	0.2484	0.1936	0.255	0.2625	0.2251	0.2114	0.1182	0.1199	0.1026	0.1013	6:41:45	0.1196	0.1342	0.1443
6:41:00	0.0922	0.0931	0.091	0.0848	0.0685	0.0591	0.0591	0.0576	0.229	0.2086	0.1903	0.1792	0.2545	0.2636	0.2429	0.1922	0.2416	0.2508	0.2162	0.2106	0.1098	0.1137	0.1003	0.0986	6:42:15	0.1178	0.1354	0.1435
6:41:30	0.0892	0.0933	0.092	0.0855	0.0679	0.0603	0.0593	0.0576	0.2254	0.2109	0.1929	0.1826	0.2602	0.2692	0.2459	0.1935	0.2489	0.2584	0.2295	0.2115	0.1202	0.1196	0.1027	0.1015	6:42:45	0.1169	0.1342	0.1438
6:42:00	0.095	0.0921	0.0921	0.0851	0.0684	0.0601	0.0596	0.0574	0.2251	0.2215	0.19	0.1774	0.2622	0.2697	0.2507	0.1963	0.2509	0.2612	0.2152	0.2128	0.1201	0.119	0.1023	0.1028	6:43:15	0.1185	0.1357	0.1431
6:42:30	0.1137	0.0937	0.0924	0.0845	0.0704	0.0597	0.0593	0.0572	0.2288	0.2088	0.1872	0.1856	0.259	0.2626	0.2415	0.1921	0.2504	0.2549	0.2139	0.2079	0.1153	0.1083	0.1013	0.0999	6:43:45	0.1178	0.1355	0.1427
6:43:00	0.091	0.0915	0.0917	0.0827	0.07	0.0611	0.0593	0.0582	0.2282	0.212	0.1883	0.1792	0.2596	0.2684	0.25	0.1947	0.255	0.2616	0.2172	0.2128	0.1131	0.1087	0.1031	0.1018	6:44:15	0.1168	0.1345	0.1452
6:43:30	0.1195	0.0911	0.0917	0.0826	0.0681	0.0621	0.0592	0.059	0.2195	0.2124	0.1836	0.183	0.2584	0.2703	0.2482	0.1937	0.2453	0.2567	0.2151	0.2095	0.1111	0.1115	0.1007	0.0996	6:44:45	0.1162	0.1326	0.1414
6:44:00	0.0918	0.0938	0.0921	0.0842	0.0693	0.0619	0.059	0.0572	0.2328	0.2183	0.1919	0.181	0.2627	0.2716	0.2473	0.1957	0.2542	0.2617	0.2269	0.2164	0.1224	0.1121	0.1018	0.1013	6:45:15	0.118	0.1359	0.1417
6:44:30	0.0898	0.0913	0.0911	0.0832	0.0707	0.0603	0.0609	0.0585	0.2258	0.2114	0.1927	0.1866	0.2606	0.2666	0.2416	0.1929	0.2522	0.2544	0.2152	0.2067	0.114	0.1054	0.0986	0.0978	6:45:45	0.1166	0.1327	0.1422
6:45:00	0.1232	0.0912	0.0901	0.0835	0.0705	0.06	0.0597	0.0576	0.2261	0.2166	0.1876	0.1848	0.2569	0.272	0.2471	0.1932	0.2472	0.2582	0.2136	0.2097	0.1116	0.1079	0.1001	0.1004	6:46:15	0.1165	0.1335	0.1419
6:45:30	0.0917	0.0915	0.0915	0.0832	0.0743	0.0593	0.0596	0.057	0.2282	0.2146	0.1914	0.1765	0.2628	0.2722	0.2506	0.1952	0.2554	0.2585	0.2173	0.2087	0.1192	0.1089	0.1029	0.1011	6:46:45	0.1202	0.1346	0.1422
6:46:00	0.0905	0.0915	0.0912	0.0829	0.0677	0.0581	0.0587	0.0576	0.2279	0.2113	0.1958	0.1819	0.266	0.2655	0.2488	0.1928	0.255	0.2575	0.2207	0.2149	0.1187	0.1122	0.1017	0.0989	6:47:15	0.1154	0.1332	0.1415
6:46:30	0.0885	0.09	0.0907	0.0827	0.0729	0.0607	0.062	0.0578	0.2301	0.2142	0.1922	0.181	0.2604	0.2698	0.2464	0.1909	0.2496	0.2558	0.2145	0.2091	0.1121	0.1068	0.1008	0.0988	6:47:45	0.1186	0.1322	0.1398
6:47:00	0.0899	0.0917	0.09	0.0823	0.0683	0.0583	0.0579	0.0573	0.2254	0.2118	0.1914	0.175	0.2611	0.2707	0.2488	0.1934	0.2488	0.26	0.2251	0.2138	0.1238	0.1174	0.1015	0.0995	6:48:15	0.1151	0.1309	0.1387
6:47:30	0.0901	0.0912	0.0905	0.084	0.0679	0.0593	0.0592	0.057	0.2246	0.2086	0.189	0.176	0.262	0.2691	0.2442	0.1911	0.2475	0.2555	0.2121	0.2075	0.1108	0.1116	0.1016	0.1003	6:48:45	0.1152	0.133	0.1405
6:48:00	0.0897	0.0916	0.0907	0.0826	0.0689	0.058	0.0582	0.0562	0.2279	0.2107	0.1819	0.1725	0.2539	0.2629	0.24	0.1882	0.2415	0.248	0.2104	0.2032	0.1113	0.1064	0.0979	0.0995	6:49:15	0.1171	0.133	0.1407
6:48:30	0.0916	0.0916	0.0905	0.0823	0.0666	0.0608	0.0603	0.0566	0.2221	0.2123	0.1886	0.1872	0.2624	0.2722	0.2476	0.1921	0.2511	0.2588	0.2165	0.2105	0.1164	0.1148	0.1003	0.099	6:49:45	0.1163	0.1342	0.1414
6:49:00	0.1	0.0909	0.09	0.082	0.0679	0.0573	0.0573	0.057	0.2296	0.2111	0.1894	0.1792	0.252	0.2551	0.2417	0.1886	0.2412	0.2484	0.2113	0.2066	0.1097	0.1072	0.0981	0.0966	6:50:15	0.116	0.1334	0.1419
6:49:30	0.09	0.0902	0.0898	0.0831	0.07	0.0599	0.0587	0.0567	0.2292	0.2108	0.1883	0.1784	0.2593	0.2687	0.246	0.192	0.25	0.2565	0.2144	0.2076	0.1145	0.106	0.1021	0.1007	6:50:45	0.1135	0.1317	0.1421
6:50:00	0.0888	0.0912	0.0895	0.0818	0.0709	0.0621	0.0602	0.0581	0.2277	0.2122	0.1943	0.191	0.2652	0.2696	0.2449	0.1937	0.2507	0.2601	0.216	0.218	0.1165	0.1137	0.1034	0.1029	6:51:15	0.1157	0.134	0.1426
6:50:30	0.0877	0.0885	0.0895	0.082	0.0682	0.0594	0.06	0.0587	0.2288	0.2102	0.1906	0.1805	0.2629	0.2682	0.2512	0.1967	0.2483	0.2605	0.2208	0.2147	0.1227	0.1085	0.1017	0.1014	6:51:45	0.1136	0.1293	0.1383
6:51:00	0.1178	0.0913	0.0895	0.0818	0.0697	0.0616	0.0594	0.057	0.2289	0.2106	0.1891	0.1821	0.2638	0.2718	0.2527	0.195	0.2489	0.2587	0.2221	0.2108	0.1131	0.1088	0.1025	0.1023	6:52:15	0.1136	0.1297	0.1376
6:51:30	0.0898	0.0909	0.0893	0.0822	0.0675	0.0579	0.0576	0.0562	0.2255	0.201	0.1856	0.1721	0.2533	0.2584	0.2398	0.1867	0.2403	0.2481	0.2046	0.2066	0.1132	0.116	0.1029	0.0995	6:52:45	0.1175	0.1328	0.1416
6:52:00	0.0891	0.0905	0.0894	0.0818	0.069	0.0648	0.0616	0.0582	0.2277	0.215	0.1903	0.1828	0.2612	0.2704	0.2432	0.1923	0.2554	0.2614	0.2121	0.2116	0.1142	0.1066	0.1001	0.1006	6:53:15	0.1154	0.1324	0.1407
6:52:29	0.0891	0.0913	0.0907	0.0826	0.0718	0.0603	0.0598	0.058	0.2306	0.2116	0.1908	0.1832	0.2568	0.2676	0.246	0.193	0.2511	0.2582	0.2133	0.2124	0.1094	0.1044	0.0999	0.0984	6:53:45	0.1153	0.1334	0.1415
6:53:00	0.1051	0.0919	0.0893	0.0814	0.0669	0.0605	0.0591	0.057	0.2257	0.2165	0.1898	0.192	0.2614	0.2745	0.2464	0.1914	0.2481	0.2645	0.2178	0.2094	0.1184	0.111	0.0998	0.1008	6:54:15	0.1122	0.1302	0.1382
6:53:29	0.0883	0.0894	0.0886	0.0816	0.0684	0.0593	0.058	0.0563	0.2263	0.2124	0.1898	0.1791	0.2628	0.2691	0.2476	0.1932	0.2499	0.2569	0.2188	0.2078	0.1127	0.1071	0.1014	0.0988	6:54:45	0.1137	0.1308	0.14
6:54:00	0.0892	0.0905	0.0897	0.082	0.0706	0.0596	0.0592	0.0572	0.2242	0.2114	0.1881	0.1785	0.265	0.2703	0.2482	0.1954	0.2517	0.2585	0.2213	0.2096	0.1126	0.1132	0.1014	0.1019	6:55:15	0.1141	0.1314	0.1408
6:54:30	0.1222	0.0901	0.0892	0.0822	0.0676	0.0595	0.0594	0.0577	0.2275	0.2173	0.1885	0.1799	0.2672	0.2782	0.2505	0.1974	0.2549	0.2634	0.2139	0.2104	0.1142	0.1184	0.1024	0.1011	6:55:45	0.114	0.1309	0.1408
6:55:00	0.0877	0.0887	0.0894	0.082	0.068	0.0664	0.0588	0.0568	0.2284	0.2134	0.1883	0.189	0.2639	0.2745	0.2502	0.1942	0.2541	0.2597	0.2145	0.2139	0.1176	0.1092	0.1006	0.102	6:56:15	0.1136	0.1299	0.139
6:55:30	0.0884	0.0894	0.09	0.0816	0.0752	0.0647	0.0632	0.0578	0.2302	0.2233	0.19	0.19	0.2645	0.2768	0.2505	0.198	0.2527	0.2599	0.2175	0.2105	0.1162	0.1101	0.1008	0.1014	6:56:45	0.113	0.1314	0.1399
6:55:59	0.0875	0.0885	0.0885	0.0819	0.0682	0.0593	0.0591	0.0562	0.2237	0.2186	0.1908	0.1768	0.2639	0.2768	0.2508	0.1945	0.2539	0.2588	0.2166	0.2075	0.1138	0.1147	0.1016	0.0988	6:57:15	0.113	0.1297	0.136
6:56:30	0.0879	0.0888	0.0872	0.0804	0.0669	0.0609	0.0593	0.058	0.2265	0.2109	0.1946	0.185	0.262	0.2737	0.2516	0.1972	0.256	0.2613	0.2141	0.209	0.1235	0.1084	0.1015	0.0983	6:57:45	0.1114	0.1296	0.1377
6:57:00	0.0903	0.0901	0.0885	0.0812	0.0692	0.0595	0.0583	0.0576	0.2244	0.2124	0.186	0.176	0.2588	0.2692	0.2427	0.1909	0.2447	0.2545	0.2099	0.2067	0.1091	0.1036	0.0985	0.101	6:58:15	0.1125	0.1298	0.1401
6:57:30	0.087	0.0895	0.0888	0.0813	0.069	0.0594	0.0589	0.0568	0.23	0.22	0.1921	0.1771	0.2645	0.2752	0.2508	0.1943	0.2457	0.2583	0.2144	0.2094	0.1156	0.1172	0.1027	0.0992	6:58:45	0.1138	0.1304	0.1394
6:58:00	0.0885	0.0893	0.089	0.0804	0.0675	0.0571	0.0586	0.0558	0.2255	0.2105	0.1891	0.18	0.2598	0.2692	0.2458	0.1922	0.2523	0.2584	0.2147	0.2089	0.1131	0.1067	0.1002	0.0994	6:59:15	0.1128	0.1294	0.1378
6:58:30	0.0874	0.0887	0.0866	0.0788	0.0735	0.0607	0.0596	0.058	0.2333	0.2144	0.1927	0.188	0.2632	0.2728	0.247	0.1925	0.2482	0.2561	0.2112	0.2085	0.1209	0.1063	0.1006	0.0985	6:59:45	0.1113	0.1269	0.1358
6:59:00	0.0878	0.09	0.0892	0.0819	0.07	0.0603	0.0586	0.0569	0.2249	0.2109	0.1864	0.1794	0.2596	0.2647	0.2455	0.1875	0.2492	0.2549	0.2118	0.2063	0.1085	0.1041	0.0982	0.0971	7:00:15	0.113	0.1304	0.1395
6:59:30	0.0882	0.0894	0.0869	0.0801	0.0775	0.0578	0.0596	0.0572	0.2343	0.2226	0.196	0.1884	0.2595	0.2728	0.2402	0.1922	0.2474	0.254	0.2023	0.2015	0.1074	0.1126	0.1037	0.0994	7:00:45	0.1123	0.1296	0.1364
7:00:00	0.0875	0.0878	0.0869	0.0799	0.0672	0.0586	0.0589	0.0573	0.2224	0.2097	0.1823	0.1823	0.2609	0.2642	0.2467	0.1891	0.2515	0.2572	0.2223	0.2062	0.1123	0.1065	0.0969	0.0974	7:01:15	0.116	0.1278	0.1361
7:00:30	0.0873	0.088	0.0879	0.0805	0.068	0.0598	0.0595	0.0572	0.2367	0.2197	0.1915	0.1889	0.264	0.2729	0.2489	0.1932	0.2507	0.2582	0.215	0.2073	0.1142	0.1143	0.1004	0.098	7:01:45	0.111	0.1274	0.1362
7:01:00	0.0874	0.0875	0.0871	0.0799	0.0717	0.0608	0.0582	0.057	0.2294	0.2127	0.189	0.1843	0.2618	0.2751	0.2506	0.1938	0.2569	0.2605	0.2143	0.2103	0.114	0.1079	0.0997	0.0982	7:02:15	0.1116	0.1282	0.1366
7:01:30	0.0887	0.0886	0.088	0.0815	0.0643	0.056	0.0568	0.0554	0.2219	0.2111	0.1811	0.1825	0.257	0.2654	0.241	0.1889	0.2416	0.2528	0.2099	0.2081	0.1077	0.1031	0.0987	0.0972	7:02:45	0.112	0.1297	0.1383
7:02:00	0.0867	0.0869	0.0856	0.0789	0.0702	0.057	0.0575	0.0552	0.2299	0.2068	0.1884	0.1751	0.2612	0.2691	0.2436	0.1898	0.2462	0.2567	0.2093	0.205	0.1083	0.115	0.0988	0.096	7:03:15	0.1099	0.1275	0.1358
7:02:30	0.0871	0.0869	0.0876	0.079	0.0686	0.0583	0.0582	0.0566	0.2263	0.2091	0.1856	0.18	0.2544	0.2639	0.2398	0.1866	0.2445	0.2517	0.2044	0.2056	0.1068	0.1021	0.0974	0.0971	7:03:45	0.1147	0.1267	0.1356
7:03:00	0.0858	0.0864	0.0852	0.078	0.0674	0.0582	0.0592	0.0575	0.2245	0.2085	0.1881	0.172	0.2593	0.2683	0.2388	0.1874	0.2436	0.2493	0.2038	0.2076	0.1076	0.1078	0.1014	0.0968	7:04:15	0.1129	0.1263	0.1345
7:03:30	0.0861	0.088	0.0863	0.0792	0.0705	0.0608	0.0594	0.0566	0.2356	0.2166	0.1883	0.1792	0.2654	0.2798	0.2514	0.1943	0.2497	0.262	0.2167	0.2087	0.117	0.1093	0.1022	0.0998	7:04:45	0.1105	0.126	0.1343
7:04:00	0.0872	0.0871	0.0856	0.0793	0.0668	0.0577	0.0576	0.0554	0.2247	0.2064	0.184	0.1727	0.2585	0.2615	0.2431	0.1896	0.244	0.2518	0.2074	0.2048	0.1103	0.1063	0.1002	0.0989	7:05:15	0.1096	0.1285	0.1343
7:04:30	0.0858	0.0867	0.0872	0.0795	0.0681	0.0596	0.0591	0.0554	0.2348	0.2108	0.1913	0.174	0.2628	0.2747	0.2491	0.1928	0.2487	0.2574	0.2146	0.211	0.1141	0.109	0.1011	0.0994	7:05:45	0.1098	0.1269	0.1337
7:05:00	0.0853	0.0866	0.0864	0.0785	0.0766	0.0598	0.0599	0.0574	0.2231	0.2169	0.1977	0.1959	0.2553	0.2626	0.245	0.1936	0.2452	0.2515	0.2047	0.2073	0.1064	0.1043	0.1017	0.0972	7:06:15	0.109	0.1251	0.1334
7:05:30	0.0869	0.0874	0.085	0.0785	0.0666	0.0574	0.0585	0.0568	0.2253	0.2073	0.1875	0.1752	0.2588	0.2653	0.2404	0.189	0.252	0.2571	0.2183	0.2135	0.1144	0.1064	0.0976	0.0974	7:06:45	0.1131	0.1263	0.1339
7:06:00	0.0855	0.0859	0.0852	0.0792	0.0681	0.0594	0.0579	0.0568	0.2301	0.2114	0.186	0.181	0.2598	0.2652	0.244	0.1892	0.2533	0.2567	0.2147	0.2053	0.1089	0.1064	0.0989	0.0983	7:07:15	0.1085	0.1247	0.1342
7:06:30	0.086	0.0865	0.0863	0.078	0.0666	0.0568	0.057	0.0563	0.2252	0.2105	0.1868	0.1761	0.2602	0.2666	0.2403	0.189	0.2476	0.2551	0.208	0.2038	0.1126	0.1087	0.0977	0.0966	7:07:45	0.1085	0.126	0.1337
7:07:00	0.0853	0.0858	0.0853	0.0781	0.0699	0.0598	0.0585	0.055	0.2269	0.2129	0.1876	0.1756	0.2598	0.2687	0.2455	0.1907	0.2486	0.2587	0.2158	0.2069	0.1158	0.1069	0.099	0.0975	7:08:15	0.109	0.1248	0.1349
7:07:30	0.086	0.0871	0.0858	0.0794	0.0673	0.0587	0.0586	0.0574	0.2256	0.2114	0.1871	0.1806	0.265	0.2736	0.2516	0.1932	0.2525	0.2617	0.2166	0.209	0.1133	0.1094	0.0984	0.0978	7:08:45	0.1081	0.127	0.1346
7:08:00	0.0854	0.085	0.0851	0.0782	0.0646	0.0544	0.0539	0.054	0.2233	0.2054	0.1771	0.1654	0.2497	0.2543	0.2362	0.1793	0.2388	0.2433	0.2005	0.2008	0.1028	0.0993	0.091	0.0913	7:09:15	0.1065	0.1258	0.1328
7:08:30	0.0855	0.088	0.0864	0.0783	0.0739	0.0597	0.058	0.0574	0.2321	0.2197	0.192	0.1812	0.2638	0.2756	0.2508	0.1938	0.2527	0.2636	0.2191	0.2077	0.1175	0.1147	0.1009	0.0993	7:09:45	0.109	0.1262	0.1338
7:09:00	0.0849	0.0864	0.0856	0.0782	0.0661	0.0583	0.0581	0.0555	0.2233	0.2112	0.1859	0.1725	0.262	0.2733	0.2486	0.1921	0.2484	0.2574	0.2143	0.2052	0.1153	0.111	0.0991	0.0973	7:10:15	0.1082	0.1239	0.1337
7:09:30	0.0855	0.0857	0.0856	0.0779	0.0703	0.0593	0.0577	0.057	0.2275	0.2149	0.1924	0.1871	0.2644	0.2746	0.247	0.1924	0.2554	0.2634	0.213	0.2092	0.1117	0.1059	0.0995	0.0976	7:10:45	0.1099	0.127	0.1346
7:10:00	0.0867	0.0873	0.0851	0.0778	0.0685	0.0579	0.0574	0.0554	0.2228	0.2068	0.1836	0.18	0.2541	0.2625	0.2422	0.1871	0.2481	0.2541	0.2102	0.2073	0.1098	0.1065	0.0969	0.0947	7:11:15	0.1082	0.125	0.1343
7:10:30	0.0836	0.0844	0.0854	0.0772	0.0655	0.0579	0.0573	0.0563	0.2223	0.2052	0.1828	0.1779	0.2642	0.2704	0.2497	0.1904	0.2547	0.2644	0.2183	0.2103	0.1134	0.1073	0.0991	0.0964	7:11:45	0.1066	0.1242	0.1326
7:11:00	0.0846	0.0846	0.0843	0.0775	0.0701	0.0613	0.0598	0.0568	0.2286	0.2167	0.1909	0.1753	0.2629	0.2737	0.2482	0.1915	0.2484	0.2558	0.2087	0.2046	0.1126	0.1059	0.1	0.0975	7:12:15	0.1072	0.124	0.1323
7:11:30	0.1119	0.0859	0.0847	0.0777	0.0696	0.058	0.0586	0.0563	0.2296	0.2122	0.1889	0.1857	0.2671	0.2745	0.2488	0.196	0.253	0.2644	0.2199	0.2084	0.1133	0.1108	0.0982	0.0995	7:12:45	0.108	0.1247	0.1349
7:12:00	0.0846	0.0859	0.0854	0.0775	0.0669	0.0568	0.0583	0.055	0.2298	0.2142	0.189	0.1753	0.2621	0.274	0.248	0.1935	0.2501	0.2587	0.215	0.2082	0.1138	0.1154	0.0997	0.0974	7:13:15	0.1084	0.1253	0.1332
7:12:30	0.0847	0.086	0.0856	0.078	0.069	0.059	0.0591	0.0561	0.2266	0.2104	0.1829	0.1703	0.2649	0.2731	0.2497	0.1923	0.2475	0.2571	0.2079	0.2047	0.1119	0.1079	0.0986	0.097	7:13:45	0.1082	0.125	0.1318
7:13:00	0.0847	0.0854	0.0863	0.0778	0.0658	0.0571	0.0561	0.0551	0.2242	0.2106	0.1833	0.1676	0.2602	0.2704	0.241	0.1893	0.246	0.2534	0.2032	0.2003	0.107	0.1033	0.0981	0.0945	7:14:15	0.1083	0.1244	0.1317
7:13:30	0.0953	0.0852	0.0849	0.077	0.0688	0.0579	0.0566	0.0564	0.2279	0.2123	0.1853	0.1724	0.2636	0.279	0.2475	0.1922	0.2493	0.2593	0.2115	0.2081	0.1143	0.108	0.1007	0.098	7:14:45	0.1059	0.123	0.1333
7:14:00	0.0848	0.084	0.0839	0.0764	0.0675	0.0586	0.0572	0.0548	0.2262	0.2072	0.1826	0.1703	0.2606	0.2688	0.2445	0.1904	0.2453	0.2544	0.2041	0.2025	0.1139	0.1048	0.0994	0.0967	7:15:15	0.1059	0.1241	0.1322
7:14:30	0.0881	0.0863	0.0847	0.077	0.0669	0.0577	0.058	0.0563	0.2202	0.2124	0.1798	0.173	0.2634	0.2717	0.251	0.194	0.2477	0.2591	0.209	0.2031	0.1114	0.109	0.0989	0.0971	7:15:45	0.1072	0.1246	0.1319
7:15:00	0.0839	0.085	0.0847	0.077	0.0685	0.0571	0.058	0.0568	0.2238	0.2144	0.1853	0.174	0.2665	0.2773	0.2528	0.1941	0.2484	0.2596	0.2131	0.2096	0.1134	0.1095	0.1008	0.0982	7:16:15	0.1096	0.1249	0.132
7:15:30	0.0984	0.0847	0.0841	0.0768	0.067	0.0577	0.0575	0.0537	0.2288	0.2084	0.1865	0.1722	0.2636	0.2705	0.2494	0.1922	0.2503	0.2592	0.2112	0.2049	0.1154	0.1164	0.0994	0.0965	7:16:45	0.1046	0.1239	0.1303
7:16:00	0.0842	0.0848	0.0833	0.076	0.0653	0.0586	0.0568	0.0553	0.2206	0.2052	0.183	0.1685	0.2583	0.2662	0.2431	0.1866	0.2465	0.2552	0.2045	0.1991	0.1066	0.1047	0.0989	0.0947	7:17:15	0.1044	0.1227	0.1298
7:16:29	0.0834	0.0848	0.0835	0.0765	0.0708	0.0583	0.0582	0.056	0.2228	0.2099	0.1836	0.1778	0.2633	0.2789	0.2487	0.1911	0.2506	0.2606	0.2084	0.2047	0.11	0.1064	0.0983	0.096	7:17:45	0.1053	0.1208	0.1309
7:17:00	0.0837	0.0849	0.084	0.0758	0.0685	0.0583	0.0585	0.0563	0.2298	0.2102	0.1862	0.1751	0.2621	0.2744	0.2496	0.1915	0.2502	0.2564	0.2119	0.2085	0.1083	0.1034	0.0979	0.0967	7:18:15	0.1063	0.1224	0.1291
7:17:30	0.0826	0.0848	0.0833	0.0753	0.0675	0.0597	0.0587	0.0558	0.2259	0.2219	0.1891	0.184	0.2682	0.2808	0.2534	0.1945	0.2541	0.264	0.2106	0.208	0.1155	0.114	0.0998	0.0973	7:18:45	0.1053	0.1214	0.1278
7:18:00	0.0828	0.0836	0.0845	0.0759	0.0665	0.0575	0.0571	0.0537	0.227	0.2062	0.1853	0.1753	0.2618	0.2735	0.245	0.1873	0.2488	0.2566	0.2065	0.2073	0.1121	0.1035	0.0986	0.0945	7:19:15	0.1056	0.1233	0.1312
7:18:30	0.0834	0.084	0.0839	0.0758	0.0671	0.0651	0.0594	0.0562	0.2271	0.2148	0.191	0.1835	0.2663	0.2822	0.2531	0.1964	0.2521	0.2614	0.2141	0.21	0.115	0.1077	0.1003	0.0981	7:19:45	0.1056	0.122	0.1303
7:18:59	0.0847	0.0843	0.0844	0.0769	0.0701	0.0569	0.0579	0.054	0.2288	0.21	0.188	0.1836	0.2686	0.2774	0.2509	0.1927	0.2556	0.2602	0.2149	0.208	0.1121	0.1218	0.1005	0.0976	7:20:15	0.1067	0.1236	0.1321
7:19:30	0.0835	0.0841	0.0842	0.0768	0.0671	0.0565	0.0577	0.0563	0.2257	0.2096	0.1867	0.1802	0.2671	0.2742	0.2512	0.1944	0.2548	0.2621	0.2095	0.2059	0.1132	0.1056	0.0994	0.0983	7:20:45	0.1054	0.1218	0.131
7:20:00	0.0821	0.0837	0.0832	0.076	0.0681	0.0579	0.0574	0.055	0.226	0.2114	0.1853	0.1746	0.2633	0.2684	0.2443	0.1894	0.2492	0.2559	0.2056	0.2081	0.1088	0.1014	0.0981	0.0956	7:21:15	0.1076	0.1204	0.1296
7:20:29	0.1	0.084	0.0843	0.0761	0.0666	0.0573	0.0572	0.0548	0.2239	0.2097	0.1844	0.1838	0.263	0.2717	0.2444	0.1878	0.2489	0.2555	0.2088	0.202	0.1096	0.1023	0.0985	0.0951	7:21:45	0.105	0.1228	0.1312
7:21:00	0.0831	0.0836	0.083	0.0758	0.0694	0.0601	0.057	0.0547	0.2279	0.2138	0.1883	0.1902	0.2639	0.2744	0.2474	0.1912	0.2505	0.2655	0.2174	0.2074	0.1112	0.1045	0.0978	0.0964	7:22:15	0.1038	0.1202	0.1276
7:21:29	0.0816	0.083	0.0818	0.0751	0.0662	0.0574	0.0576	0.0568	0.2247	0.2088	0.1823	0.1729	0.2631	0.2705	0.2498	0.1926	0.2497	0.2597	0.2088	0.2047	0.11	0.1104	0.0993	0.0971	7:22:45	0.1038	0.1208	0.1275
7:22:00	0.0836	0.0843	0.0827	0.0761	0.0669	0.0575	0.0578	0.0537	0.2232	0.2108	0.1871	0.1791	0.2673	0.2705	0.2436	0.1892	0.2535	0.2578	0.2149	0.2096	0.1207	0.105	0.0973	0.0956	7:23:15	0.1049	0.1223	0.1303
7:22:30	0.082	0.0832	0.0821	0.0745	0.0682	0.0567	0.0565	0.0547	0.2292	0.2102	0.1853	0.1869	0.2656	0.2727	0.2488	0.1909	0.2506	0.258	0.2109	0.207	0.1162	0.1114	0.0983	0.0979	7:23:45	0.1039	0.1214	0.129
7:23:00	0.0823	0.0842	0.0825	0.0745	0.0651	0.0588	0.0598	0.0556	0.2299	0.213	0.1903	0.173	0.2674	0.2729	0.2484	0.1903	0.2508	0.2611	0.2129	0.2045	0.1149	0.108	0.0974	0.0954	7:24:15	0.1022	0.1191	0.1285
7:23:30	0.0835	0.0834	0.0826	0.0756	0.0714	0.0611	0.0589	0.0579	0.2277	0.2148	0.1932	0.1803	0.2691	0.2846	0.2532	0.1987	0.251	0.2635	0.2144	0.2097	0.1135	0.1119	0.1001	0.0978	7:24:45	0.1043	0.1211	0.1297
7:24:00	0.1144	0.0826	0.0822	0.0753	0.0693	0.0578	0.0575	0.0557	0.2255	0.2106	0.1873	0.1722	0.263	0.2767	0.2488	0.19	0.2518	0.2597	0.2087	0.2044	0.1082	0.1045	0.0983	0.0968	7:25:15	0.1035	0.1205	0.128
7:24:30	0.0817	0.0824	0.0817	0.0749	0.0693	0.0564	0.0559	0.0542	0.2211	0.2073	0.18	0.1787	0.2636	0.2693	0.243	0.1859	0.2495	0.2558	0.2105	0.2053	0.1094	0.1077	0.0984	0.0942	7:25:45	0.1032	0.1195	0.1268
7:25:00	0.0816	0.0819	0.0812	0.075	0.0711	0.059	0.0588	0.0562	0.2279	0.2148	0.1884	0.1723	0.2647	0.2744	0.2487	0.1932	0.2544	0.2584	0.2092	0.2069	0.1128	0.1067	0.099	0.098	7:26:15	0.1054	0.1207	0.1279
7:25:29	0.0817	0.0822	0.0817	0.0742	0.0651	0.0564	0.0565	0.054	0.228	0.2079	0.1857	0.1827	0.2681	0.274	0.2494	0.1903	0.2478	0.2586	0.207	0.2058	0.1171	0.1077	0.0986	0.0956	7:26:45	0.1024	0.1202	0.1289
7:26:00	0.0806	0.0826	0.0816	0.0737	0.0689	0.0584	0.0575	0.0543	0.2285	0.2126	0.1829	0.1708	0.2645	0.2807	0.2494	0.1937	0.2492	0.257	0.2097	0.2047	0.1112	0.1068	0.1007	0.096	7:27:15	0.1018	0.1171	0.1263
7:26:30	0.0818	0.082	0.0803	0.0731	0.0641	0.055	0.0563	0.055	0.2199	0.1998	0.1767	0.1685	0.2584	0.2609	0.2459	0.1824	0.2507	0.2551	0.2039	0.1999	0.1092	0.1032	0.0945	0.0934	7:27:45	0.1018	0.118	0.1262
7:27:00	0.111	0.0817	0.0816	0.0744	0.0712	0.0571	0.0565	0.0556	0.2296	0.21	0.1856	0.1718	0.2644	0.2734	0.2505	0.1902	0.2506	0.2573	0.2143	0.2067	0.1126	0.1054	0.097	0.0951	7:28:15	0.1024	0.1187	0.1269
7:27:30	0.0816	0.0826	0.0822	0.074	0.0701	0.0574	0.0568	0.0545	0.2241	0.2093	0.1832	0.1715	0.263	0.2702	0.2471	0.1903	0.2542	0.2569	0.2106	0.2045	0.1134	0.1069	0.0988	0.0961	7:28:45	0.1022	0.1178	0.1283
7:27:59	0.0795	0.0829	0.0818	0.0731	0.0677	0.0573	0.0566	0.0553	0.2306	0.2024	0.1808	0.1736	0.2523	0.2609	0.2389	0.1868	0.2383	0.2482	0.1977	0.2001	0.103	0.1018	0.0954	0.0959	7:29:15	0.1018	0.1176	0.1259
7:28:30	0.081	0.0827	0.0826	0.074	0.0686	0.0573	0.0567	0.0544	0.2296	0.2133	0.1859	0.1794	0.2612	0.2684	0.2456	0.188	0.2464	0.2538	0.2041	0.2059	0.1058	0.1008	0.0968	0.0947	7:29:45	0.1014	0.1181	0.1265
7:29:00	0.0806	0.0806	0.0812	0.0736	0.0706	0.0567	0.0569	0.0549	0.2249	0.2061	0.1821	0.1785	0.2657	0.2713	0.2452	0.1861	0.2501	0.2552	0.2014	0.2026	0.1106	0.1052	0.0969	0.0937	7:30:15	0.1006	0.1176	0.126
7:29:30	0.0805	0.0816	0.0809	0.0736	0.0655	0.0619	0.0562	0.0541	0.2256	0.2104	0.1847	0.1833	0.2639	0.2701	0.2451	0.1893	0.2467	0.257	0.2121	0.2026	0.1139	0.1056	0.0983	0.095	7:30:45	0.1058	0.1173	0.1273
7:30:00	0.0806	0.0824	0.0809	0.0738	0.0651	0.0575	0.0565	0.0533	0.2271	0.2089	0.1851	0.1781	0.2622	0.2677	0.2408	0.1875	0.2481	0.2548	0.2036	0.2049	0.1057	0.1016	0.0957	0.0946	7:31:15	0.106	0.1172	0.1272
7:30:30	0.0811	0.0816	0.0802	0.0733	0.0661	0.0577	0.0565	0.0537	0.2273	0.2084	0.1816	0.1723	0.2685	0.2777	0.2477	0.1915	0.254	0.2619	0.2132	0.2083	0.1112	0.1152	0.0979	0.0954	7:31:45	0.1009	0.1179	0.1257
7:31:00	0.0795	0.0811	0.0805	0.073	0.0667	0.0568	0.0571	0.0537	0.2274	0.2091	0.1848	0.1693	0.2636	0.2725	0.2493	0.1904	0.2451	0.2552	0.2041	0.2032	0.1074	0.1033	0.0984	0.0964	7:32:15	0.1012	0.1186	0.1257
7:31:30	0.0791	0.081	0.0811	0.0733	0.0666	0.0575	0.0572	0.056	0.2239	0.2107	0.1817	0.17	0.2644	0.2768	0.2474	0.1897	0.2518	0.2589	0.2071	0.2038	0.1124	0.1053	0.1003	0.0946	7:32:45	0.102	0.1188	0.1267
7:32:00	0.0811	0.082	0.0806	0.0726	0.0655	0.056	0.0571	0.0555	0.2258	0.2064	0.1876	0.1747	0.2659	0.2741	0.2466	0.1912	0.2526	0.2613	0.2102	0.2021	0.1124	0.1074	0.0978	0.0957	7:33:15	0.0995	0.1161	0.1259
7:32:30	0.0797	0.0806	0.0807	0.0732	0.0634	0.0543	0.0567	0.0546	0.2207	0.199	0.1779	0.1717	0.2539	0.2593	0.2385	0.186	0.2367	0.2497	0.2079	0.2044	0.105	0.1104	0.096	0.0928	7:33:45	0.0995	0.1157	0.1255
7:33:00	0.0803	0.0807	0.0797	0.0734	0.067	0.0573	0.0569	0.0562	0.2263	0.2148	0.1872	0.177	0.2621	0.2766	0.2445	0.1893	0.2494	0.2594	0.2055	0.2063	0.1133	0.1042	0.0961	0.095	7:34:15	0.0992	0.1141	0.1238
7:33:30	0.0803	0.0816	0.0805	0.0725	0.0715	0.0582	0.0564	0.0541	0.2283	0.2121	0.1902	0.182	0.2649	0.2734	0.249	0.1896	0.2522	0.2621	0.2045	0.2036	0.1131	0.1052	0.0977	0.0944	7:34:45	0.1018	0.116	0.1237
7:34:00	0.0797	0.0807	0.0802	0.0728	0.0664	0.0582	0.0575	0.0552	0.2219	0.2104	0.1853	0.1713	0.2645	0.2775	0.2479	0.1923	0.2484	0.2626	0.2084	0.2044	0.1142	0.109	0.1012	0.0981	7:35:15	0.1013	0.1171	0.1252
7:34:30	0.0797	0.0805	0.0812	0.0727	0.0686	0.0589	0.0582	0.0558	0.2263	0.2144	0.1891	0.1847	0.2693	0.2821	0.2514	0.1926	0.2544	0.2622	0.2077	0.2069	0.1167	0.115	0.1005	0.0989	7:35:45	0.1008	0.1154	0.1231
7:35:00	0.0804	0.081	0.0802	0.0728	0.0667	0.0556	0.0567	0.0541	0.2233	0.2086	0.1856	0.1744	0.2653	0.2766	0.2489	0.1887	0.254	0.2591	0.2061	0.2016	0.1161	0.1089	0.0981	0.0947	7:36:15	0.0999	0.1154	0.124
7:35:30	0.0793	0.0794	0.0795	0.0718	0.0663	0.0573	0.0569	0.0538	0.2249	0.2092	0.1863	0.1762	0.2659	0.2751	0.2484	0.1922	0.2515	0.2576	0.2077	0.2076	0.112	0.1135	0.1008	0.096	7:36:45	0.099	0.1165	0.1243
7:36:00	0.0806	0.0817	0.0803	0.0731	0.0675	0.0574	0.055	0.0526	0.2213	0.205	0.1828	0.1697	0.263	0.2688	0.2473	0.1868	0.2458	0.2572	0.2098	0.2048	0.1081	0.1102	0.0965	0.094	7:37:15	0.1047	0.1158	0.1246
7:36:30	0.0797	0.0807	0.0794	0.0722	0.0723	0.058	0.0566	0.0531	0.2237	0.2051	0.1847	0.176	0.2642	0.2718	0.2464	0.1892	0.2571	0.2642	0.2052	0.2035	0.1152	0.1075	0.0971	0.0934	7:37:45	0.0999	0.1172	0.1254
7:37:00	0.0789	0.08	0.0791	0.0722	0.0648	0.0578	0.0564	0.0539	0.225	0.2119	0.1839	0.1729	0.2665	0.2776	0.2514	0.1913	0.2493	0.2581	0.2075	0.2024	0.111	0.1077	0.0994	0.0954	7:38:15	0.0986	0.1141	0.1209
7:37:30	0.0797	0.0812	0.0804	0.0722	0.0645	0.0557	0.0561	0.0528	0.2267	0.2018	0.1804	0.1793	0.2616	0.266	0.242	0.1845	0.2447	0.2537	0.1997	0.2015	0.1085	0.1026	0.0968	0.0924	7:38:45	0.0978	0.1154	0.1239
7:38:00	0.0792	0.0799	0.0788	0.0714	0.0654	0.0559	0.0571	0.054	0.2216	0.2036	0.1805	0.1802	0.259	0.267	0.2418	0.1852	0.2449	0.2581	0.2037	0.206	0.1088	0.1043	0.0953	0.0944	7:39:15	0.0981	0.117	0.1253
7:38:30	0.0781	0.0799	0.0787	0.0705	0.0656	0.0559	0.0562	0.0545	0.2245	0.2125	0.1836	0.1767	0.2707	0.2762	0.2506	0.1912	0.2522	0.2628	0.2071	0.2064	0.1131	0.1064	0.0988	0.0949	7:39:45	0.0975	0.1127	0.1213
7:39:00	0.0795	0.0802	0.0795	0.0719	0.0658	0.0559	0.0566	0.0545	0.2225	0.206	0.1802	0.1712	0.2645	0.2734	0.2459	0.1889	0.2477	0.2583	0.2062	0.2053	0.1103	0.1074	0.0973	0.0938	7:40:15	0.1013	0.1154	0.1226
7:39:30	0.0997	0.0805	0.0796	0.071	0.0659	0.0578	0.0561	0.054	0.2211	0.212	0.1835	0.1767	0.2693	0.2777	0.245	0.1901	0.2512	0.2586	0.2055	0.2009	0.1079	0.106	0.0972	0.0939	7:40:45	0.0993	0.1144	0.122
7:40:00	0.084	0.0789	0.0781	0.0707	0.0637	0.0555	0.0563	0.0536	0.224	0.2072	0.178	0.1717	0.2653	0.2713	0.2485	0.1873	0.2503	0.2541	0.2006	0.2005	0.1063	0.1032	0.0965	0.095	7:41:15	0.0982	0.1142	0.1227
7:40:30	0.079	0.0801	0.0797	0.0714	0.0642	0.0573	0.0568	0.0548	0.2252	0.2048	0.1786	0.1678	0.2619	0.2691	0.2419	0.1851	0.2453	0.2522	0.1994	0.2038	0.1079	0.1022	0.0959	0.0932	7:41:45	0.099	0.115	0.1228
7:41:00	0.0768	0.0791	0.0782	0.0703	0.0676	0.0587	0.058	0.0542	0.2267	0.2115	0.1831	0.1752	0.2643	0.2764	0.2468	0.1917	0.252	0.2578	0.2012	0.2011	0.1077	0.1027	0.0977	0.0947	7:42:15	0.097	0.1111	0.1211
7:41:30	0.0778	0.0796	0.0785	0.0714	0.0669	0.0563	0.0568	0.0526	0.2214	0.2028	0.1843	0.1742	0.2573	0.2658	0.2369	0.1864	0.24	0.2511	0.1955	0.2002	0.1024	0.0994	0.0955	0.0936	7:42:45	0.0981	0.1139	0.1205
7:42:00	0.0788	0.0796	0.0782	0.0721	0.0668	0.0563	0.0568	0.0545	0.2249	0.2108	0.1829	0.1762	0.2661	0.2788	0.2453	0.1894	0.2491	0.2598	0.2119	0.202	0.1112	0.106	0.0969	0.094	7:43:15	0.0996	0.1144	0.124
7:42:29	0.0786	0.0797	0.0791	0.0718	0.07	0.0595	0.0571	0.055	0.2199	0.2084	0.1813	0.1711	0.2662	0.2764	0.2459	0.191	0.2505	0.2615	0.2031	0.2023	0.1097	0.1047	0.0969	0.0933	7:43:45	0.0976	0.1138	0.1216
7:43:00	0.078	0.0795	0.0783	0.0712	0.0629	0.0533	0.0538	0.0527	0.2164	0.2004	0.171	0.1608	0.2491	0.2548	0.2277	0.1752	0.2338	0.2391	0.1893	0.1941	0.0981	0.0962	0.093	0.0886	7:44:15	0.0984	0.1131	0.1206
7:43:30	0.0776	0.0791	0.0788	0.0706	0.0671	0.0582	0.0581	0.0552	0.2203	0.2094	0.1813	0.171	0.2683	0.2763	0.2503	0.1892	0.252	0.2616	0.2054	0.2037	0.113	0.107	0.0977	0.095	7:44:45	0.0962	0.1106	0.1206
7:44:00	0.0777	0.0789	0.0779	0.0709	0.0668	0.057	0.0569	0.0532	0.2218	0.2061	0.1823	0.1657	0.2659	0.2744	0.2449	0.1848	0.2469	0.2569	0.205	0.2025	0.1088	0.1072	0.0958	0.0933	7:45:15	0.0968	0.1123	0.1213
7:44:30	0.0784	0.0779	0.0776	0.0708	0.0639	0.0554	0.0549	0.0533	0.2215	0.2037	0.1753	0.1684	0.2567	0.2644	0.2374	0.1819	0.2404	0.2485	0.2006	0.198	0.1056	0.1018	0.0933	0.0914	7:45:45	0.1007	0.1114	0.1203
7:45:00	0.0779	0.0791	0.0783	0.0711	0.0678	0.0566	0.056	0.0538	0.2189	0.2026	0.1777	0.1735	0.2578	0.2631	0.2406	0.178	0.2455	0.2509	0.2044	0.1941	0.1114	0.0991	0.092	0.0911	7:46:15	0.1018	0.1119	0.1198
7:45:30	0.0786	0.0798	0.0789	0.0721	0.0657	0.0575	0.0557	0.0528	0.2197	0.2104	0.1829	0.1735	0.2666	0.2805	0.2465	0.1904	0.249	0.256	0.2037	0.2044	0.1081	0.1039	0.0969	0.0947	7:46:45	0.0969	0.1132	0.1226
7:45:59	0.0778	0.0784	0.0772	0.0695	0.0645	0.0557	0.0555	0.0527	0.2249	0.2032	0.1837	0.177	0.2639	0.2737	0.2423	0.1876	0.249	0.2578	0.197	0.1991	0.1071	0.1012	0.0967	0.0911	7:47:15	0.0966	0.1125	0.1197
7:46:30	0.0797	0.0795	0.0786	0.0715	0.0669	0.0568	0.0577	0.0539	0.2179	0.2089	0.1823	0.1786	0.266	0.2803	0.248	0.1905	0.2533	0.2592	0.2051	0.2027	0.1141	0.107	0.0981	0.0954	7:47:45	0.0976	0.115	0.121
7:46:59	0.0786	0.0795	0.0779	0.0704	0.0651	0.0578	0.0555	0.0535	0.2212	0.2032	0.1815	0.1679	0.2635	0.2684	0.2442	0.1853	0.2509	0.256	0.2012	0.1989	0.1091	0.1047	0.0955	0.0923	7:48:15	0.102	0.1127	0.1229
7:47:30	0.0778	0.0787	0.0781	0.0694	0.0663	0.0577	0.0562	0.0531	0.2261	0.2071	0.1826	0.1733	0.2656	0.2771	0.2481	0.1891	0.249	0.2575	0.2023	0.2005	0.1129	0.1039	0.0971	0.0931	7:48:45	0.0981	0.1117	0.1196
7:47:59	0.0779	0.0782	0.0782	0.0703	0.0651	0.0573	0.0559	0.0533	0.2208	0.2098	0.1816	0.1684	0.2687	0.2753	0.249	0.1888	0.2502	0.2602	0.2077	0.2058	0.1125	0.1111	0.099	0.095	7:49:15	0.0961	0.1117	0.1205
7:48:30	0.0765	0.0781	0.0777	0.0702	0.0643	0.0553	0.0556	0.053	0.2217	0.203	0.1823	0.1663	0.262	0.2706	0.2453	0.1879	0.251	0.2567	0.2007	0.1991	0.1059	0.1032	0.0961	0.0927	7:49:45	0.0974	0.1114	0.1195
7:49:00	0.0769	0.0792	0.0783	0.0705	0.0648	0.0556	0.0557	0.0529	0.2159	0.2022	0.1815	0.1673	0.2596	0.2657	0.2421	0.184	0.2402	0.2498	0.1947	0.1974	0.1063	0.1073	0.0971	0.0937	7:50:15	0.0962	0.112	0.1196
7:49:29	0.0772	0.078	0.0777	0.0698	0.0648	0.0547	0.0553	0.0522	0.2235	0.2071	0.1803	0.1654	0.2618	0.2672	0.244	0.1849	0.2488	0.2537	0.2027	0.1985	0.1161	0.1058	0.0965	0.0934	7:50:45	0.0983	0.1092	0.1183
7:49:59	0.076	0.0777	0.0774	0.0692	0.0645	0.0606	0.0553	0.0522	0.2206	0.2016	0.1812	0.1654	0.2628	0.2697	0.244	0.1851	0.2438	0.256	0.2001	0.1991	0.1068	0.106	0.097	0.0924	7:51:15	0.0945	0.1102	0.1192
7:50:30	0.0761	0.0774	0.0759	0.0697	0.0642	0.0549	0.055	0.0525	0.2227	0.2028	0.1845	0.1748	0.2629	0.2748	0.2428	0.1857	0.2459	0.256	0.2014	0.2016	0.1083	0.1078	0.0963	0.0924	7:51:45	0.0936	0.1085	0.1162
7:50:59	0.0772	0.0772	0.0777	0.0694	0.0691	0.056	0.0552	0.0534	0.2247	0.2038	0.1816	0.1679	0.2656	0.2757	0.2484	0.1893	0.2494	0.2597	0.2046	0.2031	0.1125	0.103	0.0968	0.0949	7:52:15	0.0965	0.1122	0.119
7:51:30	0.0768	0.0779	0.077	0.0696	0.0673	0.0576	0.0579	0.0528	0.2191	0.2026	0.1813	0.1726	0.2584	0.2693	0.239	0.1836	0.24	0.2506	0.1975	0.199	0.1059	0.1024	0.0946	0.0917	7:52:45	0.0944	0.1113	0.1182
7:52:00	0.1024	0.0772	0.0771	0.0692	0.0638	0.0544	0.0544	0.0526	0.2225	0.2055	0.1812	0.171	0.2619	0.2712	0.2427	0.1868	0.2478	0.2564	0.2024	0.2031	0.111	0.1031	0.0949	0.0935	7:53:15	0.094	0.1111	0.1178
7:52:30	0.0833	0.077	0.0769	0.0693	0.0657	0.0568	0.0551	0.0524	0.2209	0.2034	0.1797	0.1726	0.2629	0.2683	0.2444	0.1858	0.2509	0.2567	0.2067	0.2062	0.1112	0.1031	0.0958	0.0918	7:53:45	0.0936	0.1081	0.1171
7:53:00	0.0747	0.0766	0.0757	0.0685	0.0643	0.0554	0.0552	0.0527	0.2205	0.2077	0.1777	0.1717	0.2636	0.2706	0.243	0.1845	0.2471	0.2518	0.1995	0.1977	0.1072	0.1015	0.0962	0.0931	7:54:15	0.0969	0.1087	0.1158
7:53:30	0.0768	0.077	0.0764	0.0681	0.0623	0.055	0.0548	0.0519	0.2202	0.2029	0.1811	0.1648	0.2663	0.2716	0.2429	0.1847	0.2461	0.2547	0.1965	0.1987	0.1071	0.1022	0.0948	0.0902	7:54:45	0.0924	0.1086	0.1182
7:54:00	0.0765	0.0767	0.0768	0.0691	0.0641	0.0563	0.0543	0.0533	0.2188	0.2009	0.1784	0.1672	0.2605	0.2641	0.2411	0.1829	0.2422	0.2504	0.2039	0.2006	0.1086	0.1038	0.0955	0.091	7:55:15	0.094	0.1096	0.1174
7:54:30	0.0755	0.0765	0.0757	0.0688	0.065	0.0539	0.0557	0.0536	0.215	0.1974	0.1761	0.1712	0.2623	0.2692	0.2442	0.1845	0.2478	0.2539	0.1951	0.1966	0.1044	0.102	0.0951	0.091	7:55:45	0.0934	0.1088	0.1179
7:54:59	0.0766	0.077	0.0766	0.0686	0.066	0.0581	0.056	0.0546	0.2229	0.2117	0.1824	0.1704	0.2667	0.278	0.2487	0.1906	0.2504	0.2573	0.2043	0.2051	0.1141	0.1154	0.0989	0.0969	7:56:15	0.0934	0.1107	0.1164
7:55:30	0.0758	0.0766	0.0752	0.0681	0.0652	0.0561	0.0558	0.0534	0.2206	0.2039	0.183	0.1695	0.2656	0.2768	0.2501	0.187	0.2509	0.2581	0.1985	0.2001	0.1092	0.1062	0.0965	0.0942	7:56:45	0.0965	0.1087	0.1166
7:56:00	0.0741	0.0764	0.075	0.0679	0.0684	0.0569	0.0562	0.0536	0.2181	0.2048	0.1797	0.1671	0.2643	0.2724	0.2455	0.188	0.2456	0.2573	0.201	0.2035	0.1078	0.1077	0.0977	0.0938	7:57:15	0.0932	0.1083	0.1149
7:56:30	0.0894	0.0763	0.0762	0.0686	0.068	0.0561	0.0558	0.0525	0.2271	0.2069	0.1814	0.1687	0.2657	0.2769	0.2445	0.1868	0.25	0.2566	0.199	0.207	0.108	0.1077	0.096	0.0948	7:57:45	0.0922	0.1076	0.1157
7:57:00	0.0751	0.076	0.0759	0.0681	0.0721	0.0579	0.0573	0.0527	0.2219	0.2043	0.184	0.1718	0.2624	0.2721	0.2427	0.1871	0.2483	0.2528	0.1958	0.2002	0.1039	0.1002	0.0942	0.0916	7:58:15	0.0924	0.1076	0.1141
7:57:30	0.0743	0.0752	0.0758	0.0671	0.0653	0.0564	0.0567	0.0539	0.2214	0.2037	0.183	0.1727	0.2698	0.2796	0.2506	0.192	0.2487	0.2581	0.2063	0.2063	0.1136	0.1043	0.0981	0.0957	7:58:45	0.0919	0.1062	0.1156
7:58:00	0.081	0.0766	0.0767	0.0693	0.0632	0.0549	0.0579	0.0522	0.2176	0.198	0.1802	0.1677	0.2645	0.2693	0.2434	0.185	0.2465	0.2577	0.2011	0.2047	0.1085	0.1082	0.0967	0.0921	7:59:15	0.0931	0.1083	0.1178
7:58:30	0.0746	0.0763	0.0753	0.0674	0.0638	0.0554	0.0545	0.0518	0.218	0.2028	0.1775	0.1687	0.2637	0.2744	0.2433	0.1858	0.2497	0.2586	0.1996	0.2004	0.1069	0.1119	0.096	0.0931	7:59:45	0.0913	0.1067	0.1154
7:58:59	0.0742	0.0754	0.0755	0.0672	0.0699	0.0569	0.0562	0.0532	0.2198	0.2059	0.1841	0.1737	0.2646	0.2755	0.2472	0.1876	0.2538	0.2573	0.2069	0.1989	0.1071	0.1046	0.094	0.0914	8:00:15	0.0928	0.1067	0.1145
7:59:30	0.0742	0.0755	0.0759	0.0677	0.0648	0.0569	0.0549	0.0534	0.2172	0.2049	0.1772	0.1666	0.2656	0.2741	0.2462	0.1854	0.2485	0.2562	0.2047	0.1995	0.1154	0.1097	0.0972	0.092	8:00:45	0.0919	0.1086	0.1157
8:00:00	0.0799	0.0759	0.0755	0.0676	0.0677	0.0568	0.0562	0.0529	0.2164	0.211	0.177	0.1718	0.2689	0.28	0.2494	0.1899	0.2459	0.2583	0.1994	0.2009	0.1087	0.1021	0.0971	0.0933	8:01:15	0.0918	0.1064	0.115
8:00:30	0.0753	0.0754	0.0747	0.0683	0.0652	0.0566	0.055	0.0532	0.2177	0.207	0.1767	0.1665	0.2686	0.2762	0.2463	0.1891	0.2506	0.2635	0.1999	0.2015	0.1094	0.1026	0.0976	0.093	8:01:45	0.0959	0.107	0.1145
8:01:00	0.0749	0.0758	0.0748	0.0679	0.0674	0.0546	0.0539	0.0514	0.2224	0.2035	0.1795	0.1708	0.262	0.2751	0.2405	0.1831	0.2492	0.2552	0.196	0.1964	0.1127	0.1061	0.0949	0.0905	8:02:15	0.0914	0.1073	0.1162
8:01:29	0.0738	0.0754	0.0746	0.0666	0.0643	0.0541	0.0543	0.0514	0.219	0.2021	0.1792	0.1654	0.2588	0.266	0.2397	0.1826	0.2404	0.2512	0.1945	0.1968	0.105	0.1049	0.0936	0.0915	8:02:45	0.0902	0.1064	0.1136
8:02:00	0.075	0.0754	0.075	0.0678	0.0623	0.0531	0.0524	0.0521	0.2173	0.1965	0.1699	0.1631	0.2514	0.2552	0.2352	0.1774	0.2376	0.2436	0.1917	0.1951	0.1009	0.0951	0.0907	0.0872	8:03:15	0.0926	0.1069	0.115
8:02:30	0.0755	0.0756	0.0747	0.0676	0.0689	0.0584	0.0569	0.0537	0.2184	0.2131	0.1821	0.1819	0.2669	0.283	0.2494	0.1897	0.2508	0.262	0.1997	0.2012	0.1122	0.1043	0.0982	0.0942	8:03:45	0.0915	0.1062	0.114
8:03:00	0.0747	0.0757	0.0741	0.0677	0.0659	0.0572	0.0557	0.0511	0.2198	0.202	0.1801	0.1644	0.265	0.2768	0.2448	0.1862	0.2469	0.2568	0.1938	0.1938	0.1063	0.1042	0.0971	0.092	8:04:15	0.0912	0.1064	0.1139
8:03:30	0.1019	0.0754	0.0749	0.0674	0.0641	0.0544	0.0543	0.0511	0.2181	0.2036	0.181	0.17	0.2632	0.2682	0.2419	0.1851	0.247	0.2537	0.2033	0.1975	0.1094	0.1041	0.0942	0.0914	8:04:45	0.0911	0.1058	0.1152
8:03:59	0.0735	0.0752	0.0745	0.0669	0.0637	0.0542	0.0542	0.0515	0.2251	0.2062	0.179	0.1671	0.26	0.2672	0.2377	0.1822	0.2385	0.2483	0.191	0.1941	0.1025	0.0965	0.0935	0.0891	8:05:15	0.0906	0.1057	0.1132
8:04:30	0.0739	0.0753	0.0753	0.0667	0.066	0.0544	0.055	0.0514	0.2159	0.1994	0.182	0.172	0.265	0.2682	0.2422	0.1838	0.2467	0.2554	0.2082	0.1981	0.1085	0.1025	0.0952	0.0896	8:05:45	0.0901	0.107	0.1131
8:05:00	0.0772	0.0755	0.0748	0.0675	0.0639	0.0565	0.0552	0.0533	0.2206	0.2036	0.1796	0.1676	0.263	0.275	0.2442	0.1844	0.2481	0.2565	0.1949	0.1995	0.1077	0.1013	0.0948	0.0916	8:06:15	0.0899	0.1067	0.1138
8:05:29	0.075	0.0762	0.0745	0.0674	0.0572	0.0483	0.0497	0.0491	0.2104	0.192	0.1619	0.1546	0.24	0.2453	0.2217	0.1679	0.2256	0.2319	0.1791	0.1846	0.0926	0.0909	0.0857	0.0848	8:06:45	0.0906	0.1073	0.116
8:06:00	0.0752	0.0752	0.0748	0.0666	0.0674	0.0561	0.0545	0.0523	0.2245	0.2081	0.1866	0.174	0.2671	0.2771	0.245	0.1858	0.2528	0.2594	0.199	0.1984	0.1113	0.1044	0.0962	0.0946	8:07:15	0.0926	0.1071	0.1129
8:06:30	0.0858	0.0747	0.0739	0.067	0.0652	0.0566	0.0563	0.0517	0.2248	0.2008	0.1773	0.1684	0.2649	0.2743	0.2399	0.1837	0.2475	0.2564	0.1962	0.1971	0.1093	0.0989	0.0939	0.0906	8:07:45	0.0909	0.106	0.1139
8:07:00	0.074	0.0749	0.0734	0.0656	0.0689	0.055	0.0546	0.0513	0.2243	0.2081	0.1812	0.172	0.264	0.2724	0.243	0.1868	0.246	0.2584	0.1925	0.195	0.1096	0.1021	0.0973	0.0918	8:08:15	0.0888	0.1034	0.1136
8:07:30	0.0737	0.0744	0.0734	0.0662	0.0619	0.0555	0.0548	0.0516	0.2198	0.2007	0.1787	0.1636	0.2635	0.2712	0.2457	0.185	0.25	0.2564	0.1994	0.2	0.1057	0.1072	0.0962	0.0934	8:08:45	0.093	0.1054	0.1148
8:08:00	0.0866	0.0759	0.0742	0.0664	0.0688	0.0552	0.0556	0.0497	0.2209	0.1992	0.179	0.1788	0.2686	0.2723	0.2421	0.1845	0.2501	0.2553	0.1956	0.197	0.1089	0.1019	0.0943	0.0889	8:09:15	0.0902	0.106	0.1134
8:08:30	0.0731	0.0739	0.0735	0.0654	0.063	0.0548	0.0533	0.05	0.2199	0.2023	0.1802	0.1656	0.2626	0.2735	0.2407	0.1815	0.2484	0.2559	0.1964	0.1963	0.11	0.1102	0.0949	0.0895	8:09:45	0.0885	0.1034	0.1116
8:09:00	0.0733	0.0745	0.0737	0.0668	0.0653	0.0558	0.0548	0.0532	0.22	0.2009	0.1827	0.1682	0.2621	0.2686	0.2396	0.1867	0.2443	0.2538	0.1948	0.2006	0.1035	0.0995	0.0933	0.0891	8:10:15	0.0893	0.1043	0.1121
8:09:30	0.0733	0.0744	0.0733	0.0661	0.0634	0.0573	0.0549	0.0532	0.2223	0.1994	0.1792	0.1786	0.2662	0.2727	0.2412	0.1858	0.2488	0.2573	0.2009	0.2033	0.1144	0.1021	0.0949	0.0904	8:10:45	0.0881	0.1042	0.1109
8:10:00	0.0728	0.0737	0.0735	0.0662	0.0657	0.0559	0.0556	0.0529	0.2163	0.2039	0.1765	0.1651	0.2657	0.2767	0.2422	0.1868	0.2486	0.2561	0.1971	0.1984	0.1052	0.1094	0.0953	0.0915	8:11:15	0.0894	0.103	0.1117
