# Supplementary material for: A cryptic third active site in cyanophycin synthetase creates primers for polymerization
Source: Nat Commun. 2022 Jul 7;13:3923. doi: 10.1038/s41467-022-31542-7 (PMC9262961; doi:10.1038/s41467-022-31542-7)
Supplement: Supplementary file 4 — Source Data [file 41467_2022_31542_MOESM4_ESM.zip › 357019_2_data_set_6576125_rcgj7c.xlsx]

## Sheet: SupFig5b
Mw	TmCphA1+(ß-Asp-Arg)8-NH2	TmCphA1+(ß-Asp-Arg)8-Asn	Mw	SuCphA1 E82Q+(ß-Asp-Arg)8-NH2	Mw	SuCphA1 E82Q+(ß-Asp-Arg)8-Asn
1050	0	353	1050	0	1050	99
1050.1	0	252	1050.04	0	1050.04	70
1050.2	0	155	1050.08	0	1050.07	42
1050.3	0	75	1050.13	0	1050.11	23
1050.4	0	30	1050.17	0	1050.15	17
1050.5	0	21	1050.21	0	1050.19	25
1050.6	0	57	1050.25	0	1050.22	38
1050.7	0	194	1050.3	0	1050.26	52
1050.8	1	610	1050.34	0	1050.3	59
1050.9	3	1723	1050.38	0	1050.34	57
1051	7	3834	1050.42	0	1050.37	48
1051.1	12	6192	1050.47	0	1050.41	35
1051.2	14	7211	1050.51	0	1050.45	23
1051.3	12	6269	1050.55	0	1050.49	14
1051.4	7	4333	1050.59	0	1050.52	15
1051.5	4	2641	1050.63	0	1050.56	38
1051.6	3	1574	1050.68	0	1050.6	90
1051.7	2	903	1050.72	0	1050.63	164
1051.8	1	448	1050.76	0	1050.67	237
1051.9	1	182	1050.8	0	1050.71	293
1052	2	68	1050.85	0	1050.75	320
1052.1	3	29	1050.89	0	1050.78	312
1052.2	7	18	1050.93	0	1050.82	271
1052.3	12	24	1050.97	1	1050.86	219
1052.4	19	66	1051.02	2	1050.9	215
1052.5	26	168	1051.06	3	1050.93	353
1052.6	35	276	1051.1	4	1050.97	736
1052.7	61	310	1051.14	5	1051.01	1331
1052.8	184	318	1051.18	6	1051.05	1889
1052.9	557	430	1051.23	6	1051.08	2190
1053	1130	663	1051.27	6	1051.12	2253
1053.1	1467	868	1051.31	5	1051.16	2202
1053.2	1318	917	1051.35	4	1051.2	2099
1053.3	947	898	1051.4	2	1051.23	1944
1053.4	664	1029	1051.44	1	1051.27	1709
1053.5	538	1357	1051.48	0	1051.31	1373
1053.6	475	1594	1051.52	0	1051.34	959
1053.7	396	1486	1051.57	0	1051.38	573
1053.8	323	1186	1051.61	0	1051.42	323
1053.9	332	974	1051.65	0	1051.46	219
1054	464	935	1051.69	0	1051.49	198
1054.1	730	1025	1051.73	0	1051.53	204
1054.2	1170	1241	1051.78	1	1051.57	211
1054.3	1901	1751	1051.82	1	1051.61	217
1054.4	3017	2934	1051.86	1	1051.64	228
1054.5	4342	5184	1051.9	1	1051.68	240
1054.6	5401	8437	1051.95	1	1051.72	236
1054.7	5987	11948	1051.99	1	1051.76	200
1054.8	6765	14912	1052.03	1	1051.79	142
1054.9	9002	16971	1052.07	1	1051.83	87
1055	13270	17881	1052.12	1	1051.87	49
1055.1	18036	17352	1052.16	1	1051.9	27
1055.2	20098	15348	1052.2	1	1051.94	15
1055.3	17676	12351	1052.24	1	1051.98	10
1055.4	12597	9382	1052.28	1	1052.02	9
1055.5	8006	7404	1052.33	1	1052.05	14
1055.6	5076	6549	1052.37	1	1052.09	32
1055.7	3248	6100	1052.41	1	1052.13	90
1055.8	1959	5258	1052.45	1	1052.17	226
1055.9	1088	3991	1052.5	1	1052.2	449
1056	613	2900	1052.54	0	1052.24	702
1056.1	414	2422	1052.58	0	1052.28	922
1056.2	336	2510	1052.62	0	1052.32	1096
1056.3	274	2763	1052.67	0	1052.35	1242
1056.4	205	2736	1052.71	0	1052.39	1391
1056.5	153	2327	1052.75	0	1052.43	1549
1056.6	145	1799	1052.79	1	1052.46	1665
1056.7	209	1399	1052.83	4	1052.5	1619
1056.8	397	1168	1052.88	14	1052.54	1336
1056.9	813	1103	1052.92	55	1052.58	918
1057	1490	1244	1052.96	165	1052.61	546
1057.1	2119	1541	1053	364	1052.65	299
1057.2	2245	1808	1053.05	602	1052.69	159
1057.3	1837	1907	1053.09	813	1052.73	95
1057.4	1275	1883	1053.13	963	1052.76	81
1057.5	872	1790	1053.17	1050	1052.8	114
1057.6	648	1547	1053.22	1072	1052.84	216
1057.7	478	1168	1053.26	1029	1052.88	453
1057.8	312	895	1053.3	914	1052.91	914
1057.9	231	889	1053.34	727	1052.95	1581
1058	372	1007	1053.38	501	1052.99	2222
1058.1	889	1046	1053.43	303	1053.03	2596
1058.2	1824	1040	1053.47	172	1053.06	2671
1058.3	2967	1216	1053.51	98	1053.1	2579
1058.4	3958	1686	1053.55	62	1053.14	2450
1058.5	4456	2190	1053.6	44	1053.17	2311
1058.6	4322	2261	1053.64	35	1053.21	2112
1058.7	4056	1856	1053.68	28	1053.25	1812
1058.8	4914	1504	1053.72	21	1053.29	1400
1058.9	8304	1726	1053.77	14	1053.32	917
1059	14296	2659	1053.81	8	1053.36	485
1059.1	19995	4039	1053.85	4	1053.4	215
1059.2	21219	5367	1053.89	3	1053.44	98
1059.3	16977	6229	1053.93	3	1053.47	63
1059.4	10430	6431	1053.98	5	1053.51	59
1059.5	5144	5925	1054.02	9	1053.55	62
1059.6	2188	4758	1054.06	15	1053.59	68
1059.7	852	3177	1054.1	27	1053.62	74
1059.8	307	1680	1054.15	51	1053.66	78
1059.9	102	693	1054.19	94	1053.7	76
1060	32	237	1054.23	157	1053.73	65
1060.1	10	75	1054.27	232	1053.77	49
1060.2	5	26	1054.31	321	1053.81	36
1060.3	5	12	1054.36	437	1053.85	30
1060.4	6	11	1054.4	611	1053.88	29
1060.5	7	16	1054.44	870	1053.92	35
1060.6	10	27	1054.48	1186	1053.96	44
1060.7	27	54	1054.53	1425	1054	52
1060.8	92	127	1054.57	1462	1054.03	56
1060.9	320	282	1054.61	1345	1054.07	61
1061	886	510	1054.65	1239	1054.11	82
1061.1	1742	741	1054.7	1235	1054.15	128
1061.2	2426	939	1054.74	1341	1054.18	197
1061.3	2519	1087	1054.78	1559	1054.22	267
1061.4	2121	1095	1054.82	1930	1054.26	321
1061.5	1687	895	1054.86	2562	1054.29	363
1061.6	1483	568	1054.91	3685	1054.33	411
1061.7	1319	267	1054.95	5652	1054.37	482
1061.8	954	88	1054.99	8677	1054.41	602
1061.9	531	22	1055.03	12463	1054.44	807
1062	307	19	1055.08	16278	1054.48	1150
1062.1	339	65	1055.12	19352	1054.52	1695
1062.2	592	191	1055.16	21073	1054.56	2445
1062.3	1021	376	1055.2	21050	1054.59	3293
1062.4	1534	517	1055.25	19132	1054.63	4117
1062.5	2045	529	1055.29	15364	1054.67	4945
1062.6	2537	450	1055.33	10396	1054.71	5926
1062.7	3025	410	1055.37	5778	1054.74	7107
1062.8	3487	562	1055.41	2753	1054.78	8338
1062.9	4055	1084	1055.46	1244	1054.82	9424
1063	5061	2150	1055.5	580	1054.86	10268
1063.1	6457	3669	1055.54	295	1054.89	10859
1063.2	7574	5114	1055.58	170	1054.93	11259
1063.3	7950	5851	1055.63	111	1054.97	11612
1063.4	7964	5652	1055.67	77	1055	12068
1063.5	7998	4830	1055.71	54	1055.04	12650
1063.6	7527	3846	1055.75	36	1055.08	13207
1063.7	6055	2940	1055.8	23	1055.12	13505
1063.8	4111	2157	1055.84	14	1055.15	13322
1063.9	2557	1508	1055.88	8	1055.19	12486
1064	1690	1023	1055.92	5	1055.23	10878
1064.1	1291	697	1055.96	4	1055.27	8535
1064.2	1016	480	1056.01	3	1055.3	5879
1064.3	703	324	1056.05	3	1055.34	3634
1064.4	410	208	1056.09	2	1055.38	2247
1064.5	223	123	1056.13	2	1055.42	1636
1064.6	122	63	1056.18	2	1055.45	1538
1064.7	63	28	1056.22	1	1055.49	1819
1064.8	34	16	1056.26	1	1055.53	2591
1064.9	35	18	1056.3	1	1055.56	4340
1065	65	29	1056.35	0	1055.6	7987
1065.1	130	53	1056.39	0	1055.64	14221
1065.2	229	115	1056.43	0	1055.68	21833
1065.3	309	219	1056.47	0	1055.71	27547
1065.4	283	279	1056.51	0	1055.75	28760
1065.5	181	231	1056.56	0	1055.79	25238
1065.6	134	143	1056.6	0	1055.83	18571
1065.7	201	89	1056.64	0	1055.86	11534
1065.8	313	58	1056.68	0	1055.9	6385
1065.9	346	34	1056.73	0	1055.94	3418
1066	256	26	1056.77	0	1055.98	1850
1066.1	125	70	1056.81	0	1056.01	1027
1066.2	47	256	1056.85	0	1056.05	606
1066.3	55	788	1056.9	0	1056.09	433
1066.4	242	1919	1056.94	0	1056.12	441
1066.5	890	3562	1056.98	0	1056.16	590
1066.6	2240	5360	1057.02	0	1056.2	839
1066.7	4327	7927	1057.06	0	1056.24	1118
1066.8	7569	13121	1057.11	0	1056.27	1307
1066.9	13186	22444	1057.15	0	1056.31	1316
1067	21746	35498	1057.19	0	1056.35	1176
1067.1	30993	48614	1057.23	0	1056.39	980
1067.2	36611	55320	1057.28	0	1056.42	781
1067.3	36214	51906	1057.32	0	1056.46	594
1067.4	31404	42274	1057.36	0	1056.5	439
1067.5	24819	33108	1057.4	0	1056.54	328
1067.6	17652	26199	1057.45	0	1056.57	259
1067.7	11232	19732	1057.49	0	1056.61	222
1067.8	7126	13384	1057.53	0	1056.65	203
1067.9	5186	8407	1057.57	0	1056.68	194
1068	4060	5409	1057.61	0	1056.72	185
1068.1	2940	3977	1057.66	0	1056.76	176
1068.2	1862	3304	1057.7	0	1056.8	169
1068.3	1053	2769	1057.74	0	1056.83	169
1068.4	554	2259	1057.78	0	1056.87	180
1068.5	269	1847	1057.83	0	1056.91	206
1068.6	107	1430	1057.87	0	1056.95	243
1068.7	30	938	1057.91	0	1056.98	287
1068.8	5	489	1057.95	0	1057.02	332
1068.9	1	205	1058	0	1057.06	375
1069	0	77	1058.04	0	1057.1	419
1069.1	0	32	1058.08	0	1057.13	480
1069.2	0	18	1058.12	0	1057.17	580
1069.3	0	19	1058.16	0	1057.21	722
1069.4	1	33	1058.21	0	1057.25	855
1069.5	2	62	1058.25	1	1057.28	891
1069.6	6	92	1058.29	1	1057.32	790
1069.7	15	100	1058.33	1	1057.36	615
1069.8	38	87	1058.38	2	1057.39	448
1069.9	94	96	1058.42	2	1057.43	324
1070	198	200	1058.46	4	1057.47	246
1070.1	342	522	1058.5	7	1057.51	214
1070.2	494	1172	1058.55	11	1057.54	228
1070.3	622	1924	1058.59	19	1057.58	296
1070.4	727	2187	1058.63	28	1057.62	424
1070.5	769	1722	1058.67	37	1057.66	594
1070.6	666	1024	1058.71	44	1057.69	764
1070.7	448	696	1058.76	54	1057.73	880
1070.8	258	1047	1058.8	73	1057.77	885
1070.9	167	2456	1058.84	120	1057.81	761
1071	165	5589	1058.88	235	1057.84	569
1071.1	238	10718	1058.93	512	1057.88	399
1071.2	364	16186	1058.97	1088	1057.92	289
1071.3	530	18577	1059.01	1973	1057.95	225
1071.4	772	16345	1059.05	2907	1057.99	188
1071.5	1088	11616	1059.1	3583	1058.03	175
1071.6	1248	7181	1059.14	3905	1058.07	192
1071.7	1048	4132	1059.18	3908	1058.1	253
1071.8	654	2439	1059.22	3638	1058.14	369
1071.9	347	1788	1059.26	3134	1058.18	539
1072	195	1906	1059.31	2437	1058.22	759
1072.1	156	2705	1059.35	1641	1058.25	1012
1072.2	210	4259	1059.39	924	1058.29	1272
1072.3	398	6795	1059.43	439	1058.33	1527
1072.4	823	10869	1059.48	186	1058.37	1784
1072.5	1514	16280	1059.52	75	1058.4	2011
1072.6	2288	20041	1059.56	30	1058.44	2116
1072.7	3075	18862	1059.6	12	1058.48	2016
1072.8	4302	14358	1059.65	6	1058.51	1730
1072.9	6830	11240	1059.69	3	1058.55	1367
1073	11514	11947	1059.73	2	1058.59	1026
1073.1	17933	16269	1059.77	1	1058.63	760
1073.2	23821	23519	1059.81	0	1058.66	593
1073.3	27077	32933	1059.86	0	1058.7	529
1073.4	27313	41758	1059.9	0	1058.74	557
1073.5	24867	45741	1059.94	0	1058.78	694
1073.6	20251	43811	1059.98	0	1058.81	1016
1073.7	14819	39207	1060.03	0	1058.85	1688
1073.8	10265	35651	1060.07	0	1058.89	2936
1073.9	7271	34819	1060.11	0	1058.93	4799
1074	5566	36861	1060.15	0	1058.96	6914
1074.1	4717	41655	1060.2	0	1059	8798
1074.2	4187	48116	1060.24	0	1059.04	10220
1074.3	3542	52828	1060.28	0	1059.08	11159
1074.4	2973	52152	1060.32	0	1059.11	11652
1074.5	2978	46223	1060.36	0	1059.15	11739
1074.6	3664	38927	1060.41	0	1059.19	11317
1074.7	4655	33724	1060.45	0	1059.22	10009
1074.8	5644	31494	1060.49	0	1059.26	7556
1074.9	7188	32871	1060.53	0	1059.3	4555
1075	10265	38637	1060.58	0	1059.34	2156
1075.1	14463	46435	1060.62	0	1059.37	858
1075.2	17715	51472	1060.66	0	1059.41	326
1075.3	18592	50766	1060.7	0	1059.45	128
1075.4	17814	44299	1060.75	0	1059.49	55
1075.5	16658	34206	1060.79	0	1059.52	29
1075.6	14845	23483	1060.83	0	1059.56	20
1075.7	11594	14242	1060.87	0	1059.6	16
1075.8	7792	7590	1060.91	0	1059.64	13
1075.9	5175	3812	1060.96	0	1059.67	10
1076	4394	2255	1061	0	1059.71	7
1076.1	4890	1994	1061.04	0	1059.75	5
1076.2	5636	2285	1061.08	0	1059.78	4
1076.3	5821	2563	1061.13	0	1059.82	3
1076.4	5186	2502	1061.17	0	1059.86	3
1076.5	3898	2036	1061.21	0	1059.9	3
1076.6	2483	1335	1061.25	0	1059.93	3
1076.7	1559	711	1061.3	0	1059.97	3
1076.8	1441	341	1061.34	0	1060.01	3
1076.9	2228	191	1061.38	0	1060.05	3
1077	3697	173	1061.42	0	1060.08	4
1077.1	4821	244	1061.46	0	1060.12	4
1077.2	4487	384	1061.51	0	1060.16	5
1077.3	2947	542	1061.55	0	1060.2	7
1077.4	1410	646	1061.59	0	1060.23	10
1077.5	533	686	1061.63	0	1060.27	14
1077.6	178	680	1061.68	0	1060.31	18
1077.7	54	622	1061.72	0	1060.34	25
1077.8	14	543	1061.76	0	1060.38	35
1077.9	3	557	1061.8	0	1060.42	45
1078	5	802	1061.85	0	1060.46	47
1078.1	24	1393	1061.89	0	1060.49	39
1078.2	99	2364	1061.93	0	1060.53	29
1078.3	323	3616	1061.97	0	1060.57	20
1078.4	879	5056	1062.01	0	1060.61	14
1078.5	2024	6876	1062.06	0	1060.64	10
1078.6	3963	9352	1062.1	0	1060.68	8
1078.7	6977	12544	1062.14	0	1060.72	9
1078.8	12011	17104	1062.18	0	1060.76	12
1078.9	20722	24525	1062.23	0	1060.79	23
1079	33467	34452	1062.27	0	1060.83	52
1079.1	46928	43140	1062.31	0	1060.87	119
1079.2	55530	46748	1062.35	0	1060.91	250
1079.3	55801	44222	1062.39	0	1060.94	452
1079.4	49149	36951	1062.44	0	1060.98	713
1079.5	40078	27467	1062.48	0	1061.02	1007
1079.6	31327	18018	1062.52	0	1061.05	1290
1079.7	22721	10306	1062.56	0	1061.09	1519
1079.8	14521	5318	1062.61	0	1061.13	1676
1079.9	8196	2679	1062.65	0	1061.17	1749
1080	4318	1357	1062.69	0	1061.2	1688
1080.1	2281	667	1062.73	0	1061.24	1426
1080.2	1337	313	1062.78	0	1061.28	998
1080.3	914	149	1062.82	1	1061.32	581
1080.4	634	91	1062.86	2	1061.35	316
1080.5	396	80	1062.9	5	1061.39	201
1080.6	265	66	1062.94	14	1061.43	165
1080.7	245	38	1062.99	35	1061.47	154
1080.8	245	14	1063.03	68	1061.5	141
1080.9	205	4	1063.07	105	1061.54	122
1081	143	2	1063.11	135	1061.58	106
1081.1	93	4	1063.16	154	1061.61	107
1081.2	78	11	1063.2	163	1061.65	130
1081.3	139	29	1063.24	160	1061.69	167
1081.4	373	69	1063.28	148	1061.73	187
1081.5	825	119	1063.33	131	1061.76	162
1081.6	1199	136	1063.37	112	1061.8	104
1081.7	1105	96	1063.41	101	1061.84	54
1081.8	677	40	1063.45	103	1061.88	30
1081.9	328	10	1063.49	114	1061.91	26
1082	183	9	1063.54	122	1061.95	40
1082.1	163	44	1063.58	119	1061.99	90
1082.2	201	136	1063.62	108	1062.03	242
1082.3	280	291	1063.66	94	1062.06	636
1082.4	440	502	1063.71	77	1062.1	1326
1082.5	757	740	1063.75	56	1062.14	2040
1082.6	1221	871	1063.79	36	1062.17	2416
1082.7	1799	799	1063.83	20	1062.21	2447
1082.8	2804	689	1063.88	12	1062.25	2350
1082.9	4892	803	1063.92	8	1062.29	2246
1083	8274	1204	1063.96	6	1062.32	2134
1083.1	11914	1660	1064	7	1062.36	1967
1083.2	14172	1849	1064.04	8	1062.4	1683
1083.3	14469	1709	1064.09	10	1062.44	1247
1083.4	13456	1425	1064.13	12	1062.47	748
1083.5	11612	1127	1064.17	15	1062.51	359
1083.6	8801	819	1064.21	17	1062.55	156
1083.7	5350	512	1064.26	17	1062.59	80
1083.8	2463	261	1064.3	16	1062.62	61
1083.9	899	109	1064.34	12	1062.66	65
1084	320	44	1064.38	9	1062.7	82
1084.1	164	32	1064.43	6	1062.74	113
1084.2	201	66	1064.47	4	1062.77	184
1084.3	411	183	1064.51	2	1062.81	387
1084.4	868	459	1064.55	2	1062.85	949
1084.5	1585	913	1064.59	1	1062.88	2124
1084.6	2449	1485	1064.64	0	1062.92	3820
1084.7	3511	2232	1064.68	0	1062.96	5550
1084.8	5197	3380	1064.72	0	1063	6916
1084.9	7801	5129	1064.76	0	1063.03	7840
1085	10551	7477	1064.81	0	1063.07	8359
1085.1	11918	10037	1064.85	0	1063.11	8504
1085.2	11361	11841	1064.89	0	1063.15	8299
1085.3	9602	11616	1064.93	0	1063.18	7727
1085.4	7398	9130	1064.98	0	1063.22	6695
1085.5	5109	5908	1065.02	0	1063.26	5253
1085.6	2950	3557	1065.06	0	1063.3	3824
1085.7	1277	2367	1065.1	0	1063.33	2892
1085.8	379	1867	1065.14	0	1063.37	2548
1085.9	91	1617	1065.19	0	1063.41	2542
1086	82	1400	1065.23	0	1063.44	2599
1086.1	223	1113	1065.27	0	1063.48	2569
1086.2	441	735	1065.31	0	1063.52	2405
1086.3	583	376	1065.36	0	1063.56	2104
1086.4	584	152	1065.4	0	1063.59	1700
1086.5	525	66	1065.44	0	1063.63	1252
1086.6	480	83	1065.48	0	1063.67	831
1086.7	485	202	1065.53	0	1063.71	502
1086.8	639	400	1065.57	0	1063.74	293
1086.9	1178	592	1065.61	0	1063.78	181
1087	2400	667	1065.65	0	1063.82	125
1087.1	4249	586	1065.69	0	1063.86	97
1087.2	6216	457	1065.74	0	1063.89	81
1087.3	8210	455	1065.78	0	1063.93	69
1087.4	11062	719	1065.82	0	1063.97	57
1087.5	14804	1269	1065.86	0	1064	45
1087.6	16951	1862	1065.91	0	1064.04	34
1087.7	15093	2096	1065.95	0	1064.08	25
1087.8	10565	1865	1065.99	0	1064.12	17
1087.9	6814	1510	1066.03	0	1064.15	12
1088	5534	1477	1066.08	0	1064.19	8
1088.1	6019	1954	1066.12	0	1064.23	6
1088.2	6658	2674	1066.16	0	1064.27	4
1088.3	6430	2992	1066.2	0	1064.3	3
1088.4	5429	2542	1066.24	0	1064.34	2
1088.5	4093	1664	1066.29	0	1064.38	2
1088.6	2710	908	1066.33	1	1064.42	1
1088.7	1611	471	1066.37	4	1064.45	1
1088.8	1073	253	1066.41	11	1064.49	1
1088.9	1148	142	1066.46	33	1064.53	0
1089	1705	92	1066.5	77	1064.57	0
1089.1	2372	79	1066.54	141	1064.6	0
1089.2	2658	86	1066.58	220	1064.64	0
1089.3	2279	109	1066.63	335	1064.68	1
1089.4	1437	170	1066.67	544	1064.71	3
1089.5	663	282	1066.71	963	1064.75	9
1089.6	245	379	1066.75	1772	1064.79	23
1089.7	90	411	1066.79	3091	1064.83	46
1089.8	50	497	1066.84	4900	1064.86	72
1089.9	60	685	1066.88	7265	1064.9	93
1090	92	722	1066.92	10576	1064.94	99
1090.1	130	490	1066.96	15216	1064.98	90
1090.2	174	262	1067.01	20641	1065.01	73
1090.3	230	207	1067.05	25229	1065.05	56
1090.4	297	215	1067.09	27804	1065.09	42
1090.5	385	202	1067.13	28561	1065.13	33
1090.6	549	249	1067.18	28105	1065.16	27
1090.7	914	557	1067.22	26653	1065.2	22
1090.8	1823	1491	1067.26	24119	1065.24	17
1090.9	4037	3715	1067.3	20424	1065.27	12
1091	8177	7710	1067.34	15977	1065.31	8
1091.1	13124	12445	1067.39	11873	1065.35	5
1091.2	15930	15258	1067.43	9093	1065.39	3
1091.3	14704	14460	1067.47	7709	1065.42	2
1091.4	10887	11671	1067.51	7158	1065.46	1
1091.5	7349	10101	1067.56	6813	1065.5	2
1091.6	5031	10524	1067.6	6098	1065.54	5
1091.7	3221	10744	1067.64	4706	1065.57	17
1091.8	1708	9260	1067.68	2981	1065.61	56
1091.9	793	6996	1067.73	1576	1065.65	170
1092	495	5232	1067.77	743	1065.69	415
1092.1	708	4246	1067.81	331	1065.72	819
1092.2	1601	3794	1067.85	145	1065.76	1364
1092.3	4069	3526	1067.89	67	1065.8	1990
1092.4	12543	3177	1067.94	36	1065.83	2604
1092.5	43491	2663	1067.98	24	1065.87	3096
1092.6	121222	2079	1068.02	20	1065.91	3355
1092.7	236777	1579	1068.06	20	1065.95	3295
1092.8	337942	1285	1068.11	21	1065.98	2841
1092.9	397143	1336	1068.15	25	1066.02	2029
1093	437634	1728	1068.19	29	1066.06	1152
1093.1	480257	2072	1068.23	29	1066.1	546
1093.2	522525	2040	1068.28	24	1066.13	269
1093.3	559146	1851	1068.32	16	1066.17	211
1093.4	583793	1790	1068.36	9	1066.21	329
1093.5	587604	1744	1068.4	4	1066.25	743
1093.6	571054	1497	1068.44	2	1066.28	1850
1093.7	542639	1058	1068.49	1	1066.32	4323
1093.8	507633	637	1068.53	0	1066.36	7934
1093.9	466393	411	1068.57	0	1066.4	10331
1094	417542	367	1068.61	0	1066.43	9409
1094.1	361034	376	1068.66	0	1066.47	6401
1094.2	301254	350	1068.7	0	1066.51	3914
1094.3	245211	289	1068.74	0	1066.54	2869
1094.4	197205	225	1068.78	0	1066.58	2988
1094.5	157696	168	1068.83	0	1066.62	4046
1094.6	126566	125	1068.87	0	1066.66	5798
1094.7	104058	116	1068.91	0	1066.69	7767
1094.8	88162	182	1068.95	0	1066.73	9618
1094.9	74958	385	1068.99	0	1066.77	11440
1095	62685	796	1069.04	0	1066.81	13542
1095.1	52313	1434	1069.08	0	1066.84	16301
1095.2	44075	2235	1069.12	0	1066.88	20222
1095.3	36555	3009	1069.16	0	1066.92	25711
1095.4	29249	3456	1069.21	0	1066.96	32262
1095.5	23257	3332	1069.25	0	1066.99	38307
1095.6	19052	2697	1069.29	0	1067.03	42433
1095.7	15804	1869	1069.33	0	1067.07	44123
1095.8	12916	1142	1069.38	0	1067.1	43225
1095.9	10385	633	1069.42	0	1067.14	39470
1096	8017	367	1069.46	0	1067.18	32821
1096.1	5534	343	1069.5	0	1067.22	24576
1096.2	3195	575	1069.54	0	1067.25	17298
1096.3	1543	1069	1069.59	0	1067.29	12814
1096.4	689	1706	1069.63	0	1067.33	11122
1096.5	324	2187	1069.67	0	1067.37	11303
1096.6	173	2229	1069.71	0	1067.4	12398
1096.7	128	1855	1069.76	0	1067.44	13217
1096.8	171	1366	1069.8	0	1067.48	12361
1096.9	304	1020	1069.84	0	1067.52	9473
1097	471	870	1069.88	0	1067.55	5907
1097.1	543	813	1069.93	0	1067.59	3183
1097.2	457	720	1069.97	0	1067.63	1611
1097.3	294	570	1070.01	0	1067.66	809
1097.4	162	438	1070.05	0	1067.7	445
1097.5	93	377	1070.09	0	1067.74	320
1097.6	57	361	1070.14	1	1067.78	311
1097.7	31	315	1070.18	1	1067.81	347
1097.8	14	203	1070.22	2	1067.85	389
1097.9	6	85	1070.26	3	1067.89	429
1098	3	23	1070.31	3	1067.93	470
1098.1	1	5	1070.35	3	1067.96	522
1098.2	0	2	1070.39	2	1068	592
1098.3	0	3	1070.43	2	1068.04	662
1098.4	0	4	1070.47	1	1068.08	679
1098.5	0	3	1070.52	1	1068.11	600
1098.6	0	1	1070.56	1	1068.15	447
1098.7	0	1	1070.6	1	1068.19	283
1098.8	0	3	1070.64	1	1068.22	157
1098.9	0	11	1070.69	1	1068.26	85
1099	1	29	1070.73	2	1068.3	59
1099.1	6	52	1070.77	4	1068.34	62
1099.2	30	79	1070.81	9	1068.37	84
1099.3	127	114	1070.86	22	1068.41	118
1099.4	396	158	1070.9	56	1068.45	158
1099.5	828	220	1070.94	139	1068.49	192
1099.6	1138	312	1070.98	308	1068.52	209
1099.7	1045	422	1071.02	569	1068.56	207
1099.8	665	485	1071.07	880	1068.6	189
1099.9	317	445	1071.11	1199	1068.64	157
1100	123	313	1071.15	1509	1068.67	113
1100.1	39	160	1071.19	1792	1068.71	66
1100.2	10	59	1071.24	2024	1068.75	31
1100.3	3	27	1071.28	2144	1068.79	16
1100.4	2	58	1071.32	2012	1068.82	21
1100.5	3	146	1071.36	1575	1068.86	43
1100.6	4	206	1071.41	1058	1068.9	86
1100.7	2	161	1071.45	764	1068.93	145
1100.8	1	69	1071.49	768	1068.97	202
1100.9	0	18	1071.53	946	1069.01	227
1101	0	6	1071.57	1123	1069.05	216
1101.1	1	11	1071.62	1162	1069.08	185
1101.2	2	27	1071.66	1020	1069.12	147
1101.3	6	47	1071.7	749	1069.16	106
1101.4	17	60	1071.74	451	1069.2	64
1101.5	34	60	1071.79	218	1069.23	32
1101.6	41	57	1071.83	85	1069.27	13
1101.7	29	70	1071.87	29	1069.31	6
1101.8	15	143	1071.91	9	1069.35	4
1101.9	15	344	1071.96	3	1069.38	5
1102	41	694	1072	1	1069.42	6
1102.1	111	1127	1072.04	1	1069.46	9
1102.2	279	1703	1072.08	0	1069.49	12
1102.3	656	2779	1072.12	0	1069.53	23
1102.4	1376	4734	1072.17	0	1069.57	59
1102.5	2347	7338	1072.21	0	1069.61	161
1102.6	3079	9433	1072.25	0	1069.64	357
1102.7	3222	9924	1072.29	0	1069.68	604
1102.8	3108	9255	1072.34	0	1069.72	833
1102.9	3293	9018	1072.38	1	1069.76	1036
1103	3850	9967	1072.42	6	1069.79	1241
1103.1	4455	11341	1072.46	19	1069.83	1455
1103.2	5042	12048	1072.51	46	1069.87	1652
1103.3	5846	11600	1072.55	78	1069.91	1786
1103.4	6647	9899	1072.59	100	1069.94	1803
1103.5	6896	7105	1072.63	110	1069.98	1671
1103.6	7345	4034	1072.67	112	1070.02	1433
1103.7	11194	1763	1072.72	109	1070.05	1202
1103.8	22336	615	1072.76	105	1070.09	1060
1103.9	40078	188	1072.8	107	1070.13	1001
1104	57420	55	1072.84	127	1070.17	977
1104.1	67556	16	1072.89	189	1070.2	942
1104.2	68807	5	1072.93	345	1070.24	871
1104.3	63446	2	1072.97	712	1070.28	755
1104.4	55280	1	1073.01	1496	1070.32	610
1104.5	47291	0	1073.06	2925	1070.35	462
1104.6	40292	0	1073.1	4813	1070.39	325
1104.7	33592	0	1073.14	6351	1070.43	210
1104.8	26532	0	1073.18	6962	1070.47	128
1104.9	19431	0	1073.22	6938	1070.5	80
1105	13395	0	1073.27	6788	1070.54	57
1105.1	9349	0	1073.31	6669	1070.58	53
1105.2	7437	0	1073.35	6509	1070.62	65
1105.3	7233	0	1073.39	6278	1070.65	94
1105.4	8029	0	1073.44	6057	1070.69	149
1105.5	8874	0	1073.48	5872	1070.73	262
1105.6	8896	0	1073.52	5588	1070.76	502
1105.7	7846	0	1073.56	5051	1070.8	968
1105.8	6269	0	1073.61	4181	1070.84	1721
1105.9	4956	1	1073.65	3040	1070.88	2766
1106	4202	4	1073.69	1907	1070.91	4219
1106.1	3750	14	1073.73	1074	1070.95	6363
1106.2	3274	47	1073.77	590	1070.99	9255
1106.3	2655	119	1073.82	342	1071.03	12498
1106.4	1910	221	1073.86	224	1071.06	15673
1106.5	1140	318	1073.9	172	1071.1	18325
1106.6	534	412	1073.94	154	1071.14	19387
1106.7	213	554	1073.99	153	1071.18	17853
1106.8	111	753	1074.03	167	1071.21	14247
1106.9	104	963	1074.07	204	1071.25	10297
1107	125	1195	1074.11	282	1071.29	7262
1107.1	150	1565	1074.16	431	1071.32	5337
1107.2	166	2161	1074.2	657	1071.36	4216
1107.3	158	2868	1074.24	912	1071.4	3554
1107.4	120	3449	1074.28	1130	1071.44	3085
1107.5	72	3765	1074.32	1283	1071.47	2652
1107.6	36	3597	1074.37	1391	1071.51	2185
1107.7	15	2760	1074.41	1487	1071.55	1655
1107.8	6	1625	1074.45	1595	1071.59	1088
1107.9	2	790	1074.49	1729	1071.62	611
1108	0	403	1074.54	1922	1071.66	330
1108.1	0	287	1074.58	2230	1071.7	219
1108.2	1	279	1074.62	2652	1071.74	194
1108.3	5	286	1074.66	3081	1071.77	209
1108.4	17	278	1074.71	3387	1071.81	252
1108.5	39	257	1074.75	3484	1071.85	339
1108.6	63	226	1074.79	3293	1071.88	505
1108.7	84	202	1074.83	2812	1071.92	816
1108.8	117	211	1074.87	2349	1071.96	1332
1108.9	184	269	1074.92	2619	1072	2012
1109	284	362	1074.96	4587	1072.03	2689
1109.1	373	447	1075	8671	1072.07	3234
1109.2	409	483	1075.04	13767	1072.11	3664
1109.3	390	465	1075.09	18089	1072.15	4144
1109.4	340	418	1075.13	20877	1072.18	5189
1109.5	272	373	1075.17	22339	1072.22	8119
1109.6	189	353	1075.21	22813	1072.26	15334
1109.7	106	381	1075.26	22513	1072.3	28393
1109.8	48	463	1075.3	21580	1072.33	43860
1109.9	24	618	1075.34	20086	1072.37	54258
1110	33	894	1075.38	17898	1072.41	55685
1110.1	83	1285	1075.42	14782	1072.45	50330
1110.2	192	1684	1075.47	10990	1072.48	41384
1110.3	378	1983	1075.51	7445	1072.52	30542
1110.4	687	2187	1075.55	4886	1072.56	19885
1110.5	1242	2391	1075.59	3294	1072.59	11882
1110.6	2087	2633	1075.64	2289	1072.63	7257
1110.7	2919	2833	1075.68	1585	1072.67	5010
1110.8	3322	3048	1075.72	1026	1072.71	4019
1110.9	3374	3691	1075.76	566	1072.74	3708
1111	3568	5075	1075.81	249	1072.78	3921
1111.1	4291	6569	1075.85	91	1072.82	4811
1111.2	5818	6834	1075.89	32	1072.86	6711
1111.3	8510	5354	1075.93	12	1072.89	9648
1111.4	12412	3124	1075.97	6	1072.93	12804
1111.5	17676	1408	1076.02	3	1072.97	15038
1111.6	29144	534	1076.06	3	1073.01	16100
1111.7	63185	193	1076.1	3	1073.04	16673
1111.8	140056	92	1076.14	3	1073.08	17541
1111.9	254290	92	1076.19	4	1073.12	19271
1112	367733	139	1076.23	4	1073.15	21801
1112.1	445843	197	1076.27	5	1073.19	23928
1112.2	481168	227	1076.31	5	1073.23	24492
1112.3	483509	216	1076.36	5	1073.27	23802
1112.4	465587	205	1076.4	6	1073.3	22776
1112.5	436018	254	1076.44	6	1073.34	21767
1112.6	399321	383	1076.48	7	1073.38	20695
1112.7	358769	518	1076.52	9	1073.42	19324
1112.8	317439	540	1076.57	13	1073.45	17442
1112.9	277771	417	1076.61	16	1073.49	15192
1113	241673	250	1076.65	19	1073.53	12984
1113.1	211003	135	1076.69	21	1073.57	11071
1113.2	186841	104	1076.74	21	1073.6	9515
1113.3	168145	166	1076.78	22	1073.64	8365
1113.4	152154	336	1076.82	24	1073.68	7622
1113.5	136335	570	1076.86	28	1073.71	7222
1113.6	119397	724	1076.91	39	1073.75	7112
1113.7	101537	675	1076.95	60	1073.79	7256
1113.8	84548	487	1076.99	95	1073.83	7661
1113.9	69792	354	1077.03	143	1073.86	8466
1114	55693	414	1077.07	198	1073.9	10013
1114.1	40399	650	1077.12	261	1073.94	12868
1114.2	26559	873	1077.16	331	1073.98	17627
1114.3	19493	948	1077.2	406	1074.01	24361
1114.4	21820	1021	1077.24	477	1074.05	32068
1114.5	31019	1298	1077.29	508	1074.09	38266
1114.6	41073	1773	1077.33	456	1074.13	40110
1114.7	48305	2395	1077.37	324	1074.16	37571
1114.8	53477	3367	1077.41	188	1074.2	33537
1114.9	57305	5075	1077.46	108	1074.24	30031
1115	58854	7451	1077.5	81	1074.28	26976
1115.1	57812	9554	1077.54	78	1074.31	23868
1115.2	55367	10439	1077.58	83	1074.35	20865
1115.3	52901	10098	1077.62	87	1074.39	18632
1115.4	50513	8919	1077.67	86	1074.42	17449
1115.5	47228	7114	1077.71	78	1074.46	16944
1115.6	42565	4988	1077.75	62	1074.5	16719
1115.7	37676	3038	1077.79	42	1074.54	16578
1115.8	33998	1678	1077.84	24	1074.57	16092
1115.9	31153	1007	1077.88	11	1074.61	14509
1116	27697	859	1077.92	5	1074.65	11646
1116.1	23203	1064	1077.96	2	1074.69	8714
1116.2	18715	1529	1078.01	2	1074.72	7573
1116.3	15725	2048	1078.05	4	1074.76	9337
1116.4	14567	2236	1078.09	11	1074.8	13680
1116.5	13557	1842	1078.13	32	1074.84	18975
1116.6	10985	1104	1078.17	86	1074.87	23624
1116.7	7486	506	1078.22	185	1074.91	27091
1116.8	4753	236	1078.26	322	1074.95	29456
1116.9	3500	215	1078.3	503	1074.98	30933
1117	3410	378	1078.34	782	1075.02	31780
1117.1	3639	665	1078.39	1265	1075.06	32174
1117.2	3426	912	1078.43	2064	1075.1	32123
1117.3	2652	1016	1078.47	3138	1075.13	31449
1117.4	1733	1102	1078.51	4075	1075.17	29695
1117.5	1042	1287	1078.56	4335	1075.21	26112
1117.6	596	1419	1078.6	3872	1075.25	20547
1117.7	287	1285	1078.64	3165	1075.28	14413
1117.8	98	994	1078.68	2612	1075.32	9561
1117.9	23	886	1078.72	2292	1075.36	6513
1118	9	1199	1078.77	2184	1075.4	4693
1118.1	20	1930	1078.81	2313	1075.43	3477
1118.2	58	2847	1078.85	2788	1075.47	2514
1118.3	117	3591	1078.89	3797	1075.51	1669
1118.4	174	3821	1078.94	5594	1075.54	963
1118.5	199	3348	1078.98	8385	1075.58	481
1118.6	181	2345	1079.02	12108	1075.62	222
1118.7	139	1322	1079.06	16428	1075.66	105
1118.8	109	668	1079.1	21042	1075.69	56
1118.9	110	394	1079.15	25606	1075.73	36
1119	131	327	1079.19	29352	1075.77	33
1119.1	144	302	1079.23	31392	1075.81	47
1119.2	127	233	1079.27	31329	1075.84	92
1119.3	91	136	1079.32	29272	1075.88	201
1119.4	62	66	1079.36	25763	1075.92	428
1119.5	48	37	1079.4	21860	1075.96	849
1119.6	38	33	1079.44	18641	1075.99	1468
1119.7	24	36	1079.49	16439	1076.03	2137
1119.8	11	33	1079.53	14889	1076.07	2678
1119.9	5	26	1079.57	13416	1076.11	3014
1120	8	36	1079.61	11445	1076.14	3165
1120.1	31	88	1079.65	8789	1076.18	3236
1120.2	124	201	1079.7	6028	1076.22	3356
1120.3	443	337	1079.74	3937	1076.25	3499
1120.4	1333	420	1079.78	2681	1076.29	3463
1120.5	3106	436	1079.82	1970	1076.33	3082
1120.6	5611	487	1079.87	1540	1076.37	2461
1120.7	8541	687	1079.91	1267	1076.4	1902
1120.8	12162	1115	1079.95	1096	1076.44	1628
1120.9	16745	1864	1079.99	986	1076.48	1616
1121	20990	2803	1080.04	906	1076.52	1703
1121.1	22469	3331	1080.08	838	1076.55	1758
1121.2	20688	2995	1080.12	779	1076.59	1732
1121.3	17643	2065	1080.16	723	1076.63	1615
1121.4	14636	1106	1080.2	650	1076.67	1411
1121.5	11133	462	1080.25	539	1076.7	1146
1121.6	6916	156	1080.29	401	1076.74	863
1121.7	3224	45	1080.33	270	1076.78	621
1121.8	1141	13	1080.37	167	1076.81	468
1121.9	364	13	1080.42	95	1076.85	409
1122	131	36	1080.46	49	1076.89	415
1122.1	82	81	1080.5	23	1076.93	451
1122.2	156	136	1080.54	11	1076.96	506
1122.3	494	172	1080.59	6	1077	583
1122.4	1846	180	1080.63	4	1077.04	675
1122.5	6841	184	1080.67	3	1077.08	735
1122.6	19275	201	1080.71	2	1077.11	712
1122.7	37367	209	1080.75	1	1077.15	619
1122.8	51587	204	1080.8	1	1077.19	549
1122.9	55796	230	1080.84	1	1077.23	592
1123	53546	350	1080.88	0	1077.26	747
1123.1	50910	630	1080.92	0	1077.3	943
1123.2	50748	1072	1080.97	0	1077.34	1118
1123.3	53717	1492	1081.01	1	1077.37	1240
1123.4	59923	1562	1081.05	1	1077.41	1297
1123.5	68086	1222	1081.09	1	1077.45	1285
1123.6	74637	784	1081.14	1	1077.49	1198
1123.7	76190	475	1081.18	1	1077.52	1033
1123.8	72884	279	1081.22	1	1077.56	812
1123.9	67819	145	1081.26	0	1077.6	580
1124	63013	62	1081.3	0	1077.64	379
1124.1	56961	21	1081.35	0	1077.67	234
1124.2	47712	7	1081.39	0	1077.71	154
1124.3	36561	13	1081.43	0	1077.75	121
1124.4	26140	54	1081.47	0	1077.79	111
1124.5	17641	158	1081.52	0	1077.82	115
1124.6	11398	292	1081.56	0	1077.86	132
1124.7	7344	345	1081.6	0	1077.9	174
1124.8	4752	267	1081.64	0	1077.94	259
1124.9	2897	135	1081.69	0	1077.97	381
1125	1592	45	1081.73	0	1078.01	500
1125.1	870	11	1081.77	0	1078.05	582
1125.2	656	2	1081.81	0	1078.08	639
1125.3	776	1	1081.85	0	1078.12	712
1125.4	1022	1	1081.9	0	1078.16	850
1125.5	1179	0	1081.94	0	1078.2	1102
1125.6	1111	0	1081.98	0	1078.23	1499
1125.7	832	0	1082.02	0	1078.27	2013
1125.8	502	0	1082.07	0	1078.31	2536
1125.9	295	0	1082.11	0	1078.35	2947
1126	268	0	1082.15	0	1078.38	3188
1126.1	423	0	1082.19	0	1078.42	3266
1126.2	878	1	1082.24	0	1078.46	3229
1126.3	2123	5	1082.28	0	1078.5	3159
1126.4	5203	12	1082.32	0	1078.53	3181
1126.5	10768	29	1082.36	0	1078.57	3485
1126.6	17658	67	1082.4	0	1078.61	4362
1126.7	24050	160	1082.45	0	1078.64	6243
1126.8	29644	378	1082.49	0	1078.68	9745
1126.9	34817	829	1082.53	0	1078.72	15413
1127	38697	1615	1082.57	1	1078.76	22596
1127.1	40069	2766	1082.62	2	1078.79	28689
1127.2	39539	4282	1082.66	3	1078.83	31303
1127.3	39164	6302	1082.7	3	1078.87	31070
1127.4	40603	8974	1082.74	4	1078.91	30349
1127.5	42906	11741	1082.79	5	1078.94	30159
1127.6	41788	12890	1082.83	8	1078.98	30042
1127.7	34791	11097	1082.87	15	1079.02	29444
1127.8	25107	7476	1082.91	33	1079.06	28111
1127.9	16926	4340	1082.95	84	1079.09	26070
1128	11383	2702	1083	190	1079.13	23555
1128.1	7784	2261	1083.04	335	1079.17	20427
1128.2	5232	2358	1083.08	467	1079.2	16428
1128.3	3303	2340	1083.12	556	1079.24	12270
1128.4	1987	1939	1083.17	600	1079.28	9109
1128.5	1172	1346	1083.21	602	1079.32	7159
1128.6	653	826	1083.25	562	1079.35	5782
1128.7	343	492	1083.29	482	1079.39	4393
1128.8	194	339	1083.34	371	1079.43	2956
1128.9	134	319	1083.38	252	1079.47	1821
1129	101	368	1083.42	162	1079.5	1200
1129.1	67	386	1083.46	119	1079.54	979
1129.2	37	316	1083.5	112	1079.58	921
1129.3	21	197	1083.55	124	1079.62	865
1129.4	12	96	1083.59	142	1079.65	778
1129.5	6	37	1083.63	152	1079.69	694
1129.6	3	12	1083.67	148	1079.73	640
1129.7	2	4	1083.72	124	1079.77	626
1129.8	4	1	1083.76	85	1079.8	652
1129.9	11	0	1083.8	48	1079.84	722
1130	33	0	1083.84	26	1079.88	838
1130.1	108	0	1083.89	19	1079.91	992
1130.2	381	0	1083.93	18	1079.95	1110
1130.3	1355	0	1083.97	21	1079.99	1072
1130.4	4881	0	1084.01	27	1080.03	854
1130.5	15949	0	1084.05	37	1080.06	575
1130.6	38343	1	1084.1	55	1080.1	350
1130.7	64735	3	1084.14	87	1080.14	204
1130.8	83286	7	1084.18	136	1080.18	116
1130.9	92322	16	1084.22	201	1080.21	63
1131	95918	30	1084.27	276	1080.25	32
1131.1	95871	42	1084.31	367	1080.29	15
1131.2	93059	45	1084.35	519	1080.33	6
1131.3	88673	36	1084.39	874	1080.36	2
1131.4	83421	22	1084.44	1711	1080.4	1
1131.5	77098	12	1084.48	3194	1080.44	1
1131.6	69451	5	1084.52	4868	1080.47	1
1131.7	61029	2	1084.56	5894	1080.51	2
1131.8	52867	1	1084.6	6023	1080.55	6
1131.9	45420	0	1084.65	5728	1080.59	17
1132	38202	0	1084.69	5440	1080.62	48
1132.1	31010	1	1084.73	5247	1080.66	107
1132.2	25204	1	1084.77	5110	1080.7	181
1132.3	23200	1	1084.82	4994	1080.74	236
1132.4	25807	2	1084.86	4881	1080.77	240
1132.5	29262	2	1084.9	4798	1080.81	184
1132.6	28237	1	1084.94	4819	1080.85	106
1132.7	22648	1	1084.99	5018	1080.89	47
1132.8	16328	0	1085.03	5413	1080.92	18
1132.9	11565	0	1085.07	5918	1080.96	6
1133	9009	0	1085.11	6320	1081	2
1133.1	8825	0	1085.15	6405	1081.03	1
1133.2	10335	0	1085.2	6155	1081.07	1
1133.3	12359	0	1085.24	5711	1081.11	1
1133.4	13680	0	1085.28	5157	1081.15	2
1133.5	13007	0	1085.32	4468	1081.18	3
1133.6	9927	0	1085.37	3620	1081.22	7
1133.7	6010	0	1085.41	2702	1081.26	11
1133.8	3334	0	1085.45	1878	1081.3	18
1133.9	2504	0	1085.49	1261	1081.33	26
1134	2998	0	1085.54	858	1081.37	36
1134.1	4077	0	1085.58	598	1081.41	51
1134.2	4978	0	1085.62	405	1081.45	62
1134.3	5196	1	1085.66	247	1081.48	59
1134.4	4767	2	1085.7	131	1081.52	41
1134.5	4042	4	1085.75	62	1081.56	20
1134.6	3412	12	1085.79	28	1081.59	8
1134.7	3210	29	1085.83	12	1081.63	3
1134.8	3409	65	1085.87	7	1081.67	1
1134.9	3664	130	1085.92	5	1081.71	1
1135	3815	229	1085.96	6	1081.74	3
1135.1	4001	335	1086	7	1081.78	9
1135.2	4385	394	1086.04	8	1081.82	28
1135.3	5228	380	1086.09	8	1081.86	83
1135.4	7027	327	1086.13	8	1081.89	217
1135.5	9606	299	1086.17	6	1081.93	448
1135.6	11227	371	1086.21	5	1081.97	692
1135.7	10261	658	1086.25	3	1082.01	807
1135.8	7359	1319	1086.3	2	1082.04	768
1135.9	4425	2169	1086.34	1	1082.08	676
1136	2499	2382	1086.38	0	1082.12	619
1136.1	1541	1612	1086.42	0	1082.16	631
1136.2	1129	669	1086.47	0	1082.19	715
1136.3	866	185	1086.51	0	1082.23	847
1136.4	591	38	1086.55	0	1082.27	977
1136.5	349	6	1086.59	0	1082.3	1036
1136.6	193	1	1086.64	1	1082.34	960
1136.7	103	0	1086.68	1	1082.38	732
1136.8	50	0	1086.72	2	1082.42	441
1136.9	20	0	1086.76	3	1082.45	216
1137	7	0	1086.8	6	1082.49	99
1137.1	2	0	1086.85	14	1082.53	56
1137.2	1	0	1086.89	35	1082.57	53
1137.3	0	0	1086.93	96	1082.6	86
1137.4	0	0	1086.97	243	1082.64	197
1137.5	0	1	1087.02	502	1082.68	494
1137.6	1	4	1087.06	817	1082.72	1107
1137.7	2	12	1087.1	1108	1082.75	1967
1137.8	9	20	1087.14	1326	1082.79	2750
1137.9	24	21	1087.18	1448	1082.83	3191
1138	53	17	1087.23	1459	1082.86	3287
1138.1	99	11	1087.27	1359	1082.9	3133
1138.2	176	7	1087.31	1157	1082.94	2783
1138.3	342	5	1087.35	901	1082.98	2271
1138.4	692	3	1087.4	708	1083.01	1684
1138.5	1321	3	1087.44	722	1083.05	1140
1138.6	2312	4	1087.48	972	1083.09	712
1138.7	3806	10	1087.52	1310	1083.13	422
1138.8	6089	25	1087.57	1534	1083.16	266
1138.9	9310	65	1087.61	1563	1083.2	212
1139	12590	141	1087.65	1427	1083.24	219
1139.1	14233	244	1087.69	1177	1083.28	257
1139.2	13537	337	1087.73	864	1083.31	306
1139.3	11290	394	1087.78	558	1083.35	339
1139.4	8615	416	1087.82	322	1083.39	340
1139.5	6232	406	1087.86	178	1083.42	301
1139.6	4291	358	1087.9	104	1083.46	230
1139.7	2683	267	1087.95	72	1083.5	145
1139.8	1452	163	1087.99	66	1083.54	77
1139.9	688	87	1088.03	72	1083.57	37
1140	307	49	1088.07	82	1083.61	19
1140.1	140	34	1088.12	89	1083.65	12
1140.2	66	28	1088.16	87	1083.69	10
1140.3	29	22	1088.2	79	1083.72	10
1140.4	10	15	1088.24	69	1083.76	11
1140.5	3	8	1088.28	60	1083.8	14
1140.6	1	3	1088.33	50	1083.84	16
1140.7	0	1	1088.37	41	1083.87	18
1140.8	0	0	1088.41	33	1083.91	18
1140.9	0	0	1088.45	28	1083.95	20
1141	0	0	1088.5	24	1083.99	29
1141.1	0	0	1088.54	18	1084.02	60
1141.2	0	0	1088.58	11	1084.06	153
1141.3	0	0	1088.62	6	1084.1	430
1141.4	2	0	1088.67	3	1084.13	1220
1141.5	7	0	1088.71	1	1084.17	3086
1141.6	26	0	1088.75	1	1084.21	5956
1141.7	96	0	1088.79	1	1084.25	8165
1141.8	285	0	1088.83	3	1084.28	8038
1141.9	642	0	1088.88	10	1084.32	6171
1142	1144	1	1088.92	34	1084.36	4336
1142.1	1718	4	1088.96	102	1084.4	3271
1142.2	2276	17	1089	232	1084.43	2757
1142.3	2689	47	1089.05	395	1084.47	2514
1142.4	2820	88	1089.09	527	1084.51	2410
1142.5	2620	129	1089.13	589	1084.55	2382
1142.6	2205	160	1089.17	586	1084.58	2405
1142.7	1778	175	1089.22	548	1084.62	2469
1142.8	1422	173	1089.26	501	1084.66	2584
1142.9	1087	160	1089.3	428	1084.69	2794
1143	769	147	1089.34	304	1084.73	3212
1143.1	545	143	1089.38	163	1084.77	3947
1143.2	455	154	1089.43	63	1084.81	4908
1143.3	466	169	1089.47	18	1084.84	5779
1143.4	507	161	1089.51	4	1084.88	6343
1143.5	514	121	1089.55	1	1084.92	6696
1143.6	453	69	1089.6	0	1084.96	7052
1143.7	332	29	1089.64	0	1084.99	7497
1143.8	198	9	1089.68	0	1085.03	7908
1143.9	103	2	1089.72	0	1085.07	8042
1144	68	0	1089.77	0	1085.11	7664
1144.1	97	0	1089.81	0	1085.14	6682
1144.2	232	0	1089.85	0	1085.18	5324
1144.3	621	0	1089.89	0	1085.22	4026
1144.4	1662	0	1089.93	0	1085.25	3036
1144.5	3804	0	1089.98	0	1085.29	2295
1144.6	6806	1	1090.02	0	1085.33	1648
1144.7	9706	2	1090.06	0	1085.37	1046
1144.8	11738	5	1090.1	0	1085.4	575
1144.9	12622	11	1090.15	0	1085.44	306
1145	12535	23	1090.19	0	1085.48	211
1145.1	12365	36	1090.23	0	1085.52	238
1145.2	13522	43	1090.27	0	1085.55	382
1145.3	16643	36	1090.32	0	1085.59	670
1145.4	19696	24	1090.36	0	1085.63	1080
1145.5	19150	18	1090.4	1	1085.67	1496
1145.6	14466	35	1090.44	2	1085.7	1765
1145.7	8931	78	1090.48	4	1085.74	1785
1145.8	5584	115	1090.53	8	1085.78	1557
1145.9	4687	106	1090.57	14	1085.82	1216
1146	4932	64	1090.61	21	1085.85	922
1146.1	5224	29	1090.65	31	1085.89	727
1146.2	5116	12	1090.7	48	1085.93	587
1146.3	4562	5	1090.74	81	1085.96	465
1146.4	3667	2	1090.78	137	1086	361
1146.5	2596	1	1090.82	219	1086.04	285
1146.6	1619	1	1090.87	330	1086.08	229
1146.7	983	3	1090.91	490	1086.11	182
1146.8	720	9	1090.95	726	1086.15	143
1146.9	736	30	1090.99	994	1086.19	116
1147	917	92	1091.03	1153	1086.23	105
1147.1	1066	255	1091.08	1103	1086.26	109
1147.2	993	607	1091.12	924	1086.3	117
1147.3	751	1203	1091.16	748	1086.34	114
1147.4	598	1875	1091.2	619	1086.38	92
1147.5	689	2270	1091.25	520	1086.41	63
1147.6	887	2208	1091.29	429	1086.45	42
1147.7	918	1787	1091.33	332	1086.49	31
1147.8	743	1219	1091.37	231	1086.52	26
1147.9	603	723	1091.42	143	1086.56	24
1148	736	393	1091.46	82	1086.6	31
1148.1	1250	196	1091.5	48	1086.64	61
1148.2	1980	82	1091.54	28	1086.67	142
1148.3	2419	28	1091.58	17	1086.71	286
1148.4	2258	8	1091.63	9	1086.75	466
1148.5	1742	2	1091.67	5	1086.79	650
1148.6	1213	1	1091.71	2	1086.82	831
1148.7	802	0	1091.75	1	1086.86	1010
1148.8	543	0	1091.8	0	1086.9	1186
1148.9	419	0	1091.84	0	1086.94	1365
1149	375	1	1091.88	0	1086.97	1551
1149.1	357	1	1091.92	0	1087.01	1696
1149.2	351	2	1091.97	0	1087.05	1756
1149.3	379	5	1092.01	0	1087.08	1855
1149.4	466	13	1092.05	0	1087.12	2303
1149.5	635	38	1092.09	0	1087.16	3294
1149.6	916	94	1092.13	0	1087.2	4585
1149.7	1294	186	1092.18	0	1087.23	5670
1149.8	1669	284	1092.22	0	1087.27	6272
1149.9	2036	407	1092.26	1	1087.31	6422
1150	2743	835	1092.3	2	1087.35	6190
1150.1	4419	2488	1092.35	7	1087.38	5526
1150.2	7517	6841	1092.39	24	1087.42	4331
1150.3	11893	14094	1092.43	104	1087.46	2770
1150.4	16759	22000	1092.47	489	1087.5	1396
1150.5	20784	28433	1092.52	2367	1087.53	590
1150.6	22798	33256	1092.56	9871	1087.57	245
1150.7	22911	36866	1092.6	28755	1087.61	114
1150.8	21797	39325	1092.64	58032	1087.65	68
1150.9	19471	40800	1092.68	89167	1087.68	60
1151	16056	41427	1092.73	116610	1087.72	83
1151.1	12388	41324	1092.77	140760	1087.76	157
1151.2	9226	41149	1092.81	163650	1087.79	346
1151.3	6742	41807	1092.85	187396	1087.83	802
1151.4	4792	43222	1092.9	214693	1087.87	1728
1151.5	3225	44105	1092.94	248218	1087.91	3115
1151.6	1983	43353	1092.98	287160	1087.94	4578
1151.7	1067	41010	1093.02	324732	1087.98	5623
1151.8	484	37558	1093.07	351523	1088.02	5932
1151.9	185	33143	1093.11	361067	1088.06	5468
1152	62	27806	1093.15	353080	1088.09	4493
1152.1	20	21935	1093.19	335331	1088.13	3357
1152.2	6	16322	1093.23	319706	1088.17	2329
1152.3	2	11705	1093.28	313642	1088.21	1556
1152.4	1	8255	1093.32	318800	1088.24	1044
1152.5	1	5717	1093.36	332071	1088.28	739
1152.6	1	3862	1093.4	339486	1088.32	611
1152.7	1	2585	1093.45	322593	1088.35	638
1152.8	2	1771	1093.49	281761	1088.39	762
1152.9	3	1273	1093.53	237133	1088.43	882
1153	5	963	1093.57	204503	1088.47	930
1153.1	8	749	1093.62	186277	1088.5	896
1153.2	9	576	1093.66	180360	1088.54	812
1153.3	9	426	1093.7	186561	1088.58	762
1153.4	8	301	1093.74	206377	1088.62	882
1153.5	10	202	1093.78	237881	1088.65	1280
1153.6	12	123	1093.83	271273	1088.69	1861
1153.7	12	61	1093.87	294229	1088.73	2311
1153.8	11	22	1093.91	301140	1088.77	2401
1153.9	9	5	1093.95	293078	1088.8	2192
1154	8	1	1094	272261	1088.84	1882
1154.1	6	0	1094.04	240952	1088.88	1624
1154.2	4	0	1094.08	204242	1088.91	1485
1154.3	3	0	1094.12	169834	1088.95	1440
1154.4	4	0	1094.17	143042	1088.99	1360
1154.5	8	0	1094.21	123947	1089.03	1114
1154.6	30	0	1094.25	110089	1089.06	738
1154.7	115	1	1094.29	99636	1089.1	398
1154.8	386	1	1094.33	91718	1089.14	190
1154.9	1089	4	1094.38	85605	1089.18	91
1155	2340	7	1094.42	80436	1089.21	51
1155.1	3570	11	1094.46	75324	1089.25	40
1155.2	3806	12	1094.5	69521	1089.29	50
1155.3	2909	11	1094.55	62661	1089.33	85
1155.4	1706	8	1094.59	54960	1089.36	143
1155.5	860	5	1094.63	47165	1089.4	190
1155.6	416	3	1094.67	40289	1089.44	179
1155.7	201	1	1094.72	35325	1089.48	119
1155.8	108	0	1094.76	32697	1089.51	59
1155.9	83	0	1094.8	31772	1089.55	24
1156	78	0	1094.84	31406	1089.59	8
1156.1	59	0	1094.88	30931	1089.62	2
1156.2	32	0	1094.93	30265	1089.66	1
1156.3	16	0	1094.97	29450	1089.7	3
1156.4	26	0	1095.01	28520	1089.74	9
1156.5	85	0	1095.05	27520	1089.77	26
1156.6	233	0	1095.1	26479	1089.81	70
1156.7	536	1	1095.14	25383	1089.85	154
1156.8	1124	6	1095.18	24166	1089.89	262
1156.9	2136	20	1095.22	22705	1089.92	343
1157	3409	62	1095.26	20832	1089.96	359
1157.1	4347	134	1095.31	18380	1090	326
1157.2	4445	200	1095.35	15376	1090.04	283
1157.3	3825	219	1095.39	12327	1090.07	251
1157.4	3062	206	1095.43	10057	1090.11	234
1157.5	2575	195	1095.48	9162	1090.15	223
1157.6	2364	181	1095.52	9907	1090.18	214
1157.7	2458	163	1095.56	12244	1090.22	208
1157.8	3341	201	1095.6	15367	1090.26	208
1157.9	5800	424	1095.65	17848	1090.3	209
1158	9954	969	1095.69	18733	1090.33	209
1158.1	14085	1824	1095.73	17975	1090.37	218
1158.2	15649	2708	1095.77	15971	1090.41	263
1158.3	13810	3110	1095.81	13286	1090.45	367
1158.4	9999	2695	1095.86	10496	1090.48	536
1158.5	6365	1759	1095.9	8034	1090.52	796
1158.6	4067	904	1095.94	6133	1090.56	1229
1158.7	2915	389	1095.98	4789	1090.6	2002
1158.8	2447	144	1096.03	3841	1090.63	3290
1158.9	2787	55	1096.07	3101	1090.67	4968
1159	4349	42	1096.11	2395	1090.71	6482
1159.1	7034	64	1096.15	1652	1090.74	7394
1159.2	10165	103	1096.2	983	1090.78	7803
1159.3	13054	147	1096.24	548	1090.82	7981
1159.4	14817	181	1096.28	374	1090.86	7994
1159.5	14490	225	1096.32	405	1090.89	7748
1159.6	12261	356	1096.36	603	1090.93	7133
1159.7	9385	572	1096.41	931	1090.97	6062
1159.8	6848	657	1096.45	1300	1091.01	4560
1159.9	5025	477	1096.49	1531	1091.04	2964
1160	4027	218	1096.53	1435	1091.08	1788
1160.1	3786	69	1096.58	1040	1091.12	1346
1160.2	3892	20	1096.62	601	1091.16	1813
1160.3	3722	7	1096.66	308	1091.19	3623
1160.4	3124	5	1096.7	164	1091.23	7124
1160.5	2549	4	1096.75	102	1091.27	11203
1160.6	2303	4	1096.79	80	1091.31	13453
1160.7	2272	5	1096.83	77	1091.34	12787
1160.8	2282	16	1096.87	87	1091.38	10334
1160.9	2258	83	1096.91	109	1091.42	7570
1161	2145	309	1096.96	140	1091.45	5251
1161.1	1955	740	1097	175	1091.49	3644
1161.2	1764	1276	1097.04	193	1091.53	2696
1161.3	1525	1911	1097.08	180	1091.57	2185
1161.4	1153	2850	1097.13	140	1091.6	1915
1161.5	758	4244	1097.17	90	1091.64	1770
1161.6	496	6155	1097.21	50	1091.68	1679
1161.7	354	8715	1097.25	26	1091.72	1596
1161.8	252	11846	1097.3	14	1091.75	1486
1161.9	171	14909	1097.34	7	1091.79	1326
1162	149	17174	1097.38	4	1091.83	1131
1162.1	238	18406	1097.42	2	1091.87	971
1162.2	509	18653	1097.46	2	1091.9	944
1162.3	1113	17939	1097.51	2	1091.94	1123
1162.4	2325	16369	1097.55	2	1091.98	1569
1162.5	4266	14171	1097.59	2	1092.01	2331
1162.6	6621	11693	1097.63	1	1092.05	3344
1162.7	9266	9339	1097.68	1	1092.09	4392
1162.8	12879	7291	1097.72	1	1092.13	5219
1162.9	17999	5489	1097.76	0	1092.16	5641
1163	23497	3951	1097.8	0	1092.2	5613
1163.1	26928	2822	1097.85	0	1092.24	5256
1163.2	26869	2135	1097.89	0	1092.28	4758
1163.3	23974	1769	1097.93	0	1092.31	4243
1163.4	20071	1570	1097.97	0	1092.35	3765
1163.5	16967	1429	1098.01	0	1092.39	3329
1163.6	15057	1275	1098.06	0	1092.43	2903
1163.7	13197	1066	1098.1	0	1092.46	2432
1163.8	10548	805	1098.14	0	1092.5	1911
1163.9	7584	551	1098.18	0	1092.54	1484
1164	5109	342	1098.23	0	1092.57	1418
1164.1	3383	186	1098.27	0	1092.61	1956
1164.2	2231	85	1098.31	0	1092.65	3005
1164.3	1425	33	1098.35	0	1092.69	3971
1164.4	855	12	1098.4	0	1092.72	4238
1164.5	469	5	1098.44	0	1092.76	3657
1164.6	229	2	1098.48	0	1092.8	2521
1164.7	99	1	1098.52	0	1092.84	1385
1164.8	38	0	1098.56	0	1092.87	649
1164.9	12	0	1098.61	0	1092.91	296
1165	3	0	1098.65	0	1092.95	148
1165.1	2	0	1098.69	0	1092.99	91
1165.2	1	0	1098.73	0	1093.02	74
1165.3	1	0	1098.78	0	1093.06	73
1165.4	1	0	1098.82	0	1093.1	71
1165.5	0	0	1098.86	0	1093.13	67
1165.6	0	0	1098.9	0	1093.17	61
1165.7	0	0	1098.95	0	1093.21	56
1165.8	0	1	1098.99	0	1093.25	52
1165.9	0	5	1099.03	1	1093.28	48
1166	0	21	1099.07	1	1093.32	43
1166.1	1	74	1099.11	1	1093.36	35
1166.2	4	196	1099.16	1	1093.4	24
1166.3	10	421	1099.2	1	1093.43	14
1166.4	25	768	1099.24	1	1093.47	7
1166.5	62	1199	1099.28	1	1093.51	4
1166.6	139	1620	1099.33	1	1093.55	3
1166.7	290	1999	1099.37	1	1093.58	4
1166.8	559	2521	1099.41	1	1093.62	5
1166.9	984	3563	1099.45	2	1093.66	8
1167	1596	5327	1099.5	3	1093.7	13
1167.1	2350	7425	1099.54	4	1093.73	21
1167.2	3126	9135	1099.58	6	1093.77	34
1167.3	4159	10156	1099.62	7	1093.81	50
1167.4	6146	10537	1099.66	7	1093.84	70
1167.5	8996	9850	1099.71	6	1093.88	87
1167.6	11393	7736	1099.75	4	1093.92	99
1167.7	12609	4998	1099.79	2	1093.96	105
1167.8	13098	2772	1099.83	1	1093.99	106
1167.9	13449	1425	1099.88	0	1094.03	106
1168	14350	775	1099.92	0	1094.07	106
1168.1	16433	542	1099.96	0	1094.11	108
1168.2	19197	490	1100	0	1094.14	115
1168.3	21431	445	1100.05	0	1094.18	125
1168.4	23720	360	1100.09	0	1094.22	137
1168.5	28255	331	1100.13	0	1094.26	143
1168.6	35099	580	1100.17	0	1094.29	137
1168.7	41705	1825	1100.21	0	1094.33	125
1168.8	45977	7105	1100.26	0	1094.37	118
1168.9	47233	24368	1100.3	0	1094.4	123
1169	45509	57704	1100.34	0	1094.44	148
1169.1	41535	95719	1100.38	0	1094.48	209
1169.2	36817	132604	1100.43	0	1094.52	345
1169.3	32416	185432	1100.47	0	1094.55	628
1169.4	27605	259640	1100.51	0	1094.59	1167
1169.5	21845	328356	1100.55	0	1094.63	2010
1169.6	16474	367625	1100.6	0	1094.67	3040
1169.7	12390	382740	1100.64	0	1094.7	4060
1169.8	9155	390973	1100.68	0	1094.74	4963
1169.9	6581	399556	1100.72	0	1094.78	5724
1170	4765	405462	1100.76	0	1094.82	6323
1170.1	3483	404358	1100.81	0	1094.85	6726
1170.2	2448	392956	1100.85	0	1094.89	6876
1170.3	1571	367486	1100.89	0	1094.93	6680
1170.4	892	325956	1100.93	0	1094.96	6061
1170.5	483	272172	1100.98	0	1095	5069
1170.6	362	216875	1101.02	0	1095.04	3940
1170.7	483	171738	1101.06	0	1095.08	2930
1170.8	782	140771	1101.1	0	1095.11	2138
1170.9	1219	120516	1101.15	0	1095.15	1522
1171	1772	105956	1101.19	0	1095.19	1030
1171.1	2291	93079	1101.23	0	1095.23	667
1171.2	2460	79392	1101.27	0	1095.26	438
1171.3	2096	65144	1101.31	0	1095.3	312
1171.4	1399	53064	1101.36	0	1095.34	240
1171.5	748	44328	1101.4	0	1095.38	196
1171.6	345	35851	1101.44	0	1095.41	168
1171.7	156	24917	1101.48	0	1095.45	158
1171.8	77	13924	1101.53	0	1095.49	168
1171.9	44	6819	1101.57	0	1095.53	201
1172	27	4240	1101.61	0	1095.56	243
1172.1	15	4513	1101.65	0	1095.6	274
1172.2	7	6103	1101.7	0	1095.64	287
1172.3	4	8361	1101.74	0	1095.67	280
1172.4	6	11644	1101.78	0	1095.71	257
1172.5	11	16521	1101.82	0	1095.75	229
1172.6	14	22180	1101.86	0	1095.79	206
1172.7	11	26737	1101.91	0	1095.82	199
1172.8	6	29700	1101.95	0	1095.86	223
1172.9	3	32049	1101.99	1	1095.9	279
1173	4	33717	1102.03	1	1095.94	345
1173.1	6	33053	1102.08	1	1095.97	384
1173.2	10	28872	1102.12	1	1096.01	388
1173.3	14	22140	1102.16	1	1096.05	381
1173.4	18	15340	1102.2	2	1096.09	378
1173.5	22	10279	1102.25	2	1096.12	371
1173.6	29	7147	1102.29	3	1096.16	351
1173.7	47	5446	1102.33	5	1096.2	326
1173.8	97	4948	1102.37	10	1096.23	308
1173.9	226	5596	1102.41	23	1096.27	297
1174	525	6662	1102.46	53	1096.31	291
1174.1	1114	6831	1102.5	103	1096.35	307
1174.2	2084	5995	1102.54	151	1096.38	383
1174.3	3395	5942	1102.58	177	1096.42	578
1174.4	4909	8580	1102.63	174	1096.46	982
1174.5	6655	13727	1102.67	152	1096.5	1686
1174.6	9120	19062	1102.71	115	1096.53	2707
1174.7	13290	23394	1102.75	72	1096.57	3926
1174.8	20093	28225	1102.8	36	1096.61	5148
1174.9	29355	34607	1102.84	15	1096.65	6145
1175	38872	40344	1102.88	7	1096.68	6622
1175.1	44935	41800	1102.92	5	1096.72	6301
1175.2	44973	37913	1102.96	7	1096.76	5203
1175.3	39346	30505	1103.01	9	1096.79	3795
1175.4	30247	22057	1103.05	12	1096.83	2638
1175.5	20190	14555	1103.09	13	1096.87	1933
1175.6	11402	8780	1103.13	14	1096.91	1516
1175.7	5316	4732	1103.18	15	1096.94	1137
1175.8	2062	2324	1103.22	17	1096.98	711
1175.9	708	1134	1103.26	23	1097.02	351
1176	231	585	1103.3	32	1097.06	158
1176.1	74	338	1103.34	50	1097.09	95
1176.2	24	240	1103.39	77	1097.13	89
1176.3	8	199	1103.43	104	1097.17	94
1176.4	3	167	1103.47	119	1097.21	91
1176.5	1	142	1103.51	116	1097.24	75
1176.6	0	133	1103.56	110	1097.28	52
1176.7	0	141	1103.6	146	1097.32	30
1176.8	0	164	1103.64	346	1097.36	17
1176.9	0	197	1103.68	1087	1097.39	13
1177	0	222	1103.73	3598	1097.43	20
1177.1	1	214	1103.77	10662	1097.47	42
1177.2	3	178	1103.81	24270	1097.5	82
1177.3	11	160	1103.85	41492	1097.54	130
1177.4	50	220	1103.89	57013	1097.58	159
1177.5	162	373	1103.94	68567	1097.62	154
1177.6	343	510	1103.98	76475	1097.65	118
1177.7	515	498	1104.02	81591	1097.69	70
1177.8	637	387	1104.06	84909	1097.73	32
1177.9	771	306	1104.11	87249	1097.77	12
1178	1039	272	1104.15	89102	1097.8	4
1178.1	1559	255	1104.19	90630	1097.84	1
1178.2	2346	274	1104.23	91685	1097.88	0
1178.3	3141	333	1104.28	91774	1097.92	0
1178.4	3533	384	1104.32	90182	1097.95	0
1178.5	3411	393	1104.36	86534	1097.99	0
1178.6	3007	381	1104.4	81275	1098.03	0
1178.7	2597	430	1104.44	75163	1098.06	0
1178.8	2453	703	1104.49	68437	1098.1	0
1178.9	2803	1468	1104.53	60981	1098.14	0
1179	3664	2889	1104.57	53029	1098.18	0
1179.1	4824	4626	1104.61	45316	1098.21	0
1179.2	5969	5846	1104.66	38551	1098.25	0
1179.3	6687	5747	1104.7	32945	1098.29	0
1179.4	6495	4259	1104.74	28273	1098.33	0
1179.5	5426	2346	1104.78	24145	1098.36	0
1179.6	4234	1014	1104.83	20200	1098.4	0
1179.7	3609	392	1104.87	16422	1098.44	0
1179.8	3742	187	1104.91	13349	1098.48	0
1179.9	4511	349	1104.95	11550	1098.51	0
1180	5601	1992	1104.99	10919	1098.55	0
1180.1	6664	11264	1105.04	10818	1098.59	0
1180.2	7572	39908	1105.08	10747	1098.62	1
1180.3	8497	87060	1105.12	10590	1098.66	1
1180.4	9624	130527	1105.16	10434	1098.7	2
1180.5	10633	154127	1105.21	10420	1098.74	2
1180.6	11009	161241	1105.25	10709	1098.77	2
1180.7	11160	159131	1105.29	11490	1098.81	2
1180.8	12247	151101	1105.33	12956	1098.85	2
1180.9	14893	138660	1105.38	14954	1098.89	1
1181	18439	123999	1105.42	16477	1098.92	1
1181.1	20996	110700	1105.46	16328	1098.96	0
1181.2	20604	101810	1105.5	14608	1099	0
1181.3	17024	98494	1105.54	12497	1099.04	0
1181.4	12054	100258	1105.59	10808	1099.07	0
1181.5	7750	104100	1105.63	9677	1099.11	0
1181.6	4812	103675	1105.67	9054	1099.15	1
1181.7	3004	94597	1105.71	8916	1099.19	3
1181.8	2129	80551	1105.76	9248	1099.22	11
1181.9	2069	68393	1105.8	9922	1099.26	31
1182	2543	60017	1105.84	10719	1099.3	66
1182.1	3078	53209	1105.88	11587	1099.33	97
1182.2	3233	46545	1105.93	12709	1099.37	102
1182.3	2945	40190	1105.97	14082	1099.41	79
1182.4	2476	33802	1106.01	15121	1099.45	46
1182.5	1993	26505	1106.05	15022	1099.48	19
1182.6	1484	18876	1106.09	13494	1099.52	6
1182.7	964	12669	1106.14	10885	1099.56	1
1182.8	519	8443	1106.18	7893	1099.6	0
1182.9	223	5488	1106.22	5304	1099.63	0
1183	82	3378	1106.26	3555	1099.67	0
1183.1	35	2108	1106.31	2555	1099.71	0
1183.2	22	1487	1106.35	2006	1099.75	0
1183.3	24	1232	1106.39	1685	1099.78	1
1183.4	44	1259	1106.43	1463	1099.82	5
1183.5	91	1610	1106.48	1252	1099.86	24
1183.6	155	2244	1106.52	997	1099.89	69
1183.7	203	3048	1106.56	704	1099.93	126
1183.8	215	3889	1106.6	455	1099.97	159
1183.9	195	4509	1106.64	336	1100.01	146
1184	162	4654	1106.69	371	1100.04	97
1184.1	135	4328	1106.73	552	1100.08	45
1184.2	129	3711	1106.77	874	1100.12	14
1184.3	142	2930	1106.81	1315	1100.16	4
1184.4	170	2074	1106.86	1820	1100.19	1
1184.5	220	1285	1106.9	2316	1100.23	0
1184.6	298	715	1106.94	2701	1100.27	0
1184.7	370	394	1106.98	2888	1100.31	0
1184.8	366	221	1107.03	2883	1100.34	0
1184.9	263	119	1107.07	2759	1100.38	0
1185	132	78	1107.11	2607	1100.42	0
1185.1	46	80	1107.15	2513	1100.45	0
1185.2	14	93	1107.19	2523	1100.49	0
1185.3	7	97	1107.24	2600	1100.53	0
1185.4	5	109	1107.28	2592	1100.57	0
1185.5	3	133	1107.32	2253	1100.6	0
1185.6	1	133	1107.36	1539	1100.64	1
1185.7	0	86	1107.41	796	1100.68	2
1185.8	0	34	1107.45	351	1100.72	3
1185.9	0	10	1107.49	173	1100.75	7
1186	0	4	1107.53	108	1100.79	14
1186.1	0	5	1107.58	79	1100.83	24
1186.2	1	15	1107.62	61	1100.87	37
1186.3	5	56	1107.66	46	1100.9	47
1186.4	37	188	1107.7	34	1100.94	49
1186.5	192	511	1107.74	22	1100.98	43
1186.6	676	1093	1107.79	13	1101.02	31
1186.7	1734	1996	1107.83	7	1101.05	20
1186.8	3602	3555	1107.87	3	1101.09	12
1186.9	6468	6413	1107.91	1	1101.13	7
1187	10054	10582	1107.96	0	1101.16	5
1187.1	13414	14339	1108	0	1101.2	4
1187.2	15723	15177	1108.04	0	1101.24	3
1187.3	17125	12370	1108.08	0	1101.28	3
1187.4	18732	7848	1108.13	0	1101.31	2
1187.5	20977	4055	1108.17	0	1101.35	2
1187.6	22145	1844	1108.21	0	1101.39	5
1187.7	20764	890	1108.25	0	1101.43	15
1187.8	17946	895	1108.29	0	1101.46	48
1187.9	15322	2400	1108.34	0	1101.5	127
1188	13287	8769	1108.38	0	1101.54	286
1188.1	11802	29789	1108.42	0	1101.58	550
1188.2	11066	74004	1108.46	1	1101.61	932
1188.3	11162	127872	1108.51	1	1101.65	1495
1188.4	11376	164575	1108.55	2	1101.69	2431
1188.5	10553	177102	1108.59	3	1101.72	4041
1188.6	8445	175691	1108.63	3	1101.76	6464
1188.7	5862	166237	1108.68	4	1101.8	9341
1188.8	3594	150156	1108.72	4	1101.84	12031
1188.9	1976	132299	1108.76	5	1101.87	14206
1189	1034	118404	1108.8	5	1101.91	15972
1189.1	578	108589	1108.84	7	1101.95	17580
1189.2	383	99144	1108.89	10	1101.99	19196
1189.3	329	87984	1108.93	15	1102.02	20737
1189.4	408	75749	1108.97	21	1102.06	21924
1189.5	655	64616	1109.01	27	1102.1	22573
1189.6	1078	57043	1109.06	30	1102.14	22672
1189.7	1676	54557	1109.1	28	1102.17	22185
1189.8	2608	58130	1109.14	26	1102.21	20978
1189.9	4178	67654	1109.18	25	1102.25	18882
1190	6320	77333	1109.23	25	1102.28	15771
1190.1	8440	77032	1109.27	23	1102.32	11915
1190.2	10023	64212	1109.31	19	1102.36	8258
1190.3	10615	46582	1109.35	14	1102.4	5723
1190.4	9830	31254	1109.39	9	1102.43	4436
1190.5	8222	20130	1109.44	5	1102.47	4067
1190.6	7141	13388	1109.48	3	1102.51	4388
1190.7	7896	11181	1109.52	2	1102.55	5267
1190.8	11624	13215	1109.56	1	1102.58	6447
1190.9	18883	18650	1109.61	1	1102.62	7568
1191	28676	26180	1109.65	0	1102.66	8386
1191.1	38230	34158	1109.69	0	1102.7	8847
1191.2	44051	41020	1109.73	0	1102.73	9014
1191.3	43778	45081	1109.78	0	1102.77	9001
1191.4	38961	44396	1109.82	0	1102.81	8908
1191.5	34848	38841	1109.86	0	1102.85	8809
1191.6	33724	31724	1109.9	0	1102.88	8779
1191.7	32124	27070	1109.94	0	1102.92	8892
1191.8	27489	25915	1109.99	1	1102.96	9136
1191.9	21535	26456	1110.03	2	1102.99	9322
1192	16240	26782	1110.07	3	1103.03	9050
1192.1	11890	26469	1110.11	4	1103.07	7846
1192.2	8357	26293	1110.16	6	1103.11	5686
1192.3	5972	27763	1110.2	9	1103.14	3355
1192.4	5851	31953	1110.24	13	1103.18	1684
1192.5	9129	36243	1110.28	16	1103.22	788
1192.6	15277	35750	1110.33	19	1103.26	362
1192.7	22412	30472	1110.37	20	1103.29	168
1192.8	29654	24946	1110.41	19	1103.33	80
1192.9	37260	22046	1110.45	18	1103.37	38
1193	43252	21773	1110.49	21	1103.41	19
1193.1	42340	22125	1110.54	33	1103.44	10
1193.2	33063	20141	1110.58	62	1103.48	6
1193.3	21478	14977	1110.62	104	1103.52	4
1193.4	13025	8918	1110.66	142	1103.55	4
1193.5	7841	4415	1110.71	152	1103.59	3
1193.6	4494	1901	1110.75	125	1103.63	3
1193.7	2460	705	1110.79	78	1103.67	3
1193.8	1508	230	1110.83	39	1103.7	3
1193.9	1121	83	1110.88	16	1103.74	3
1194	863	37	1110.92	9	1103.78	3
1194.1	644	18	1110.96	18	1103.82	2
1194.2	539	16	1111	48	1103.85	2
1194.3	599	37	1111.04	97	1103.89	1
1194.4	870	102	1111.09	161	1103.93	1
1194.5	1414	261	1111.13	244	1103.97	0
1194.6	2292	593	1111.17	363	1104	0
1194.7	3433	1134	1111.21	536	1104.04	0
1194.8	4630	1816	1111.26	767	1104.08	0
1194.9	6043	2734	1111.3	1024	1104.11	0
1195	8223	4245	1111.34	1239	1104.15	0
1195.1	10807	6244	1111.38	1330	1104.19	0
1195.2	12215	7831	1111.43	1254	1104.23	0
1195.3	11679	8328	1111.47	1043	1104.26	0
1195.4	10684	7916	1111.51	790	1104.3	0
1195.5	11352	7045	1111.55	626	1104.34	0
1195.6	13300	5718	1111.59	734	1104.38	0
1195.7	13684	3824	1111.64	1557	1104.41	0
1195.8	11207	1918	1111.68	4367	1104.45	0
1195.9	7602	715	1111.72	13032	1104.49	0
1196	4667	223	1111.76	36154	1104.53	0
1196.1	2669	70	1111.81	80177	1104.56	0
1196.2	1348	28	1111.85	136550	1104.6	0
1196.3	564	19	1111.89	188841	1104.64	0
1196.4	190	20	1111.93	229851	1104.68	0
1196.5	53	23	1111.97	260996	1104.71	0
1196.6	14	30	1112.02	286140	1104.75	0
1196.7	4	40	1112.06	310053	1104.79	0
1196.8	2	52	1112.1	336803	1104.82	0
1196.9	2	66	1112.14	368315	1104.86	0
1197	5	93	1112.19	402306	1104.9	0
1197.1	8	148	1112.23	431155	1104.94	0
1197.2	15	225	1112.27	445348	1104.97	0
1197.3	26	283	1112.31	438664	1105.01	0
1197.4	43	306	1112.36	411776	1105.05	0
1197.5	62	367	1112.4	373919	1105.09	0
1197.6	78	563	1112.44	336833	1105.12	0
1197.7	87	902	1112.48	305301	1105.16	0
1197.8	103	1347	1112.52	277670	1105.2	0
1197.9	170	2037	1112.57	252043	1105.24	0
1198	349	3219	1112.61	228103	1105.27	0
1198.1	665	4809	1112.65	206344	1105.31	0
1198.2	1177	6462	1112.69	187657	1105.35	0
1198.3	2259	8221	1112.74	172715	1105.38	0
1198.4	4758	10485	1112.78	161434	1105.42	1
1198.5	9120	12793	1112.82	153103	1105.46	1
1198.6	13870	13279	1112.86	146922	1105.5	2
1198.7	16528	11050	1112.91	142521	1105.53	3
1198.8	16786	8419	1112.95	139810	1105.57	3
1198.9	16739	8765	1112.99	137941	1105.61	3
1199	17872	12854	1113.03	135053	1105.65	5
1199.1	19620	18734	1113.07	129751	1105.68	15
1199.2	20531	25488	1113.12	122101	1105.72	51
1199.3	19581	34420	1113.16	113243	1105.76	132
1199.4	16519	43544	1113.2	104870	1105.8	267
1199.5	11884	46036	1113.24	98228	1105.83	438
1199.6	7033	40449	1113.29	92991	1105.87	602
1199.7	3443	35324	1113.33	87766	1105.91	698
1199.8	1541	38008	1113.37	81761	1105.94	684
1199.9	743	46704	1113.41	75594	1105.98	559
1200	407	55244	1113.46	70376	1106.02	372
1200.1	234	59752	1113.5	66395	1106.06	202
1200.2	130	59759	1113.54	63106	1106.09	92
1200.3	64	56088	1113.58	59845	1106.13	39
1200.4	27	49855	1113.62	56062	1106.17	18
1200.5	10	42459	1113.67	51305	1106.21	14
1200.6	7	35042	1113.71	45264	1106.24	18
1200.7	8	28134	1113.75	38175	1106.28	25
1200.8	15	22274	1113.79	31527	1106.32	36
1200.9	33	18312	1113.84	27435	1106.36	49
1201	77	16289	1113.88	26658	1106.39	63
1201.1	143	14786	1113.92	27948	1106.43	80
1201.2	206	12336	1113.96	29403	1106.47	108
1201.3	264	8991	1114.01	29676	1106.5	153
1201.4	413	6045	1114.05	28050	1106.54	210
1201.5	787	4385	1114.09	24229	1106.58	267
1201.6	1280	3660	1114.13	18439	1106.62	323
1201.7	1535	3180	1114.17	11903	1106.65	398
1201.8	1476	2821	1114.22	6541	1106.69	543
1201.9	1378	2847	1114.26	3377	1106.73	840
1202	1370	3337	1114.3	2035	1106.77	1397
1202.1	1406	4005	1114.34	1905	1106.8	2209
1202.2	1521	4482	1114.39	2998	1106.84	2870
1202.3	1750	4581	1114.43	6107	1106.88	2791
1202.4	2031	4266	1114.47	12146	1106.92	2025
1202.5	2234	3558	1114.51	19854	1106.95	1265
1202.6	2162	2638	1114.56	25410	1106.99	967
1202.7	1809	1859	1114.6	26807	1107.03	1081
1202.8	1515	1500	1114.64	25993	1107.07	1375
1202.9	1586	1632	1114.68	25493	1107.1	1626
1203	1983	2250	1114.72	26174	1107.14	1678
1203.1	2396	3308	1114.77	27823	1107.18	1473
1203.2	2493	4530	1114.81	29690	1107.21	1089
1203.3	2199	5285	1114.85	30872	1107.25	681
1203.4	1731	5139	1114.89	30746	1107.29	363
1203.5	1303	4403	1114.94	29089	1107.33	166
1203.6	918	3524	1114.98	26274	1107.36	66
1203.7	537	2553	1115.02	23326	1107.4	23
1203.8	233	1583	1115.06	21092	1107.44	8
1203.9	74	863	1115.11	19690	1107.48	2
1204	20	501	1115.15	18959	1107.51	1
1204.1	7	432	1115.19	18815	1107.55	0
1204.2	11	603	1115.23	19241	1107.59	0
1204.3	37	1054	1115.27	20358	1107.63	0
1204.4	119	1841	1115.32	22476	1107.66	1
1204.5	291	2710	1115.36	25809	1107.7	1
1204.6	559	3161	1115.4	29796	1107.74	2
1204.7	978	3149	1115.44	33086	1107.77	3
1204.8	1790	3157	1115.49	34698	1107.81	5
1204.9	3315	3544	1115.53	34561	1107.85	9
1205	5340	4266	1115.57	32819	1107.89	15
1205.1	6723	4893	1115.61	29394	1107.92	26
1205.2	6610	4982	1115.66	24579	1107.96	51
1205.3	5564	4583	1115.7	19779	1108	93
1205.4	4521	4032	1115.74	16727	1108.04	141
1205.5	3656	3434	1115.78	15879	1108.07	171
1205.6	2726	2721	1115.82	16324	1108.11	169
1205.7	1738	2042	1115.87	16963	1108.15	142
1205.8	983	1854	1115.91	17285	1108.19	103
1205.9	628	2688	1115.95	17233	1108.22	65
1206	600	4939	1115.99	16817	1108.26	39
1206.1	760	8524	1116.04	15991	1108.3	25
1206.2	1054	12492	1116.08	14698	1108.33	19
1206.3	1533	15539	1116.12	12898	1108.37	17
1206.4	2306	17214	1116.16	10700	1108.41	17
1206.5	3525	17917	1116.21	8518	1108.45	20
1206.6	5297	17443	1116.25	6839	1108.48	28
1206.7	7147	14927	1116.29	5789	1108.52	39
1206.8	7967	11465	1116.33	5214	1108.56	51
1206.9	7595	11089	1116.37	5058	1108.6	63
1207	7421	17535	1116.42	5381	1108.63	73
1207.1	8423	30648	1116.46	5953	1108.67	85
1207.2	10309	46936	1116.5	6101	1108.71	96
1207.3	12737	63143	1116.54	5320	1108.75	102
1207.4	15439	75341	1116.59	3881	1108.78	98
1207.5	16868	77691	1116.63	2504	1108.82	84
1207.6	15372	70308	1116.67	1600	1108.86	63
1207.7	11909	62158	1116.71	1110	1108.9	40
1207.8	8757	59986	1116.76	834	1108.93	22
1207.9	6964	62195	1116.8	646	1108.97	13
1208	6521	64454	1116.84	499	1109.01	9
1208.1	6938	64606	1116.88	418	1109.04	8
1208.2	7193	62209	1116.92	479	1109.08	7
1208.3	6355	57153	1116.97	774	1109.12	7
1208.4	4631	49994	1117.01	1277	1109.16	6
1208.5	3013	42368	1117.05	1776	1109.19	5
1208.6	2072	36577	1117.09	2070	1109.23	5
1208.7	1862	34087	1117.14	2159	1109.27	5
1208.8	2467	33897	1117.18	2135	1109.31	6
1208.9	3993	33516	1117.22	2050	1109.34	7
1209	6058	31567	1117.26	1894	1109.38	9
1209.1	7716	28828	1117.31	1575	1109.42	15
1209.2	8302	26794	1117.35	1060	1109.46	31
1209.3	7923	25422	1117.39	529	1109.49	65
1209.4	7012	23477	1117.43	197	1109.53	119
1209.5	5885	20637	1117.47	67	1109.57	202
1209.6	4652	17483	1117.52	27	1109.6	342
1209.7	3345	14155	1117.56	15	1109.64	614
1209.8	2124	10425	1117.6	10	1109.68	1097
1209.9	1244	6851	1117.64	7	1109.72	1721
1210	823	4631	1117.69	5	1109.75	2213
1210.1	837	4343	1117.73	3	1109.79	2372
1210.2	1314	5774	1117.77	2	1109.83	2272
1210.3	2378	8487	1117.81	1	1109.87	2068
1210.4	4124	12143	1117.86	0	1109.9	1822
1210.5	6615	16533	1117.9	0	1109.94	1535
1210.6	9879	21131	1117.94	0	1109.98	1232
1210.7	13828	24879	1117.98	0	1110.02	953
1210.8	18414	26625	1118.02	0	1110.05	713
1210.9	23531	25928	1118.07	0	1110.09	531
1211	28079	23761	1118.11	0	1110.13	453
1211.1	30132	21695	1118.15	0	1110.16	542
1211.2	29044	20269	1118.19	0	1110.2	917
1211.3	25910	19098	1118.24	1	1110.24	1799
1211.4	21919	17984	1118.28	1	1110.28	3275
1211.5	17612	17181	1118.32	1	1110.31	4790
1211.6	13202	16930	1118.36	1	1110.35	5473
1211.7	9027	16939	1118.41	1	1110.39	5325
1211.8	5654	16536	1118.45	1	1110.43	5368
1211.9	3393	15353	1118.49	1	1110.46	6542
1212	2085	13469	1118.53	1	1110.5	8889
1212.1	1409	11175	1118.57	1	1110.54	11664
1212.2	1110	8961	1118.62	1	1110.58	14101
1212.3	972	7204	1118.66	0	1110.61	15915
1212.4	802	5790	1118.7	0	1110.65	17072
1212.5	532	4416	1118.74	0	1110.69	17520
1212.6	259	3071	1118.79	0	1110.73	17181
1212.7	90	1972	1118.83	0	1110.76	15972
1212.8	23	1284	1118.87	1	1110.8	13809
1212.9	5	1141	1118.91	2	1110.84	10755
1213	1	1580	1118.96	5	1110.87	7333
1213.1	0	2257	1119	9	1110.91	4436
1213.2	1	2543	1119.04	14	1110.95	2597
1213.3	4	2192	1119.08	17	1110.99	1687
1213.4	18	1604	1119.12	18	1111.02	1366
1213.5	66	1205	1119.17	17	1111.06	1379
1213.6	166	948	1119.21	14	1111.1	1538
1213.7	286	635	1119.25	10	1111.14	1688
1213.8	357	311	1119.29	7	1111.17	1746
1213.9	370	116	1119.34	4	1111.21	1694
1214	381	47	1119.38	2	1111.25	1550
1214.1	397	38	1119.42	1	1111.29	1361
1214.2	395	57	1119.46	1	1111.32	1187
1214.3	381	113	1119.51	0	1111.36	1070
1214.4	387	247	1119.55	0	1111.4	1011
1214.5	426	546	1119.59	0	1111.43	1000
1214.6	475	1114	1119.63	0	1111.47	1032
1214.7	475	2036	1119.67	0	1111.51	1125
1214.8	383	3401	1119.72	1	1111.55	1320
1214.9	245	5261	1119.76	1	1111.58	1677
1215	155	7365	1119.8	2	1111.62	2293
1215.1	155	9005	1119.84	3	1111.66	3234
1215.2	261	9349	1119.89	5	1111.7	4293
1215.3	486	8072	1119.93	7	1111.73	4929
1215.4	793	5758	1119.97	10	1111.77	4709
1215.5	1080	3501	1120.01	11	1111.81	3636
1215.6	1231	1929	1120.05	12	1111.85	2167
1215.7	1160	979	1120.1	13	1111.88	968
1215.8	866	435	1120.14	13	1111.92	345
1215.9	500	167	1120.18	13	1111.96	118
1216	230	66	1120.22	15	1111.99	44
1216.1	96	48	1120.27	24	1112.03	19
1216.2	53	68	1120.31	57	1112.07	10
1216.3	72	119	1120.35	169	1112.11	7
1216.4	185	234	1120.39	587	1112.14	5
1216.5	446	478	1120.44	2068	1112.18	4
1216.6	850	905	1120.48	5808	1112.22	4
1216.7	1368	1652	1120.52	11503	1112.26	3
1216.8	2113	3170	1120.56	16232	1112.29	3
1216.9	3298	6047	1120.6	17543	1112.33	4
1217	4786	9769	1120.65	15996	1112.37	5
1217.1	5780	12074	1120.69	13533	1112.41	9
1217.2	5613	11381	1120.73	11431	1112.44	17
1217.3	4621	8789	1120.77	10012	1112.48	31
1217.4	3581	6256	1120.82	9124	1112.52	46
1217.5	2774	4495	1120.86	8535	1112.56	54
1217.6	2051	3221	1120.9	8061	1112.59	51
1217.7	1371	2256	1120.94	7614	1112.63	39
1217.8	875	1866	1120.99	7145	1112.67	26
1217.9	610	2503	1121.03	6550	1112.7	27
1218	509	5019	1121.07	5751	1112.74	56
1218.1	509	10839	1121.11	4796	1112.78	123
1218.2	629	19932	1121.15	3811	1112.82	211
1218.3	1050	29005	1121.2	2937	1112.85	285
1218.4	2202	35174	1121.24	2269	1112.89	314
1218.5	4623	39112	1121.28	1781	1112.93	291
1218.6	8279	42009	1121.32	1387	1112.97	227
1218.7	11994	43324	1121.37	1039	1113	155
1218.8	14214	42285	1121.41	746	1113.04	98
1218.9	14829	39492	1121.45	528	1113.08	63
1219	15099	36388	1121.49	380	1113.12	42
1219.1	15371	33350	1121.54	278	1113.15	29
1219.2	14669	29624	1121.58	198	1113.19	20
1219.3	12559	25154	1121.62	125	1113.23	13
1219.4	9856	21467	1121.66	62	1113.26	9
1219.5	7564	20121	1121.7	22	1113.3	8
1219.6	5881	20775	1121.75	5	1113.34	11
1219.7	4513	21864	1121.79	1	1113.38	19
1219.8	3362	22334	1121.83	0	1113.41	30
1219.9	2530	21930	1121.87	0	1113.45	37
1220	2015	20416	1121.92	0	1113.49	39
1220.1	1656	17211	1121.96	0	1113.53	34
1220.2	1288	12501	1122	0	1113.56	29
1220.3	874	7789	1122.04	0	1113.6	36
1220.4	488	4306	1122.09	0	1113.64	75
1220.5	217	2159	1122.13	0	1113.68	152
1220.6	80	983	1122.17	0	1113.71	234
1220.7	39	414	1122.21	0	1113.75	280
1220.8	68	202	1122.25	0	1113.79	304
1220.9	225	223	1122.3	0	1113.82	365
1221	648	470	1122.34	0	1113.86	522
1221.1	1431	990	1122.38	1	1113.9	820
1221.2	2435	1829	1122.42	6	1113.94	1245
1221.3	3157	2953	1122.47	53	1113.97	1606
1221.4	3053	4044	1122.51	470	1114.01	1589
1221.5	2267	4586	1122.55	3233	1114.05	1157
1221.6	1455	4303	1122.59	12868	1114.09	648
1221.7	991	3356	1122.64	31092	1114.12	341
1221.8	931	2227	1122.68	51856	1114.16	226
1221.9	1270	1405	1122.72	67600	1114.2	201
1222	1800	991	1122.76	75354	1114.24	201
1222.1	2103	792	1122.8	74856	1114.27	201
1222.2	2056	747	1122.85	67364	1114.31	198
1222.3	2095	1044	1122.89	57056	1114.35	220
1222.4	2820	1979	1122.93	49629	1114.39	356
1222.5	4664	3526	1122.97	47991	1114.42	814
1222.6	7726	5218	1123.02	50620	1114.46	1818
1222.7	11770	7086	1123.06	54214	1114.5	3266
1222.8	16820	10271	1123.1	56831	1114.53	4660
1222.9	22734	15778	1123.14	58296	1114.57	5593
1223	27168	22351	1123.19	58933	1114.61	6042
1223.1	27141	26679	1123.23	58926	1114.65	6112
1223.2	23400	26829	1123.27	58315	1114.68	5844
1223.3	19213	23946	1123.31	57017	1114.72	5259
1223.4	16221	20532	1123.35	55150	1114.76	4406
1223.5	13995	18128	1123.4	53736	1114.8	3358
1223.6	11549	15982	1123.44	54403	1114.83	2271
1223.7	8466	12604	1123.48	57513	1114.87	1369
1223.8	5316	8338	1123.52	61454	1114.91	794
1223.9	2918	4746	1123.57	64397	1114.95	518
1224	1481	2546	1123.61	65814	1114.98	422
1224.1	726	1444	1123.65	66073	1115.02	394
1224.2	358	943	1123.69	65536	1115.06	367
1224.3	188	683	1123.74	64368	1115.09	317
1224.4	107	481	1123.78	62840	1115.13	247
1224.5	62	299	1123.82	61454	1115.17	174
1224.6	34	159	1123.86	60601	1115.21	114
1224.7	17	77	1123.9	60301	1115.24	77
1224.8	7	44	1123.95	60448	1115.28	71
1224.9	3	46	1123.99	61134	1115.32	103
1225	2	72	1124.03	62438	1115.36	171
1225.1	1	96	1124.07	63258	1115.39	253
1225.2	1	93	1124.12	60650	1115.43	310
1225.3	1	79	1124.16	52504	1115.47	314
1225.4	1	95	1124.2	40960	1115.51	262
1225.5	2	174	1124.24	30413	1115.54	184
1225.6	3	301	1124.29	23037	1115.58	121
1225.7	5	443	1124.33	18423	1115.62	103
1225.8	7	610	1124.37	15555	1115.65	135
1225.9	9	795	1124.41	13638	1115.69	210
1226	10	914	1124.45	12074	1115.73	324
1226.1	10	920	1124.5	10386	1115.77	484
1226.2	8	874	1124.54	8377	1115.8	724
1226.3	5	797	1124.58	6383	1115.84	1133
1226.4	5	637	1124.62	5114	1115.88	1841
1226.5	10	402	1124.67	4991	1115.92	2854
1226.6	23	186	1124.71	5661	1115.95	3855
1226.7	48	62	1124.75	6335	1115.99	4385
1226.8	98	16	1124.79	6540	1116.03	4245
1226.9	210	3	1124.84	6270	1116.07	3657
1227	451	1	1124.88	5610	1116.1	2971
1227.1	875	0	1124.92	4580	1116.14	2356
1227.2	1457	0	1124.96	3292	1116.18	1828
1227.3	2016	0	1125	2075	1116.22	1376
1227.4	2262	0	1125.05	1240	1116.25	988
1227.5	2061	1	1125.09	819	1116.29	653
1227.6	1547	1	1125.13	713	1116.33	387
1227.7	949	1	1125.17	920	1116.36	221
1227.8	470	1	1125.22	1638	1116.4	165
1227.9	202	4	1125.26	3169	1116.44	195
1228	109	16	1125.3	5198	1116.48	276
1228.1	134	60	1125.34	6443	1116.51	377
1228.2	316	169	1125.39	6094	1116.55	492
1228.3	971	442	1125.43	4814	1116.59	639
1228.4	2959	1238	1125.47	3592	1116.63	850
1228.5	6812	3088	1125.51	2780	1116.66	1148
1228.6	11298	5982	1125.55	2302	1116.7	1508
1228.7	14856	9211	1125.6	2012	1116.74	1789
1228.8	17620	12060	1125.64	1804	1116.78	1735
1228.9	20246	14036	1125.68	1611	1116.81	1255
1229	22556	14905	1125.72	1405	1116.85	659
1229.1	23834	15079	1125.77	1197	1116.89	296
1229.2	23630	15336	1125.81	1029	1116.92	179
1229.3	22272	15847	1125.85	960	1116.96	165
1229.4	20560	15899	1125.89	1048	1117	172
1229.5	18605	14585	1125.94	1348	1117.04	171
1229.6	15565	11698	1125.98	1853	1117.07	159
1229.7	11517	8305	1126.02	2422	1117.11	143
1229.8	8264	6105	1126.06	2841	1117.15	141
1229.9	7456	6105	1126.1	2925	1117.19	176
1230	8951	8101	1126.15	2599	1117.22	269
1230.1	10936	10980	1126.19	2016	1117.26	424
1230.2	11524	13482	1126.23	1500	1117.3	628
1230.3	10410	14664	1126.27	1290	1117.34	881
1230.4	8807	13893	1126.32	1487	1117.37	1223
1230.5	8204	11492	1126.36	2223	1117.41	1683
1230.6	9135	8834	1126.4	3800	1117.45	2201
1230.7	10667	7037	1126.44	6595	1117.48	2633
1230.8	11687	6406	1126.49	10303	1117.52	2852
1230.9	12643	6932	1126.53	13190	1117.56	2791
1231	14351	8194	1126.57	13515	1117.6	2452
1231.1	15461	8895	1126.61	11814	1117.63	1961
1231.2	13863	7793	1126.65	10103	1117.67	1513
1231.3	10306	5305	1126.7	9558	1117.71	1219
1231.4	7557	2980	1126.74	10237	1117.75	1069
1231.5	6638	1612	1126.78	11785	1117.78	1019
1231.6	6300	960	1126.82	13647	1117.82	1037
1231.7	5269	630	1126.87	15350	1117.86	1102
1231.8	3588	441	1126.91	16741	1117.9	1187
1231.9	2036	338	1126.95	17847	1117.93	1224
1232	1063	327	1126.99	18625	1117.97	1125
1232.1	648	477	1127.04	18947	1118.01	874
1232.2	624	850	1127.08	18846	1118.04	567
1232.3	824	1340	1127.12	18634	1118.08	318
1232.4	1125	1709	1127.16	18584	1118.12	166
1232.5	1403	1806	1127.2	18657	1118.16	89
1232.6	1427	1601	1127.25	18668	1118.19	59
1232.7	1111	1193	1127.29	18543	1118.23	56
1232.8	748	802	1127.33	18355	1118.27	66
1232.9	662	571	1127.37	18309	1118.31	91
1233	857	453	1127.42	18732	1118.34	143
1233.1	1074	352	1127.46	19730	1118.38	243
1233.2	1053	231	1127.5	20729	1118.42	407
1233.3	780	118	1127.54	20668	1118.46	615
1233.4	443	45	1127.59	18541	1118.49	808
1233.5	209	13	1127.63	14039	1118.53	939
1233.6	95	5	1127.67	8473	1118.57	990
1233.7	46	7	1127.71	4059	1118.61	953
1233.8	28	21	1127.75	1708	1118.64	839
1233.9	46	62	1127.8	752	1118.68	693
1234	157	170	1127.84	381	1118.72	574
1234.1	560	432	1127.88	227	1118.75	500
1234.2	1587	996	1127.92	161	1118.79	451
1234.3	3406	2081	1127.97	134	1118.83	413
1234.4	5816	4007	1128.01	120	1118.87	388
1234.5	8363	6784	1128.05	111	1118.9	380
1234.6	10796	9854	1128.09	101	1118.94	391
1234.7	13661	13002	1128.13	89	1118.98	424
1234.8	17919	16821	1128.18	72	1119.02	470
1234.9	23619	21684	1128.22	54	1119.05	505
1235	29120	26907	1128.26	36	1119.09	508
1235.1	32047	30848	1128.3	21	1119.13	470
1235.2	31368	31862	1128.35	11	1119.17	392
1235.3	27961	29563	1128.39	5	1119.2	292
1235.4	23619	25132	1128.43	3	1119.24	208
1235.5	19862	20091	1128.47	1	1119.28	167
1235.6	16801	15048	1128.52	1	1119.31	170
1235.7	13813	10343	1128.56	0	1119.35	196
1235.8	11045	6760	1128.6	0	1119.39	227
1235.9	8962	4769	1128.64	0	1119.43	253
1236	7545	4245	1128.68	0	1119.46	273
1236.1	6484	4882	1128.73	0	1119.5	286
1236.2	5403	6070	1128.77	0	1119.54	291
1236.3	4141	6893	1128.81	0	1119.58	281
1236.4	2963	6724	1128.85	0	1119.61	259
1236.5	2227	5593	1128.9	0	1119.65	235
1236.6	2053	4133	1128.94	0	1119.69	225
1236.7	2297	3105	1128.98	0	1119.73	250
1236.8	2673	2865	1129.02	0	1119.76	359
1236.9	2941	3520	1129.07	0	1119.8	717
1237	2930	4947	1129.11	0	1119.84	1858
1237.1	2508	6432	1129.15	0	1119.87	4982
1237.2	1789	7281	1129.19	0	1119.91	10772
1237.3	1108	7772	1129.23	0	1119.95	16946
1237.4	669	8717	1129.28	0	1119.99	19660
1237.5	443	10290	1129.32	0	1120.02	18020
1237.6	310	11711	1129.36	0	1120.06	14288
1237.7	200	12214	1129.4	0	1120.1	10694
1237.8	127	12236	1129.45	0	1120.14	8108
1237.9	136	12762	1129.49	0	1120.17	6540
1238	250	13116	1129.53	0	1120.21	5739
1238.1	430	11324	1129.57	0	1120.25	5475
1238.2	593	7506	1129.62	0	1120.29	5599
1238.3	710	3984	1129.66	0	1120.32	6018
1238.4	809	1977	1129.7	0	1120.36	6684
1238.5	888	998	1129.74	0	1120.4	7504
1238.6	902	460	1129.78	0	1120.44	8157
1238.7	845	170	1129.83	0	1120.47	8215
1238.8	835	49	1129.87	0	1120.51	7518
1238.9	1067	13	1129.91	0	1120.55	6247
1239	1724	4	1129.95	0	1120.58	4774
1239.1	2998	1	1130	0	1120.62	3536
1239.2	4979	1	1130.04	0	1120.66	2810
1239.3	7123	1	1130.08	0	1120.7	2577
1239.4	8157	2	1130.12	0	1120.73	2639
1239.5	7359	2	1130.17	0	1120.77	2784
1239.6	5428	1	1130.21	0	1120.81	2866
1239.7	3487	1	1130.25	0	1120.85	2795
1239.8	2035	1	1130.29	0	1120.88	2554
1239.9	1100	0	1130.33	0	1120.92	2208
1240	602	0	1130.38	1	1120.96	1825
1240.1	428	1	1130.42	5	1121	1422
1240.2	464	4	1130.46	41	1121.03	981
1240.3	619	15	1130.5	357	1121.07	542
1240.4	835	52	1130.55	2442	1121.11	219
1240.5	1020	154	1130.59	9554	1121.14	69
1240.6	1055	371	1130.63	21860	1121.18	26
1240.7	949	767	1130.67	33188	1121.22	22
1240.8	859	1500	1130.72	39088	1121.26	28
1240.9	898	2848	1130.76	41646	1121.29	38
1241	1010	4839	1130.8	43802	1121.33	46
1241.1	1024	6666	1130.84	46422	1121.37	52
1241.2	846	7161	1130.88	49867	1121.41	52
1241.3	558	6096	1130.93	54650	1121.44	47
1241.4	305	4323	1130.97	60975	1121.48	38
1241.5	158	2804	1131.01	68130	1121.52	28
1241.6	126	1911	1131.05	74744	1121.56	22
1241.7	228	1441	1131.1	79877	1121.59	19
1241.8	550	1135	1131.14	83420	1121.63	16
1241.9	1188	1034	1131.18	85636	1121.67	11
1242	2190	1343	1131.22	86785	1121.7	6
1242.1	3591	2294	1131.27	86952	1121.74	2
1242.2	5414	4243	1131.31	85959	1121.78	1
1242.3	7668	7685	1131.35	83622	1121.82	0
1242.4	10145	12834	1131.39	80168	1121.85	0
1242.5	11991	18761	1131.43	76253	1121.89	0
1242.6	12392	23485	1131.48	72588	1121.93	0
1242.7	11649	25232	1131.52	69673	1121.97	0
1242.8	10687	23947	1131.56	67665	1122	0
1242.9	10681	22587	1131.6	66350	1122.04	0
1243	12748	24721	1131.65	65368	1122.08	0
1243.1	16339	29612	1131.69	64495	1122.12	0
1243.2	19245	32926	1131.73	63739	1122.15	0
1243.3	19707	32191	1131.77	63414	1122.19	0
1243.4	17407	28618	1131.82	64149	1122.23	0
1243.5	13235	23998	1131.86	66271	1122.27	0
1243.6	8709	18541	1131.9	68983	1122.3	0
1243.7	5001	12404	1131.94	70814	1122.34	0
1243.8	2520	6944	1131.98	70789	1122.38	0
1243.9	1147	3342	1132.03	68584	1122.41	0
1244	506	1508	1132.07	63987	1122.45	1
1244.1	222	738	1132.11	56724	1122.49	2
1244.2	92	471	1132.15	47049	1122.53	4
1244.3	38	397	1132.2	36696	1122.56	7
1244.4	33	370	1132.24	28154	1122.6	12
1244.5	77	338	1132.28	22749	1122.64	22
1244.6	219	311	1132.32	20477	1122.68	37
1244.7	513	338	1132.37	21267	1122.71	58
1244.8	944	522	1132.41	25766	1122.75	84
1244.9	1395	1013	1132.45	34516	1122.79	126
1245	1686	1849	1132.49	44516	1122.83	220
1245.1	1644	2731	1132.53	48524	1122.86	413
1245.2	1257	3214	1132.58	42714	1122.9	707
1245.3	741	3127	1132.62	31697	1122.94	1001
1245.4	346	2648	1132.66	22011	1122.97	1155
1245.5	142	2057	1132.7	15793	1123.01	1094
1245.6	62	1523	1132.75	12166	1123.05	844
1245.7	38	1063	1132.79	10004	1123.09	521
1245.8	44	660	1132.83	8561	1123.12	255
1245.9	71	358	1132.87	7363	1123.16	99
1246	95	210	1132.92	6137	1123.2	30
1246.1	97	222	1132.96	4850	1123.24	7
1246.2	107	399	1133	3747	1123.27	1
1246.3	204	809	1133.04	3151	1123.31	0
1246.4	580	1574	1133.08	3106	1123.35	0
1246.5	1558	2650	1133.13	3359	1123.39	0
1246.6	3312	3657	1133.17	3610	1123.42	1
1246.7	5795	4307	1133.21	3683	1123.46	5
1246.8	9223	4794	1133.25	3504	1123.5	13
1246.9	13852	5447	1133.3	3065	1123.53	26
1247	18779	6339	1133.34	2420	1123.57	42
1247.1	22191	7308	1133.38	1708	1123.61	57
1247.2	23344	8198	1133.42	1114	1123.65	71
1247.3	22904	9266	1133.47	729	1123.68	83
1247.4	21618	11295	1133.51	513	1123.72	96
1247.5	19573	14119	1133.55	387	1123.76	117
1247.6	16390	15476	1133.59	295	1123.8	147
1247.7	12256	13679	1133.63	213	1123.83	185
1247.8	8262	10098	1133.68	146	1123.87	223
1247.9	5344	7049	1133.72	114	1123.91	244
1248	3645	5394	1133.76	140	1123.95	236
1248.1	2913	4939	1133.8	227	1123.98	211
1248.2	2803	5372	1133.85	362	1124.02	197
1248.3	2860	6124	1133.89	546	1124.06	206
1248.4	2731	6120	1133.93	814	1124.1	228
1248.5	2439	4833	1133.97	1215	1124.13	239
1248.6	2137	3022	1134.02	1787	1124.17	224
1248.7	1796	1582	1134.06	2603	1124.21	181
1248.8	1387	696	1134.1	3878	1124.24	118
1248.9	1087	236	1134.14	5948	1124.28	60
1249	1075	60	1134.18	8832	1124.32	24
1249.1	1329	14	1134.23	11670	1124.36	11
1249.2	1715	5	1134.27	13290	1124.39	7
1249.3	2148	7	1134.31	13544	1124.43	6
1249.4	2579	19	1134.35	13240	1124.47	4
1249.5	2891	45	1134.4	13002	1124.51	4
1249.6	2892	79	1134.44	12911	1124.54	4
1249.7	2506	101	1134.48	12695	1124.58	8
1249.8	1917	101	1134.52	11861	1124.62	17
[truncated: 55,917 more rows]

## Sheet: SupFig5c
Mw	(ß-Asp-Arg)12	Mw	WT SuCphA1+(ß-Asp-Arg)12
1100	1152	1100	1
1100.04	892	1100.04	1
1100.08	651	1100.09	2
1100.13	435	1100.13	1
1100.17	256	1100.17	1
1100.21	134	1100.21	0
1100.25	65	1100.26	0
1100.3	33	1100.3	0
1100.34	19	1100.34	0
1100.38	13	1100.38	0
1100.42	10	1100.43	0
1100.47	8	1100.47	0
1100.51	6	1100.51	0
1100.55	4	1100.56	0
1100.59	2	1100.6	0
1100.64	1	1100.64	0
1100.68	0	1100.68	0
1100.72	0	1100.73	0
1100.76	0	1100.77	0
1100.81	1	1100.81	0
1100.85	1	1100.86	0
1100.89	2	1100.9	0
1100.93	6	1100.94	0
1100.98	20	1100.98	0
1101.02	48	1101.03	0
1101.06	89	1101.07	1
1101.1	135	1101.11	4
1101.15	191	1101.15	11
1101.19	275	1101.2	26
1101.23	428	1101.24	54
1101.27	676	1101.28	88
1101.31	870	1101.33	107
1101.36	775	1101.37	95
1101.4	453	1101.41	64
1101.44	179	1101.45	35
1101.48	54	1101.5	16
1101.53	13	1101.54	6
1101.57	3	1101.58	4
1101.61	1	1101.63	9
1101.65	4	1101.67	20
1101.7	16	1101.71	38
1101.74	61	1101.75	91
1101.78	172	1101.8	295
1101.82	323	1101.84	942
1101.87	410	1101.88	2384
1101.91	384	1101.92	4767
1101.95	313	1101.97	9126
1101.99	258	1102.01	20230
1102.04	216	1102.05	50159
1102.08	170	1102.1	129209
1102.12	118	1102.14	330898
1102.16	69	1102.18	744066
1102.21	33	1102.22	1308219
1102.25	14	1102.27	1760234
1102.29	6	1102.31	1898160
1102.33	4	1102.35	1757556
1102.38	3	1102.4	1476749
1102.42	2	1102.44	1156802
1102.46	2	1102.48	867049
1102.5	2	1102.52	675494
1102.55	1	1102.57	608351
1102.59	1	1102.61	609685
1102.63	0	1102.65	592761
1102.67	0	1102.69	520824
1102.71	1	1102.74	416173
1102.76	3	1102.78	321805
1102.8	18	1102.82	272807
1102.84	103	1102.87	283632
1102.88	610	1102.91	355671
1102.93	3536	1102.95	482849
1102.97	15636	1102.99	619927
1103.01	44192	1103.04	676422
1103.05	84019	1103.08	609927
1103.1	122018	1103.12	484106
1103.14	153869	1103.16	386983
1103.18	183525	1103.21	358900
1103.22	216917	1103.25	411062
1103.27	261126	1103.29	558230
1103.31	323336	1103.34	825158
1103.35	407836	1103.38	1211145
1103.39	509135	1103.42	1627207
1103.44	608638	1103.46	1919398
1103.48	683777	1103.51	1990083
1103.52	720253	1103.55	1852963
1103.56	717841	1103.59	1585057
1103.61	690199	1103.64	1267066
1103.65	654805	1103.68	962653
1103.69	621252	1103.72	723137
1103.73	591886	1103.76	569264
1103.78	567440	1103.81	477834
1103.82	547990	1103.85	413530
1103.86	532371	1103.89	360466
1103.9	518602	1103.93	319376
1103.94	504316	1103.98	293885
1103.99	486863	1104.02	285359
1104.03	463435	1104.06	293027
1104.07	431474	1104.11	315631
1104.11	389240	1104.15	352512
1104.16	337900	1104.19	402268
1104.2	284176	1104.23	460858
1104.24	237307	1104.28	518079
1104.28	201986	1104.32	555843
1104.33	176960	1104.36	560967
1104.37	159080	1104.41	538859
1104.41	145915	1104.45	502640
1104.45	135830	1104.49	455496
1104.5	127893	1104.53	392985
1104.54	121963	1104.58	317311
1104.58	117704	1104.62	242378
1104.62	113643	1104.66	182388
1104.67	108310	1104.7	141055
1104.71	101772	1104.75	114763
1104.75	95065	1104.79	99127
1104.79	88827	1104.83	90472
1104.84	82730	1104.88	85129
1104.88	75241	1104.92	79478
1104.92	64044	1104.96	71303
1104.96	48773	1105	60847
1105.01	33204	1105.05	49961
1105.05	21843	1105.09	40474
1105.09	15571	1105.13	33420
1105.13	12648	1105.18	29161
1105.18	11477	1105.22	27698
1105.22	11319	1105.26	28845
1105.26	11783	1105.3	32328
1105.3	12175	1105.35	37748
1105.34	11592	1105.39	44181
1105.39	9865	1105.43	50001
1105.43	7723	1105.47	53591
1105.47	5803	1105.52	54281
1105.51	4267	1105.56	52471
1105.56	3148	1105.6	49044
1105.6	2426	1105.65	44686
1105.64	1993	1105.69	39635
1105.68	1747	1105.73	33929
1105.73	1640	1105.77	27816
1105.77	1685	1105.82	21896
1105.81	1986	1105.86	16819
1105.85	2741	1105.9	12898
1105.9	4098	1105.94	10073
1105.94	5946	1105.99	8087
1105.98	7896	1106.03	6631
1106.02	9461	1106.07	5491
1106.07	10200	1106.12	4636
1106.11	9819	1106.16	4100
1106.15	8384	1106.2	3778
1106.19	6390	1106.24	3477
1106.24	4440	1106.29	3133
1106.28	2888	1106.33	2810
1106.32	1829	1106.37	2563
1106.36	1211	1106.42	2396
1106.41	903	1106.46	2267
1106.45	756	1106.5	2095
1106.49	638	1106.54	1818
1106.53	466	1106.59	1477
1106.57	264	1106.63	1195
1106.62	112	1106.67	1078
1106.66	42	1106.71	1162
1106.7	21	1106.76	1423
1106.74	21	1106.8	1741
1106.79	33	1106.84	1914
1106.83	58	1106.89	1807
1106.87	114	1106.93	1430
1106.91	247	1106.97	922
1106.96	547	1107.01	484
1107	1075	1107.06	223
1107.04	1739	1107.1	104
1107.08	2365	1107.14	55
1107.13	2875	1107.19	36
1107.17	3296	1107.23	30
1107.21	3684	1107.27	28
1107.25	4004	1107.31	27
1107.3	3972	1107.36	24
1107.34	3264	1107.4	26
1107.38	2095	1107.44	54
1107.42	1099	1107.48	154
1107.47	577	1107.53	409
1107.51	382	1107.57	902
1107.55	317	1107.61	1600
1107.59	304	1107.66	2303
1107.64	332	1107.7	2786
1107.68	415	1107.74	2915
1107.72	572	1107.78	2645
1107.76	799	1107.83	2042
1107.8	981	1107.87	1309
1107.85	941	1107.91	697
1107.89	691	1107.95	332
1107.93	432	1108	162
1107.97	291	1108.04	93
1108.02	275	1108.08	70
1108.06	392	1108.13	71
1108.1	720	1108.17	90
1108.14	1423	1108.21	118
1108.19	2674	1108.25	143
1108.23	4462	1108.3	159
1108.27	6605	1108.34	174
1108.31	9078	1108.38	226
1108.36	12300	1108.43	387
1108.4	17283	1108.47	719
1108.44	24697	1108.51	1156
1108.48	31686	1108.55	1511
1108.53	31957	1108.6	1667
1108.57	23669	1108.64	1658
1108.61	12942	1108.68	1570
1108.65	5740	1108.72	1460
1108.7	2437	1108.77	1353
1108.74	1127	1108.81	1246
1108.78	613	1108.85	1118
1108.82	404	1108.9	939
1108.87	299	1108.94	701
1108.91	220	1108.98	451
1108.95	142	1109.02	266
1108.99	77	1109.07	175
1109.04	39	1109.11	144
1109.08	27	1109.15	130
1109.12	28	1109.2	116
1109.16	36	1109.24	103
1109.2	57	1109.28	94
1109.25	112	1109.32	86
1109.29	237	1109.37	76
1109.33	460	1109.41	63
1109.37	746	1109.45	46
1109.42	954	1109.49	30
1109.46	936	1109.54	19
1109.5	726	1109.58	13
1109.54	495	1109.62	9
1109.59	335	1109.67	6
1109.63	232	1109.71	4
1109.67	160	1109.75	3
1109.71	118	1109.79	4
1109.76	115	1109.84	5
1109.8	155	1109.88	6
1109.84	244	1109.92	8
1109.88	404	1109.97	13
1109.93	679	1110.01	40
1109.97	1152	1110.05	166
1110.01	1982	1110.09	729
1110.05	3562	1110.14	2999
1110.1	6958	1110.18	9462
1110.14	14527	1110.22	20281
1110.18	28374	1110.26	30217
1110.22	44933	1110.31	34392
1110.27	55087	1110.35	33242
1110.31	54477	1110.39	28647
1110.35	46689	1110.44	21887
1110.39	35482	1110.48	15680
1110.43	22898	1110.52	13398
1110.48	12452	1110.56	16785
1110.52	7262	1110.61	24959
1110.56	7623	1110.65	34680
1110.6	12180	1110.69	42747
1110.65	18959	1110.73	47956
1110.69	26316	1110.78	50362
1110.73	33859	1110.82	50356
1110.77	41156	1110.86	48760
1110.82	46485	1110.91	47288
1110.86	48288	1110.95	47928
1110.9	47334	1110.99	51111
1110.94	45981	1111.03	55419
1110.99	45651	1111.08	59235
1111.03	46269	1111.12	61854
1111.07	47420	1111.16	63180
1111.11	48862	1111.21	63233
1111.16	50103	1111.25	62114
1111.2	50229	1111.29	60044
1111.24	48407	1111.33	57215
1111.28	44205	1111.38	53313
1111.33	37513	1111.42	47458
1111.37	28913	1111.46	39716
1111.41	20115	1111.5	32105
1111.45	13047	1111.55	26672
1111.5	8520	1111.59	23449
1111.54	6226	1111.63	21096
1111.58	5447	1111.68	18445
1111.62	5579	1111.72	14948
1111.66	6390	1111.76	10756
1111.71	8057	1111.8	6821
1111.75	10984	1111.85	4075
1111.79	15296	1111.89	2589
1111.83	20361	1111.93	1957
1111.88	25126	1111.98	1927
1111.92	28765	1112.02	2557
1111.96	30798	1112.06	4283
1112	31024	1112.1	8162
1112.05	29437	1112.15	16008
1112.09	26087	1112.19	28947
1112.13	21245	1112.23	44513
1112.17	15728	1112.27	57049
1112.22	10735	1112.32	62229
1112.26	7065	1112.36	59962
1112.3	4705	1112.4	53724
1112.34	3259	1112.45	47484
1112.39	2389	1112.49	42798
1112.43	1871	1112.53	39246
1112.47	1511	1112.57	36323
1112.51	1145	1112.62	33944
1112.56	727	1112.66	32133
1112.6	361	1112.7	30790
1112.64	142	1112.75	29681
1112.68	48	1112.79	28643
1112.73	15	1112.83	27619
1112.77	5	1112.87	26593
1112.81	1	1112.92	25619
1112.85	0	1112.96	24740
1112.9	0	1113	23766
1112.94	0	1113.04	22366
1112.98	0	1113.09	20415
1113.02	0	1113.13	18085
1113.06	0	1113.17	15770
1113.11	0	1113.22	13963
1113.15	0	1113.26	12952
1113.19	0	1113.3	12656
1113.23	0	1113.34	12850
1113.28	0	1113.39	13455
1113.32	0	1113.43	14534
1113.36	0	1113.47	15950
1113.4	0	1113.51	17238
1113.45	0	1113.56	17948
1113.49	0	1113.6	17943
1113.53	0	1113.64	17290
1113.57	0	1113.69	16100
1113.62	0	1113.73	14520
1113.66	0	1113.77	12810
1113.7	1	1113.81	11439
1113.74	2	1113.86	10823
1113.79	7	1113.9	10841
1113.83	17	1113.94	10924
1113.87	30	1113.99	10659
1113.91	41	1114.03	9956
1113.96	48	1114.07	8794
1114	49	1114.11	7135
1114.04	46	1114.16	5112
1114.08	39	1114.2	3185
1114.13	30	1114.24	1814
1114.17	19	1114.28	1068
1114.21	10	1114.33	767
1114.25	4	1114.37	773
1114.29	3	1114.41	1077
1114.34	3	1114.46	1700
1114.38	6	1114.5	2351
1114.42	14	1114.54	2439
1114.46	34	1114.58	1823
1114.51	75	1114.63	1032
1114.55	147	1114.67	499
1114.59	248	1114.71	238
1114.63	366	1114.76	125
1114.68	478	1114.8	79
1114.72	572	1114.84	61
1114.76	647	1114.88	51
1114.8	706	1114.93	40
1114.85	741	1114.97	28
1114.89	745	1115.01	16
1114.93	702	1115.05	8
1114.97	603	1115.1	5
1115.02	457	1115.14	7
1115.06	294	1115.18	22
1115.1	167	1115.23	88
1115.14	111	1115.27	346
1115.19	147	1115.31	1331
1115.23	346	1115.35	4470
1115.27	970	1115.4	11016
1115.31	2799	1115.44	18967
1115.36	7458	1115.48	24131
1115.4	15706	1115.53	25210
1115.44	24564	1115.57	23911
1115.48	29847	1115.61	21590
1115.53	30924	1115.65	19147
1115.57	29266	1115.7	19046
1115.61	25532	1115.74	25557
1115.65	20613	1115.78	41953
1115.69	17466	1115.82	66458
1115.74	20405	1115.87	92350
1115.78	32329	1115.91	113877
1115.82	51895	1115.95	129705
1115.86	73603	1116	140851
1115.91	92263	1116.04	148749
1115.95	106139	1116.08	154801
1115.99	115894	1116.12	160072
1116.03	123104	1116.17	164821
1116.08	129627	1116.21	167854
1116.12	137417	1116.25	167274
1116.16	147634	1116.29	162512
1116.2	158564	1116.34	154659
1116.25	166101	1116.38	145198
1116.29	167508	1116.42	135319
1116.33	162765	1116.47	125681
1116.37	152803	1116.51	116561
1116.42	138759	1116.55	108221
1116.46	122304	1116.59	100726
1116.5	105729	1116.64	93825
1116.54	91235	1116.68	87321
1116.59	79906	1116.72	81196
1116.63	71834	1116.77	75396
1116.67	66700	1116.81	69741
1116.71	63487	1116.85	64174
1116.76	60553	1116.89	59139
1116.8	56627	1116.94	55301
1116.84	51312	1116.98	52560
1116.88	45145	1117.02	49819
1116.92	39492	1117.06	46125
1116.97	35473	1117.11	41638
1117.01	32878	1117.15	37127
1117.05	30771	1117.19	32960
1117.09	28749	1117.24	28926
1117.14	27013	1117.28	24685
1117.18	25757	1117.32	20117
1117.22	24922	1117.36	15426
1117.26	24130	1117.41	11084
1117.31	22460	1117.45	7544
1117.35	19154	1117.49	4957
1117.39	15221	1117.54	3206
1117.43	13031	1117.58	2099
1117.48	13813	1117.62	1442
1117.52	16497	1117.66	1047
1117.56	18887	1117.71	776
1117.6	19392	1117.75	558
1117.65	17618	1117.79	375
1117.69	14040	1117.83	234
1117.73	9634	1117.88	138
1117.77	5557	1117.92	81
1117.82	2696	1117.96	50
1117.86	1187	1118.01	37
1117.9	571	1118.05	32
1117.94	412	1118.09	30
1117.99	554	1118.13	28
1118.03	1059	1118.18	25
1118.07	2077	1118.22	21
1118.11	3534	1118.26	17
1118.15	4982	1118.3	15
1118.2	6028	1118.35	15
1118.24	6662	1118.39	15
1118.28	7044	1118.43	16
1118.32	7297	1118.48	16
1118.37	7505	1118.52	15
1118.41	7700	1118.56	12
1118.45	7719	1118.6	8
1118.49	7097	1118.65	5
1118.54	5479	1118.69	4
1118.58	3320	1118.73	5
1118.62	1558	1118.78	7
1118.66	597	1118.82	9
1118.71	206	1118.86	10
1118.75	71	1118.9	10
1118.79	29	1118.95	8
1118.83	17	1118.99	5
1118.88	13	1119.03	3
1118.92	11	1119.07	2
1118.96	11	1119.12	1
1119	11	1119.16	1
1119.05	11	1119.2	1
1119.09	10	1119.25	1
1119.13	10	1119.29	1
1119.17	9	1119.33	1
1119.22	8	1119.37	0
1119.26	5	1119.42	0
1119.3	3	1119.46	0
1119.34	2	1119.5	0
1119.39	1	1119.55	0
1119.43	0	1119.59	0
1119.47	0	1119.63	1
1119.51	0	1119.67	2
1119.55	1	1119.72	5
1119.6	2	1119.76	13
1119.64	4	1119.8	28
1119.68	8	1119.84	51
1119.72	17	1119.89	77
1119.77	30	1119.93	100
1119.81	45	1119.97	120
1119.85	59	1120.02	137
1119.89	67	1120.06	153
1119.94	68	1120.1	174
1119.98	65	1120.14	203
1120.02	59	1120.19	239
1120.06	54	1120.23	267
1120.11	50	1120.27	277
1120.15	49	1120.32	270
1120.19	53	1120.36	265
1120.23	60	1120.4	307
1120.28	67	1120.44	455
1120.32	80	1120.49	701
1120.36	112	1120.53	901
1120.4	197	1120.57	904
1120.45	397	1120.61	747
1120.49	716	1120.66	585
1120.53	986	1120.7	493
1120.57	1007	1120.74	444
1120.62	812	1120.79	404
1120.66	586	1120.83	355
1120.7	426	1120.87	290
1120.74	328	1120.91	215
1120.78	277	1120.96	141
1120.83	273	1121	81
1120.87	342	1121.04	42
1120.91	553	1121.08	20
1120.95	1015	1121.13	9
1121	1698	1121.17	4
1121.04	2264	1121.21	4
1121.08	2376	1121.26	12
1121.12	2084	1121.3	63
1121.17	1674	1121.34	299
1121.21	1390	1121.38	1013
1121.25	1340	1121.43	2269
1121.29	1441	1121.47	3558
1121.34	1453	1121.51	4310
1121.38	1222	1121.56	4391
1121.42	838	1121.6	3898
1121.46	482	1121.64	3003
1121.51	243	1121.68	2019
1121.55	114	1121.73	1263
1121.59	53	1121.77	847
1121.63	24	1121.81	676
1121.68	10	1121.85	619
1121.72	5	1121.9	608
1121.76	7	1121.94	614
1121.8	18	1121.98	621
1121.85	33	1122.03	618
1121.89	46	1122.07	609
1121.93	54	1122.11	604
1121.97	57	1122.15	610
1122.01	56	1122.2	611
1122.06	52	1122.24	576
1122.1	43	1122.28	504
1122.14	29	1122.33	422
1122.18	14	1122.37	358
1122.23	5	1122.41	317
1122.27	1	1122.45	289
1122.31	1	1122.5	259
1122.35	1	1122.54	213
1122.4	7	1122.58	156
1122.44	31	1122.62	106
1122.48	134	1122.67	75
1122.52	537	1122.71	63
1122.57	1880	1122.75	64
1122.61	5289	1122.8	79
1122.65	11842	1122.84	111
1122.69	21530	1122.88	169
1122.74	31826	1122.92	270
1122.78	38013	1122.97	436
1122.82	36549	1123.01	665
1122.86	28178	1123.05	919
1122.91	17757	1123.1	1154
1122.95	9977	1123.14	1357
1122.99	5683	1123.18	1541
1123.03	3410	1123.22	1739
1123.08	2051	1123.27	1995
1123.12	1219	1123.31	2367
1123.16	755	1123.35	2926
1123.2	518	1123.39	3785
1123.25	397	1123.44	5083
1123.29	327	1123.48	6846
1123.33	275	1123.52	8822
1123.37	237	1123.57	10578
1123.41	232	1123.61	11722
1123.46	293	1123.65	11963
1123.5	422	1123.69	11057
1123.54	575	1123.74	8965
1123.58	719	1123.78	6253
1123.63	855	1123.82	3931
1123.67	1009	1123.86	2607
1123.71	1206	1123.91	2259
1123.75	1462	1123.95	2836
1123.8	1775	1123.99	4820
1123.84	2126	1124.04	9502
1123.88	2507	1124.08	18761
1123.92	2965	1124.12	33945
1123.97	3613	1124.16	54855
1124.01	4637	1124.21	79179
1124.05	6112	1124.25	102619
1124.09	7432	1124.29	121020
1124.14	7399	1124.34	132218
1124.18	5717	1124.38	135640
1124.22	3540	1124.42	131430
1124.26	1970	1124.46	119652
1124.31	1139	1124.51	100277
1124.35	750	1124.55	75391
1124.39	578	1124.59	50841
1124.43	500	1124.63	32657
1124.48	442	1124.68	22132
1124.52	351	1124.72	16721
1124.56	223	1124.76	13832
1124.6	107	1124.81	12177
1124.64	43	1124.85	11193
1124.69	20	1124.89	10515
1124.73	13	1124.93	9873
1124.77	11	1124.98	9160
1124.81	10	1125.02	8480
1124.86	9	1125.06	8048
1124.9	7	1125.11	8042
1124.94	5	1125.15	8697
1124.98	3	1125.19	10568
1125.03	1	1125.23	14613
1125.07	1	1125.28	21565
1125.11	0	1125.32	30807
1125.15	0	1125.36	40407
1125.2	0	1125.4	48717
1125.24	0	1125.45	55148
1125.28	0	1125.49	59539
1125.32	0	1125.53	61694
1125.37	0	1125.58	61248
1125.41	0	1125.62	57653
1125.45	0	1125.66	50406
1125.49	0	1125.7	39324
1125.54	0	1125.75	25730
1125.58	0	1125.79	13396
1125.62	2	1125.83	5611
1125.66	11	1125.88	2124
1125.71	60	1125.92	880
1125.75	292	1125.96	510
1125.79	986	1126	511
1125.83	2226	1126.05	817
1125.88	3649	1126.09	1674
1125.92	4861	1126.13	3797
1125.96	5749	1126.17	8246
1126	6254	1126.22	15182
1126.04	6242	1126.26	22953
1126.09	5593	1126.3	29691
1126.13	4309	1126.35	34936
1126.17	2710	1126.39	39151
1126.21	1387	1126.43	42732
1126.26	673	1126.47	44790
1126.3	469	1126.52	42522
1126.34	647	1126.56	34329
1126.38	1353	1126.6	23407
1126.43	3136	1126.64	14753
1126.47	6643	1126.69	10243
1126.51	11111	1126.73	9118
1126.55	13992	1126.77	10098
1126.6	14062	1126.82	11694
1126.64	12966	1126.86	12473
1126.68	12560	1126.9	11660
1126.72	13257	1126.94	9353
1126.77	14763	1126.99	6453
1126.81	16675	1127.03	4109
1126.85	18532	1127.07	2804
1126.89	19645	1127.12	2262
1126.94	19164	1127.16	2057
1126.98	17035	1127.2	1965
1127.02	14652	1127.24	1941
1127.06	13504	1127.29	2026
1127.11	13558	1127.33	2341
1127.15	13777	1127.37	3023
1127.19	13500	1127.41	4042
1127.23	12630	1127.46	5120
1127.27	11194	1127.5	5878
1127.32	9263	1127.54	6026
1127.36	7076	1127.59	5419
1127.4	5082	1127.63	4113
1127.44	3675	1127.67	2529
1127.49	2883	1127.71	1242
1127.53	2467	1127.76	497
1127.57	2136	1127.8	164
1127.61	1636	1127.84	46
1127.66	956	1127.89	13
1127.7	387	1127.93	5
1127.74	114	1127.97	7
1127.78	37	1128.01	23
1127.83	22	1128.06	83
1127.87	24	1128.1	310
1127.91	35	1128.14	1074
1127.95	67	1128.18	2860
1128	169	1128.23	5277
1128.04	496	1128.27	6822
1128.08	1545	1128.31	6661
1128.12	4886	1128.36	5492
1128.17	13597	1128.4	4452
1128.21	27636	1128.44	4358
1128.25	39128	1128.48	5764
1128.29	41087	1128.53	9441
1128.34	36052	1128.57	16488
1128.38	29836	1128.61	26720
1128.42	25422	1128.65	37368
1128.46	23396	1128.7	45233
1128.5	23054	1128.74	48945
1128.55	23524	1128.78	48351
1128.59	24253	1128.83	43767
1128.63	24699	1128.87	36501
1128.67	24344	1128.91	29114
1128.72	23005	1128.95	23844
1128.76	20763	1129	20765
1128.8	17707	1129.04	18483
1128.84	14135	1129.08	16044
1128.89	11135	1129.13	13412
1128.93	10350	1129.17	10941
1128.97	12756	1129.21	9036
1129.01	17483	1129.25	7969
1129.06	22079	1129.3	7863
1129.1	24504	1129.34	8816
1129.14	24397	1129.38	10659
1129.18	22616	1129.42	12512
1129.23	20403	1129.47	13319
1129.27	18599	1129.51	12902
1129.31	17447	1129.55	11837
1129.35	16908	1129.6	10599
1129.4	16714	1129.64	9305
1129.44	16405	1129.68	7898
1129.48	15690	1129.72	6309
1129.52	14640	1129.77	4617
1129.57	13480	1129.81	3099
1129.61	12318	1129.85	2002
1129.65	11092	1129.9	1335
1129.69	9647	1129.94	965
1129.74	7872	1129.98	772
1129.78	5916	1130.02	679
1129.82	4201	1130.07	637
1129.86	3052	1130.11	604
1129.9	2458	1130.15	555
1129.95	2284	1130.19	485
1129.99	2529	1130.24	409
1130.03	3352	1130.28	341
1130.07	4802	1130.32	288
1130.12	6394	1130.37	248
1130.16	7307	1130.41	217
1130.2	7255	1130.45	193
1130.24	6654	1130.49	174
1130.29	5929	1130.54	160
1130.33	5233	1130.58	148
1130.37	4597	1130.62	134
1130.41	4001	1130.67	121
1130.46	3415	1130.71	114
1130.5	2858	1130.75	123
1130.54	2381	1130.79	160
1130.58	2047	1130.84	247
1130.63	1954	1130.88	429
1130.67	2187	1130.92	784
1130.71	2698	1130.96	1404
1130.75	3295	1131.01	2300
1130.8	3759	1131.05	3335
1130.84	3954	1131.09	4317
1130.88	3899	1131.14	5111
1130.92	3800	1131.18	5648
1130.97	3870	1131.22	5902
1131.01	4075	1131.26	5904
1131.05	4195	1131.31	5745
1131.09	4128	1131.35	5532
1131.13	3956	1131.39	5318
1131.18	3770	1131.43	5104
1131.22	3585	1131.48	4918
1131.26	3349	1131.52	4837
1131.3	2970	1131.56	4919
1131.35	2397	1131.61	5157
1131.39	1724	1131.65	5529
1131.43	1135	1131.69	6067
1131.47	731	1131.73	6857
1131.52	499	1131.78	7930
1131.56	380	1131.82	9133
1131.6	315	1131.86	10151
1131.64	264	1131.91	10762
1131.69	205	1131.95	10952
1131.73	133	1131.99	10752
1131.77	64	1132.03	10131
1131.81	21	1132.08	9073
1131.86	4	1132.12	7633
1131.9	1	1132.16	5968
1131.94	0	1132.2	4347
1131.98	0	1132.25	3038
1132.03	0	1132.29	2141
1132.07	0	1132.33	1602
1132.11	0	1132.38	1330
1132.15	0	1132.42	1259
1132.2	0	1132.46	1313
1132.24	0	1132.5	1348
1132.28	0	1132.55	1217
1132.32	0	1132.59	924
1132.36	0	1132.63	613
1132.41	1	1132.68	385
1132.45	2	1132.72	247
1132.49	5	1132.76	170
1132.53	9	1132.8	126
1132.58	11	1132.85	97
1132.62	11	1132.89	73
1132.66	8	1132.93	48
1132.7	5	1132.97	26
1132.75	3	1133.02	10
1132.79	1	1133.06	4
1132.83	1	1133.1	1
1132.87	1	1133.15	1
1132.92	0	1133.19	0
1132.96	0	1133.23	0
1133	0	1133.27	0
1133.04	0	1133.32	0
1133.09	0	1133.36	0
1133.13	0	1133.4	0
1133.17	0	1133.45	0
1133.21	0	1133.49	0
1133.26	0	1133.53	0
1133.3	0	1133.57	0
1133.34	0	1133.62	0
1133.38	0	1133.66	0
1133.43	0	1133.7	0
1133.47	0	1133.74	0
1133.51	0	1133.79	0
1133.55	0	1133.83	0
1133.6	0	1133.87	0
1133.64	0	1133.92	0
1133.68	0	1133.96	0
1133.72	0	1134	0
1133.76	0	1134.04	0
1133.81	0	1134.09	0
1133.85	0	1134.13	0
1133.89	0	1134.17	0
1133.93	0	1134.21	0
1133.98	0	1134.26	0
1134.02	0	1134.3	0
1134.06	0	1134.34	0
1134.1	0	1134.39	0
1134.15	0	1134.43	0
1134.19	0	1134.47	0
1134.23	0	1134.51	0
1134.27	0	1134.56	0
1134.32	0	1134.6	0
1134.36	0	1134.64	0
1134.4	0	1134.69	0
1134.44	0	1134.73	1
1134.49	0	1134.77	1
1134.53	0	1134.81	1
1134.57	0	1134.86	1
1134.61	0	1134.9	1
1134.66	0	1134.94	1
1134.7	0	1134.98	2
1134.74	0	1135.03	3
1134.78	0	1135.07	4
1134.83	0	1135.11	5
1134.87	0	1135.16	8
1134.91	0	1135.2	14
1134.95	0	1135.24	29
1134.99	0	1135.28	70
1135.04	0	1135.33	168
1135.08	0	1135.37	376
1135.12	0	1135.41	699
1135.16	0	1135.46	1046
1135.21	0	1135.5	1333
1135.25	0	1135.54	1579
1135.29	0	1135.58	1845
1135.33	3	1135.63	2178
1135.38	14	1135.67	2608
1135.42	43	1135.71	3130
1135.46	85	1135.75	3694
1135.5	131	1135.8	4273
1135.55	171	1135.84	4914
1135.59	206	1135.88	5652
1135.63	246	1135.93	6420
1135.67	305	1135.97	7116
1135.72	392	1136.01	7722
1135.76	511	1136.05	8334
1135.8	652	1136.1	9072
1135.84	789	1136.14	9989
1135.89	896	1136.18	10976
1135.93	952	1136.22	11707
1135.97	945	1136.27	11785
1136.01	869	1136.31	11016
1136.06	732	1136.35	9559
1136.1	559	1136.4	7895
1136.14	383	1136.44	6499
1136.18	233	1136.48	5452
1136.22	127	1136.52	4534
1136.27	66	1136.57	3607
1136.31	36	1136.61	2755
1136.35	22	1136.65	2126
1136.39	15	1136.7	1742
1136.44	13	1136.74	1523
1136.48	14	1136.78	1400
1136.52	20	1136.82	1350
1136.56	39	1136.87	1376
1136.61	88	1136.91	1502
1136.65	208	1136.95	1740
1136.69	436	1136.99	2018
1136.73	738	1137.04	2192
1136.78	999	1137.08	2162
1136.82	1124	1137.12	1934
1136.86	1096	1137.17	1591
1136.9	942	1137.21	1252
1136.95	708	1137.25	989
1136.99	456	1137.29	788
1137.03	250	1137.34	600
1137.07	117	1137.38	421
1137.12	47	1137.42	293
1137.16	17	1137.47	236
1137.2	6	1137.51	226
1137.24	2	1137.55	228
1137.29	1	1137.59	224
1137.33	0	1137.64	208
1137.37	0	1137.68	178
1137.41	0	1137.72	133
1137.46	0	1137.76	80
1137.5	0	1137.81	37
1137.54	0	1137.85	13
1137.58	0	1137.89	4
1137.62	0	1137.94	1
1137.67	0	1137.98	0
1137.71	0	1138.02	0
1137.75	0	1138.06	0
1137.79	0	1138.11	0
1137.84	0	1138.15	0
1137.88	1	1138.19	0
1137.92	1	1138.24	0
1137.96	1	1138.28	0
1138.01	2	1138.32	0
1138.05	4	1138.36	0
1138.09	12	1138.41	1
1138.13	32	1138.45	2
1138.18	79	1138.49	5
1138.22	162	1138.53	14
1138.26	273	1138.58	34
1138.3	404	1138.62	67
1138.35	572	1138.66	108
1138.39	804	1138.71	146
1138.43	1118	1138.75	175
1138.47	1421	1138.79	195
1138.52	1445	1138.83	201
1138.56	1044	1138.88	188
1138.6	505	1138.92	150
1138.64	174	1138.96	92
1138.69	62	1139	40
1138.73	42	1139.05	13
1138.77	49	1139.09	4
1138.81	60	1139.13	1
1138.85	61	1139.18	0
1138.9	49	1139.22	0
1138.94	32	1139.26	0
1138.98	17	1139.3	0
1139.02	8	1139.35	0
1139.07	3	1139.39	0
1139.11	2	1139.43	0
1139.15	1	1139.48	0
1139.19	0	1139.52	0
1139.24	0	1139.56	0
1139.28	0	1139.6	0
1139.32	0	1139.65	0
1139.36	1	1139.69	0
1139.41	1	1139.73	0
1139.45	2	1139.77	0
1139.49	3	1139.82	1
1139.53	7	1139.86	1
1139.58	17	1139.9	5
1139.62	44	1139.95	23
1139.66	108	1139.99	112
1139.7	222	1140.03	563
1139.75	343	1140.07	2839
1139.79	396	1140.12	14329
1139.83	346	1140.16	59872
1139.87	226	1140.2	166803
1139.92	109	1140.25	310529
1139.96	42	1140.29	426401
1140	16	1140.33	484292
1140.04	9	1140.37	491623
1140.09	11	1140.42	458600
1140.13	30	1140.46	395643
1140.17	88	1140.5	316935
1140.21	199	1140.54	236374
1140.25	330	1140.59	164933
1140.3	412	1140.63	110195
1140.34	399	1140.67	73771
1140.38	312	1140.72	51835
1140.42	213	1140.76	39377
1140.47	140	1140.8	32674
1140.51	94	1140.84	29480
1140.55	62	1140.89	28837
1140.59	46	1140.93	30817
1140.64	57	1140.97	35573
1140.68	113	1141.02	41940
1140.72	204	1141.06	47711
1140.76	277	1141.1	51727
1140.81	274	1141.14	54674
1140.85	194	1141.19	58141
1140.89	97	1141.23	63968
1140.93	35	1141.27	74083
1140.98	13	1141.31	90350
1141.02	7	1141.36	113531
1141.06	5	1141.4	140452
1141.1	4	1141.44	163782
1141.15	3	1141.49	177869
1141.19	2	1141.53	182398
1141.23	2	1141.57	178666
1141.27	2	1141.61	166297
1141.32	3	1141.66	144164
1141.36	5	1141.7	111793
1141.4	9	1141.74	72618
1141.44	14	1141.78	37037
1141.48	19	1141.83	14654
1141.53	23	1141.87	4914
1141.57	25	1141.91	1634
1141.61	25	1141.96	639
1141.65	23	1142	441
1141.7	19	1142.04	744
1141.74	14	1142.08	2002
1141.78	9	1142.13	6019
1141.82	5	1142.17	16565
1141.87	3	1142.21	35731
1141.91	2	1142.26	58712
1141.95	2	1142.3	77956
1141.99	2	1142.34	90316
1142.04	2	1142.38	95897
1142.08	2	1142.43	95076
1142.12	2	1142.47	87873
1142.16	2	1142.51	73984
1142.21	1	1142.55	54830
1142.25	1	1142.6	35426
1142.29	0	1142.64	21035
1142.33	0	1142.68	12791
1142.38	0	1142.73	8836
1142.42	0	1142.77	7233
1142.46	0	1142.81	6698
1142.5	0	1142.85	6458
1142.55	0	1142.9	6167
1142.59	0	1142.94	5752
1142.63	0	1142.98	5241
1142.67	0	1143.03	4703
1142.71	0	1143.07	4226
1142.76	0	1143.11	3888
1142.8	0	1143.15	3757
1142.84	0	1143.2	3922
1142.88	0	1143.24	4512
1142.93	0	1143.28	5618
1142.97	0	1143.32	7192
1143.01	0	1143.37	9068
1143.05	0	1143.41	11125
1143.1	0	1143.45	13309
1143.14	0	1143.5	15510
1143.18	0	1143.54	17491
1143.22	0	1143.58	18772
1143.27	0	1143.62	18644
1143.31	0	1143.67	16626
1143.35	0	1143.71	12834
1143.39	0	1143.75	8144
1143.44	0	1143.8	4068
1143.48	0	1143.84	1618
1143.52	0	1143.88	557
1143.56	0	1143.92	180
1143.61	0	1143.97	56
1143.65	0	1144.01	17
1143.69	0	1144.05	6
1143.73	0	1144.09	2
1143.78	0	1144.14	1
1143.82	0	1144.18	1
1143.86	0	1144.22	1
1143.9	0	1144.27	1
1143.95	0	1144.31	0
1143.99	0	1144.35	0
1144.03	0	1144.39	0
1144.07	0	1144.44	0
1144.11	0	1144.48	0
1144.16	0	1144.52	0
1144.2	0	1144.56	0
1144.24	0	1144.61	0
1144.28	0	1144.65	0
1144.33	0	1144.69	0
1144.37	0	1144.74	0
1144.41	0	1144.78	0
1144.45	0	1144.82	0
1144.5	0	1144.86	0
1144.54	1	1144.91	0
1144.58	1	1144.95	0
1144.62	1	1144.99	0
1144.67	1	1145.04	0
1144.71	1	1145.08	0
1144.75	1	1145.12	0
1144.79	0	1145.16	0
1144.84	0	1145.21	0
1144.88	0	1145.25	0
1144.92	0	1145.29	0
1144.96	0	1145.33	0
1145.01	0	1145.38	0
1145.05	0	1145.42	0
1145.09	1	1145.46	0
1145.13	1	1145.51	0
1145.18	1	1145.55	0
1145.22	2	1145.59	0
1145.26	6	1145.63	0
1145.3	17	1145.68	0
1145.34	47	1145.72	0
1145.39	107	1145.76	0
1145.43	187	1145.81	0
1145.47	255	1145.85	1
1145.51	297	1145.89	1
1145.56	323	1145.93	3
1145.6	343	1145.98	9
1145.64	359	1146.02	28
1145.68	369	1146.06	88
1145.73	363	1146.1	280
1145.77	335	1146.15	819
1145.81	297	1146.19	1916
1145.85	268	1146.23	3346
1145.9	255	1146.28	4485
1145.94	254	1146.32	5031
1145.98	255	1146.36	5158
1146.02	250	1146.4	5029
1146.07	231	1146.45	4636
1146.11	192	1146.49	3944
1146.15	138	1146.53	2996
1146.19	82	1146.58	1998
1146.24	42	1146.62	1208
1146.28	19	1146.66	732
1146.32	9	1146.7	507
1146.36	5	1146.75	429
1146.41	3	1146.79	421
1146.45	2	1146.83	434
1146.49	2	1146.87	467
1146.53	3	1146.92	579
1146.58	5	1146.96	860
1146.62	8	1147	1327
1146.66	13	1147.05	1871
1146.7	20	1147.09	2355
1146.74	30	1147.13	2734
1146.79	39	1147.17	3040
1146.83	44	1147.22	3327
1146.87	41	1147.26	3641
1146.91	37	1147.3	4002
1146.96	38	1147.34	4380
1147	47	1147.39	4696
1147.04	58	1147.43	4834
1147.08	68	1147.47	4767
1147.13	74	1147.52	4670
1147.17	78	1147.56	4752
1147.21	80	1147.6	4941
1147.25	79	1147.64	4930
1147.3	73	1147.69	4497
1147.34	62	1147.73	3641
1147.38	46	1147.77	2575
1147.42	31	1147.82	1622
1147.47	20	1147.86	986
1147.51	13	1147.9	658
1147.55	10	1147.94	552
1147.59	10	1147.99	626
1147.64	10	1148.03	901
1147.68	11	1148.07	1409
1147.72	10	1148.11	2090
1147.76	9	1148.16	2757
1147.81	7	1148.2	3270
1147.85	6	1148.24	3616
1147.89	6	1148.29	3784
1147.93	7	1148.33	3717
1147.97	12	1148.37	3473
1148.02	26	1148.41	3276
1148.06	65	1148.46	3289
1148.1	181	1148.5	3418
1148.14	499	1148.54	3520
1148.19	1172	1148.59	3956
1148.23	2128	1148.63	6084
1148.27	2973	1148.67	11828
1148.31	3328	1148.71	21303
1148.36	3161	1148.76	31308
1148.4	2783	1148.8	38213
1148.44	2574	1148.84	40672
1148.48	2706	1148.88	38704
1148.53	3164	1148.93	32696
1148.57	3923	1148.97	24100
1148.61	5008	1149.01	15764
1148.65	6426	1149.06	10029
1148.7	8012	1149.1	7136
1148.74	9439	1149.14	6330
1148.78	10471	1149.18	7320
1148.82	11109	1149.23	10522
1148.87	11447	1149.27	16194
1148.91	11520	1149.31	22760
1148.95	11268	1149.35	27076
1148.99	10638	1149.4	27589
1149.04	9674	1149.44	25522
1149.08	8402	1149.48	22714
1149.12	6801	1149.53	20143
1149.16	5061	1149.57	18054
1149.2	3665	1149.61	16280
1149.25	2985	1149.65	14482
1149.29	2988	1149.7	12316
1149.33	3424	1149.74	9634
1149.37	4121	1149.78	6755
1149.42	4989	1149.83	4304
1149.46	5907	1149.87	2659
1149.5	6685	1149.91	1763
1149.54	7132	1149.95	1397
1149.59	7138	1150	1377
1149.63	6668	1150.04	1632
1149.67	5706	1150.08	2287
1149.71	4262	1150.12	3725
1149.76	2570	1150.17	6395
1149.8	1172	1150.21	10068
1149.84	410	1150.25	13538
1149.88	126	1150.3	15655
1149.93	40	1150.34	16132
1149.97	16	1150.38	15133
1150.01	15	1150.42	12942
1150.05	37	1150.47	10131
1150.1	116	1150.51	7494
1150.14	361	1150.55	5554
1150.18	951	1150.6	4335
1150.22	1932	1150.64	3641
1150.27	3080	1150.68	3358
1150.31	4154	1150.72	3447
1150.35	5145	1150.77	3815
1150.39	6202	1150.81	4230
1150.44	7439	1150.85	4410
1150.48	8523	1150.89	4196
1150.52	8350	1150.94	3606
1150.56	6262	1150.98	2788
1150.6	3483	1151.02	1954
1150.65	1650	1151.07	1269
1150.69	976	1151.11	797
1150.73	915	1151.15	518
1150.77	1078	1151.19	370
1150.82	1251	1151.24	293
1150.86	1324	1151.28	249
1150.9	1341	1151.32	215
1150.94	1480	1151.37	175
1150.99	1975	1151.41	134
1151.03	3117	1151.45	101
1151.07	5232	1151.49	82
1151.11	8103	1151.54	72
1151.16	10467	1151.58	63
1151.2	10888	1151.62	50
1151.24	9005	1151.66	34
1151.28	5812	1151.71	19
1151.33	2903	1151.75	9
1151.37	1149	1151.79	4
1151.41	377	1151.84	1
1151.45	106	1151.88	1
1151.5	27	1151.92	0
1151.54	7	1151.96	0
1151.58	2	1152.01	0
1151.62	4	1152.05	0
1151.67	14	1152.09	0
1151.71	43	1152.13	0
1151.75	93	1152.18	0
1151.79	147	1152.22	0
1151.83	166	1152.26	0
1151.88	129	1152.31	0
1151.92	72	1152.35	0
1151.96	31	1152.39	0
1152	13	1152.43	0
1152.05	6	1152.48	0
1152.09	4	1152.52	0
1152.13	4	1152.56	0
1152.17	5	1152.61	1
1152.22	8	1152.65	1
1152.26	12	1152.69	2
1152.3	17	1152.73	2
1152.34	19	1152.78	2
1152.39	20	1152.82	1
1152.43	19	1152.86	1
1152.47	18	1152.9	0
1152.51	18	1152.95	0
1152.56	19	1152.99	0
1152.6	22	1153.03	0
1152.64	25	1153.08	0
1152.68	29	1153.12	0
1152.73	33	1153.16	0
1152.77	40	1153.2	0
1152.81	53	1153.25	0
1152.85	81	1153.29	0
1152.9	138	1153.33	0
1152.94	242	1153.38	0
1152.98	402	1153.42	0
1153.02	592	1153.46	0
1153.06	739	1153.5	0
1153.11	782	1153.55	0
1153.15	711	1153.59	0
1153.19	574	1153.63	0
1153.23	431	1153.67	0
1153.28	310	1153.72	1
1153.32	201	1153.76	2
1153.36	104	1153.8	3
1153.4	38	1153.85	6
1153.45	10	1153.89	8
1153.49	2	1153.93	11
1153.53	0	1153.97	15
1153.57	0	1154.02	20
1153.62	2	1154.06	28
1153.66	14	1154.1	37
1153.7	82	1154.15	42
1153.74	378	1154.19	44
1153.79	1145	1154.23	47
1153.83	2186	1154.27	55
1153.87	2752	1154.32	68
1153.91	2541	1154.36	79
1153.96	2030	1154.4	85
1154	1617	1154.44	84
1154.04	1318	1154.49	82
1154.08	1039	1154.53	88
1154.13	719	1154.57	112
1154.17	394	1154.62	160
1154.21	191	1154.66	229
1154.25	228	1154.7	322
1154.3	586	1154.74	449
1154.34	1261	1154.79	594
1154.38	2064	1154.83	707
1154.42	2772	1154.87	728
1154.46	3229	1154.91	630
1154.51	3175	1154.96	434
1154.55	2433	1155	231
1154.59	1368	1155.04	98
1154.63	561	1155.09	38
1154.68	172	1155.13	14
1154.72	38	1155.17	6
1154.76	6	1155.21	3
1154.8	1	1155.26	2
1154.85	0	1155.3	2
1154.89	0	1155.34	1
1154.93	0	1155.39	1
1154.97	0	1155.43	0
1155.02	0	1155.47	0
1155.06	0	1155.51	0
1155.1	0	1155.56	0
1155.14	0	1155.6	0
1155.19	0	1155.64	0
1155.23	0	1155.68	1
1155.27	1	1155.73	1
1155.31	2	1155.77	1
1155.36	4	1155.81	1
1155.4	5	1155.86	1
1155.44	5	1155.9	1
1155.48	3	1155.94	1
1155.53	1	1155.98	1
1155.57	0	1156.03	1
1155.61	0	1156.07	1
1155.65	0	1156.11	1
1155.69	0	1156.16	1
1155.74	0	1156.2	1
1155.78	0	1156.24	1
1155.82	0	1156.28	2
1155.86	0	1156.33	2
1155.91	0	1156.37	2
1155.95	0	1156.41	2
1155.99	0	1156.45	3
1156.03	0	1156.5	3
1156.08	0	1156.54	3
1156.12	0	1156.58	2
1156.16	0	1156.63	1
1156.2	0	1156.67	0
1156.25	0	1156.71	0
1156.29	0	1156.75	0
1156.33	0	1156.8	0
1156.37	0	1156.84	0
1156.42	0	1156.88	0
1156.46	0	1156.93	0
1156.5	0	1156.97	0
1156.54	0	1157.01	0
1156.59	0	1157.05	0
1156.63	0	1157.1	1
1156.67	0	1157.14	1
1156.71	0	1157.18	1
1156.76	0	1157.22	1
1156.8	0	1157.27	1
1156.84	0	1157.31	1
1156.88	0	1157.35	1
1156.93	0	1157.4	1
1156.97	0	1157.44	1
1157.01	0	1157.48	1
1157.05	0	1157.52	1
1157.09	0	1157.57	2
1157.14	0	1157.61	3
1157.18	0	1157.65	6
1157.22	0	1157.69	9
1157.26	0	1157.74	10
1157.31	0	1157.78	11
1157.35	0	1157.82	10
1157.39	0	1157.87	10
1157.43	0	1157.91	14
1157.48	1	1157.95	22
1157.52	1	1157.99	35
1157.56	1	1158.04	50
1157.6	2	1158.08	65
1157.65	3	1158.12	79
1157.69	6	1158.17	95
1157.73	13	1158.21	112
1157.77	28	1158.25	127
1157.82	59	1158.29	139
1157.86	118	1158.34	149
1157.9	234	1158.38	164
1157.94	453	1158.42	197
1157.99	784	1158.46	259
1158.03	1124	1158.51	371
1158.07	1321	1158.55	556
1158.11	1288	1158.59	817
1158.16	1045	1158.64	1098
1158.2	731	1158.68	1309
1158.24	510	1158.72	1385
1158.28	433	1158.76	1299
1158.32	471	1158.81	1043
1158.37	599	1158.85	672
1158.41	843	1158.89	333
1158.45	1274	1158.94	136
1158.49	1973	1158.98	59
1158.54	3032	1159.02	35
1158.58	4690	1159.06	29
1158.62	7537	1159.11	28
1158.66	12320	1159.15	29
1158.71	18727	1159.19	28
1158.75	24337	1159.23	28
1158.79	25834	1159.28	26
1158.83	21723	1159.32	22
1158.88	14146	1159.36	17
1158.92	7266	1159.41	11
1158.96	3267	1159.45	6
1159	1490	1159.49	3
1159.05	726	1159.53	1
1159.09	371	1159.58	0
1159.13	204	1159.62	0
1159.17	131	1159.66	0
1159.22	103	1159.7	0
1159.26	102	1159.75	0
1159.3	129	1159.79	0
1159.34	199	1159.83	0
1159.39	316	1159.88	0
1159.43	443	1159.92	0
1159.47	508	1159.96	0
1159.51	471	1160	0
1159.55	359	1160.05	0
1159.6	238	1160.09	0
1159.64	169	1160.13	0
1159.68	180	1160.18	0
1159.72	302	1160.22	0
1159.77	596	1160.26	0
1159.81	1079	1160.3	0
1159.85	1631	1160.35	0
1159.89	2074	1160.39	0
1159.94	2305	1160.43	0
1159.98	2293	1160.47	0
1160.02	2033	1160.52	0
1160.06	1589	1160.56	0
1160.11	1106	1160.6	0
1160.15	722	1160.65	0
1160.19	468	1160.69	0
1160.23	313	1160.73	0
1160.28	221	1160.77	0
1160.32	164	1160.82	0
1160.36	125	1160.86	0
1160.4	95	1160.9	0
1160.45	71	1160.95	1
1160.49	54	1160.99	1
1160.53	44	1161.03	2
1160.57	43	1161.07	2
1160.62	53	1161.12	3
1160.66	77	1161.16	3
1160.7	112	1161.2	3
1160.74	147	1161.24	4
1160.79	171	1161.29	6
1160.83	179	1161.33	9
1160.87	171	1161.37	12
1160.91	146	1161.42	16
1160.95	106	1161.46	18
1161	64	1161.5	19
1161.04	34	1161.54	18
1161.08	18	1161.59	19
1161.12	11	1161.63	20
1161.17	7	1161.67	21
1161.21	7	1161.72	20
1161.25	10	1161.76	16
1161.29	20	1161.8	11
1161.34	44	1161.84	8
1161.38	97	1161.89	7
1161.42	194	1161.93	11
1161.46	355	1161.97	29
1161.51	627	1162.01	99
1161.55	1113	1162.06	357
1161.59	2028	1162.1	1305
1161.63	3769	1162.14	4471
1161.68	6682	1162.19	12391
1161.72	10065	1162.23	25705
1161.76	11960	1162.27	41033
1161.8	11133	1162.31	54467
1161.85	8300	1162.36	64895
1161.89	5047	1162.4	72820
1161.93	2577	1162.44	78199
1161.97	1191	1162.48	78536
1162.02	544	1162.53	69667
1162.06	252	1162.57	51829
1162.1	117	1162.61	32324
1162.14	56	1162.66	18225
1162.18	28	1162.7	10511
1162.23	16	1162.74	6881
1162.27	10	1162.78	5359
1162.31	9	1162.83	4835
1162.35	13	1162.87	4791
1162.4	26	1162.91	5116
1162.44	57	1162.96	5914
1162.48	108	1163	7251
1162.52	154	1163.04	9014
1162.57	160	1163.08	10950
1162.61	129	1163.13	12765
1162.65	92	1163.17	14283
1162.69	71	1163.21	15585
1162.74	65	1163.25	16929
1162.78	77	1163.3	18585
1162.82	120	1163.34	20722
1162.86	237	1163.38	23361
1162.91	534	1163.43	26424
1162.95	1203	1163.47	29662
1162.99	2293	1163.51	32534
1163.03	3331	1163.55	34368
1163.08	3684	1163.6	34609
1163.12	3352	1163.64	32814
1163.16	2804	1163.68	28603
1163.2	2311	1163.73	21866
1163.25	1877	1163.77	13800
1163.29	1443	1163.81	7006
1163.33	976	1163.85	3062
1163.37	531	1163.9	1352
1163.41	219	1163.94	713
1163.46	72	1163.98	541
1163.5	24	1164.02	678
1163.54	10	1164.07	1271
1163.58	6	1164.11	2922
1163.63	4	1164.15	6881
1163.67	3	1164.2	14032
1163.71	2	1164.24	22826
1163.75	3	1164.28	30006
1163.8	5	1164.32	33756
1163.84	8	1164.37	34363
1163.88	12	1164.41	32772
1163.92	18	1164.45	29663
1163.97	25	1164.5	25188
1164.01	37	1164.54	19500
1164.05	69	1164.58	13522
1164.09	162	1164.62	8577
1164.14	433	1164.67	5287
1164.18	1094	1164.71	3369
1164.22	2305	1164.75	2278
1164.26	3939	1164.79	1607
1164.31	5563	1164.84	1131
1164.35	6620	1164.88	770
1164.39	6786	1164.92	534
1164.43	6128	1164.97	432
1164.48	4858	1165.01	409
1164.52	3275	1165.05	393
1164.56	1813	1165.09	352
1164.6	816	1165.14	302
1164.65	310	1165.18	259
1164.69	109	1165.22	226
1164.73	38	1165.26	196
1164.77	14	1165.31	163
1164.81	6	1165.35	122
1164.86	3	1165.39	78
1164.9	1	1165.44	43
1164.94	1	1165.48	22
1164.98	0	1165.52	11
1165.03	0	1165.56	6
1165.07	0	1165.61	4
1165.11	0	1165.65	2
1165.15	0	1165.69	1
1165.2	0	1165.74	1
1165.24	0	1165.78	0
1165.28	0	1165.82	0
1165.32	0	1165.86	0
1165.37	0	1165.91	0
1165.41	0	1165.95	0
1165.45	0	1165.99	0
1165.49	0	1166.03	0
1165.54	0	1166.08	0
1165.58	0	1166.12	0
1165.62	0	1166.16	0
1165.66	0	1166.21	0
1165.71	0	1166.25	0
1165.75	0	1166.29	0
1165.79	0	1166.33	0
1165.83	0	1166.38	0
1165.88	0	1166.42	0
1165.92	0	1166.46	0
1165.96	0	1166.51	0
1166	0	1166.55	0
1166.04	1	1166.59	0
1166.09	3	1166.63	0
1166.13	6	1166.68	0
1166.17	10	1166.72	0
1166.21	15	1166.76	1
1166.26	19	1166.8	3
1166.3	23	1166.85	9
1166.34	28	1166.89	23
1166.38	35	1166.93	45
1166.43	46	1166.98	64
1166.47	65	1167.02	72
1166.51	96	1167.06	68
1166.55	146	1167.1	62
1166.6	228	1167.15	70
1166.64	365	1167.19	107
1166.68	594	1167.23	192
1166.72	963	1167.28	335
1166.77	1491	1167.32	512
1166.81	2092	1167.36	657
1166.85	2577	1167.4	723
1166.89	2775	1167.45	710
1166.94	2636	1167.49	639
1166.98	2243	1167.53	527
1167.02	1782	1167.57	393
1167.06	1415	1167.62	259
1167.11	1195	1167.66	145
1167.15	1099	1167.7	66
1167.19	1104	1167.75	25
1167.23	1232	1167.79	9
1167.28	1575	1167.83	4
1167.32	2333	1167.87	2
1167.36	3743	1167.92	1
1167.4	5662	1167.96	0
1167.44	7282	1168	0
1167.49	7664	1168.04	0
1167.53	6552	1168.09	0
1167.57	4585	1168.13	1
1167.61	2741	1168.17	2
1167.66	1519	1168.22	3
1167.7	829	1168.26	5
1167.74	438	1168.3	5
1167.78	211	1168.34	5
1167.83	89	1168.39	4
1167.87	32	1168.43	4
1167.91	10	1168.47	4
1167.95	2	1168.52	4
1168	1	1168.56	4
1168.04	0	1168.6	4
1168.08	0	1168.64	3
1168.12	0	1168.69	3
1168.17	0	1168.73	3
1168.21	0	1168.77	2
1168.25	0	1168.81	2
1168.29	0	1168.86	2
1168.34	0	1168.9	2
1168.38	0	1168.94	2
1168.42	0	1168.99	1
1168.46	0	1169.03	1
1168.51	0	1169.07	1
1168.55	0	1169.11	1
1168.59	0	1169.16	1
1168.63	0	1169.2	1
1168.67	0	1169.24	1
1168.72	0	1169.29	1
1168.76	0	1169.33	1
1168.8	0	1169.37	1
1168.84	0	1169.41	1
1168.89	0	1169.46	1
1168.93	0	1169.5	1
1168.97	0	1169.54	1
1169.01	0	1169.58	1
1169.06	0	1169.63	1
1169.1	0	1169.67	1
1169.14	0	1169.71	1
1169.18	0	1169.76	1
1169.23	0	1169.8	1
1169.27	0	1169.84	1
1169.31	0	1169.88	1
1169.35	0	1169.93	2
1169.4	0	1169.97	3
1169.44	0	1170.01	6
1169.48	0	1170.05	13
1169.52	0	1170.1	28
1169.57	0	1170.14	59
1169.61	0	1170.18	111
1169.65	0	1170.23	173
1169.69	0	1170.27	221
1169.74	0	1170.31	250
1169.78	0	1170.35	283
1169.82	0	1170.4	347
1169.86	0	1170.44	473
1169.9	0	1170.48	702
1169.95	0	1170.53	1077
1169.99	0	1170.57	1622
1170.03	0	1170.61	2302
1170.07	0	1170.65	3024
1170.12	0	1170.7	3738
1170.16	0	1170.74	4447
1170.2	0	1170.78	4954
1170.24	0	1170.82	4818
1170.29	0	1170.87	3907
1170.33	0	1170.91	2710
1170.37	0	1170.95	1776
1170.41	0	1171	1230
1170.46	0	1171.04	948
1170.5	0	1171.08	811
1170.54	1	1171.12	745
1170.58	1	1171.17	705
1170.63	1	1171.21	665
1170.67	2	1171.25	610
1170.71	3	1171.3	517
1170.75	5	1171.34	376
1170.8	8	1171.38	217
1170.84	12	1171.42	100
1170.88	20	1171.47	43
1170.92	38	1171.51	25
1170.97	78	1171.55	25
1171.01	149	1171.59	44
1171.05	241	1171.64	97
1171.09	344	1171.68	201
1171.14	458	1171.72	314
1171.18	597	1171.77	344
1171.22	785	1171.81	285
1171.26	1023	1171.85	226
1171.3	1193	1171.89	216
1171.35	1122	1171.94	227
1171.39	895	1171.98	221
1171.43	913	1172.02	179
1171.47	1555	1172.07	113
1171.52	2703	1172.11	56
1171.56	3604	1172.15	34
1171.6	3591	1172.19	46
1171.64	2727	1172.24	83
1171.69	1575	1172.28	137
1171.73	686	1172.32	188
1171.77	232	1172.36	211
1171.81	64	1172.41	205
1171.86	15	1172.45	185
1171.9	3	1172.49	160
1171.94	1	1172.54	135
1171.98	0	1172.58	113
1172.03	0	1172.62	92
1172.07	2	1172.66	68
1172.11	6	1172.71	46
1172.15	17	1172.75	36
1172.2	37	1172.79	44
1172.24	67	1172.83	82
1172.28	102	1172.88	174
1172.32	144	1172.92	331
1172.37	200	1172.96	510
1172.41	286	1173.01	618
1172.45	403	1173.05	577
1172.49	513	1173.09	413
1172.53	546	1173.13	238
1172.58	474	1173.18	124
1172.62	339	1173.22	66
1172.66	203	1173.26	38
1172.7	105	1173.31	24
1172.75	50	1173.35	18
1172.79	24	1173.39	16
1172.83	13	1173.43	15
1172.87	8	1173.48	16
1172.92	5	1173.52	16
1172.96	3	1173.56	16
1173	2	1173.6	16
1173.04	1	1173.65	15
1173.09	1	1173.69	13
1173.13	1	1173.73	11
1173.17	1	1173.78	9
1173.21	1	1173.82	8
1173.26	2	1173.86	11
1173.3	3	1173.9	19
1173.34	5	1173.95	31
1173.38	8	1173.99	47
1173.43	12	1174.03	65
1173.47	17	1174.08	80
1173.51	21	1174.12	89
1173.55	21	1174.16	90
1173.6	20	1174.2	85
1173.64	22	1174.25	88
1173.68	29	1174.29	116
1173.72	44	1174.33	205
1173.76	67	1174.37	431
1173.81	88	1174.42	964
1173.85	93	1174.46	2025
1173.89	77	1174.5	3440
1173.93	53	1174.55	4384
1173.98	36	1174.59	4358
1174.02	28	1174.63	3896
1174.06	26	1174.67	3756
1174.1	25	1174.72	4234
1174.15	30	1174.76	5309
1174.19	44	1174.8	6716
1174.23	78	1174.85	8027
1174.27	158	1174.89	9005
1174.32	369	1174.93	9724
1174.36	953	1174.97	10395
1174.4	2594	1175.02	11306
1174.44	6774	1175.06	12668
1174.49	14271	1175.1	14256
1174.53	21697	1175.14	15463
1174.57	23686	1175.19	15834
1174.61	20186	1175.23	15276
1174.66	15733	1175.27	13826
1174.7	13094	1175.32	11490
1174.74	12267	1175.36	8482
1174.78	12515	1175.4	5507
1174.83	13101	1175.44	3293
1174.87	13497	1175.49	1977
1174.91	13509	1175.53	1286
1174.95	13149	1175.57	931
1175	12480	1175.61	712
1175.04	11578	1175.66	533
1175.08	10578	1175.7	386
1175.12	9685	1175.74	287
1175.16	9067	1175.79	232
1175.21	8785	1175.83	193
1175.25	8797	1175.87	153
1175.29	9004	1175.91	114
1175.33	9309	1175.96	86
1175.38	9511	1176	71
1175.42	9221	1176.04	65
1175.46	8247	1176.09	65
1175.5	6925	1176.13	71
1175.55	5672	1176.17	81
1175.59	4450	1176.21	85
1175.63	3055	1176.26	70
1175.67	1702	1176.3	44
1175.72	856	1176.34	22
1175.76	701	1176.38	9
1175.8	1093	1176.43	4
1175.84	1738	1176.47	1
1175.89	2334	1176.51	1
1175.93	2728	1176.56	1
1175.97	2898	1176.6	1
1176.01	2848	1176.64	1
1176.06	2580	1176.68	1
1176.1	2098	1176.73	1
1176.14	1456	1176.77	1
1176.18	820	1176.81	1
1176.23	373	1176.86	1
1176.27	148	1176.9	0
1176.31	58	1176.94	0
1176.35	28	1176.98	0
1176.39	20	1177.03	0
1176.44	21	1177.07	0
1176.48	24	1177.11	0
1176.52	31	1177.15	0
1176.56	42	1177.2	0
1176.61	56	1177.24	0
1176.65	67	1177.28	0
1176.69	71	1177.33	0
1176.73	67	1177.37	0
1176.78	58	1177.41	0
1176.82	44	1177.45	0
1176.86	30	1177.5	0
1176.9	17	1177.54	0
1176.95	8	1177.58	0
1176.99	3	1177.63	1
1177.03	1	1177.67	2
1177.07	0	1177.71	4
1177.12	0	1177.75	9
1177.16	0	1177.8	20
1177.2	0	1177.84	31
1177.24	0	1177.88	35
1177.29	0	1177.92	39
1177.33	0	1177.97	77
1177.37	0	1178.01	251
1177.41	1	1178.05	928
1177.46	3	1178.1	3464
1177.5	7	1178.14	12058
1177.54	12	1178.18	33952
1177.58	18	1178.22	70476
1177.63	26	1178.27	109451
1177.67	41	1178.31	137998
1177.71	74	1178.35	155676
1177.75	147	1178.39	168047
1177.79	280	1178.44	176897
1177.84	447	1178.48	175566
1177.88	587	1178.52	152211
1177.92	659	1178.57	106996
1177.96	659	1178.61	59601
1178.01	602	1178.65	27949
1178.05	514	1178.69	12483
1178.09	439	1178.74	6001
1178.13	425	1178.78	3619
1178.18	490	1178.82	3151
1178.22	624	1178.87	3895
1178.26	812	1178.91	6111
1178.3	1079	1178.95	10676
1178.35	1503	1178.99	17994
1178.39	2219	1179.04	26617
1178.43	3327	1179.08	34099
1178.47	4546	1179.12	39305
1178.52	5021	1179.16	42713
1178.56	4167	1179.21	45186
1178.6	2558	1179.25	47342
1178.64	1206	1179.29	49455
1178.69	471	1179.34	51404
1178.73	173	1179.38	52717
1178.77	86	1179.42	52901
1178.81	97	1179.46	52135
1178.86	202	1179.51	51663
1178.9	515	1179.55	52579
1178.94	1359	1179.59	53805
1178.98	3208	1179.64	52442
1179.02	6121	1179.68	46297
1179.07	9378	1179.72	34955
1179.11	12230	1179.76	20854
1179.15	14542	1179.81	9277
1179.19	16545	1179.85	3236
1179.24	18347	1179.89	1124
1179.28	19355	1179.93	563
1179.32	18122	1179.98	567
1179.36	13990	1180.02	974
1179.41	8613	1180.06	2116
1179.45	4322	1180.11	5089
1179.49	1912	1180.15	12221
1179.53	893	1180.19	25665
1179.58	587	1180.23	43525
1179.62	565	1180.28	59764
1179.66	632	1180.32	69642
1179.7	713	1180.36	72630
1179.75	804	1180.4	71053
1179.79	992	1180.45	67525
1179.83	1539	1180.49	61841
1179.87	2893	1180.53	51337
1179.92	5370	1180.58	36332
1179.96	8445	1180.62	21881
1180	10711	1180.66	12106
1180.04	11049	1180.7	6880
1180.09	9603	1180.75	4362
1180.13	7461	1180.79	3246
1180.17	5555	1180.83	2868
1180.21	4114	1180.88	2925
1180.25	3043	1180.92	3330
1180.3	2315	1180.96	4106
1180.34	1943	1181	5172
1180.38	1839	1181.05	6232
1180.42	1840	1181.09	6939
1180.47	1829	1181.13	7090
1180.51	1706	1181.17	6729
1180.55	1371	1181.22	6111
1180.59	904	1181.26	5439
1180.64	515	1181.3	4669
1180.68	292	1181.35	3731
1180.72	186	1181.39	2959
1180.76	138	1181.43	3243
1180.81	117	1181.47	6353
1180.85	107	1181.52	15514
1180.89	101	1181.56	31731
1180.93	94	1181.6	47821
1180.98	88	1181.65	53627
1181.02	94	1181.69	47094
1181.06	116	1181.73	33695
1181.1	140	1181.77	19797
1181.15	136	1181.82	9648
1181.19	103	1181.86	4186
1181.23	68	1181.9	1851
1181.27	49	1181.94	958
1181.32	49	1181.99	674
1181.36	78	1182.03	706
1181.4	171	1182.07	1047
1181.44	437	1182.12	1948
1181.49	1203	1182.16	3887
1181.53	3053	1182.2	6971
1181.57	5883	1182.24	10261
1181.61	7991	1182.29	12554
1181.65	7823	1182.33	13596
1181.7	6132	1182.37	13783
1181.74	4764	1182.42	13387
1181.78	4486	1182.46	12389
1181.82	4896	1182.5	10531
1181.87	5356	1182.54	7746
1181.91	5489	1182.59	4721
1181.95	5244	1182.63	2439
1181.99	4834	1182.67	1200
1182.04	4574	1182.71	663
1182.08	4683	1182.76	458
1182.12	5273	1182.8	375
1182.16	6261	1182.84	315
1182.21	6921	1182.89	247
1182.25	6287	1182.93	190
1182.29	4549	1182.97	159
1182.33	2860	1183.01	156
1182.38	1839	1183.06	180
1182.42	1360	1183.1	239
1182.46	1182	1183.14	348
1182.5	1169	1183.18	514
1182.55	1273	1183.23	743
1182.59	1475	1183.27	1058
1182.63	1728	1183.31	1471
1182.67	1988	1183.36	1952
1182.72	2264	1183.4	2480
1182.76	2558	1183.44	3045
1182.8	2738	1183.48	3569
1182.84	2610	1183.53	3925
1182.88	2143	1183.57	4052
1182.93	1500	1183.61	3945
1182.97	880	1183.66	3605
1183.01	438	1183.7	3062
1183.05	220	1183.74	2388
1183.1	166	1183.78	1712
1183.14	204	1183.83	1187
1183.18	286	1183.87	887
1183.22	371	1183.91	781
1183.27	437	1183.95	825
1183.31	479	1184	1040
1183.35	510	1184.04	1524
1183.39	565	1184.08	2469
1183.44	690	1184.13	4171
1183.48	889	1184.17	6916
1183.52	1083	1184.21	10503
1183.56	1186	1184.25	14005
1183.61	1199	1184.3	16434
1183.65	1196	1184.34	17401
1183.69	1236	1184.38	17155
1183.73	1351	1184.43	16262
1183.78	1554	1184.47	15026
1183.82	1819	1184.51	13241
1183.86	2081	1184.55	10716
1183.9	2302	1184.6	7808
1183.95	2501	1184.64	5146
1183.99	2732	1184.68	3025
1184.03	3048	1184.72	1479
1184.07	3457	1184.77	559
1184.11	3864	1184.81	170
1184.16	4134	1184.85	58
1184.2	4233	1184.9	57
1184.24	4235	1184.94	155
1184.28	4209	1184.98	427
1184.33	4173	1185.02	900
1184.37	4141	1185.07	1446
1184.41	4148	1185.11	1890
1184.45	4244	1185.15	2173
1184.5	4476	1185.2	2402
1184.54	4861	1185.24	2753
1184.58	5269	1185.28	3227
1184.62	5325	1185.32	3532
1184.67	4598	1185.37	3397
1184.71	3112	1185.41	2906
1184.75	1560	1185.45	2370
[truncated: 54,582 more rows]

## Sheet: SupFig5d
Mw	(ß-Asp-Arg)16	Mw	WT SuCphA1+(ß-Asp-Arg)16
800	0	1050	15
800.05	0	1050.06	26
800.11	0	1050.11	41
800.16	0	1050.17	58
800.22	0	1050.22	66
800.27	0	1050.28	56
800.32	0	1050.34	36
800.38	0	1050.39	19
800.43	1	1050.45	10
800.49	1	1050.51	6
800.54	1	1050.56	7
800.59	1	1050.62	10
800.65	1	1050.68	14
800.7	2	1050.73	17
800.75	2	1050.79	19
800.81	2	1050.84	22
800.86	2	1050.9	31
800.92	2	1050.96	50
800.97	1	1051.01	82
801.02	1	1051.07	114
801.08	1	1051.13	134
801.13	0	1051.18	142
801.19	1	1051.24	141
801.24	1	1051.29	135
801.29	3	1051.35	124
801.35	6	1051.41	110
801.4	11	1051.46	92
801.46	15	1051.52	74
801.51	17	1051.58	59
801.56	16	1051.63	45
801.62	14	1051.69	30
801.67	12	1051.74	16
801.73	9	1051.8	7
801.78	6	1051.86	2
801.83	4	1051.91	0
801.89	3	1051.97	0
801.94	3	1052.03	0
802	4	1052.08	0
802.05	7	1052.14	0
802.1	22	1052.19	0
802.16	78	1052.25	0
802.21	249	1052.31	0
802.26	628	1052.36	0
802.32	1204	1052.42	0
802.37	1749	1052.47	0
802.43	1988	1052.53	0
802.48	1843	1052.59	0
802.53	1451	1052.64	0
802.59	1019	1052.7	1
802.64	692	1052.76	1
802.7	496	1052.81	1
802.75	385	1052.87	2
802.8	305	1052.93	2
802.86	224	1052.98	3
802.91	144	1053.04	3
802.97	83	1053.09	4
803.02	48	1053.15	5
803.07	42	1053.21	5
803.13	72	1053.26	5
803.18	193	1053.32	5
803.24	588	1053.38	4
803.29	1812	1053.43	3
803.34	5087	1053.49	2
803.4	11511	1053.54	2
803.45	20358	1053.6	1
803.51	29470	1053.66	1
803.56	36720	1053.71	1
803.61	39657	1053.77	0
803.67	36386	1053.83	0
803.72	28111	1053.88	0
803.77	18607	1053.94	0
803.83	11098	1053.99	0
803.88	6522	1054.05	0
803.94	4154	1054.11	1
803.99	2999	1054.16	3
804.04	2441	1054.22	7
804.1	2144	1054.28	13
804.15	1886	1054.33	19
804.21	1544	1054.39	25
804.26	1124	1054.44	35
804.31	730	1054.5	53
804.37	448	1054.56	88
804.42	278	1054.61	147
804.48	176	1054.67	234
804.53	108	1054.72	357
804.58	61	1054.78	538
804.64	31	1054.84	803
804.69	15	1054.89	1164
804.75	7	1054.95	1622
804.8	3	1055.01	2211
804.85	2	1055.06	3027
804.91	1	1055.12	4149
804.96	1	1055.18	5596
805.02	0	1055.23	7453
805.07	0	1055.29	9984
805.12	0	1055.34	13467
805.18	0	1055.4	17716
805.23	0	1055.46	22113
805.28	1	1055.51	26382
805.34	1	1055.57	30404
805.39	4	1055.63	33114
805.45	7	1055.68	32861
805.5	11	1055.74	29088
805.55	14	1055.79	23232
805.61	14	1055.85	17658
805.66	11	1055.91	13719
805.72	7	1055.96	11332
805.77	3	1056.02	9930
805.82	1	1056.08	9111
805.88	1	1056.13	8712
805.93	0	1056.19	8694
805.99	0	1056.24	8937
806.04	0	1056.3	9080
806.09	0	1056.36	8645
806.15	1	1056.41	7389
806.2	2	1056.47	5418
806.26	4	1056.53	3212
806.31	6	1056.58	1488
806.36	8	1056.64	574
806.42	10	1056.69	216
806.47	15	1056.75	87
806.52	27	1056.81	38
806.58	58	1056.86	18
806.63	149	1056.92	10
806.69	366	1056.97	6
806.74	745	1057.03	3
806.79	1179	1057.09	2
806.85	1452	1057.14	1
806.9	1406	1057.2	1
806.96	1076	1057.26	0
807.01	653	1057.31	0
807.06	320	1057.37	0
807.12	133	1057.43	0
807.17	61	1057.48	0
807.23	58	1057.54	0
807.28	110	1057.59	0
807.33	233	1057.65	0
807.39	438	1057.71	0
807.44	687	1057.76	0
807.5	880	1057.82	0
807.55	926	1057.88	0
807.6	817	1057.93	0
807.66	617	1057.99	0
807.71	397	1058.04	0
807.77	213	1058.1	0
807.82	94	1058.16	0
807.87	36	1058.21	0
807.93	14	1058.27	0
807.98	6	1058.33	1
808.03	3	1058.38	1
808.09	2	1058.44	1
808.14	1	1058.49	1
808.2	1	1058.55	1
808.25	2	1058.61	2
808.3	2	1058.66	2
808.36	3	1058.72	2
808.41	3	1058.78	2
808.47	2	1058.83	3
808.52	2	1058.89	3
808.57	1	1058.94	2
808.63	1	1059	2
808.68	0	1059.06	2
808.74	0	1059.11	1
808.79	0	1059.17	2
808.84	0	1059.22	2
808.9	0	1059.28	3
808.95	0	1059.34	5
809.01	0	1059.39	7
809.06	0	1059.45	9
809.11	0	1059.51	13
809.17	0	1059.56	17
809.22	0	1059.62	20
809.28	0	1059.68	19
809.33	0	1059.73	15
809.38	0	1059.79	9
809.44	0	1059.84	4
809.49	0	1059.9	2
809.54	0	1059.96	1
809.6	0	1060.01	0
809.65	0	1060.07	0
809.71	0	1060.13	1
809.76	0	1060.18	1
809.81	0	1060.24	2
809.87	0	1060.29	2
809.92	0	1060.35	3
809.98	0	1060.41	3
810.03	0	1060.46	4
810.08	1	1060.52	6
810.14	1	1060.58	8
810.19	2	1060.63	12
810.25	3	1060.69	15
810.3	3	1060.74	18
810.35	3	1060.8	18
810.41	3	1060.86	18
810.46	2	1060.91	18
810.52	2	1060.97	18
810.57	1	1061.03	19
810.62	1	1061.08	22
810.68	2	1061.14	23
810.73	2	1061.19	22
810.79	2	1061.25	20
810.84	2	1061.31	17
810.89	2	1061.36	13
810.95	1	1061.42	10
811	2	1061.47	7
811.05	4	1061.53	4
811.11	10	1061.59	3
811.16	33	1061.64	2
811.22	116	1061.7	2
811.27	401	1061.76	1
811.32	1290	1061.81	1
811.38	3387	1061.87	1
811.43	6572	1061.93	1
811.49	9557	1061.98	1
811.54	11237	1062.04	1
811.59	11438	1062.09	1
811.65	10207	1062.15	1
811.7	7711	1062.21	2
811.76	4688	1062.26	3
811.81	2259	1062.32	4
811.86	972	1062.38	4
811.92	506	1062.43	5
811.97	400	1062.49	6
812.03	458	1062.54	10
812.08	591	1062.6	20
812.13	647	1062.66	47
812.19	521	1062.71	117
812.24	301	1062.77	278
812.3	130	1062.83	586
812.35	45	1062.88	1049
812.4	13	1062.94	1599
812.46	4	1062.99	2175
812.51	1	1063.05	2835
812.56	0	1063.11	3734
812.62	0	1063.16	5024
812.67	0	1063.22	6792
812.73	0	1063.28	8902
812.78	0	1063.33	10803
812.83	0	1063.39	11695
812.89	0	1063.44	11045
812.94	0	1063.5	9082
813	0	1063.56	6659
813.05	0	1063.61	4542
813.1	0	1063.67	2971
813.16	0	1063.72	1854
813.21	0	1063.78	1094
813.27	0	1063.84	650
813.32	0	1063.89	437
813.37	0	1063.95	332
813.43	0	1064.01	249
813.48	1	1064.06	167
813.54	1	1064.12	101
813.59	1	1064.18	62
813.64	2	1064.23	42
813.7	2	1064.29	29
813.75	1	1064.34	19
813.8	1	1064.4	11
813.86	0	1064.46	8
813.91	0	1064.51	8
813.97	0	1064.57	11
814.02	0	1064.63	16
814.07	0	1064.68	22
814.13	0	1064.74	27
814.18	0	1064.79	31
814.24	0	1064.85	34
814.29	0	1064.91	36
814.34	0	1064.96	37
814.4	0	1065.02	37
814.45	0	1065.08	33
814.51	0	1065.13	27
814.56	0	1065.19	20
814.61	0	1065.24	13
814.67	0	1065.3	8
814.72	0	1065.36	6
814.78	0	1065.41	4
814.83	0	1065.47	4
814.88	0	1065.53	5
814.94	0	1065.58	5
814.99	0	1065.64	6
815.05	0	1065.69	7
815.1	1	1065.75	7
815.15	4	1065.81	6
815.21	14	1065.86	4
815.26	52	1065.92	2
815.31	178	1065.97	1
815.37	525	1066.03	0
815.42	1177	1066.09	0
815.48	2046	1066.14	0
815.53	3084	1066.2	0
815.58	4570	1066.26	0
815.64	6934	1066.31	0
815.69	9990	1066.37	0
815.75	12471	1066.43	1
815.8	13313	1066.48	2
815.85	12925	1066.54	4
815.91	12242	1066.59	9
815.96	11648	1066.65	17
816.02	11270	1066.71	36
816.07	11430	1066.76	75
816.12	12637	1066.82	153
816.18	14725	1066.88	291
816.23	15970	1066.93	521
816.29	14634	1066.99	951
816.34	11246	1067.04	1883
816.39	7631	1067.1	3627
816.45	4787	1067.16	6050
816.5	2780	1067.21	8687
816.56	1444	1067.27	11176
816.61	653	1067.33	13230
816.66	270	1067.38	14813
816.72	117	1067.44	16606
816.77	58	1067.49	19594
816.82	31	1067.55	23813
816.88	17	1067.61	27389
816.93	8	1067.66	27354
816.99	3	1067.72	22339
817.04	1	1067.78	14426
817.09	0	1067.83	7404
817.15	0	1067.89	3221
817.2	0	1067.94	1317
817.26	0	1068	556
817.31	1	1068.06	282
817.36	1	1068.11	202
817.42	2	1068.17	193
817.47	3	1068.22	198
817.53	4	1068.28	189
817.58	4	1068.34	165
817.63	4	1068.39	142
817.69	3	1068.45	133
817.74	2	1068.51	138
817.8	1	1068.56	147
817.85	0	1068.62	153
817.9	0	1068.68	151
817.96	0	1068.73	136
818.01	0	1068.79	107
818.07	0	1068.84	69
818.12	0	1068.9	35
818.17	0	1068.96	17
818.23	0	1069.01	10
818.28	0	1069.07	7
818.33	0	1069.13	5
818.39	0	1069.18	4
818.44	1	1069.24	2
818.5	1	1069.29	1
818.55	1	1069.35	1
818.6	0	1069.41	0
818.66	0	1069.46	0
818.71	0	1069.52	0
818.77	0	1069.58	0
818.82	0	1069.63	0
818.87	0	1069.69	0
818.93	0	1069.74	0
818.98	0	1069.8	0
819.04	0	1069.86	0
819.09	0	1069.91	0
819.14	0	1069.97	0
819.2	1	1070.03	0
819.25	5	1070.08	0
819.31	14	1070.14	0
819.36	40	1070.19	0
819.41	90	1070.25	0
819.47	159	1070.31	0
819.52	228	1070.36	0
819.58	279	1070.42	0
819.63	297	1070.47	1
819.68	276	1070.53	3
819.74	220	1070.59	9
819.79	149	1070.64	24
819.84	87	1070.7	57
819.9	45	1070.76	123
819.95	24	1070.81	241
820.01	15	1070.87	426
820.06	13	1070.93	702
820.11	15	1070.98	1140
820.17	17	1071.04	1968
820.22	19	1071.09	3713
820.28	21	1071.15	7125
820.33	25	1071.21	12742
820.38	39	1071.26	20161
820.44	86	1071.32	27099
820.49	188	1071.38	30351
820.55	316	1071.43	29185
820.6	381	1071.49	26037
820.65	334	1071.54	23198
820.71	227	1071.6	20778
820.76	135	1071.66	17750
820.82	80	1071.71	13559
820.87	48	1071.77	8806
820.92	28	1071.83	4816
820.98	15	1071.88	2351
821.03	7	1071.94	1145
821.08	3	1071.99	638
821.14	1	1072.05	491
821.19	1	1072.11	555
821.25	1	1072.16	739
821.3	1	1072.22	923
821.35	2	1072.28	979
821.41	2	1072.33	872
821.46	3	1072.39	691
821.52	3	1072.44	558
821.57	3	1072.5	518
821.62	3	1072.56	540
821.68	4	1072.61	576
821.73	8	1072.67	591
821.79	19	1072.72	583
821.84	49	1072.78	572
821.89	110	1072.84	587
821.95	182	1072.89	647
822	209	1072.95	775
822.06	164	1073.01	1014
822.11	96	1073.06	1386
822.16	75	1073.12	1802
822.22	134	1073.18	2147
822.27	287	1073.23	2537
822.33	490	1073.29	3302
822.38	616	1073.34	4605
822.43	566	1073.4	6153
822.49	388	1073.46	7409
822.54	214	1073.51	8040
822.59	109	1073.57	7961
822.65	55	1073.63	7206
822.7	26	1073.68	5998
822.76	12	1073.74	4709
822.81	6	1073.79	3632
822.86	4	1073.85	2857
822.92	4	1073.91	2361
822.97	6	1073.96	2126
823.03	12	1074.02	2206
823.08	28	1074.08	2760
823.13	74	1074.13	3993
823.19	211	1074.19	5838
823.24	611	1074.24	7569
823.3	1676	1074.3	8265
823.35	4002	1074.36	7891
823.4	7541	1074.41	7230
823.46	10879	1074.47	6785
823.51	12657	1074.53	6471
823.57	13007	1074.58	6239
823.62	12443	1074.64	6226
823.67	10859	1074.69	6404
823.73	8168	1074.75	6634
823.78	5048	1074.81	6837
823.84	2567	1074.86	7140
823.89	1157	1074.92	8246
823.94	525	1074.97	11065
824	283	1075.03	15408
824.05	222	1075.09	19771
824.1	255	1075.14	22715
824.16	345	1075.2	23644
824.21	465	1075.26	22496
824.27	580	1075.31	19572
824.32	670	1075.37	15396
824.37	773	1075.43	10629
824.43	978	1075.48	6290
824.48	1430	1075.54	3302
824.54	2347	1075.59	1696
824.59	3914	1075.65	906
824.64	5999	1075.71	475
824.7	8022	1075.76	220
824.75	9281	1075.82	84
824.81	9335	1075.88	28
824.86	8093	1075.93	8
824.91	5790	1075.99	3
824.97	3184	1076.04	1
825.02	1281	1076.1	1
825.08	394	1076.16	1
825.13	109	1076.21	3
825.18	30	1076.27	4
825.24	9	1076.33	6
825.29	3	1076.38	6
825.35	1	1076.44	6
825.4	0	1076.49	7
825.45	0	1076.55	8
825.51	0	1076.61	11
825.56	0	1076.66	17
825.61	0	1076.72	26
825.67	0	1076.78	38
825.72	0	1076.83	52
825.78	0	1076.89	70
825.83	0	1076.94	91
825.88	0	1077	108
825.94	0	1077.06	118
825.99	0	1077.11	118
826.05	0	1077.17	114
826.1	1	1077.22	112
826.15	6	1077.28	109
826.21	25	1077.34	94
826.26	65	1077.39	65
826.32	136	1077.45	36
826.37	251	1077.51	18
826.42	442	1077.56	9
826.48	768	1077.62	5
826.53	1317	1077.68	3
826.59	2130	1077.73	1
826.64	3048	1077.79	1
826.69	3798	1077.84	0
826.75	4301	1077.9	0
826.8	4655	1077.96	0
826.85	4885	1078.01	0
826.91	4869	1078.07	0
826.96	4555	1078.13	0
827.02	4203	1078.18	0
827.07	4174	1078.24	1
827.12	4503	1078.29	1
827.18	4984	1078.35	3
827.23	5505	1078.41	6
827.29	6111	1078.46	15
827.34	6880	1078.52	30
827.39	7802	1078.58	55
827.45	8764	1078.63	88
827.5	9577	1078.69	128
827.56	9960	1078.74	185
827.61	9577	1078.8	285
827.66	8252	1078.86	463
827.72	6100	1078.91	772
827.77	3663	1078.97	1305
827.83	1731	1079.03	2264
827.88	665	1079.08	3903
827.93	227	1079.14	6234
827.99	77	1079.19	8987
828.04	33	1079.25	11980
828.1	28	1079.31	15148
828.15	45	1079.36	18401
828.2	78	1079.42	22107
828.26	114	1079.47	26985
828.31	142	1079.53	32422
828.36	183	1079.59	35513
828.42	283	1079.64	33196
828.47	528	1079.7	25557
828.53	1056	1079.76	16004
828.58	2020	1079.81	8255
828.63	3405	1079.87	3744
828.69	4878	1079.93	1692
828.74	5932	1079.98	867
828.8	6161	1080.04	581
828.85	5462	1080.09	584
828.9	4083	1080.15	836
828.96	2510	1080.21	1309
829.01	1245	1080.26	1849
829.07	507	1080.32	2263
829.12	181	1080.38	2441
829.17	60	1080.43	2353
829.23	20	1080.49	2097
829.28	7	1080.54	1864
829.34	3	1080.6	1747
829.39	1	1080.66	1687
829.44	0	1080.71	1599
829.5	0	1080.77	1444
829.55	0	1080.83	1226
829.61	0	1080.88	1002
829.66	0	1080.94	857
829.71	0	1080.99	814
829.77	0	1081.05	808
829.82	0	1081.11	769
829.87	0	1081.16	700
829.93	0	1081.22	666
829.98	0	1081.28	721
830.04	0	1081.33	844
830.09	0	1081.39	935
830.14	0	1081.44	897
830.2	0	1081.5	738
830.25	0	1081.56	543
830.31	0	1081.61	367
830.36	0	1081.67	218
830.41	0	1081.72	105
830.47	0	1081.78	38
830.52	1	1081.84	10
830.58	3	1081.89	2
830.63	8	1081.95	0
830.68	20	1082.01	0
830.74	42	1082.06	0
830.79	77	1082.12	0
830.85	126	1082.18	0
830.9	179	1082.23	0
830.95	215	1082.29	0
831.01	210	1082.34	0
831.06	167	1082.4	0
831.12	113	1082.46	0
831.17	73	1082.51	0
831.22	59	1082.57	0
831.28	74	1082.63	0
831.33	142	1082.68	0
831.38	325	1082.74	0
831.44	745	1082.79	1
831.49	1625	1082.85	1
831.55	3192	1082.91	2
831.6	5170	1082.96	2
831.65	6518	1083.02	4
831.71	6287	1083.08	6
831.76	4634	1083.13	9
831.82	2697	1083.19	14
831.87	1415	1083.24	21
831.92	821	1083.3	31
831.98	548	1083.36	42
832.03	376	1083.41	60
832.09	249	1083.47	98
832.14	170	1083.53	171
832.19	143	1083.58	277
832.25	153	1083.64	379
832.3	175	1083.69	416
832.36	184	1083.75	365
832.41	169	1083.81	273
832.46	137	1083.86	207
832.52	102	1083.92	192
832.57	76	1083.97	213
832.63	59	1084.03	266
832.68	46	1084.09	380
832.73	35	1084.14	620
832.79	27	1084.2	1046
832.84	23	1084.26	1683
832.89	19	1084.31	2557
832.95	13	1084.37	3712
833	8	1084.43	5053
833.06	5	1084.48	6199
833.11	3	1084.54	6660
833.16	2	1084.59	6311
833.22	1	1084.65	5534
833.27	2	1084.71	4759
833.33	3	1084.76	4127
833.38	5	1084.82	3578
833.43	9	1084.88	2998
833.49	14	1084.93	2327
833.54	21	1084.99	1630
833.6	30	1085.04	1046
833.65	39	1085.1	646
833.7	43	1085.16	404
833.76	36	1085.21	273
833.81	22	1085.27	222
833.87	11	1085.33	225
833.92	6	1085.38	250
833.97	3	1085.44	268
834.03	2	1085.49	262
834.08	2	1085.55	234
834.13	2	1085.61	186
834.19	2	1085.66	127
834.24	2	1085.72	74
834.3	2	1085.78	37
834.35	2	1085.83	17
834.4	2	1085.89	8
834.46	2	1085.94	4
834.51	3	1086	2
834.57	3	1086.06	1
834.62	4	1086.11	1
834.67	4	1086.17	1
834.73	3	1086.22	0
834.78	3	1086.28	0
834.84	2	1086.34	0
834.89	1	1086.39	0
834.94	0	1086.45	0
835	0	1086.51	0
835.05	0	1086.56	0
835.11	0	1086.62	1
835.16	0	1086.68	1
835.21	0	1086.73	1
835.27	0	1086.79	1
835.32	1	1086.84	1
835.38	2	1086.9	1
835.43	3	1086.96	0
835.48	3	1087.01	0
835.54	3	1087.07	1
835.59	3	1087.13	1
835.64	3	1087.18	1
835.7	2	1087.24	1
835.75	1	1087.29	1
835.81	0	1087.35	1
835.86	0	1087.41	2
835.91	0	1087.46	2
835.97	0	1087.52	3
836.02	0	1087.58	3
836.08	0	1087.63	3
836.13	0	1087.69	3
836.18	0	1087.74	2
836.24	0	1087.8	1
836.29	0	1087.86	0
836.35	0	1087.91	0
836.4	0	1087.97	0
836.45	0	1088.03	0
836.51	0	1088.08	0
836.56	0	1088.14	0
836.62	0	1088.19	0
836.67	0	1088.25	1
836.72	0	1088.31	2
836.78	0	1088.36	4
836.83	0	1088.42	13
836.89	0	1088.47	43
836.94	0	1088.53	134
836.99	0	1088.59	343
837.05	0	1088.64	676
837.1	0	1088.7	1054
837.15	0	1088.76	1414
837.21	0	1088.81	1785
837.26	0	1088.87	2247
837.32	0	1088.93	2849
837.37	0	1088.98	3526
837.42	0	1089.04	4048
837.48	0	1089.09	4116
837.53	0	1089.15	3644
837.59	0	1089.21	2901
837.64	0	1089.26	2229
837.69	0	1089.32	1720
837.75	0	1089.38	1293
837.8	0	1089.43	905
837.86	0	1089.49	587
837.91	0	1089.54	363
837.96	0	1089.6	224
838.02	0	1089.66	139
838.07	0	1089.71	79
838.13	0	1089.77	36
838.18	0	1089.83	12
838.23	0	1089.88	3
838.29	0	1089.94	1
838.34	0	1089.99	2
838.4	0	1090.05	6
838.45	0	1090.11	26
838.5	0	1090.16	99
838.56	0	1090.22	253
838.61	0	1090.28	437
838.66	0	1090.33	566
838.72	0	1090.39	627
838.77	0	1090.44	667
838.83	0	1090.5	774
838.88	0	1090.56	1064
838.93	0	1090.61	1579
838.99	0	1090.67	2230
839.04	0	1090.72	2916
839.1	1	1090.78	3589
839.15	2	1090.84	4173
839.2	5	1090.89	4575
839.26	14	1090.95	4845
839.31	40	1091.01	5389
839.37	113	1091.06	6795
839.42	273	1091.12	9134
839.47	563	1091.18	11785
839.53	1017	1091.23	14092
839.58	1644	1091.29	15599
839.64	2348	1091.34	15934
839.69	2844	1091.4	15271
839.74	2802	1091.46	14557
839.8	2256	1091.51	14762
839.85	1622	1091.57	15911
839.9	1186	1091.63	16841
839.96	926	1091.68	16000
840.01	738	1091.74	12911
840.07	566	1091.79	9001
840.12	405	1091.85	6401
840.17	272	1091.91	6205
840.23	178	1091.96	8628
840.28	121	1092.02	14034
840.34	86	1092.08	21892
840.39	63	1092.13	27973
840.44	51	1092.19	26996
840.5	44	1092.24	19622
840.55	39	1092.3	11296
840.61	32	1092.36	5555
840.66	25	1092.41	2504
840.71	19	1092.47	1068
840.77	14	1092.53	427
840.82	9	1092.58	164
840.88	5	1092.64	66
840.93	2	1092.69	31
840.98	1	1092.75	17
841.04	0	1092.81	11
841.09	0	1092.86	9
841.15	0	1092.92	8
841.2	0	1092.97	10
841.25	0	1093.03	15
841.31	0	1093.09	27
841.36	0	1093.14	62
841.41	0	1093.2	175
841.47	0	1093.26	569
841.52	0	1093.31	1887
841.58	0	1093.37	5517
841.63	0	1093.43	12523
841.68	0	1093.48	21698
841.74	0	1093.54	30293
841.79	0	1093.59	36384
841.85	0	1093.65	39291
841.9	0	1093.71	39128
841.95	0	1093.76	36724
842.01	0	1093.82	33260
842.06	0	1093.88	29606
842.12	0	1093.93	26008
842.17	0	1093.99	22462
842.22	0	1094.04	19161
842.28	0	1094.1	16564
842.33	1	1094.16	14956
842.39	6	1094.21	13872
842.44	28	1094.27	12485
842.49	95	1094.33	10595
842.55	201	1094.38	8580
842.6	273	1094.44	6704
842.66	251	1094.49	4966
842.71	164	1094.55	3362
842.76	89	1094.61	2050
842.82	57	1094.66	1179
842.87	62	1094.72	704
842.92	101	1094.78	472
842.98	175	1094.83	368
843.03	269	1094.89	336
843.09	360	1094.94	349
843.14	472	1095	391
843.19	682	1095.06	441
843.25	1119	1095.11	482
843.3	2149	1095.17	515
843.36	4720	1095.22	550
843.41	9853	1095.28	597
843.46	17444	1095.34	663
843.52	26690	1095.39	740
843.57	37063	1095.45	803
843.63	47291	1095.51	823
843.68	53719	1095.56	781
843.73	51276	1095.62	666
843.79	39263	1095.68	485
843.84	24007	1095.73	279
843.9	12191	1095.79	116
843.95	5458	1095.84	33
844	2289	1095.9	7
844.06	964	1095.96	1
844.11	442	1096.01	0
844.17	231	1096.07	0
844.22	135	1096.13	0
844.27	83	1096.18	0
844.33	53	1096.24	0
844.38	35	1096.29	0
844.43	26	1096.35	0
844.49	21	1096.41	0
844.54	17	1096.46	1
844.6	12	1096.52	1
844.65	9	1096.58	1
844.7	7	1096.63	2
844.76	6	1096.69	2
844.81	7	1096.74	3
844.87	11	1096.8	4
844.92	16	1096.86	7
844.97	21	1096.91	12
845.03	27	1096.97	21
845.08	35	1097.03	36
845.14	42	1097.08	55
845.19	47	1097.14	72
845.24	46	1097.19	79
845.3	42	1097.25	74
845.35	37	1097.31	60
845.41	31	1097.36	41
845.46	25	1097.42	24
845.51	19	1097.47	12
845.57	15	1097.53	6
845.62	14	1097.59	3
845.67	13	1097.64	2
845.73	12	1097.7	1
845.78	11	1097.76	1
845.84	10	1097.81	1
845.89	14	1097.87	1
845.94	24	1097.93	1
846	41	1097.98	2
846.05	73	1098.04	3
846.11	145	1098.09	3
846.16	312	1098.15	4
846.21	626	1098.21	4
846.27	1059	1098.26	4
846.32	1488	1098.32	3
846.38	1764	1098.38	3
846.43	1802	1098.43	3
846.48	1647	1098.49	5
846.54	1434	1098.54	7
846.59	1242	1098.6	11
846.65	1047	1098.66	15
846.7	825	1098.71	17
846.75	611	1098.77	17
846.81	435	1098.83	16
846.86	304	1098.88	14
846.92	252	1098.94	12
846.97	327	1098.99	10
847.02	553	1099.05	9
847.08	928	1099.11	8
847.13	1466	1099.16	7
847.18	2242	1099.22	6
847.24	3414	1099.28	5
847.29	5393	1099.33	4
847.35	8755	1099.39	3
847.4	12795	1099.44	2
847.45	14974	1099.5	1
847.51	14234	1099.56	0
847.56	12394	1099.61	0
847.62	10773	1099.67	0
847.67	8949	1099.72	0
847.72	6544	1099.78	0
847.78	4017	1099.84	0
847.83	2100	1099.89	0
847.89	1030	1099.95	0
847.94	538	1100.01	0
847.99	323	1100.06	0
848.05	232	1100.12	0
848.1	195	1100.18	0
848.16	170	1100.23	0
848.21	140	1100.29	0
848.26	106	1100.34	0
848.32	76	1100.4	0
848.37	57	1100.46	0
848.43	53	1100.51	0
848.48	61	1100.57	0
848.53	65	1100.63	0
848.59	55	1100.68	0
848.64	37	1100.74	0
848.69	21	1100.79	0
848.75	11	1100.85	0
848.8	6	1100.91	0
848.86	3	1100.96	0
848.91	2	1101.02	0
848.96	1	1101.08	0
849.02	0	1101.13	1
849.07	0	1101.19	1
849.13	0	1101.24	1
849.18	0	1101.3	1
849.23	0	1101.36	1
849.29	1	1101.41	0
849.34	2	1101.47	0
849.4	3	1101.53	0
849.45	5	1101.58	0
849.5	7	1101.64	1
849.56	8	1101.69	7
849.61	8	1101.75	48
849.67	7	1101.81	348
849.72	5	1101.86	2104
849.77	3	1101.92	8751
849.83	1	1101.97	26525
849.88	0	1102.03	66300
849.94	0	1102.09	152727
849.99	0	1102.14	335203
850.04	0	1102.2	657655
850.1	0	1102.26	1094672
850.15	0	1102.31	1573780
850.2	0	1102.37	2067415
850.26	0	1102.43	2599731
850.31	0	1102.48	3171193
850.37	0	1102.54	3706139
850.42	0	1102.59	4078165
850.47	0	1102.65	4176372
850.53	0	1102.71	3950930
850.58	0	1102.76	3453533
850.64	0	1102.82	2833332
850.69	0	1102.88	2225013
850.74	0	1102.93	1672322
850.8	0	1102.99	1193741
850.85	1	1103.04	830073
850.91	3	1103.1	601443
850.96	7	1103.16	491432
851.01	19	1103.21	483292
851.07	47	1103.27	589072
851.12	104	1103.33	850118
851.18	218	1103.38	1279601
851.23	458	1103.44	1760512
851.28	997	1103.49	2069130
851.34	2179	1103.55	2074084
851.39	4331	1103.61	1844428
851.45	7298	1103.66	1523828
851.5	10380	1103.72	1187936
851.55	12768	1103.78	865389
851.61	13636	1103.83	598970
851.66	12412	1103.89	419714
851.71	9461	1103.94	317690
851.77	6007	1104	266058
851.82	3252	1104.06	245585
851.88	1631	1104.11	247250
851.93	866	1104.17	267137
851.98	546	1104.22	299425
852.04	432	1104.28	331646
852.09	418	1104.34	350798
852.15	451	1104.39	357746
852.2	477	1104.45	368169
852.25	450	1104.51	395820
852.31	373	1104.56	440733
852.36	294	1104.62	487331
852.42	249	1104.68	510941
852.47	238	1104.73	493494
852.52	244	1104.79	430188
852.58	249	1104.84	330953
852.63	247	1104.9	224628
852.69	243	1104.96	141199
852.74	230	1105.01	88492
852.79	193	1105.07	58077
852.85	133	1105.13	40981
852.9	72	1105.18	32313
852.95	31	1105.24	30497
853.01	11	1105.29	36333
853.06	3	1105.35	51809
853.12	1	1105.41	76231
853.17	0	1105.46	102783
853.22	0	1105.52	122337
853.28	0	1105.58	129772
853.33	0	1105.63	124892
853.39	0	1105.69	110059
853.44	0	1105.74	88866
853.49	0	1105.8	66142
853.55	0	1105.86	46338
853.6	0	1105.91	31094
853.66	0	1105.97	19841
853.71	0	1106.03	11799
853.76	0	1106.08	6507
853.82	0	1106.14	3451
853.87	0	1106.19	1886
853.93	0	1106.25	1103
853.98	0	1106.31	693
854.03	0	1106.36	484
854.09	0	1106.42	405
854.14	0	1106.47	428
854.2	0	1106.53	550
854.25	0	1106.59	749
854.3	0	1106.64	944
854.36	0	1106.7	1055
854.41	0	1106.76	1086
854.46	1	1106.81	1080
854.52	1	1106.87	1068
854.57	2	1106.93	1080
854.63	4	1106.98	1149
854.68	9	1107.04	1282
854.73	18	1107.09	1469
854.79	38	1107.15	1693
854.84	79	1107.21	1943
854.9	152	1107.26	2173
854.95	253	1107.32	2290
855	349	1107.38	2353
855.06	399	1107.43	2874
855.11	415	1107.49	4954
855.17	487	1107.54	9899
855.22	747	1107.6	17094
855.27	1413	1107.66	22363
855.33	2935	1107.71	21611
855.38	5874	1107.77	15530
855.44	10155	1107.83	8415
855.49	14694	1107.88	3570
855.54	18206	1107.94	1291
855.6	19792	1107.99	443
855.65	18851	1108.05	161
855.71	15283	1108.11	70
855.76	10064	1108.16	40
855.81	5203	1108.22	32
855.87	2150	1108.28	35
855.92	767	1108.33	54
855.97	266	1108.39	93
856.03	120	1108.44	160
856.08	116	1108.5	253
856.14	211	1108.56	374
856.19	427	1108.61	516
856.24	776	1108.67	660
856.3	1264	1108.72	796
856.35	2014	1108.78	952
856.41	3438	1108.84	1193
856.46	6359	1108.89	1636
856.51	11941	1108.95	2460
856.57	21013	1109.01	3800
856.62	32455	1109.06	5571
856.68	42809	1109.12	7354
856.73	48988	1109.18	8600
856.78	50086	1109.23	9019
856.84	46170	1109.29	8662
856.89	37525	1109.34	7773
856.95	25932	1109.4	6844
857	15449	1109.46	6404
857.05	9329	1109.51	6527
857.11	6997	1109.57	6859
857.16	6030	1109.63	7050
857.22	5066	1109.68	6876
857.27	3892	1109.74	6169
857.32	2594	1109.79	4984
857.38	1395	1109.85	3606
857.43	583	1109.91	2296
857.48	199	1109.96	1239
857.54	63	1110.02	563
857.59	20	1110.08	242
857.65	7	1110.13	133
857.7	3	1110.19	115
857.75	2	1110.24	131
857.81	1	1110.3	151
857.86	0	1110.36	161
857.92	0	1110.41	167
857.97	0	1110.47	197
858.02	0	1110.53	316
858.08	0	1110.58	604
858.13	1	1110.64	1080
858.19	3	1110.69	1672
858.24	6	1110.75	2341
858.29	11	1110.81	3232
858.35	20	1110.86	4793
858.4	46	1110.92	8068
858.46	116	1110.97	14446
858.51	296	1111.03	23871
858.56	682	1111.09	33850
858.62	1266	1111.14	41596
858.67	1813	1111.2	45831
858.73	2063	1111.26	46282
858.78	1941	1111.31	43093
858.83	1513	1111.37	36491
858.89	963	1111.43	27249
858.94	508	1111.48	17947
858.99	237	1111.54	11490
859.05	108	1111.59	8300
859.1	56	1111.65	6962
859.16	36	1111.71	6409
859.21	30	1111.76	6300
859.26	29	1111.82	6368
859.32	29	1111.88	6299
859.37	28	1111.93	6068
859.43	25	1111.99	5938
859.48	22	1112.04	6165
859.53	20	1112.1	6914
859.59	18	1112.16	8193
859.64	16	1112.21	9534
859.7	12	1112.27	10021
859.75	8	1112.33	9128
859.8	4	1112.38	7356
859.86	2	1112.44	5721
859.91	1	1112.49	4879
859.97	2	1112.55	5002
860.02	3	1112.61	6158
860.07	6	1112.66	8396
860.13	11	1112.72	11338
860.18	15	1112.78	14121
860.23	16	1112.83	16095
860.29	13	1112.89	17198
860.34	9	1112.94	17557
860.4	6	1113	17069
860.45	7	1113.06	15423
860.5	10	1113.11	12593
860.56	17	1113.17	9310
860.61	33	1113.22	6642
860.67	57	1113.28	4923
860.72	85	1113.34	3671
860.77	112	1113.39	2565
860.83	131	1113.45	1732
860.88	143	1113.51	1245
860.94	151	1113.56	970
860.99	180	1113.62	768
861.04	288	1113.68	574
861.1	517	1113.73	377
861.15	778	1113.79	202
861.21	880	1113.84	86
861.26	740	1113.9	29
861.31	478	1113.96	8
861.37	258	1114.01	2
861.42	135	1114.07	1
861.48	84	1114.13	0
861.53	69	1114.18	0
861.58	68	1114.24	0
861.64	68	1114.29	0
861.69	65	1114.35	0
861.74	54	1114.41	0
861.8	36	1114.46	0
861.85	18	1114.52	0
861.91	8	1114.58	0
861.96	9	1114.63	0
862.01	35	1114.69	0
862.07	150	1114.74	0
862.12	653	1114.8	0
862.18	2266	1114.86	0
862.23	5404	1114.91	1
862.28	9198	1114.97	2
862.34	12501	1115.03	4
862.39	15159	1115.08	8
862.45	17390	1115.14	14
862.5	19113	1115.19	21
862.55	20145	1115.25	30
862.61	20702	1115.31	45
862.66	21496	1115.36	73
862.72	22932	1115.42	110
862.77	24202	1115.47	143
862.82	23458	1115.53	170
862.88	19358	1115.59	199
862.93	12785	1115.64	234
862.99	6522	1115.7	269
863.04	2653	1115.76	301
863.09	1006	1115.81	322
863.15	440	1115.87	329
863.2	256	1115.93	326
863.25	214	1115.98	316
863.31	228	1116.04	307
863.36	252	1116.09	307
863.42	261	1116.15	326
863.47	253	1116.21	374
863.52	236	1116.26	452
863.58	218	1116.32	539
863.63	197	1116.38	600
863.69	168	1116.43	623
863.74	128	1116.49	626
863.79	85	1116.54	636
863.85	54	1116.6	654
863.9	38	1116.66	656
863.96	37	1116.71	620
864.01	57	1116.77	544
864.06	113	1116.83	441
864.12	227	1116.88	333
864.17	401	1116.94	244
864.23	575	1116.99	185
864.28	662	1117.05	146
864.33	632	1117.11	115
864.39	537	1117.16	88
864.44	436	1117.22	64
864.5	352	1117.28	44
864.55	291	1117.33	26
864.6	255	1117.39	13
864.66	243	1117.44	5
864.71	243	1117.5	1
864.76	238	1117.56	0
864.82	215	1117.61	0
864.87	174	1117.67	0
864.93	128	1117.72	0
864.98	90	1117.78	0
865.03	63	1117.84	0
865.09	48	1117.89	0
865.14	40	1117.95	0
865.2	45	1118.01	0
865.25	74	1118.06	0
865.3	155	1118.12	0
865.36	319	1118.18	0
865.41	569	1118.23	0
865.47	850	1118.29	1
865.52	1105	1118.34	1
865.57	1311	1118.4	2
865.63	1472	1118.46	3
865.68	1524	1118.51	5
865.74	1324	1118.57	8
865.79	886	1118.63	14
865.84	453	1118.68	28
865.9	190	1118.74	53
865.95	71	1118.79	90
866	27	1118.85	130
866.06	18	1118.91	159
866.11	45	1118.96	167
866.17	174	1119.02	164
866.22	547	1119.08	168
866.27	1261	1119.13	191
866.33	2155	1119.19	238
866.38	2783	1119.24	317
866.44	2783	1119.3	442
866.49	2269	1119.36	660
866.54	1698	1119.41	1192
866.6	1447	1119.47	2694
866.65	1664	1119.53	6326
866.71	2383	1119.58	12550
866.76	3618	1119.64	19060
866.81	5346	1119.69	21634
866.87	7313	1119.75	18443
866.92	8775	1119.81	12063
866.98	8848	1119.86	6368
867.03	7409	1119.92	2993
867.08	5269	1119.97	1479
867.14	3422	1120.03	1004
867.19	2386	1120.09	1117
867.25	2183	1120.14	1721
867.3	2698	1120.2	2750
867.35	3933	1120.26	3913
867.41	5981	1120.31	4862
867.46	8881	1120.37	5578
867.51	12393	1120.43	6443
867.57	15651	1120.48	8029
867.62	17147	1120.54	10748
867.68	15614	1120.59	14295
867.73	11305	1120.65	17580
867.78	6268	1120.71	19720
867.84	2640	1120.76	20738
867.89	885	1120.82	21071
867.95	260	1120.88	21054
868	74	1120.93	20956
868.05	24	1120.99	21032
868.11	12	1121.04	20957
868.16	10	1121.1	19132
868.22	12	1121.16	14501
868.27	16	1121.21	8871
868.32	20	1121.27	4710
868.38	21	1121.33	2415
868.43	19	1121.38	1229
868.49	14	1121.44	616
868.54	9	1121.49	324
868.59	6	1121.55	220
868.65	4	1121.61	248
868.7	3	1121.66	448
868.76	3	1121.72	969
868.81	2	1121.78	1988
868.86	3	1121.83	3396
868.92	3	1121.89	4719
868.97	3	1121.94	5606
869.02	2	1122	6031
869.08	1	1122.06	6067
869.13	1	1122.11	5873
869.19	1	1122.17	5649
869.24	2	1122.22	5438
869.29	4	1122.28	5183
869.35	9	1122.34	4908
869.4	17	1122.39	4744
869.46	26	1122.45	4852
869.51	31	1122.51	5390
869.56	32	1122.56	6389
869.62	32	1122.62	7435
869.67	31	1122.68	7716
869.73	27	1122.73	6772
869.78	20	1122.79	5011
869.83	14	1122.84	3283
869.89	13	1122.9	2244
869.94	16	1122.96	2148
870	19	1123.01	2775
870.05	18	1123.07	3549
870.1	14	1123.13	4034
870.16	10	1123.18	4187
870.21	7	1123.24	4103
870.27	4	1123.29	3855
870.32	2	1123.35	3560
870.37	1	1123.41	3441
870.43	0	1123.46	3705
870.48	0	1123.52	4284
870.53	1	1123.58	4778
870.59	1	1123.63	4700
870.64	1	1123.69	3765
870.7	2	1123.74	2228
870.75	3	1123.8	895
870.8	3	1123.86	288
870.86	3	1123.91	391
870.91	2	1123.97	2008
870.97	1	1124.03	10383
871.02	1	1124.08	40430
871.07	1	1124.14	111691
871.13	1	1124.19	227932
871.18	1	1124.25	365643
871.24	2	1124.31	489694
871.29	2	1124.36	578613
871.34	4	1124.42	632617
871.4	5	1124.47	663231
871.45	6	1124.53	678351
871.51	5	1124.59	665084
871.56	4	1124.64	597942
871.61	2	1124.7	484476
871.67	1	1124.76	368315
871.72	1	1124.81	276804
871.77	0	1124.87	205478
871.83	0	1124.93	143815
871.88	0	1124.98	91080
871.94	0	1125.04	53017
871.99	0	1125.09	31658
872.04	0	1125.15	23849
872.1	0	1125.21	27911
872.15	1	1125.26	48019
872.21	3	1125.32	94289
872.26	4	1125.38	175817
872.31	5	1125.43	283447
872.37	5	1125.49	384633
872.42	6	1125.54	447674
872.48	8	1125.6	459965
872.53	13	1125.66	420995
872.58	22	1125.71	337378
872.64	35	1125.77	230080
872.69	49	1125.83	132434
872.75	59	1125.88	67319
872.8	60	1125.94	33700
872.85	52	1125.99	19389
872.91	37	1126.05	15121
872.96	19	1126.11	17246
873.02	7	1126.16	25197
873.07	2	1126.22	37281
873.12	1	1126.28	48889
873.18	0	1126.33	55992
873.23	0	1126.39	57771
873.28	0	1126.44	55471
873.34	0	1126.5	51888
873.39	0	1126.56	50502
873.45	0	1126.61	53316
873.5	0	1126.67	60856
873.55	1	1126.72	73081
873.61	1	1126.78	87718
873.66	0	1126.84	99132
873.72	0	1126.89	101700
873.77	0	1126.95	93724
873.82	0	1127.01	77664
873.88	0	1127.06	58622
873.93	0	1127.12	42211
873.99	0	1127.18	31686
874.04	0	1127.23	27074
874.09	0	1127.29	27269
874.15	0	1127.34	31590
874.2	0	1127.4	39068
874.26	0	1127.46	47848
874.31	0	1127.51	55824
874.36	0	1127.57	60466
874.42	0	1127.63	58503
874.47	0	1127.68	48416
874.53	0	1127.74	33158
874.58	0	1127.79	18610
874.63	0	1127.85	8864
874.69	0	1127.91	3897
874.74	1	1127.96	1722
874.79	2	1128.02	822
874.85	4	1128.08	473
874.9	9	1128.13	371
874.96	16	1128.19	393
875.01	23	1128.24	495
875.06	29	1128.3	652
875.12	34	1128.36	857
875.17	40	1128.41	1132
875.23	52	1128.47	1541
875.28	83	1128.53	2176
875.33	160	1128.58	3069
875.39	312	1128.64	4012
875.44	514	1128.69	4607
875.5	683	1128.75	4583
875.55	747	1128.81	3956
875.6	694	1128.86	3011
875.66	550	1128.92	2220
875.71	366	1128.97	1871
875.77	197	1129.03	1799
875.82	86	1129.09	1649
875.87	32	1129.14	1284
875.93	12	1129.2	842
875.98	5	1129.26	492
876.04	3	1129.31	266
876.09	2	1129.37	128
876.14	2	1129.43	52
876.2	3	1129.48	17
876.25	6	1129.54	5
876.3	10	1129.59	2
876.36	19	1129.65	0
876.41	41	1129.71	0
876.47	92	1129.76	0
876.52	185	1129.82	0
876.57	310	1129.88	0
876.63	426	1129.93	0
876.68	486	1129.99	0
876.74	471	1130.04	0
876.79	396	1130.1	0
876.84	287	1130.16	0
876.9	178	1130.21	0
876.95	99	1130.27	0
877.01	55	1130.33	0
877.06	33	1130.38	0
877.11	23	1130.44	0
877.17	20	1130.49	0
877.22	21	1130.55	0
877.28	27	1130.61	0
877.33	40	1130.66	0
877.38	62	1130.72	0
877.44	95	1130.78	0
877.49	136	1130.83	1
877.55	167	1130.89	2
877.6	170	1130.94	7
877.65	140	1131	17
877.71	91	1131.06	33
877.76	44	1131.11	52
877.81	15	1131.17	75
877.87	4	1131.22	107
877.92	1	1131.28	152
877.98	0	1131.34	210
878.03	0	1131.39	269
878.08	0	1131.45	310
878.14	0	1131.51	330
878.19	0	1131.56	332
878.25	1	1131.62	313
878.3	5	1131.68	262
878.35	20	1131.73	180
878.41	79	1131.79	97
878.46	247	1131.84	41
878.52	566	1131.9	14
878.57	1000	1131.96	5
878.62	1515	1132.01	2
878.68	2166	1132.07	1
878.73	3038	1132.13	0
878.79	4163	1132.18	0
878.84	5519	1132.24	0
878.89	7075	1132.29	0
878.95	8819	1132.35	0
879	10701	1132.41	0
879.05	12661	1132.46	0
879.11	14840	1132.52	0
879.16	17764	1132.58	0
879.22	22356	1132.63	0
879.27	30048	1132.69	0
879.32	42924	1132.74	0
879.38	62950	1132.8	0
879.43	89436	1132.86	0
879.49	116356	1132.91	0
879.54	134699	1132.97	0
879.59	139790	1133.03	0
879.65	133264	1133.08	0
879.7	117725	1133.14	0
879.76	95341	1133.19	0
879.81	71008	1133.25	0
879.86	50652	1133.31	0
879.92	36864	1133.36	0
879.97	29043	1133.42	0
880.03	26044	1133.47	0
880.08	27829	1133.53	0
880.13	35616	1133.59	0
880.19	49217	1133.64	0
880.24	63453	1133.7	0
880.3	70050	1133.76	0
880.35	64086	1133.81	0
880.4	47663	1133.87	0
880.46	28673	1133.93	0
880.51	14848	1133.98	0
880.56	7997	1134.04	0
880.62	5396	1134.09	0
880.67	4362	1134.15	0
880.73	3771	1134.21	0
880.78	3342	1134.26	0
880.83	2998	1134.32	0
880.89	2739	1134.38	1
880.94	2665	1134.43	2
881	2944	1134.49	3
881.05	3724	1134.54	7
881.1	4975	1134.6	16
881.16	6518	1134.66	32
881.21	8414	1134.71	63
881.27	10882	1134.77	120
881.32	13311	1134.83	205
881.37	13894	1134.88	328
881.43	11425	1134.94	529
881.48	7228	1134.99	845
881.54	3721	1135.05	1236
881.59	1817	1135.11	1602
881.64	1033	1135.16	1882
881.7	729	1135.22	2080
881.75	525	1135.28	2232
881.81	329	1135.33	2372
881.86	205	1135.39	2489
881.91	168	1135.44	2511
881.97	177	1135.5	2389
882.02	208	1135.56	2151
882.07	279	1135.61	1839
882.13	464	1135.67	1464
882.18	857	1135.72	1032
882.24	1412	1135.78	612
882.29	1884	1135.84	305
882.34	2051	1135.89	140
882.4	1888	1135.95	75
882.45	1521	1136.01	63
882.51	1165	1136.06	87
882.56	994	1136.12	142
882.61	991	1136.18	217
882.67	1013	1136.23	288
882.72	961	1136.29	328
882.78	813	1136.34	319
882.83	586	1136.4	277
882.88	342	1136.46	231
882.94	162	1136.51	205
882.99	66	1136.57	208
883.05	25	1136.63	239
883.1	10	1136.68	288
883.15	4	1136.74	350
883.21	3	1136.79	432
883.26	3	1136.85	557
883.32	3	1136.91	765
883.37	4	1136.96	1080
883.42	5	1137.02	1449
883.48	5	1137.08	1728
883.53	5	1137.13	1778
883.58	4	1137.19	1589
883.64	4	1137.24	1267
883.69	3	1137.3	897
883.75	2	1137.36	532
883.8	1	1137.41	250
883.85	0	1137.47	98
883.91	0	1137.53	36
883.96	0	1137.58	14
884.02	0	1137.64	6
884.07	0	1137.69	3
884.12	0	1137.75	2
884.18	0	1137.81	1
884.23	0	1137.86	1
884.29	0	1137.92	0
884.34	1	1137.97	0
884.39	2	1138.03	0
884.45	3	1138.09	0
884.5	6	1138.14	1
884.56	9	1138.2	2
884.61	12	1138.26	5
884.66	17	1138.31	10
884.72	23	1138.37	17
884.77	33	1138.43	30
884.83	49	1138.48	50
884.88	83	1138.54	81
884.93	149	1138.59	126
884.99	281	1138.65	179
885.04	545	1138.71	231
885.09	1001	1138.76	286
885.15	1557	1138.82	361
885.2	1954	1138.88	482
885.26	2015	1138.93	699
885.31	1831	1138.99	1128
885.36	1613	1139.04	1957
885.42	1419	1139.1	3188
885.47	1193	1139.16	4353
885.53	954	1139.21	4833
885.58	761	1139.27	4385
885.63	624	1139.33	3243
885.69	509	1139.38	1939
885.74	372	1139.44	954
885.8	226	1139.49	415
885.85	123	1139.55	179
885.9	95	1139.61	83
885.96	152	1139.66	43
886.01	342	1139.72	22
886.07	832	1139.78	12
886.12	2121	1139.83	9
886.17	4838	1139.89	24
886.23	8508	1139.94	111
886.28	11431	1140	549
886.33	12517	1140.06	2738
886.39	11903	1140.11	13121
886.44	10175	1140.17	50153
886.5	8239	1140.22	131803
886.55	7005	1140.28	240658
886.6	6670	1140.34	328142
886.66	6953	1140.39	359738
886.71	7869	1140.45	336469
886.77	9656	1140.51	286776
886.82	11996	1140.56	241800
886.87	13762	1140.62	211461
886.93	13760	1140.68	188452
886.98	11905	1140.73	165623
887.04	9542	1140.79	140805
887.09	8224	1140.84	113522
887.14	8835	1140.9	84318
887.2	12256	1140.96	55871
887.25	20544	1141.01	32878
887.31	37395	1141.07	18397
887.36	65389	1141.13	11425
887.41	101848	1141.18	9798
887.47	140897	1141.24	13382
887.52	178147	1141.29	25374
887.58	208835	1141.35	51615
887.63	225007	1141.41	91341
887.68	219042	1141.46	129035
887.74	190446	1141.52	148381
887.79	149681	1141.58	146981
887.84	112175	1141.63	129015
887.9	86779	1141.69	97895
887.95	73271	1141.74	60598
888.01	68615	1141.8	29210
888.06	71356	1141.86	11237
888.11	82127	1141.91	3938
888.17	100788	1141.97	1525
888.22	120726	1142.03	906
888.28	129347	1142.08	1154
888.33	119376	1142.14	2274
888.38	96838	1142.19	4446
888.44	73223	1142.25	7290
888.49	53931	1142.31	9889
888.55	39225	1142.36	11614
888.6	29306	1142.42	12415
888.65	23476	1142.47	12492
888.71	19736	1142.53	12034
888.76	16660	1142.59	11123
888.82	13730	1142.64	9865
888.87	10857	1142.7	8725
888.92	8236	1142.76	8218
888.98	6077	1142.81	8129
889.03	4381	1142.87	7703
889.09	3027	1142.93	6574
889.14	1947	1142.98	5020
889.19	1163	1143.04	3525
889.25	685	1143.09	2404
889.3	430	1143.15	1711
889.35	288	1143.21	1359
889.41	197	1143.26	1249
889.46	138	1143.32	1291
889.52	101	1143.38	1414
889.57	76	1143.43	1577
889.62	57	1143.49	1774
889.68	39	1143.54	1988
889.73	22	1143.6	2111
889.79	9	1143.66	1967
889.84	3	1143.71	1497
889.89	1	1143.77	877
889.95	0	1143.83	382
890	1	1143.88	126
890.06	4	1143.94	35
890.11	14	1143.99	9
890.16	39	1144.05	2
890.22	77	1144.11	1
890.27	105	1144.16	0
890.33	106	1144.22	0
890.38	93	1144.28	0
890.43	80	1144.33	0
890.49	75	1144.39	0
890.54	90	1144.44	0
890.6	141	1144.5	0
890.65	257	1144.56	0
890.7	455	1144.61	0
890.76	700	1144.67	0
890.81	901	1144.72	0
890.86	961	1144.78	0
890.92	860	1144.84	0
890.97	677	1144.89	0
891.03	507	1144.95	0
891.08	391	1145.01	0
891.13	333	1145.06	0
891.19	328	1145.12	0
891.24	380	1145.18	0
891.3	489	1145.23	0
891.35	640	1145.29	0
891.4	810	1145.34	0
891.46	984	1145.4	0
891.51	1198	1145.46	0
891.57	1482	1145.51	0
891.62	1739	1145.57	0
891.67	1755	1145.63	0
891.73	1418	1145.68	0
891.78	875	1145.74	0
891.84	408	1145.79	0
891.89	152	1145.85	2
891.94	51	1145.91	11
892	18	1145.96	53
892.05	8	1146.02	252
892.1	6	1146.08	1166
892.16	7	1146.13	4899
892.21	8	1146.19	16248
892.27	9	1146.24	39677
892.32	9	1146.3	72637
892.37	10	1146.36	105528
892.43	13	1146.41	129482
892.48	21	1146.47	140769
892.54	35	1146.53	139985
892.59	56	1146.58	131150
892.64	80	1146.64	119157
892.7	98	1146.69	106105
892.75	107	1146.75	91199
892.81	105	1146.81	73256
892.86	93	1146.86	53199
892.91	75	1146.92	34631
892.97	57	1146.97	20858
893.02	45	1147.03	12409
893.08	42	1147.09	8023
893.13	41	1147.14	6375
893.18	39	1147.2	6786
893.24	38	1147.26	9418
893.29	43	1147.31	15290
893.35	63	1147.37	25585
893.4	116	1147.43	39282
893.45	234	1147.48	52188
893.51	424	1147.54	60276
893.56	619	1147.59	61965
893.61	729	1147.65	56734
893.67	716	1147.71	44899
893.72	600	1147.76	29530
893.78	438	1147.82	16046
893.83	290	1147.88	7767
893.88	193	1147.93	3863
893.94	147	1147.99	2235
893.99	145	1148.04	1681
894.05	198	1148.1	1820
894.1	332	1148.16	2698
894.15	572	1148.21	4389
894.21	900	1148.27	6803
894.26	1294	1148.33	10093
894.32	2024	1148.38	15155
894.37	4070	1148.44	22927
894.42	9164	1148.49	31839
894.48	18172	1148.55	37327
894.53	28889	1148.61	36433
894.59	37981	1148.66	30811
894.64	44432	1148.72	24100
894.69	48614	1148.78	18634
894.75	50152	1148.83	14653
894.8	47501	1148.89	11352
894.86	39914	1148.94	8201
894.91	30399	1149	5448
894.96	23294	1149.06	3674
895.02	19602	1149.11	3176
895.07	17807	1149.17	4196
895.12	16870	1149.22	7482
895.18	16591	1149.28	13431
895.23	16917	1149.34	20261
895.29	17913	1149.39	25534
895.34	19453	1149.45	29619
895.39	19927	1149.51	34057
895.45	17248	1149.56	37931
895.5	12300	1149.62	38716
895.56	7991	1149.68	34918
895.61	5397	1149.73	27123
895.66	3779	1149.79	17984
895.72	2473	1149.84	10595
895.77	1376	1149.9	6194
895.83	638	1149.96	4168
895.88	281	1150.01	3609
895.93	148	1150.07	4129
895.99	106	1150.13	5787
896.04	98	1150.18	8429
896.1	105	1150.24	11097
896.15	121	1150.29	12544
896.2	135	1150.35	12151
896.26	135	1150.41	10128
896.31	116	1150.46	7476
896.37	84	1150.52	5576
896.42	50	1150.58	5245
896.47	24	1150.63	6441
896.53	10	1150.69	8934
896.58	4	1150.74	12796
896.63	2	1150.8	17840
896.69	1	1150.86	23213
896.74	1	1150.91	28349
896.8	1	1150.97	32762
896.85	1	1151.03	34492
896.9	0	1151.08	31912
896.96	0	1151.14	26687
897.01	0	1151.19	21854
897.07	0	1151.25	18733
897.12	0	1151.31	17048
897.17	0	1151.36	15742
897.23	0	1151.42	13683
897.28	0	1151.47	10847
897.34	0	1151.53	8192
897.39	0	1151.59	6216
897.44	0	1151.64	4647
897.5	0	1151.7	3234
897.55	0	1151.76	2031
897.61	0	1151.81	1163
897.66	0	1151.87	646
897.71	0	1151.93	383
897.77	0	1151.98	255
897.82	0	1152.04	189
897.88	0	1152.09	148
897.93	0	1152.15	118
897.98	0	1152.21	94
898.04	0	1152.26	75
898.09	0	1152.32	60
898.14	0	1152.38	47
898.2	0	1152.43	36
898.25	0	1152.49	28
898.31	0	1152.54	22
898.36	0	1152.6	18
898.41	0	1152.66	17
898.47	0	1152.71	16
898.52	1	1152.77	14
898.58	1	1152.83	13
898.63	2	1152.88	12
898.68	3	1152.94	14
898.74	4	1152.99	19
898.79	6	1153.05	26
898.85	8	1153.11	29
898.9	13	1153.16	28
898.95	22	1153.22	28
899.01	41	1153.28	39
899.06	81	1153.33	75
899.12	151	1153.39	147
899.17	266	1153.44	243
899.22	470	1153.5	330
899.28	892	1153.56	391
899.33	1789	1153.61	430
899.38	3515	1153.67	439
899.44	6295	1153.72	376
899.49	9979	1153.78	240
899.55	14010	1153.84	109
899.6	17430	1153.89	36
899.65	18960	1153.95	9
899.71	17560	1154.01	2
899.76	13486	1154.06	1
899.82	8689	1154.12	1
899.87	5129	1154.18	2
899.92	3139	1154.23	4
899.98	2106	1154.29	8
900.03	1555	1154.34	13
900.09	1304	1154.4	15
900.14	1339	1154.46	14
900.19	1622	1154.51	12
900.25	1951	1154.57	10
900.3	2094	1154.63	8
900.36	1979	1154.68	7
900.41	1680	1154.74	5
900.46	1316	1154.79	5
900.52	993	1154.85	5
900.57	765	1154.91	6
900.63	619	1154.96	9
900.68	520	1155.02	12
900.73	436	1155.08	17
900.79	348	1155.13	21
900.84	254	1155.19	24
900.89	163	1155.24	23
900.95	90	1155.3	20
901	43	1155.36	14
901.06	20	1155.41	8
901.11	10	1155.47	5
901.16	6	1155.53	3
901.22	4	1155.58	3
901.27	3	1155.64	3
901.33	2	1155.69	2
901.38	1	1155.75	2
901.43	1	1155.81	1
901.49	1	1155.86	0
901.54	1	1155.92	0
901.6	1	1155.97	0
901.65	1	1156.03	0
901.7	0	1156.09	0
901.76	0	1156.14	0
901.81	0	1156.2	0
901.87	0	1156.26	0
901.92	0	1156.31	0
901.97	0	1156.37	0
902.03	0	1156.43	0
902.08	0	1156.48	0
902.14	0	1156.54	0
902.19	0	1156.59	0
902.24	0	1156.65	0
902.3	0	1156.71	0
902.35	0	1156.76	1
902.4	0	1156.82	1
902.46	1	1156.88	1
902.51	2	1156.93	3
902.57	5	1156.99	7
902.62	13	1157.04	16
902.67	25	1157.1	29
902.73	43	1157.16	42
902.78	65	1157.21	55
902.84	86	1157.27	73
902.89	102	1157.33	108
902.94	110	1157.38	162
903	114	1157.44	227
903.05	129	1157.49	278
903.11	179	1157.55	298
903.16	321	1157.61	282
903.21	677	1157.66	235
903.27	1484	1157.72	168
903.32	3112	1157.78	103
903.38	6162	1157.83	55
903.43	11593	1157.89	28
903.48	19981	1157.94	14
903.54	30328	1158	8
903.59	40183	1158.06	6
903.65	46478	1158.11	7
903.7	46400	1158.17	10
903.75	39242	1158.22	14
903.81	27816	1158.28	22
903.86	16696	1158.34	36
903.91	8858	1158.39	66
903.97	4567	1158.45	121
904.02	2703	1158.51	213
904.08	2263	1158.56	350
904.13	2865	1158.62	539
904.18	4437	1158.68	786
904.24	6687	1158.73	1092
904.29	9075	1158.79	1407
904.35	11445	1158.84	1674
904.4	14468	1158.9	2116
904.45	18552	1158.96	3330
904.51	21782	1159.01	5616
904.56	21245	1159.07	8369
904.62	17273	1159.13	10705
904.67	12906	1159.18	12236
904.72	9841	1159.24	12939
904.78	7866	1159.29	12901
904.83	6418	1159.35	12207
904.89	5128	1159.41	10784
904.94	3894	1159.46	8714
904.99	3047	1159.52	6621
905.05	3114	1159.58	5086
905.1	4075	1159.63	3999
905.15	5170	1159.69	2950
905.21	5779	1159.74	1840
905.26	5923	1159.8	915
905.32	5708	1159.86	371
905.37	5007	1159.91	136
905.42	3833	1159.97	49
905.48	2572	1160.03	19
905.53	1661	1160.08	9
905.59	1243	1160.14	6
905.64	1242	1160.19	5
905.69	1491	1160.25	5
905.75	1742	1160.31	5
905.8	1857	1160.36	4
905.86	1932	1160.42	3
905.91	2038	1160.47	3
905.96	2066	1160.53	5
906.02	1906	1160.59	9
906.07	1625	1160.64	16
906.13	1435	1160.7	26
906.18	1461	1160.76	38
906.23	1543	1160.81	48
906.29	1448	1160.87	58
906.34	1185	1160.93	68
906.4	926	1160.98	76
906.45	792	1161.04	81
906.5	861	1161.09	78
906.56	1161	1161.15	70
906.61	1543	1161.21	63
906.66	1711	1161.26	66
906.72	1545	1161.32	77
906.77	1178	1161.38	87
906.83	759	1161.43	91
906.88	395	1161.49	93
906.93	171	1161.54	97
906.99	80	1161.6	103
907.04	58	1161.66	104
907.1	66	1161.71	95
907.15	92	1161.77	79
907.2	141	1161.83	72
907.26	233	1161.88	108
907.31	405	1161.94	268
907.37	668	1161.99	824
907.42	917	1162.05	2766
907.47	998	1162.11	9426
907.53	909	1162.16	28303
907.58	764	1162.22	64412
907.64	616	1162.28	108847
907.69	453	1162.33	145797
907.74	285	1162.39	167533
[truncated: 75,887 more rows]

## Sheet: SupFig5e
m/z	8mer	8.5mer	12mer
100	0	10613	339
100.2	0	2667	9573
100.4	0	19	3281
100.6	15	0	343
100.8	2169	136	1399
101	6657	18756	9575
101.2	6663	1300	69
101.4	48	8	25
101.6	0	18	3433
101.8	59	2553	423
102	8168	15758	7060
102.2	6176	5509	10023
102.4	1785	2039	1548
102.6	13	14	28
102.8	0	63	2363
103	0	8675	18
103.2	0	391	175
103.4	0	1449	1
103.6	37	10	0
103.8	5054	0	43
104	299	0	6003
104.2	2	0	291
104.4	0	0	2
104.6	27	6	39
104.8	3760	841	5430
105	2370	2481	2833
105.2	9411	1614	4320
105.4	495	12	3809
105.6	3	0	27
105.8	32	0	14
106	4438	54	1979
106.2	1176	7494	5952
106.4	8	1612	223
106.6	40	47	50
106.8	5699	5031	6829
107	16866	14599	11120
107.2	2014	12364	7101
107.4	33	5391	918
107.6	2652	311	6
107.8	37	523	0
108	2535	17550	49
108.2	1734	1057	6762
108.4	12	8749	766
108.6	6	476	1551
108.8	874	5415	9252
109	8194	28491	22098
109.2	18937	38721	11463
109.4	7808	11512	8556
109.6	239	413	2695
109.8	61	6	1502
110	8342	570	821
110.2	11490	2222	5199
110.4	457	16	368
110.6	3	106	5
110.8	94	14785	375
111	12982	21583	9054
111.2	6359	1704	8600
111.4	4039	10606	1446
111.6	237	441	10
111.8	41	739	1
112	5586	14042	220
112.2	8296	5826	2519
112.4	535	299	707
112.6	3303	125	219
112.8	42407	17069	10364
113	19802	13264	10999
113.2	22758	1455	1852
113.4	10507	2148	203
113.6	1771	374	211
113.8	459	49599	1905
114	10020	13399	7203
114.2	717	7746	8462
114.4	484	2519	395
114.6	473	2742	68
114.8	25962	17147	9262
115	40392	8999	29394
115.2	6032	18574	12976
115.4	109	2278	2430
115.6	9306	18	49
115.8	742	380	4592
116	9631	3936	18768
116.2	5246	14850	5880
116.4	522	703	5393
116.6	79	4	1734
116.8	10515	145	276
117	1960	20055	2223
117.2	5160	595	3068
117.4	37	3	305
117.6	0	0	761
117.8	25	12	18
118	3494	1625	1688
118.2	25	3410	1570
118.4	0	25	1628
118.6	30	0	27
118.8	4166	209	2190
119	9579	29083	3256
119.2	6424	20184	996
119.4	2742	942	12
119.6	1895	13	697
119.8	59	1001	55
120	6338	1100	6878
120.2	1841	8	3686
120.4	13	0	121
120.6	20	6	243
120.8	2782	1125	17740
121	8129	36211	56812
121.2	16405	24087	33185
121.4	635	939	1613
121.6	33	1772	1916
121.8	4776	6834	13947
122	98005	101492	87880
122.2	85538	57502	97790
122.4	12099	19760	20898
122.6	300	8658	925
122.8	9818	572	3923
123	41172	34276	40477
123.2	34586	46809	28457
123.4	22584	13285	3335
123.6	4085	731	386
123.8	342	331	27
124	9855	3599	3416
124.2	12350	289	11872
124.4	851	2911	4847
124.6	31	307	3595
124.8	3529	15617	964
125	9308	5958	11553
125.2	5939	13193	5793
125.4	1470	4872	50
125.6	16	50	1299
125.8	724	2136	5290
126	30	20	4027
126.2	3407	688	4180
126.4	2787	5	139
126.6	20	100	1717
126.8	68	13816	2542
127	9449	4367	7625
127.2	2114	1917	8956
127.4	188	14	466
127.6	1	0	4
127.8	38	28	216
128	5242	3828	9017
128.2	3450	370	3259
128.4	327	8410	4318
128.6	6370	289	233
128.8	7257	4050	5
129	21864	14035	552
129.2	1836	19546	11
129.4	12	1792	1018
129.6	37	12	66
129.8	5145	82	63
130	8981	11396	8687
130.2	311	4294	864
130.4	6872	581	791
130.6	1173	34	15
130.8	9999	4423	1412
131	28069	39270	26319
131.2	31093	29857	13292
131.4	2129	4362	514
131.6	1333	234	22
131.8	13602	6791	2686
132	62167	14256	15722
132.2	25313	10690	8551
132.4	2982	81	1913
132.6	1839	710	9029
132.8	12476	21278	18174
133	30587	15171	52804
133.2	9137	13905	26680
133.4	6570	9295	1513
133.6	6937	606	405
133.8	657	12488	6264
134	13848	9173	15175
134.2	2225	7027	2952
134.4	1664	6592	1138
134.6	72	2276	377
134.8	8644	182261	53196
135	53705	666832	298164
135.2	32616	293345	153790
135.4	15056	43554	43051
135.6	876	10736	1730
135.8	32930	14816	11312
136	87401	58403	39445
136.2	32362	34076	8940
136.4	12637	8944	3338
136.6	4239	1768	396
136.8	8328	3164	4037
137	40130	21008	30146
137.2	19054	20812	13047
137.4	5253	6576	9748
137.6	2042	4263	475
137.8	8429	12782	2378
138	44703	26064	27503
138.2	19913	17489	10257
138.4	1058	4173	8637
138.6	2175	18005	3272
138.8	70052	18905	18235
139	39004	36371	27413
139.2	7370	2542	12048
139.4	426	7532	3144
139.6	177	4971	69
139.8	25019	46153	6765
140	124319	108842	29602
140.2	70113	78209	19599
140.4	17445	20999	1935
140.6	17703	3673	160
140.8	5264	17564	8912
141	23823	21357	27051
141.2	11144	22650	7070
141.4	3398	13485	291
141.6	104	770	44
141.8	11180	4493	5935
142	16798	9651	10840
142.2	601	9181	2637
142.4	3	412	18
142.6	0	20	44
142.8	137	2446	6167
143	19084	6434	7456
143.2	10443	11207	5868
143.4	2400	531	426
143.6	332	3	3
143.8	3545	49	68
144	7050	6743	9475
144.2	2221	949	1708
144.4	36	98	12
144.6	2987	12902	4
144.8	16714	41134	710
145	35983	22694	17661
145.2	9740	1148	2652
145.4	685	7	331
145.6	17	20	2
145.8	1809	2891	33
146	6968	9698	4516
146.2	309	2287	161
146.4	1276	16	1
146.6	3805	67	19
146.8	21182	9501	2757
147	26199	28346	15915
147.2	6662	16715	4158
147.4	47	765	2718
147.6	0	5	505
147.8	2	41	17729
148	275	5745	12471
148.2	2100	5081	684
148.4	64	305	3072
148.6	6852	3721	50959
148.8	19474	133914	913992
149	48570	204756	1218870
149.2	43428	52762	294966
149.4	5308	10494	67810
149.6	118	4219	12295
149.8	11306	47920	74784
150	7187	34263	119289
150.2	10713	24554	29301
150.4	428	1040	719
150.6	2695	1628	4893
150.8	17966	6532	5370
151	49517	14888	35143
151.2	12405	13373	21845
151.4	378	516	3585
151.6	174	73	2609
151.8	23781	9745	6889
152	10913	3135	24773
152.2	6968	22	16495
152.4	444	2	738
152.6	11662	573	14198
152.8	38465	47388	35897
153	50234	47025	39097
153.2	5892	27622	9067
153.4	42	917	1471
153.6	364	783	180
153.8	10133	21179	23546
154	13799	23159	9224
154.2	3267	15393	10097
154.4	34	839	1616
154.6	1916	5803	6776
154.8	61640	34007	17756
155	10709	29137	16042
155.2	7946	19649	13844
155.4	361	1003	762
155.6	187	7922	159
155.8	25778	24259	7695
156	28698	20225	26314
156.2	9231	8018	7814
156.4	7048	4858	2605
156.6	6648	214	4221
156.8	41489	26072	16391
157	174027	176826	31363
157.2	116567	117993	27693
157.4	14928	24929	3496
157.6	1999	16773	1036
157.8	11110	15996	9440
158	43171	31381	33042
158.2	12400	23043	14108
158.4	11523	740	724
158.6	3481	30	82
158.8	3908	3765	10937
159	51941	20615	22630
159.2	25449	2033	6825
159.4	1366	7017	7552
159.6	55	384	1082
159.8	6504	131	2157
160	11415	17810	7933
160.2	17878	13853	5938
160.4	1286	5614	4240
160.6	84093	124460	12885
160.8	228600	380614	13584
161	63740	93186	12900
161.2	7683	8664	5054
161.4	1186	13844	2245
161.6	1574	6566	204
161.8	8460	16906	7276
162	3061	21993	3918
162.2	8222	1014	2495
162.4	8028	248	132
162.6	13546	33964	2971
162.8	35920	66193	18596
163	25434	57301	11550
163.2	1606	2642	9303
163.4	120	8839	563
163.6	15346	1547	765
163.8	27153	8543	7804
164	18711	837	9486
164.2	14019	3089	2320
164.4	7421	4222	2094
164.6	35235	37529	127
164.8	212207	194456	5117
165	257248	226385	11275
165.2	89697	46499	9507
165.4	15838	10078	404
165.6	1532	18385	15
165.8	7915	20770	1722
166	27230	18135	5778
166.2	9039	1455	332
166.4	7761	5365	30
166.6	5768	358	3946
166.8	39456	4963	11868
167	21527	17675	33392
167.2	1143	7658	4771
167.4	8931	54	1407
167.6	502	84	76
167.8	8776	11870	9122
168	7783	27501	6984
168.2	8389	1400	424
168.4	75	2135	299
168.6	2032	1551	17081
168.8	7682	12515	15170
169	28360	28027	26977
169.2	13677	9882	15043
169.4	548	3840	642
169.6	5862	341	5497
169.8	9353	21315	7821
170	22617	31465	12656
170.2	6913	5399	8890
170.4	373	301	2012
170.6	6037	36701	4398
170.8	53823	33555	50385
171	61610	32548	33459
171.2	14185	5835	6393
171.4	780	186	287
171.6	5635	23	5727
171.8	22239	3156	33103
172	52384	16514	15127
172.2	6306	859	10450
172.4	61	5	589
172.6	2744	238	16320
172.8	41844	33131	18222
173	37827	26333	16749
173.2	26359	4503	4205
173.4	1251	40	234
173.6	208	1258	4968
173.8	28318	9785	10821
174	92669	54530	12397
174.2	22496	17799	2657
174.4	7201	2451	422
174.6	2217	4809	5647
174.8	35108	9339	16086
175	20737	24930	13706
175.2	11540	1456	7365
175.4	13331	9	1006
175.6	7816	91	4826
175.8	20653	12653	23651
176	23444	14954	16139
176.2	2313	18280	30615
176.4	34309	51541	43141
176.6	642021	467921	483045
176.8	789828	711909	1493584
177	159962	330847	1393240
177.2	41435	80738	308567
177.4	2080	7627	41464
177.6	9977	12371	13300
177.8	12119	60114	126884
178	44093	27046	135628
178.2	14583	2922	29466
178.4	1724	33375	5390
178.6	91017	163644	72978
178.8	194977	219342	170905
179	45774	51636	84941
179.2	18014	26310	32013
179.4	680	33448	13648
179.6	1534	74798	46643
179.8	1372	667336	332817
180	15701	1562607	802018
180.2	4130	515928	259636
180.4	113	48726	28516
180.6	11848	89662	9677
180.8	32631	111636	94813
181	47809	172532	80655
181.2	6512	21943	41219
181.4	45	4002	9096
181.6	123	6686	991
181.8	17021	19167	5513
182	11508	36211	5869
182.2	5967	1538	2428
182.4	167	4437	8017
182.6	116	587	4567
182.8	16153	45651	13959
183	32637	9578	14614
183.2	1365	8566	3450
183.4	8	61	272
183.6	25	143	113
183.8	3649	19726	15449
184	19341	1012	10434
184.2	2413	2016	2836
184.4	3033	17	244
184.6	696	683	2410
184.8	60010	40287	5959
185	54513	83357	31270
185.2	20822	18641	14120
185.4	287	1971	721
185.6	482	13	2687
185.8	114	0	1248
186	15313	31	9587
186.2	11733	4330	8399
186.4	344	31	84
186.6	5262	95	3377
186.8	9829	13143	7370
187	4518	6028	8128
187.2	11399	380	2707
187.4	1171	2	51
187.6	184	249	4413
187.8	24548	34581	9280
188	30231	17543	16040
188.2	10360	13073	4625
188.4	8406	707	580
188.6	18127	17	7956
188.8	18022	1807	11659
189	4486	14074	8116
189.2	828	8894	467
189.4	6	335	42
189.6	0	237	5411
189.8	34	1446	6165
190	4804	4058	5379
190.2	5479	209	4845
190.4	221	140	347
190.6	6536	19407	24202
190.8	25323	38349	44888
191	20444	4412	41652
191.2	3448	3356	7525
191.4	1383	33	3413
191.6	16181	1603	2398
191.8	98211	45981	21841
192	199612	173271	49366
192.2	61975	120910	8927
192.4	18506	8740	6901
192.6	17859	3416	2113
192.8	28301	32818	28890
193	40720	48229	17311
193.2	6360	1707	6809
193.4	214	5702	4093
193.6	50	8100	3079
193.8	6931	5732	5484
194	18309	8145	17042
194.2	19405	340	8264
194.4	27914	28	526
194.6	26056	4000	20764
194.8	28493	64505	37771
195	62012	77384	69603
195.2	31335	30930	10681
195.4	1793	1511	1322
195.6	156	174	4712
195.8	20122	22963	12199
196	21269	23414	16228
196.2	2876	6582	2566
196.4	26	10118	10613
196.6	1386	16376	14189
196.8	62525	19190	31686
197	44588	54887	30475
197.2	6991	30528	20132
197.4	1307	925	1352
197.6	1721	37	211
197.8	24000	4455	28116
198	6079	6525	29300
198.2	24614	5763	17366
198.4	1444	2131	1480
198.6	990	9021	9618
198.8	33936	15688	24471
199	39641	25316	19452
199.2	9814	28940	9204
199.4	320	13337	1313
199.6	9816	14802	821
199.8	28772	24492	13736
200	13544	9162	22627
200.2	13090	163	4528
200.4	755	13877	8570
200.6	28798	47601	2019
200.8	83866	189250	21747
201	183298	280069	81269
201.2	62076	142395	44952
201.4	5961	19247	5845
201.6	2259	5172	396
201.8	65144	69101	35499
202	193095	235877	84191
202.2	57658	66218	34547
202.4	14130	14400	4229
202.6	5756	19887	2179
202.8	48707	41057	24373
203	16415	32019	28955
203.2	10189	14244	10025
203.4	7210	38048	1367
203.6	9305	2469	1023
203.8	8322	25768	2236
204	31327	4760	408
204.2	4252	2879	7758
204.4	109	90	388
204.6	11039	9679	90
204.8	6931	9814	12118
205	13937	25279	9935
205.2	7104	10535	13670
205.4	235	340	1863
205.6	2841	85	134
205.8	378	11507	17112
206	23598	1527	46250
206.2	1120	878	8455
206.4	161	265	4661
206.6	22165	3490	3116
206.8	117331	26517	72264
207	116725	70941	71208
207.2	24376	11655	14291
207.4	2675	1742	1379
207.6	8549	167	469
207.8	41634	21731	14944
208	20826	34594	22837
208.2	4297	10582	8072
208.4	3920	3621	823
208.6	35885	17074	53787
208.8	116872	85861	88194
209	63559	42963	107709
209.2	27704	34716	26868
209.4	7351	1466	1629
209.6	14728	246	7597
209.8	25139	33009	17543
210	16225	31249	17551
210.2	6311	6918	971
210.4	4103	375	101
210.6	9886	12494	13482
210.8	115313	19466	47257
211	29195	16864	35795
211.2	3849	10889	16724
211.4	1517	693	2910
211.6	60	6881	10278
211.8	7305	540	10138
212	61330	11191	11693
212.2	26801	5679	3021
212.4	10713	40	6292
212.6	31632	499	17939
212.8	11338	69368	33390
213	39232	61748	39066
213.2	14526	5409	13699
213.4	4057	9314	5377
213.6	6402	16821	7360
213.8	25508	25063	10531
214	32823	31648	19748
214.2	1671	3072	4507
214.4	12217	839	4294
214.6	8111	71	3284
214.8	7289	9111	21865
215	24518	20792	26235
215.2	10532	1138	14902
215.4	3306	948	1369
215.6	5904	5716	4954
215.8	7127	4795	21339
216	20788	8352	11540
216.2	1787	190	8097
216.4	14239	18803	848
216.6	41473	127546	3702
216.8	24359	70233	20078
217	15349	22921	31339
217.2	20941	11235	12451
217.4	1109	12663	897
217.6	6141	756	1317
217.8	17019	16614	10990
218	42953	26277	22323
218.2	22244	10724	4650
218.4	17771	14348	4225
218.6	84496	256228	16408
218.8	105722	183735	19546
219	46319	68693	40588
219.2	20490	9773	11404
219.4	3349	1710	371
219.6	10438	26934	6168
219.8	17715	120324	1502
220	4376	128896	8946
220.2	9659	53009	4633
220.4	5652	30962	1973
220.6	79135	134721	2106
220.8	95731	93577	12320
221	37547	32403	33691
221.2	4426	42155	5764
221.4	5381	7668	3873
221.6	15439	18380	19565
221.8	7874	67086	46440
222	5258	18822	21691
222.2	11781	6752	21671
222.4	6220	15814	36757
222.6	33518	40760	88127
222.8	57999	56861	322604
223	12668	80183	395640
223.2	1772	20121	75056
223.4	56	10137	7987
223.6	6184	14086	20594
223.8	10528	31862	62382
224	21326	31384	87788
224.2	4231	14974	35471
224.4	29	749	7497
224.6	55	16982	3747
224.8	7712	7057	21210
225	11200	29053	38653
225.2	5395	18352	9792
225.4	2196	687	5097
225.6	47	3446	2156
225.8	4374	8468	2374
226	6546	815	23330
226.2	2906	2498	12067
226.4	175	4931	3539
226.6	21633	815	7066
226.8	45928	51260	28489
227	28313	17376	40621
227.2	6404	15823	7440
227.4	45	772	310
227.6	119	2195	502
227.8	16568	10400	6969
228	8805	3983	15889
228.2	7814	20919	5995
228.4	4224	1240	1479
228.6	7100	26310	2020
228.8	38978	32245	27378
229	5636	27774	22883
229.2	8706	435	3131
229.4	536	4992	568
229.6	8373	366	8820
229.8	9164	4171	8153
230	29979	842	23272
230.2	11732	11167	6391
230.4	344	5596	3946
230.6	5942	9024	8063
230.8	12754	14822	16717
231	13955	12769	32688
231.2	3157	2912	16370
231.4	66	1234	2352
231.6	6155	4577	199
231.8	5398	9487	2931
232	4502	20672	7054
232.2	19597	5268	253
232.4	7714	1159	268
232.6	96324	63439	14088
232.8	40142	38980	28819
233	10520	20247	16082
233.2	2607	10528	6245
233.4	117	6371	1449
233.6	13772	3592	3999
233.8	26976	6450	13968
234	27754	29126	21551
234.2	31755	17349	1473
234.4	55584	72103	22857
234.6	283126	267879	227310
234.8	299620	360060	296141
235	101496	106464	134563
235.2	14523	5682	24663
235.4	7812	3779	1175
235.6	34743	31864	42021
235.8	43344	31761	94352
236	25193	23844	32529
236.2	22486	16737	7808
236.4	20447	6860	19361
236.6	221123	176456	148848
236.8	198188	219958	232240
237	71455	87404	87677
237.2	45398	20684	27425
237.4	21994	17015	1872
237.6	36610	5861	26704
237.8	60471	52101	44577
238	13869	34889	19781
238.2	6199	6979	15506
238.4	589	14575	2174
238.6	51877	42172	51647
238.8	71873	92107	76695
239	32667	65475	53479
239.2	6511	36613	13518
239.4	3760	1713	2287
239.6	26933	17274	7404
239.8	15398	26703	19151
240	14587	8016	18762
240.2	5834	10622	13003
240.4	102	12562	6739
240.6	8616	2437	16967
240.8	26644	25863	17246
241	48838	9530	36793
241.2	29896	14859	11275
241.4	1308	6327	3079
241.6	11263	335	6847
241.8	44728	4580	14279
242	11525	4526	3761
242.2	4879	3458	10677
242.4	5889	148	1883
242.6	29941	17283	24566
242.8	36236	25078	14712
243	6114	36153	36241
243.2	18067	11133	8877
243.4	909	113	4469
243.6	153	4873	234
243.8	20449	8454	710
244	12095	8447	8117
244.2	13770	12197	14953
244.4	15333	772	6513
244.6	52438	49334	15784
244.8	96072	71802	19302
245	56939	55617	29747
245.2	9922	3500	15703
245.4	4270	76	5917
245.6	4638	7441	3824
245.8	28891	2049	4189
246	89049	21420	21674
246.2	41044	17118	8510
246.4	23149	3116	11220
246.6	37343	40165	43391
246.8	55140	14891	44905
247	11755	22436	18922
247.2	11010	21747	8022
247.4	385	1224	2512
247.6	6423	17	1256
247.8	11894	1504	16323
248	8856	36238	8099
248.2	3203	16886	5985
248.4	16180	8191	581
248.6	14456	8151	37810
248.8	10796	13658	35632
249	23841	18077	33235
249.2	10419	47696	7570
249.4	690	2636	3983
249.6	7609	12915	5067
249.8	11125	663	28742
250	19350	13174	23940
250.2	11845	46158	5697
250.4	23967	20256	11054
250.6	89973	29523	44865
250.8	67706	18763	48948
251	36266	36135	42556
251.2	10677	8037	35581
251.4	4815	3443	2987
251.6	2324	38	3899
251.8	5571	2065	8417
252	10879	20140	10291
252.2	4371	27265	10029
252.4	25098	13102	45627
252.6	152886	100246	110799
252.8	161808	105534	149649
253	55752	88170	66515
253.2	47212	27459	33882
253.4	14780	28764	2531
253.6	29802	22019	5095
253.8	23175	28605	36798
254	36203	14239	21686
254.2	7888	5736	16611
254.4	5681	34172	3924
254.6	80367	40410	71013
254.8	116317	75408	53160
255	39537	44240	48715
255.2	21259	22580	22743
255.4	4504	16381	6263
255.6	3487	976	6687
255.8	14698	15939	12847
256	68678	54405	25748
256.2	30648	45232	11741
256.4	7977	2449	3797
256.6	31440	40537	8192
256.8	51028	12793	25750
257	47885	58083	15349
257.2	8940	27575	15701
257.4	633	1626	3068
257.6	10890	3486	2908
257.8	3518	6318	19366
258	10061	30929	15723
258.2	9284	28785	27588
258.4	694	1709	5415
258.6	11697	23459	4732
258.8	49491	57940	10967
259	24054	37926	18925
259.2	15877	8246	2365
259.4	450	15792	2806
259.6	316	10080	1616
259.8	43572	8223	24730
260	31813	34487	18096
260.2	13560	34791	16722
260.4	31259	24015	11404
260.6	104232	75211	25003
260.8	138363	123372	77082
261	21682	70436	117034
261.2	11371	13014	32975
261.4	5287	3033	4028
261.6	34030	14360	11595
261.8	32412	19816	31738
262	31319	19112	23592
262.2	5789	4271	10263
262.4	34478	32444	2578
262.6	74186	31646	10268
262.8	95602	69591	23311
263	28578	21287	30983
263.2	22150	6405	20147
263.4	4657	3248	5257
263.6	9780	8235	8032
263.8	28329	17467	16892
264	22423	7818	8302
264.2	12385	309	7408
264.4	6690	9324	9468
264.6	25496	7180	9826
264.8	60204	28494	11641
265	29275	28647	23388
265.2	8165	5868	5326
265.4	15008	237	3105
265.6	1026	88	8321
265.8	23891	12078	15989
266	5812	15911	4347
266.2	30650	6035	6724
266.4	12406	494	378
266.6	23643	18650	8104
266.8	46478	33032	48975
267	48348	58823	58674
267.2	21376	36324	16166
267.4	915	3161	3864
267.6	4386	3856	2287
267.8	361179	40905	17770
268	901978	35617	52249
268.2	256461	45432	25011
268.4	28795	9004	3900
268.6	36628	5113	7028
268.8	88829	15550	48389
269	207561	13951	42490
269.2	59973	16320	11934
269.4	4827	472	4254
269.6	2611	600	8641
269.8	6962	41515	42611
270	18132	46731	25618
270.2	21010	5442	9521
270.4	15501	744	10004
270.6	14499	17919	26327
270.8	19723	30943	27641
271	41292	38189	23197
271.2	32706	28747	24364
271.4	4186	8017	7314
271.6	1667	56	3423
271.8	20529	326	6961
272	35315	45210	28577
272.2	20480	24082	16302
272.4	4882	10045	9828
272.6	16512	25169	14234
272.8	32932	10266	36497
273	20360	25148	25416
273.2	7251	12898	30842
273.4	6268	24055	6711
273.6	2643	11477	1851
273.8	19178	10164	18145
274	79367	27469	31348
274.2	131210	39429	28213
274.4	39244	31108	25256
274.6	103996	74324	12351
274.8	94471	80647	55499
275	83611	30928	31676
275.2	17799	7046	20232
275.4	8899	14329	13187
275.6	17943	16220	12211
275.8	71310	23252	10941
276	41768	14354	14559
276.2	25973	10709	24589
276.4	47210	16876	15215
276.6	147508	150334	99052
276.8	164946	154286	114341
277	74667	41483	32890
277.2	20845	8571	8757
277.4	10296	8005	3878
277.6	14279	26078	10446
277.8	45732	62885	38364
278	87641	27675	21882
278.2	21618	36339	21548
278.4	19558	59933	5613
278.6	67808	69990	50634
278.8	116395	46805	100750
279	45793	46454	98519
279.2	17884	23522	47552
279.4	9660	3256	9929
279.6	5698	35346	4750
279.8	52800	73819	20230
280	23550	14807	29163
280.2	5497	5053	9676
280.4	3283	8745	2746
280.6	30189	79376	15000
280.8	70200	76448	24356
281	97049	112402	38497
281.2	21429	20269	18312
281.4	18317	441	1795
281.6	16826	27	6671
281.8	38507	3523	8670
282	12983	18578	8552
282.2	16627	11200	5005
282.4	5087	18350	10772
282.6	30434	60348	16254
282.8	48483	59205	21095
283	56798	72446	60490
283.2	68460	46164	30243
283.4	8039	16404	13658
283.6	20911	720	2523
283.8	30768	492	12595
284	21784	5192	17003
284.2	15690	1727	16260
284.4	6498	2283	6553
284.6	46278	87683	15498
284.8	47578	162784	34822
285	42002	33669	31543
285.2	16192	23981	30639
285.4	4207	22084	15973
285.6	27969	4652	12564
285.8	56267	35525	31963
286	7277	22991	30803
286.2	9880	37195	8841
286.4	783	9980	5786
286.6	25009	83580	7730
286.8	39160	71687	29400
287	41223	71740	29196
287.2	13313	38454	31606
287.4	9179	2535	12471
287.6	15860	24410	11214
287.8	20388	25851	30415
288	45746	37085	48742
288.2	42090	18338	36651
288.4	2335	1363	5836
288.6	29045	18574	12845
288.8	30726	40401	24754
289	17820	20960	23471
289.2	29009	26204	12591
289.4	2435	14766	2060
289.6	7437	13964	6277
289.8	7960	14646	39051
290	45081	7601	17120
290.2	50796	64165	18775
290.4	26794	11316	12015
290.6	119828	56199	61851
290.8	123429	72059	66126
291	40905	16647	23952
291.2	19375	18831	26355
291.4	10650	4262	7362
291.6	26331	6942	10669
291.8	46478	6719	9479
292	48683	35815	24266
292.2	39029	57734	18600
292.4	33319	9156	17921
292.6	111053	63102	67897
292.8	174268	119441	106672
293	69334	36563	50384
293.2	37684	30691	16894
293.4	2520	11473	4051
293.6	40251	18743	20239
293.8	43450	34866	37022
294	57093	20949	27312
294.2	17505	13876	34207
294.4	15908	48918	25872
294.6	87172	54483	23154
294.8	101801	43282	54208
295	42337	53946	32952
295.2	26331	38158	34248
295.4	868	12008	3429
295.6	4659	16502	6458
295.8	79152	19080	15069
296	314257	7339	37890
296.2	142913	37381	38138
296.4	21044	3227	11488
296.6	64406	8649	7888
296.8	49976	46714	27767
297	60872	104196	17111
297.2	38697	24465	16923
297.4	28694	45046	8345
297.6	45007	94175	5260
297.8	104296	84560	40196
298	66511	115700	17716
298.2	130039	113372	9968
298.4	170648	134054	833
298.6	228300	301123	24770
298.8	439548	448599	30633
299	544936	754263	10995
299.2	333986	410728	12517
299.4	96665	109440	7552
299.6	46710	26999	7532
299.8	79254	101923	4528
300	149742	101393	13099
300.2	63593	129785	30592
300.4	38748	37867	5009
300.6	143194	264012	22852
300.8	156351	419173	35345
301	43455	122039	41402
301.2	30636	27077	42050
301.4	8732	14377	17830
301.6	11091	16705	6803
301.8	39582	80482	5172
302	58042	55333	31248
302.2	37221	40894	70509
302.4	53208	29087	19349
302.6	100253	93526	24117
302.8	137834	179538	32633
303	87019	76746	31773
303.2	46334	43042	50948
303.4	28130	9844	15012
303.6	12417	30877	24758
303.8	75024	29742	21853
304	25539	19028	17399
304.2	22511	22766	38734
304.4	17354	48646	17785
304.6	27850	37805	22187
304.8	41339	83941	56414
305	58269	44818	80743
305.2	47587	35168	48122
305.4	12452	8451	13581
305.6	5867	35174	4396
305.8	21602	49179	18983
306	12508	20010	25405
306.2	13769	36186	25084
306.4	5919	10542	29328
306.6	59332	36190	23909
306.8	50270	63579	36124
307	49478	13507	47363
307.2	16579	13289	18357
307.4	16487	16491	3515
307.6	5533	14883	4153
307.8	26335	21076	6633
308	12905	18122	14347
308.2	24565	51451	24842
308.4	6960	40078	23866
308.6	79979	52623	26764
308.8	82680	58458	23953
309	48837	46144	25880
309.2	39016	13539	16179
309.4	12964	1756	1346
309.6	11398	28207	13713
309.8	37003	21871	18274
310	39107	17944	16727
310.2	93954	59693	25340
310.4	48125	26166	8972
310.6	50798	44351	17110
310.8	222327	54059	25716
311	57222	36930	13522
311.2	26413	8602	13155
311.4	11504	1293	1446
311.6	22245	21220	5851
311.8	17286	23923	5981
312	11783	5850	16353
312.2	18235	32077	18129
312.4	38669	37615	18684
312.6	54920	100329	32740
312.8	97718	88122	66610
313	63341	18760	45752
313.2	839883	58212	35851
313.4	1394694	56380	23407
313.6	356644	6088	13520
313.8	132891	9505	17932
314	88152	26608	11382
314.2	65038	35821	19406
314.4	18828	23420	11107
314.6	89112	126509	137791
314.8	100137	151695	112953
315	34736	32623	34702
315.2	29895	45923	28248
315.4	30403	24143	4689
315.6	25415	10612	21987
315.8	44252	27618	27109
316	125201	194387	32255
316.2	74022	112509	53092
316.4	103388	42538	33874
316.6	270458	219667	266441
316.8	373563	367875	412971
317	155768	161482	91694
317.2	105436	57523	21850
317.4	10068	15468	19138
317.6	69006	67641	51625
317.8	108718	90039	82186
318	44120	83323	38754
318.2	58161	45270	20266
318.4	41975	28947	23478
318.6	192450	256294	157714
318.8	297407	225649	269591
319	80124	87937	83019
319.2	39824	32324	30029
319.4	7686	21475	5290
319.6	45783	23856	22908
319.8	82704	59322	46309
320	45850	13911	46069
320.2	14886	46205	22763
320.4	12314	12274	8982
320.6	59286	57840	58378
320.8	182359	164683	129895
321	200157	131913	58361
321.2	67853	133581	30266
321.4	7074	58061	6231
321.6	53257	21218	8412
321.8	42958	72684	25109
322	12191	61707	26865
322.2	43113	22471	19404
322.4	3067	56807	12150
322.6	85631	125389	29308
322.8	127309	113744	67886
323	56261	90461	63352
323.2	61283	28474	24967
323.4	10890	6653	15436
323.6	16273	15646	15970
323.8	25504	33732	26474
324	17238	42531	11459
324.2	21060	31127	16233
324.4	39049	11506	12036
324.6	71651	56868	45983
324.8	78039	132722	69223
325	95211	44496	20288
325.2	52349	30452	18240
325.4	10731	35612	1092
325.6	37564	13272	20997
325.8	31240	53785	10899
326	38593	17472	28356
326.2	29848	28127	42116
326.4	17567	33879	19464
326.6	18275	50186	39916
326.8	64357	65485	28268
327	48036	88915	38638
327.2	38272	40192	41906
327.4	1472	20854	6723
327.6	10466	6164	1824
327.8	9104	30772	16310
328	25305	21837	47313
328.2	14534	31969	38666
328.4	10715	33160	24008
328.6	91136	30858	41697
328.8	124267	40727	51809
329	51776	72699	53142
329.2	33578	38890	24956
329.4	35054	9718	6727
329.6	26106	464068	17135
329.8	75820	546745	36097
330	77856	402246	42818
330.2	74261	239183	75717
330.4	22952	69218	27170
330.6	82291	54235	60568
330.8	124316	144678	161324
331	112663	115842	69598
331.2	168414	106587	81304
331.4	117098	58126	19851
331.6	35908	20608	18015
331.8	62583	49947	51186
332	17195	90037	37917
332.2	36362	42285	27792
332.4	22461	13608	17964
332.6	21262	10251	26639
332.8	103660	94042	45509
333	64357	202463	32154
333.2	26494	95644	30646
333.4	13809	6004	2550
333.6	44278	7637	5324
333.8	42325	19632	5414
334	29685	12019	15543
334.2	40139	10938	15965
334.4	70060	21748	13782
334.6	136696	108475	48262
334.8	186099	109223	70161
335	104076	47147	32658
335.2	42504	36612	19022
335.4	30404	14528	13713
335.6	56803	37012	8371
335.8	51182	40954	25343
336	32448	36695	44724
336.2	20411	26030	21687
336.4	58455	17527	5169
336.6	181702	128401	50003
336.8	749357	433965	78788
337	3014313	1603560	48755
337.2	1970447	1211976	28760
337.4	323805	231895	6519
337.6	59139	61955	14102
337.8	135241	150383	44128
338	635640	282949	19323
338.2	291374	203999	20967
338.4	44948	63753	9194
338.6	131885	75472	97144
338.8	287477	197988	133541
339	443704	251320	55560
339.2	286135	206631	36406
339.4	33396	146261	12738
339.6	5163	23037	7808
339.8	52622	34009	15330
340	70857	45267	15893
340.2	86946	32196	49315
340.4	22026	30957	24175
340.6	70408	85784	28308
340.8	153766	191863	41650
341	51730	81137	25658
341.2	31450	42532	43704
341.4	10583	37058	13745
341.6	26324	108721	16376
341.8	45418	32020	18090
342	8056	49917	28353
342.2	13761	28172	17199
342.4	8253	6010	7207
342.6	68926	116856	26504
342.8	128320	180427	51128
343	71109	67917	18320
343.2	63354	102884	30290
343.4	49939	25948	10433
343.6	75682	11138	22893
343.8	105049	68119	20573
344	364746	39319	37004
344.2	481207	83575	49616
344.4	127409	31188	29054
344.6	109646	71094	9149
344.8	112859	148962	47758
345	100364	152791	38328
345.2	116234	90746	20897
345.4	21536	20167	1479
345.6	14284	4231	6276
345.8	48318	60216	8580
346	55669	31673	12045
346.2	52208	36676	31610
346.4	23662	37299	7972
346.6	29057	54246	17929
346.8	59235	121138	23107
347	41153	14367	43408
347.2	20560	43900	26531
347.4	30816	22639	17748
347.6	64245	1875	7863
347.8	50606	49725	16116
348	33623	51512	25377
348.2	46262	51510	51011
348.4	57539	56584	26537
348.6	78475	32170	16010
348.8	70609	56958	52172
349	70772	14848	18645
349.2	64360	52202	15359
349.4	31267	15558	10589
349.6	15044	32785	18150
349.8	32931	28132	18720
350	63465	19039	41608
350.2	49531	43984	40986
350.4	16140	10827	11332
350.6	169066	33005	106520
350.8	125607	153052	139619
351	67171	73612	50727
351.2	39284	32483	25404
351.4	22770	52412	9990
351.6	40768	39265	4629
351.8	94716	16213	18534
352	17854	6663	17397
352.2	50610	31109	12282
352.4	7058	40257	14486
352.6	99946	92723	57577
352.8	161201	120349	79688
353	47854	57707	36546
353.2	51151	32258	39859
353.4	8952	42015	14199
353.6	18900	37701	6016
353.8	17446	18871	22155
354	18568	3609	24835
354.2	8319	45587	17871
354.4	21548	21801	15831
354.6	73363	117723	16597
354.8	86628	122308	25909
355	37041	41122	9723
355.2	69086	2414	43888
355.4	3842	13914	15227
355.6	37047	23269	13275
355.8	46051	37827	13014
356	28243	1963	30443
356.2	4966	22270	46695
356.4	48018	8825	16954
356.6	136737	95460	17882
356.8	200312	241325	22629
357	59232	70968	12391
357.2	18731	24175	40103
357.4	6641	17391	18015
357.6	15805	38695	16758
357.8	74697	60362	27868
358	64923	29466	28235
358.2	38522	56159	52234
358.4	32953	78456	13905
358.6	194288	258620	26683
358.8	206241	385393	39030
359	163895	189606	58577
359.2	140155	138682	63205
359.4	65866	52222	53649
359.6	61143	96320	36006
359.8	78857	119560	60001
360	26358	90964	23734
360.2	70435	60523	53425
360.4	90306	60785	33031
360.6	137521	235984	69838
360.8	215610	351638	75813
361	104661	113254	39620
361.2	48220	54572	40799
361.4	17469	54726	24215
361.6	42963	42571	33306
361.8	65511	51477	22799
362	46370	21708	26776
362.2	73375	43781	38722
362.4	100233	10191	32868
362.6	55562	91868	56658
362.8	113837	90292	55456
363	38037	54743	16371
363.2	23213	42323	13243
363.4	10415	7578	17321
363.6	39802	24194	8569
363.8	20447	13386	28040
364	15386	29363	30511
364.2	49367	9741	22791
364.4	22986	8440	7574
364.6	80164	27033	126640
364.8	75046	60376	67720
365	99418	26893	20970
365.2	4851858	45995	27632
365.4	10829279	21849	13595
365.6	8705215	49761	29993
365.8	3462340	22349	15700
366	1026865	33898	16963
366.2	289568	30432	19154
366.4	73816	73565	29822
366.6	24569	55020	14256
366.8	126634	133203	48098
367	19260	85915	29651
367.2	18860	31320	39231
367.4	13070	27549	21439
367.6	11739	14183	14222
367.8	82838	17572	27422
368	24317	29129	15689
368.2	66769	41452	19793
368.4	37498	33815	18582
368.6	98476	93225	30271
368.8	188994	145701	45633
369	1011496	75771	49263
369.2	1099095	187579	38443
369.4	605813	113930	33264
369.6	293506	24663	28485
369.8	62539	19405	27696
370	30482	77409	26154
370.2	61194	44663	39113
370.4	57009	32812	18061
370.6	69465	73736	20261
370.8	68390	63423	40147
371	39690	11547	42876
371.2	56271	43535	33405
371.4	11097	19870	12926
371.6	20299	21002	26331
371.8	46415	12051	22891
372	28451	44674	3480
372.2	61804	35573	18568
372.4	22596	24731	25522
372.6	379949	88911	108524
372.8	397960	153307	121277
373	121753	139417	38977
373.2	106703	80515	48976
373.4	30266	16937	12531
373.6	41199	28602	35669
373.8	79375	63909	58810
374	25975	15584	22862
374.2	52608	3456	15962
374.4	57080	18437	22061
374.6	259379	314251	152735
374.8	378557	340614	235411
375	169630	210791	117317
375.2	58793	90202	34208
375.4	14635	63810	13794
375.6	74991	49508	43696
375.8	142833	71375	68596
376	71205	69079	83209
376.2	140101	92159	57099
376.4	163450	58659	78113
376.6	280178	293496	217895
376.8	325588	292312	222602
377	148684	97311	65943
377.2	53960	75918	83423
377.4	23170	62865	25849
377.6	87792	119875	14310
377.8	61284	34294	39074
378	47531	38287	37237
378.2	93140	22121	48016
378.4	45636	22400	34705
378.6	171805	155742	65141
378.8	90213	158633	81323
379	52541	77898	25216
379.2	23520	37625	17858
379.4	9874	14226	2400
379.6	58541	48924	24820
379.8	60283	57003	9877
380	13065	42706	18283
380.2	32430	53865	15479
380.4	16780	18813	12443
380.6	98343	20754	65163
380.8	62183	47830	47917
381	82041	62868	26150
381.2	42285	55725	42391
381.4	25336	18720	9451
381.6	27282	1311	26532
381.8	23228	48909	23230
382	58411	13139	32375
382.2	23674	12815	16181
382.4	29192	33160	9526
382.6	78104	125410	12711
382.8	104283	144552	22979
383	30040	85020	28150
383.2	25757	81302	22798
383.4	6997	19665	10111
383.6	147282	25025	2078
383.8	117320	67271	4150
384	42721	63953	7510
384.2	168880	105222	17254
384.4	73481	5334470	8608
384.6	169711	8568258	32073
384.8	71810	6628881	14674
385	38112	2411218	27797
385.2	45583	785443	25184
385.4	11790	341868	24855
385.6	17528	48448	6958
385.8	39361	112486	14559
386	48423	85872	12857
386.2	93867	79925	21705
386.4	56688	41347	41361
386.6	83320	80312	35919
386.8	74257	97509	57026
387	114637	128771	76522
387.2	109099	174373	112934
387.4	24501	69522	35505
387.6	76666	32284	35049
387.8	97095	100577	21061
388	21935	512987	38720
388.2	71747	1093785	57962
388.4	45799	799268	47180
388.6	121355	796555	89664
388.8	117213	170170	66054
389	55409	66859	35978
389.2	91901	126216	46827
389.4	48082	36768	30163
389.6	20011	20073	12510
389.8	41196	76993	35890
390	38187	7871	29903
390.2	47601	14969	31670
390.4	44906	47048	15209
390.6	213945	92607	152471
390.8	202284	146095	154654
391	62565	64375	56004
391.2	53394	28632	27085
391.4	65643	13926	15739
391.6	78848	39429	24283
391.8	47178	81674	46012
392	41382	126285	21103
392.2	85228	95585	24520
392.4	519911	150192	9433
392.6	645238	134283	151804
392.8	293870	161840	119333
393	53022	73895	40639
393.2	54626	32504	57292
393.4	64321	20921	15023
393.6	58760	43602	30169
393.8	59914	53816	28929
394	3720	25834	7204
394.2	99753	25098	24861
394.4	37861	28060	20026
394.6	155830	79325	58529
394.8	90560	121942	81631
395	44411	19272	51090
395.2	30063	18942	17049
395.4	35051	27281	10134
395.6	68756	17792	19739
395.8	78546	38161	22847
396	18794	19607	17267
396.2	38096	59492	33955
396.4	54956	54507	14537
396.6	105311	124800	46372
396.8	161993	187254	33693
397	117668	50088	38486
397.2	98900	66508	22621
397.4	42818	62078	12934
397.6	23407	125063	28254
397.8	21880	65771	24939
398	34660	31837	24940
398.2	47572	54062	36980
398.4	31538	24524	39152
398.6	91535	137392	179718
398.8	129778	224348	155515
399	46686	85002	67171
399.2	62598	106449	53951
399.4	41422	37352	9274
399.6	31554	41772	45691
399.8	78890	38837	49645
400	42805	64387	19004
400.2	120679	53068	26562
400.4	97322	50928	46189
400.6	76587	97413	135935
400.8	94891	127866	101530
401	96466	44689	24010
401.2	64571	50126	21922
401.4	21051	18201	27621
401.6	44202	56905	17609
401.8	30892	46233	20729
402	15868	33406	7532
402.2	40270	106994	19474
402.4	28491	13971	18503
402.6	78394	107741	66261
402.8	52609	56481	34991
403	66383	116774	22889
403.2	68688	56862	42301
403.4	11415	60759	11598
403.6	92633	82177	2860
403.8	103122	142640	12873
404	109159	243811	30245
404.2	153088	163195	66921
404.4	45811	68559	46713
404.6	79770	26148	25918
404.8	58309	42539	38162
405	66978	51901	38685
405.2	75313	68209	66535
405.4	30759	43954	33345
405.6	43493	45464	18761
405.8	20885	29529	10095
406	45423	33246	15301
406.2	42521	24158	14742
406.4	33871	24541	16429
406.6	94142	116102	31620
406.8	112671	172419	33973
407	118944	320846	18540
407.2	67795	288971	8972
407.4	55031	152974	37060
407.6	53596	63270	6523
407.8	19738	49574	30422
408	36610	14074	4800
408.2	32412	35025	26367
408.4	30112	83141	18563
408.6	99979	68273	47643
408.8	97748	98840	27297
409	53969	64371	30302
409.2	44530	48687	28775
409.4	57775	12995	15824
409.6	19238	18898	22382
409.8	74368	176118	298232
410	42696	103702	1575312
410.2	22229	98946	1404489
410.4	57403	72643	680028
410.6	151746	135509	280821
410.8	88125	75872	116767
411	48061	48585	25736
411.2	59184	37252	40144
411.4	67403	96624	39761
411.6	60886	47954	72928
411.8	112251	119628	38472
412	26715	74922	19982
412.2	120819	69255	36735
412.4	117663	41933	20652
412.6	152640	137566	157726
412.8	90307	148705	206475
413	85372	18931	183688
413.2	71483	45790	99121
413.4	34435	42753	38640
413.6	79189	36145	30560
413.8	22134	86532	45400
414	31587	14018	64124
414.2	74413	73317	46888
414.4	89947	46292	60449
414.6	148107	158782	67657
414.8	228146	160535	80421
415	195382	182892	30199
415.2	388616	525895	35125
415.4	194338	308236	8777
415.6	86187	221891	12264
415.8	41953	120437	14698
416	129261	98769	22102
416.2	122665	146434	34378
416.4	71940	72972	28539
416.6	148124	62284	36451
416.8	86570	53585	57276
417	149032	50294	38367
417.2	89290	55412	35890
417.4	68358	70982	12156
417.6	61551	126763	11168
417.8	99682	35214	10786
418	17832	78899	29510
418.2	21100	79696	19284
418.4	20074	71597	16742
418.6	74214	67426	41529
418.8	108273	83577	25698
419	86791	20419	20810
419.2	124649	17826	22790
419.4	66176	52702	6221
419.6	25655	27909	50386
419.8	72583	146612	37677
420	39741	83901	12017
420.2	41474	84980	28862
420.4	6389	34401	11466
420.6	87399	120307	27176
420.8	110578	121069	25199
421	28934	55873	29333
421.2	40725	32303	13237
421.4	34560	20342	14970
421.6	78515	13166	33300
421.8	49927	32438	13109
422	49729	18998	11067
422.2	110318	10979	64381
422.4	55295	52500	27121
422.6	86565	123174	148987
422.8	107241	171046	42350
423	54929	25455	37213
423.2	57231	52617	8402
423.4	32370	2386	12654
423.6	37172	5076	5348
423.8	11970	65324	12742
424	43305	17160	22119
424.2	37276	19075	19174
424.4	24159	26152	18260
424.6	191751	164013	41595
424.8	156851	97378	24259
425	67159	122359	39701
425.2	59435	75916	24164
425.4	31694	17309	15488
425.6	51641	47689	3957
425.8	40837	49545	9691
426	15897	38518	7778
426.2	61420	31256	25343
426.4	57331	6056	14091
426.6	118003	124082	32792
426.8	102073	135553	41474
427	79771	28500	63406
427.2	82516	61251	80417
427.4	30428	19068	22044
427.6	88151	4921	32922
427.8	47758	45438	15917
428	38660	8189	8304
428.2	67185	21502	25735
428.4	30400	29052	25683
428.6	89184	51883	28498
428.8	113077	78691	30307
429	37118	26987	5325
429.2	87960	53743	55058
429.4	17328	17206	12027
429.6	89608	27868	16768
429.8	63383	34856	45794
430	27896	17088	26956
430.2	69288	34381	25027
430.4	61163	17987	21212
430.6	126520	123134	28626
430.8	168477	98236	55791
431	30107	68311	35946
431.2	73315	37055	36383
431.4	46894	30929	36150
431.6	55688	89945	37763
431.8	128176	71273	10404
432	220443	87931	17924
432.2	448619	374818	91421
432.4	210079	198509	71881
432.6	145570	127776	17195
432.8	155106	64446	25396
433	140761	70262	21289
433.2	203222	88204	17347
433.4	91218	76075	4460
433.6	62979	31062	14549
433.8	65708	36644	27091
434	85934	43343	7740
434.2	78109	80556	27961
434.4	56791	46759	8560
434.6	207219	118041	66251
434.8	312595	97686	55991
435	66287	45545	19216
435.2	207910	58942	24670
435.4	79690	10538	18834
435.6	73408	48836	52181
435.8	50795	54629	10291
436	61703	23426	21067
436.2	52999	44789	20122
436.4	84412	12513	9032
436.6	126691	259080	60586
436.8	105332	59448	48664
437	32207	52075	19413
437.2	39405	72004	28422
437.4	35563	18271	12266
437.6	29601	40799	16101
437.8	88055	26252	47087
438	2116797	6243	25733
438.2	31529098	82777	49742
438.4	34221136	92698	16443
438.6	21271036	206856	120232
438.8	10538792	232430	83105
439	3601322	48985	31093
439.2	1082427	140535	47917
439.4	367441	86453	16797
439.6	51941	23627	24757
439.8	69866	37377	47709
440	13111	19455	10614
440.2	44724	32883	29040
440.4	75000	95108	14771
440.6	174581	248222	57734
440.8	169672	178761	31270
441	56161	60369	30827
441.2	99701	20762	34218
441.4	18768	46587	38180
441.6	75390	81036	22736
441.8	52257	38514	32952
442	45386	40877	11885
442.2	60561	48208	18359
442.4	364425	12463	19293
442.6	4220933	165420	19122
442.8	5260558	143755	34854
443	3023907	51422	12771
443.2	1756704	31212	32454
443.4	701873	16346	35535
443.6	284818	15039	12800
443.8	150746	46425	19648
444	39646	18483	45229
444.2	52084	54258	39938
444.4	45119	31723	22368
444.6	72775	53807	34619
444.8	63107	83952	16074
445	34206	70234	15407
445.2	77484	57603	27995
445.4	51946	58628	30874
445.6	790179	20888	17475
445.8	4806160	17943	26881
446	5757398	6103	32308
446.2	3435909	66353	138412
446.4	1886211	36070	73963
446.6	796780	67850	87527
446.8	313628	116688	11855
447	657558	48940	13048
447.2	484985	38970	40822
447.4	335809	12228	18567
447.6	192463	46296	19470
447.8	100403	13931	27506
448	76502	25664	17699
448.2	51270	57635	29327
448.4	39868	33589	28419
448.6	105548	105525	28499
448.8	83813	58176	30081
449	59046	58581	24748
449.2	33553	70326	37833
449.4	20562	70123	7094
449.6	124558	27787	15940
449.8	64136	23474	25310
450	189005	23144	24303
450.2	895244	40731	34369
450.4	862647	34754	36210
450.6	684769	135833	53641
450.8	439563	74707	76875
451	236707	86393	78973
451.2	223708	118666	98684
451.4	109173	70614	31515
451.6	61881	86011	30226
451.8	60965	65123	44821
452	75542	7699	31647
452.2	100710	51774	31457
452.4	62354	110723	60376
452.6	90034	101993	97220
452.8	107025	52611	80203
453	174016	84498	21811
453.2	290467	190485	45325
453.4	858949	95183	62832
453.6	888107	72859	10186
453.8	490696	23024	8630
454	391456	21208	1989
454.2	403479	80184	11184
454.4	81043	47919	17602
454.6	220488	60319	84132
454.8	217139	114287	58278
455	225327	31051	20150
455.2	64743	20486	22078
455.4	44502	28998	7814
455.6	62038	31536	40531
455.8	81052	19915	35829
456	16196	4946	29537
456.2	30506	45610	37392
456.4	54851	13774	16416
456.6	213595	221482	106769
456.8	214121	227984	82904
457	48637	29003	45863
457.2	53026	59390	66603
457.4	26040	20388	35865
457.6	181629	35961	45913
457.8	267334	52328	49368
458	345659	15582	36339
458.2	212022	28346	14085
458.4	207627	66666	14819
458.6	175198	210382	74047
458.8	228340	193074	89001
459	84204	80569	23647
459.2	63791	69104	62229
459.4	47252	31039	42094
459.6	141291	80933	26267
459.8	69960	74672	45116
460	173386	69165	16692
460.2	712787	81250	50011
460.4	447246	185365	59826
460.6	258793	217504	58966
460.8	250112	202686	39121
461	382166	1475661	46284
461.2	399932	21272276	44614
461.4	320404	26118220	43409
461.6	181769	17573342	10973
461.8	125551	8837632	23263
462	46242	3197862	11008
462.2	84782	1019118	47125
462.4	149522	277208	52547
462.6	111080	82448	77050
462.8	106426	58179	40155
463	26373	101076	22843
463.2	97057	134713	19630
463.4	32692	18271	11320
463.6	47697	20914	9484
463.8	81099	24973	4998
464	55699	4168	14071
464.2	39365	29505	27392
464.4	38703	28186	39838
464.6	64096	39927	67385
464.8	54893	89408	31456
465	46274	47868	15881
465.2	76780	30205	29644
465.4	87065	231309	52007
465.6	116264	4084106	42934
465.8	139856	4889287	28794
466	58398	3671383	54741
466.2	139802	1534496	77812
466.4	54013	513204	22514
466.6	99760	243396	101145
466.8	64794	117057	43385
467	48881	88048	48336
467.2	92911	32215	33896
467.4	63101	18372	19811
467.6	39936	28308	30578
467.8	18124	12760	15461
468	36810	4603	14491
468.2	41844	44856	830044
468.4	75712	93159	8052594
468.6	183650	525058	9615616
468.8	124669	3734033	5109635
469	89807	4066783	1807782
469.2	38974	3388769	552469
469.4	67440	1743799	138007
469.6	59512	583741	54040
469.8	71366	268090	24485
470	28625	865530	18376
470.2	16999	756147	18524
470.4	45428	260708	32308
470.6	93870	256044	44961
470.8	64377	305334	21047
471	26018	76575	58132
471.2	21620	81913	17647
471.4	38612	85117	88269
471.6	47058	11880	328204
471.8	52101	31277	301887
472	40722	30815	161490
472.2	31442	35529	205407
472.4	41002	86301	27552
472.6	131537	79392	190283
472.8	105531	123566	88329
473	63881	75692	20097
473.2	105523	839577	51743
473.4	70732	749217	14745
473.6	56467	745754	57248
473.8	33055	408858	836329
474	11427	165988	1045867
474.2	51754	178960	526379
474.4	76455	168941	309500
474.6	147504	178274	261797
474.8	100098	145175	69536
475	59385	54566	80173
475.2	72745	25798	70524
475.4	48779	23304	18973
475.6	95154	75234	37963
475.8	29677	68601	35041
476	33834	33144	19411
476.2	28239	228136	27717
476.4	20267	863142	46374
476.6	113042	586975	96810
476.8	129911	566207	68994
477	24122	421671	26637
477.2	48501	246458	89954
477.4	18936	134590	16372
477.6	38423	230338	47670
477.8	25635	253190	41000
478	7434	120112	12109
478.2	53592	231649	31075
478.4	56178	173117	33994
478.6	78100	130896	32610
478.8	99183	120597	76080
479	37723	132655	32948
479.2	64455	36366	32807
479.4	26299	22162	70353
479.6	24718	34464	205266
479.8	62331	29458	122881
480	28239	39216	63752
480.2	134161	67930	27368
480.4	60279	23122	15351
480.6	45992	135860	16578
480.8	29508	531523	22152
481	21810	452932	47230
481.2	33572	202914	35341
481.4	27901	173798	16530
481.6	87232	79621	10968
481.8	32540	49789	13121
482	11167	18750	51157
482.2	63513	51074	16755
482.4	68190	59868	118191
482.6	60540	170607	193145
482.8	72864	92097	78859
483	15987	17175	27102
483.2	15353	18457	53514
483.4	47404	23751	40878
483.6	44334	20772	21894
483.8	9763	62219	22163
484	19757	595799	13766
484.2	29397	685041	13861
484.4	48250	822177	30717
484.6	79444	240997	23815
484.8	36371	125296	45560
485	19208	86552	41704
485.2	67701	118376	47658
485.4	22430	54581	19116
485.6	27487	92672	24310
485.8	40820	107784	34074
486	19253	20524	59985
486.2	45146	20016	44531
486.4	53135	12350	22560
486.6	69237	98347	59921
486.8	70464	68006	31734
487	20755	28952	22986
487.2	32452	31325	33080
487.4	24046	8036	32809
487.6	53381	19504	21761
487.8	6228	28344	9096
488	30134	24798	12682
488.2	79214	164012	40761
488.4	69060	235396	56965
488.6	76948	195203	52808
488.8	47271	142252	20956
489	29693	132783	26112
489.2	140098	130795	57521
489.4	42726	131813	41011
489.6	38316	24469	28041
489.8	30421	169195	32486
490	66364	28520	12707
490.2	349356	54468	31039
490.4	327538	23826	17767
490.6	155393	49203	26610
490.8	96655	58287	65750
491	67097	41831	55186
491.2	32742	117524	18058
491.4	31810	34164	18601
491.6	18124	234970	6540
491.8	23501	110255	18277
492	30297	229754	22085
492.2	22315	132849	19262
492.4	25761	60984	37899
492.6	39192	43313	33516
492.8	21065	50325	38167
493	42862	31460	18642
493.2	33982	28505	8435
493.4	39814	12965	488
493.6	50060	34954	10353
493.8	49166	7248	10058
494	29181	26819	6294
494.2	34880	28467	10082
494.4	22089	43299	37073
494.6	81033	89823	57301
494.8	29960	56428	11780
495	72729	18310	12984
495.2	19956	82397	25954
495.4	21701	16702	6971
495.6	3905	9208	9221
495.8	30308	88427	14714
496	84245	33292	30214
496.2	123394	36528	27331
496.4	64930	62913	21559
496.6	89311	74220	9006
496.8	80278	82862	19949
497	66297	39221	16188
497.2	81360	35634	34389
497.4	58359	54491	16261
497.6	30469	17592	21689
497.8	100235	19417	9110
498	178402	50527	4052
498.2	132046	17747	27725
498.4	98131	16689	48399
498.6	102477	79913	19662
498.8	56083	82420	14921
499	65417	15121	22148
499.2	25878	35862	15456
499.4	48920	34163	24129
499.6	102958	26732	10166
[truncated: 12,502 more rows]
