# Supplementary material for: A cryptic third active site in cyanophycin synthetase creates primers for polymerization
Source: Nat Commun. 2022 Jul 7;13:3923. doi: 10.1038/s41467-022-31542-7 (PMC9262961; doi:10.1038/s41467-022-31542-7)
Supplement: Supplementary file 4 — Source Data [file 41467_2022_31542_MOESM4_ESM.zip › 357019_2_data_set_6576126_rcgj7b.xlsx]

## Sheet: Table1
Sample	Pellet (g)	polymer (mg)
AbCphA1 WT #1	5.93	226.8
AbCphA1 WT #2	5.17	254.1
AbCphA1 WT #3	5.61	260.7
AbCphA1SuN #1	5.05	579.2
AbCphA1SuN #2	4.88	571.6
AbCphA1SuN #3	4.72	485.8
SuCphA1 WT #1	4.81	475.1
SuCphA1 WT #2	4.55	383.1
SuCphA1 WT #3	4.83	380.9
SuCphA1 E82Q #1	5.55	214.7
SuCphA1 E82Q #2	5.3	165.5
SuCphA1 E82Q #3	5.32	149.5
